# Supplementary material for: Genome-Wide Identification and Characterization of Drought Stress Responsive microRNAs in Tibetan Wild Barley
Source: Int J Mol Sci. 2020 Apr 17;21(8):2795. doi: 10.3390/ijms21082795 (PMC7216285; doi:10.3390/ijms21082795)
Supplement: Supplementary file 1 [file ijms-21-02795-s001.zip]

Archive with 11 entries (10 files):
- ijms-750349-supplementary/
- ijms-750349-supplementary/Table S1.xlsx
- ijms-750349-supplementary/Table S10.xlsx
- ijms-750349-supplementary/Table S2.xlsx
- ijms-750349-supplementary/Table S3.xlsx
- ijms-750349-supplementary/Table S4.xlsx
- ijms-750349-supplementary/Table S5.xlsx
- ijms-750349-supplementary/Table S6.xlsx
- ijms-750349-supplementary/Table S7.xlsx
- ijms-750349-supplementary/Table S8.xlsx
- ijms-750349-supplementary/Table S9.xlsx
