# Supplementary material for: Genome-Wide Identification and Characterization of Drought Stress Responsive microRNAs in Tibetan Wild Barley
Source: Int J Mol Sci. 2020 Apr 17;21(8):2795. doi: 10.3390/ijms21082795 (PMC7216285; doi:10.3390/ijms21082795)
Supplement: Supplementary file 1 [file ijms-21-02795-s001.zip › ijms-750349-supplementary/Table S1.xlsx]

## Sheet: Sheet1
Table S1. Conserved miRNAs identified in six libraries
Family	miRNA id	Mature sequence	Length (nt)
MIR156	hvu-miR156a	UGACAGAAGAGAGUGAGCACA	21
MIR156	hvu-miR156b	UGACAGAAGAGAGUGAGCACA	21
MIR159	hvu-miR159a	UUUGGAUUGAAGGGAGCUCUG	21
MIR159	hvu-miR159b	UUUGGAUUGAAGGGAGCUCUG	21
MIR166	hvu-miR166a	UCGGACCAGGCUUCAUUCCCC	21
MIR166	hvu-miR166b	UCGGACCAGGCUUCAUUCCCC	21
MIR166	hvu-miR166c	UCGGACCAGGCUUCAUUCCCC	21
MIR168	hvu-miR168-3p	GAUCCCGCCUUGCACCAAGUGAAU	24
MIR168	hvu-miR168-5p	UCGCUUGGUGCAGAUCGGGAC	21
MIR171_1	hvu-miR171-3p	UGAUUGAGCCGUGCCAAUAUC	21
MIR171_1	hvu-miR171-5p	UGUUGGCUCGACUCACUCAGA	21
MIR397	hvu-miR397a	CCGUUGAGUGCAGCGUUGAUG	21
MIR397	hvu-miR397b-3p	AUCAACGCUGCACUCAACGGC	21
MIR444	hvu-miR444a	UUGCUGCCUCAAGCUUGCUGC	21
MIR444	hvu-miR444b	UGCAGUUGCUGUCUCAAGCUU	21
MIR818	hvu-miR1130	UCUGUAACUUAAUAUAAGACG	21
MIR1120	hvu-miR1120	ACAUUCUUAUAUUAUGGGACGGAG	24
MIR5048	hvu-miR5048a	UAUUUGCAGGUUUUAGGUCUAA	22
MIR5048	hvu-miR5048b	UAUUUGCAGGUUUUAGGUCUAA	22
MIR5050	hvu-miR5050	UUGAGGUCGUUCAACCAGCAA	21
MIR5067	hvu-miR5049a	UCCUAAAUACUUGUUGUUGGG	21
MIR5067	hvu-miR5049b	AGUAUUUAGGUACAGAGGGAG	21
MIR5067	hvu-miR5049c	AGACAAUUAUUUUGGGACGGAGG	23
MIR5067	hvu-miR5049d	UACAAUUAUUUAGGAACGGAG	21
MIR5067	hvu-miR5049e	AAUUAUUUAGGUACAGAGGGA	21
MIR5067	hvu-miR5049f	AAUUAAUAUGGAUCGGAGGGA	21
MIR6201	hvu-miR6201	UGACCCUGAGGCACUCAUACCG	22
undef	hvu-miR1436	ACAUUAUGGGACGGAGGGAGU	21
undef	hvu-miR169	AAGCCAAGGAUGAGUUGCCUG	21
undef	hvu-miR399	UGCCAAAGGAGAUUUGCCCCG	21
undef	hvu-miR5051	UUUGGCACCUUGAAACUGGGA	21
undef	hvu-miR5052	ACCGGCUGGACGGUAGGCAUA	21
undef	hvu-miR5053	CGCAGCUGUAGUCGCCGGCGU	21
undef	hvu-miR6176	GAAGCUGUAGUGCAGCCGGCGUU	23
undef	hvu-miR6177	UACCAUGGACAGAAGGCACUUA	22
undef	hvu-miR6178	CACGGAACUGGGCGGUUGCACU	22
undef	hvu-miR6179	AACCAGUCGAGGCCAGGGGGUU	22
undef	hvu-miR6180	AGGGUGGAAGAAAGAGGGCG	20
undef	hvu-miR6181	UGCUCUUCAUGGACUGCGGCGCC	23
undef	hvu-miR6182	UGAGUGUGUGAUGGAUGGCUUU	22
undef	hvu-miR6183	UGAGCGAGUUGGCUGCAAGUUC	22
undef	hvu-miR6184	CGGCGUCGGAUCUGGCCGGCCU	22
undef	hvu-miR6185	UCUGGCAGCGACGGGAACAUA	21
undef	hvu-miR6186	CGAGGAAGGCGCUGAGAGAGA	21
undef	hvu-miR6187	UGAACAGGUUCGGCGACCUCA	21
undef	hvu-miR6188	GGUGGAUCGAUGAACCCGGCGA	22
undef	hvu-miR6189	AGGUGAUGCUGUGGUGAUCU	20
undef	hvu-miR6190	CGAGGAAAGGAAGAAGCCAUG	21
undef	hvu-miR6191	UAGAUUUGUCUAGAUAUGAA	20
undef	hvu-miR6192	UAGGAGAGGGGGGAAGGGAUCU	22
undef	hvu-miR6193	CUCUGCCACCGGUCCAUGACGAC	23
undef	hvu-miR6194	UAUGGGGAUCUGACAGACGAG	21
undef	hvu-miR6195	UGAGUACGUAGUAGGGAUGAG	21
undef	hvu-miR6196	AGGACGAGGAGAUGGAGAGGA	21
undef	hvu-miR6197	UCUGUUCCUAAAUGUAAGACG	21
undef	hvu-miR6198	GCUCUGUCUUGGAUGGUCAUUC	22
undef	hvu-miR6199	CCACAGAAUUCUCACAGUGAUGG	23
undef	hvu-miR6200	UUUGGCCAACUAGAUCUAUGA	21
undef	hvu-miR6203	AGACGAUUAAGAAGACCUGCAA	22
undef	hvu-miR6204	AGGAGAAUAAUUAGAGCUGUGA	22
undef	hvu-miR6205	AGGAUGUUUGGAUACGUUUUAGU	23
undef	hvu-miR6206	GGCACACGGGCUGCAGGCAUAG	22
undef	hvu-miR6207	UGGACGACCUGGGCGCCGACG	21
undef	hvu-miR6208	GUGCAUCAAGAUCGGCUCAUCU	22
undef	hvu-miR6209	UGAGAUCAGAAAGAUGUGCG	20
undef	hvu-miR6210	ACUCCUUGGUUAUCAACUUCGA	22
undef	hvu-miR6211	CAGAUCAAGACGCUCCGGCA	20
undef	hvu-miR6213	ACAGAUUGCUACAGACUGGUC	21
undef	hvu-miR6214	CGACGACGACGAGCACGACA	20
