# Supplementary material for: Genome-Wide Identification and Characterization of Drought Stress Responsive microRNAs in Tibetan Wild Barley
Source: Int J Mol Sci. 2020 Apr 17;21(8):2795. doi: 10.3390/ijms21082795 (PMC7216285; doi:10.3390/ijms21082795)
Supplement: Supplementary file 1 [file ijms-21-02795-s001.zip › ijms-750349-supplementary/Table S10.xlsx]

## Sheet: Sheet1
Table S10. Primers designed for qRT-PCR validation of miRNAs
miRNA name	miRNA sequence (5'-3')	Direction	Primer sequence (5'-3')	Length (nt)	GC content
hvu-miR399	UGCCAAAGGAGAUUUGCCCCG	Forward	TGCCAAAGGAGATTTGCCCCG	21	0.57
Novel-m0521-5p	UCUUAUGUUGUGGGACGGAGG	Forward	TCTTATGTTGTGGGACGGAGG	21	0.52
Novel-m0598-3p	UUUCGAUGUGCAACCAUGGUC	Forward	TTTCGATGTGCAACCATGGTC	21	0.48
Novel-m1525-3p	GAUCAUGACUGACAGCCUCAUU	Forward	GATCATGACTGACAGCCTCATT	22	0.45
Novel-m1738-3p	UGAACAUCCCAGAGCCACCGG	Forward	TGAACATCCCAGAGCCACCGG	21	0.62
Novel-m1900-5p	UGCCUGGCUCCCUGUAUGCC	Forward	TGCCTGGCTCCCTGTATGCC	20	0.65
