# Supplementary material for: Genome-Wide Identification and Characterization of Drought Stress Responsive microRNAs in Tibetan Wild Barley
Source: Int J Mol Sci. 2020 Apr 17;21(8):2795. doi: 10.3390/ijms21082795 (PMC7216285; doi:10.3390/ijms21082795)
Supplement: Supplementary file 1 [file ijms-21-02795-s001.zip › ijms-750349-supplementary/Table S2.xlsx]

## Sheet: Sheet1
Table S2. Evolutionary conservation of known miRNA families in plant species
Family	Hordeum vulgare	Aegilops tauschii	Brachypodium distachyon	Oryza sativa	Triticum aestivum	Zea mays
MIR156	+	+	+	+	+	+
MIR159	+	+	+	+	+	+
MIR166	+	+	+	+	-	+
MIR168	+	+	+	+	-	+
MIR171_1	+	+	+	+	+	+
MIR397	+	-	+	+	+	+
MIR444	+	-	+	+	+	+
MIR818	+	-	-	+	+	-
MIR1120	+	-	-	-	+	-
MIR5048	+	-	-	-	-	-
MIR5050	+	-	-	-	+	-
MIR5067	+	+	+	-	+	-
MIR6201	+	+	-	-	+	-
“+” representative to existence, “-” representative to no-existence.
