# Supplementary material for: Genome-Wide Identification and Characterization of Drought Stress Responsive microRNAs in Tibetan Wild Barley
Source: Int J Mol Sci. 2020 Apr 17;21(8):2795. doi: 10.3390/ijms21082795 (PMC7216285; doi:10.3390/ijms21082795)
Supplement: Supplementary file 1 [file ijms-21-02795-s001.zip › ijms-750349-supplementary/Table S3.xlsx]

## Sheet: Sheet1
Table S3. Novel miRNAs identified in six libraries
miRNA id	Chromosome	Strand	Sequence(mature)	Sequence(star)	Start	End	Sequence(precursor)	Tag info
Novel-m0001-5p	1	+	UCUUGGUGAUGGAACGUGUGA	AUACGUUCCAACAUCAAUACU	2065862	2065968	UUUAGCCAAAAGUCUUGGUGAUGGAACGUGUGAUCGAAGCAGAUUUAAGGGUCUUCAACAACUGUUCUGUACGAUCAUACGUUCCAACAUCAAUACUUUUGGCUCAU	tag35682222_9765
Novel-m0003-3p	1	+	ACUUAUUUUGGGGCGGAGGGAGU	-	5482737	5482851	ACUAAUAUCUACUCCCUCCAUCCUAAAAUAUGUGACUUAACUUUGUACUAACUUUAGUACAAAGUUAGUACAAAUUAGUUUCACUUAUUUUGGGGCGGAGGGAGUACCAUACUAC	tag26721565_9
Novel-m0004-5p	1	+	AUUACCUGUCCCUGAAAUGAA	CAUUUCAGCGGCAGUUAAUUC	10529578	10529671	ACCGUCCAGAAUUACCUGUCCCUGAAAUGAAUGUAUCUAGGCGCGUUUCAGUGUGUAGAUACACUCAUUUCAGCGGCAGUUAAUUCCGGACGGA	tag6686078_6
Novel-m0005-3p	1	+	AUGGGAUGGGGAUGGGUGGCAG	-	11421725	11421962	GAUCCAGGCAGAACCACGCUCGCCGCCACUUUCCCGAGCUCCCUCCUACUCCUGACCGCGUCGGUCGGACCUCCUCCACCUGCCGCCUUGUAGCCGGUCGUGUGCGACGCUCAAUUGCGACUGUGAGCCUCCUCGUCCUCCCCUGAUCUGGUCAAUCAAGUGUGACGAUUUCUUUCUUACCUGAUCUGAGCAUGCUCUGACCAUGGAUGGGAUGGGGAUGGGUGGCAGCGGUGGGGAU	tag20215884_5
Novel-m0006-3p	1	+	UUUGGAAAUUGCAAUGGCAUU	CGCCAUUGCAAUUUCCAAACU	12201286	12201418	AAUUAUAAGAAACGCCAUUGCAAUUUCCAAACUUUAAAAAAUACCAUGACAAAUUUUGCAAACUUUGAAAAACAUCACUGCAUCAGUGGCAUUUUUUCAAAGUUUGGAAAUUGCAAUGGCAUUUUUUGAAAUC	tag17321063_5
Novel-m0007-5p	1	+	AGUUGUCAUGAUAUGUUUCGGGU	-	12897317	12897558	UUUACACUGAAGUUGUCAUGAUAUGUUUCGGGUAUUUUUUCUUCUACCUUUUAAAAGUAAAUUUUGAUGGAUUACUAAAGAAUUGCCAUGAUACAUGCAUUAAAAUUGCCGUGGUUAAUUACUAAAAAUUGCCAUGGUCAACUAAUAAAAAUUACCAUAAAAAGAAGUUAAAAAAUAUAAUGGUAGCUUUCAAUCUAGAAGAAAAAAUAGAUUGAAUAUGUCAUGGCAACUUUAGUAUAAAC	tag31836696_5
Novel-m0009-3p	1	+	GAGGGCGGCGAUAACAUUUUC	AAACGAUAUCACCGCCCUACA	20010096	20010174	AUGGUCGCGAAAACGAUAUCACCGCCCUACACAGGCUGAUUGGGUCUGUGGAGGGCGGCGAUAACAUUUUCAUGACCAC	tag6882478_18966
Novel-m0011-3p	1	+	CACCCAAGUUUGAUAUCCCAA	-	37580918	37581167	CCCUGAAUUUUGGGGAUAUCAAACUUGGGUGUCCGAUCUACUCUCAUGUAAAGUUUCGUGAAAUAUACCGGAAAAUAUAUCUGCGGUGACGAAGAAAAUACAGUUUGACCUACUAUCCAUCCAAACCUUUUUUUCUAUACAUAAGAAAUUAUUGUCUUCUUUGCUAAGAAUACGUUUUGUGAUAUUUUUUCACGGAGCAAUAUGCGGGAGUAGAUAGAACACCCAAGUUUGAUAUCCCAAAAUUCCAGUU	tag29738094_14
Novel-m0013-5p	1	+	UCUGAAGACUAGUUUAUUAUA	UAAUAAGCAUGUCUUCAGAUG	47211070	47211269	UUGCUUCUCGUCUGAAGACUAGUUUAUUAUAUAUAAUCAUAUUUUCGAAAGAUUGAGAGAUUGAGAGAGAUUGCAAGCUGAUACCCAGUGCAAGGGAACAUCAUUGAUACAACUAUAAUAAUUCUUCCACUUCACGAGUCAUUGGACAACUGGGAAAUAUGUUUAGAUAUAAUAAGCAUGUCUUCAGAUGAGAAGGCAGA	tag7956645_63806
Novel-m0014-3p	1	+	AGAAAGCCAACGAUGAAAAC	-	49012391	49012528	UAUCGCGCGAGGCACGGUUUUUUCGUCUGGUUUUUUCUUCCAGUUUUUUCUGAAAAAAGUUCGUCAAAACCUAUCAACAUGGAAUCUAGUUUUGAAAAUCUCGACGCGAGAAAGCCAACGAUGAAAACGGUUCGAGAU	tag22276621_7
Novel-m0016-5p	1	+	UCCGUAUCAAAAUAUAAGACG	-	50554381	50554470	AGCUACUCCCUCCGUAUCAAAAUAUAAGACGUUUUUUCAGUUCAAAUUAAACUGAAAAACGUCUUAUAUUUUGAUACAGAGGAAGUGGUA	tag23677880_6
Novel-m0018-3p	1	+	CAAGUAUUUCCGGACGGAGGG	-	61750773	61750903	UGCUAGAUAAUACUCCCUCCGUCCGGAAAUACUUGUCCUAGAAAUGCAUGUAUCUAGACAAUUUUAGUUAUAAAUACAUCCAUUUUAUUCAUUUCUAGGACAAGUAUUUCCGGACGGAGGGAGUAUCUGGU	tag25010148_385
Novel-m0019-3p	1	+	UUUGCCGAGAGCUGCUCAGAU	-	61825710	61825837	UCAUUUGAACAUCUUAGAAGCUCUCGACAAAAAAGAUAAAUCGGAUCAAGAUGGUGCAUGUACAGUAAACUUUUUUAAAGACCCCUAAUUUCUGUUUUUUGCCGAGAGCUGCUCAGAUGUUCAAAUUG	tag24088974_26
Novel-m0020-3p	1	+	AUUUUACUGUUCACCCGAGCU	-	63031440	63031786	GAGCUCAUGUGAGCUCACAUGAAUAGUAAAAACGAAAGAAAAUAGAAAAUAAAUUCAAGAAAUCCCUUUUUUGUGUGAAACAUUGACAAUUGUUUUAACAGUCUACAAAAUUUGAACACCAAAUGACAUUCGUGCAAAAUCUGACAAAAAAUCGAUGCUCCAAAAUGUUAUUUUCAAAUGCAUUUUGGAGCAUGGAUUUUGUUUAUUUUGUUAGGUUUUCCCAGAAUGUCAUCUAGUGUUGAGAUUUCUCACGCUGUUAAAACUUCUGUCAAUGUUUCACACAAUGUUUUUGAGAUUUUGAUUCCAUUUUGCUUUGAUUUUACUGUUCACCCGAGCUCGCAUGAGCU	tag22114906_5
Novel-m0023-5p	1	+	UCCGAUCCAAAAUAAGUGUCA	-	71342784	71342885	UACUGCUCCCUCCGAUCCAAAAUAAGUGUCAAGUUUUGAACUAAAUUUAGUUCAAUCUUAGUUUAGAACUGUGACACUUAUUAAGGAUCAGAGGGUGUACCA	tag21240762_109
Novel-m0024-5p	1	+	ACGACAAAGAAUGUAAUGAUGGC	-	73961076	73961155	CCGCUAGCAGACGACAAAGAAUGUAAUGAUGGCAAAUAGUAUCUUUGCCAUGAGUUCAUUCUUUGUCGUCUGUUUUGUGA	tag22638467_3
Novel-m0025-3p	1	+	UUUUUGAGUCACUUAUUUUGGG	-	74468349	74468451	ACUCCCUCCAUUCCAAAAUAAAUGACUCAAAAAUGAUCAACUUUGUACUAACUUUAGUACAAAGUUGAUCAUUUUUGAGUCACUUAUUUUGGGAUGGAGGGAG	tag9386549_7
Novel-m0027-5p	1	+	UUCAUCUCAUCUUCCAUUGCC	-	78134419	78134760	ACUCGUCGAUUUCAUCUCAUCUUCCAUUGCCUCCAAUCACUUCGAUGAGUGAUGACUUCUCAUCGCUUCUUCAUAUGAAGUGGGGUCACCUUACAUAUGAGCCAAUUCUAUGUUAUAAACUUUAUAAUCAGUAGAAAUAGCUGAUCUUCUUGUUCUGUUAGACCUUCUAAGUGCCUCAUUCUCUGGCACAUCCUCUAAAAUUGGUUGAUGUACCUCCCUUUUAUGCUCAACGACAGGAUCAGUCGGACCCUGAAGGACAGGUUCUGGAUCUUCUCCCAUAGUUGUCAUGGUUGGAGUUACAACAGGUAGUGCGAAAAAUGGCUCUUGAAUCAUUGGAUUAGG	tag11853297_10
Novel-m0028-5p	1	+	CUUGGGUGCGCAAGGUGCGUG	-	86923049	86923244	GUCCAAGAUGCUUGGGUGCGCAAGGUGCGUGUAAUUGUUUUGUUAUGUUUGGACAUUGCAGGAGCUGGUGGAGAAAAAAAAUUGGUCCAACAUAAAACUUUGAAAAAUGCACUAUUUUGUUUUUUGCUAAAGCUCCUCGCAUGCCAUUUGAUUACAAAAAUUUGCACGCACCUUCCACACCCACGCAUCUUGGAUG	tag9686697_11
Novel-m0029-5p	1	+	CUCCGUCGGGAAAUACUUGUC	-	95434576	95434703	AUACUACUCCCUCCGUCGGGAAAUACUUGUCUGAGGGAUAGACGUAUCUAGACGUAUUUUAAUUCUAGAUACGUACAUUUCUAAGCAUUUCUUGGACAAGUAUUUUUAAUAGGAGGGUAUGUUGGAAA	tag13603245_67
Novel-m0031-5p	1	+	UCGGGGACUACACCCACUGGGU	-	95691675	95691912	CAUGGUAGGCUCGGGGACUACACCCACUGGGUGCGCUCAGGGCGCCCCCACUAGAAAAAUAGGAGGAAGGAAAAAAGGGCCUCGUACCCUAUCUACCUCACUCAAAACAAAAUAGGAACUAAGACUACCAUCGACUGCUACAGUCGACCGUAGCCUUGGGGACUACAUCGAGUGGGUGCGCUCAGCAUGCUCCCACUAGAAAACAACACCCACUGGGUGUGCCUCAGAGCAAACCCAC	tag36791819_6
Novel-m0038-3p	1	+	AUUAGUUUACAGAGGGAGUAU	-	133019035	133019141	UCUACAUAAAGUACUCCCUCUGUAAACUAAUNNAAGAGCGUUUAGAUUACUAAAAUAGUAUUGUGAACGCUCUUAUAUUAGUUUACAGAGGGAGUAUCAUCUAAAUA	tag14382739_6
Novel-m0039-5p	1	+	AUAAUUGAGCGCUCCUAACACG	-	133116320	133116648	GUUAUGUACCAUAAUUGAGCGCUCCUAACACGCUUGGGGUUGUUUGUGGGCACCCGACUUGCGAGUCGAGAUCCCAGAGAUCAAUGCUCACUGAACACACGGAAUAUGAAUAAUAAGAGUCUUACAUCCAUACAUACCGUUUGAUACUACAAUUGACCAUCAUGGUCAAGUAUUACAUAGGUAGGGCCUAUAAGGCCAAUCACACCAACUCAUCUACUAGUGGAAAACUUGGUACUAAACGAGAACCCAUGCCAUCAGACUUCACCGACACGCAUUCUGACUCACUACAACAAAACAGUCGCCUAGGGGCGUUUUUAUAUGGACACCCU	tag26259719_12
Novel-m0040-5p	1	+	CUCGGAUUGGGUUGAAACUUGGC	-	134048184	134048282	AUAAAACAUUCUCGGAUUGGGUUGAAACUUGGCGCGCGCUCUAAUUUUAAUGUAGGUAGGCCACUUGCCAAAUUUCAUCGCAAUCAGAGUUCGUUUGAU	tag16249335_5
Novel-m0041-5p	1	+	AAUUCUUGUCUUAGGUUUGUU	CAAAUAUAAGACAAUAAUUUU	134679184	134679298	UCCGUCUCAAAAUUCUUGUCUUAGGUUUGUUUACAAAUGGAUGUAUCUAAUUAUUAAAAUGUGACUAGAUACAUUCAUAUUUAGACAAAUAUAAGACAAUAAUUUUGGGACGGAG	tag24825992_22
Novel-m0043-3p	1	+	AAAGGGGCGGGACUAAAGGCCU	-	140327931	140328031	CACUAGUGGGGACAGGGCCUAUNNCCCCGGCCGUUAAGGGGCUUUAGUCCUGCUUUACCAACCGGGACUAAAGGGGCGGGACUAAAGGCCUAACCUUUAGU	tag32056665_180
Novel-m0044-3p	1	+	GGGUUUCUAUGCGGCUUGUGGUA	-	142413792	142414152	ACUUGCAUAUGGGCCAGUCGACCCACGUGGAUAAAAAAUAAACCCCCGGGCUAGUGCUCCGCAUGAGUGUUUGUCCAACCUGUCAUCCUUUGGUGGCUACCAGGGGUAACUCUGUGAUUGGCCUACCGGAAGUUUGGAUAAUCCAUCGUGUCCUGAGAACGAGAUACGCCGCACCUAUCAGGAUCAUCGACACGUGGGCGGCCUUGCUGGACUUGUUUUAUGUUUUACGAAAUAUAUUGUGCAUUGGGAUUUUGAUGAUGCUUCGGGUUAUCUCAAAGUUUAGGUUUUCCACUAAGGAAUUCAACGAAAUCACGAGUUUCGUGAUCAAGGGUUUCUAUGCGGCUUGUGGUAAUUUGUGAUG	tag9453834_4
Novel-m0046-5p	1	+	CUCGGACGUAUCAAGGAGGUAU	-	145896993	145897323	UCACUAUGUACUCGGACGUAUCAAGGAGGUAUACACAGGCUGCCCCAUUUUGUCAGACCUUUACAUGGUCUCACGGAGAGGAGAAGAUGGAGAAAUCAUAAAGACCAAGACUGAAGACUCUAUCCUAUCCUAUGCCCAAACAUUGGAGACACACAUCACGACUCUCGAGCUCCGUGUAAUUAAAGACACGAAGAAGAUCAAGCAACUGAUGCUCCAUGAACUUCACCUCAAAGCAGAAGCCCGAGAAGCCCACUACGAGCACGAACAAGAAGUGAAGGACUUCCUGGAGAGGAUCGAGAAGAUGAAGACUCACGUUGCAUGAACAUGGGAG	tag28684704_5
Novel-m0047-5p	1	+	CAUCUGGUUUGGAGCGGCUUGGU	-	146578307	146578591	GACAGUCAUACAUCUGGUUUGGAGCGGCUUGGUAUUUAAACCACAAGACACACAGUCCCACGACCAACAGUCCCCACCAUAUUCUCCUUAAUCUAAGGUCACAUAGACCUCACCCAACAAUCGUGGUAAAUCUUCAGGGCAGACUUCCAAACCCUCACUAACUCGGUCACCUGACAAUCCUCAAUUUACUAUUGGAUGCUCUAGACCAUUGACACCUAACCAUCUGGAAGAUACAUAGUCUUCAAAGGUAACAAGCUUCGGCUCCACAUUGGAACAAUCUCUUCA	tag36691670_17
Novel-m0048-3p	1	+	UUAUAUUUUGGUACGGAGGUA	-	147164849	147164947	UAUCUUAUACUACCUCCGUAUCAAAAUAUAAGACGUUUUCGUAGCCUAAACUAGCCUACAAAAAUGUCUUAUAUUUUGGUACGGAGGUAAAUAUUUGUG	tag25190895_5
Novel-m0049-3p	1	+	UUUUGAGUCACUUAUUUUGGG	-	148132575	148132679	ACUCCCUCCGUCCCAAAAUAAGUGACUCAAAAAUGACUCUACUUUGUACUAAAAUUAGUACAAAGUAGAGUCAUUUUUGAGUCACUUAUUUUGGGACGGAGGGAG	tag4888478_122
Novel-m0050-3p	1	+	GUUAGGCUGGUCGUAAUGGUAGU	-	148534686	148534771	GGCCUGGAGCAUUUUCCAUAUUGAUUAGCCUUGCUGGAGCAUCAUGCACGGGUGUUAGGCUGGUCGUAAUGGUAGUAUCACAAGUA	tag28141888_4
Novel-m0051-5p	1	+	CUGGUUGUCGUGUCAUUCUUG	-	150962740	150962963	AUUAUUGACUCUGGUUGUCGUGUCAUUCUUGACUUUGACUUCUUCUGUUCUGAACCGUCAUACUGGGGCUCUCCUUGGUUUGGCCCUCGACGUCGUGACUCAGGGGCUUUAGGAGUUUGACUGGCUUCAUCUUUCGUCCUCUGCCAUUGCCGUCAGUCUCUAACCCUCUAUUGCCUUGUCUACCAGCUCUUUUCAGCAGUGGCAUCAUCACCUUGGUCACUUGU	tag11146771_5
Novel-m0052-3p	1	+	UAUUUUGGUACGGAGGUAGUA	UUACCUCUGUAUCAAAAUAUA	153313228	153313327	UGUUUUCGAGGAUUACCUCUGUAUCAAAAUAUAAAACGUUUUGGUAAGCUACCUUACAAAACCGUCUUAUAUUUUGGUACGGAGGUAGUACUUGAGUAUC	tag27356053_5
Novel-m0054-5p	1	+	UUUUAGAGAUUUCAAUAUGGA	-	156913991	156914116	UAUAAGUCUUUUUUAGAGAUUUCAAUAUGGACUACAUACAAAUAUAUAUAGACGUAUUUUAGAGUGUAGAUACAUUCAUUUUGCUCCGUAUGUAAUCCAUAUUGAAAUCACUAUAAAGGCUUAUAU	tag2347140_11
Novel-m0055-5p	1	+	UGGGUAAACUGCUUGCUUGU	-	160038267	160038404	GGCCUGAACUUGGGUAAACUGCUUGCUUGUUCUUGUUUGCUUUCCUUAGCUCGAGCCAUCGGACAGACACAGUGAAGUUGAGAGGUAGAACAGGGUAGGCGAGCAAGUGCACCCCAGAGUUCGAACCUUUGUGGGUCC	tag8845287_10
Novel-m0056-5p	1	+	CUCUUAUAUCAUGGGACGGAG	-	161829644	161829930	GUAAAAAACGCUCUUAUAUCAUGGGACGGAGGGAGUACGUAUUAAAUGGCUAGUUUGAUCAAAAUUUGGCAGCUAUUCCAGAAUUCAGUGACUUGCUACCACUCAUCCGACGCGGAUUUGGUGAACAUGGGUGCGCGUGCACCCUUUAUGAUUUUUUUUUCUAAAAAUCCUAGGAAAAAAAUUAAAAAAAUCGGAAUUUAUUUUUGUAAUAUACAUAGUCAACCAGUAUACUUGGGUAUCAAGUUUCACGUAGAAAUCACAUCCGUGGUAAUAUGGGCAAAAAUUGA	tag36620445_10
Novel-m0057-5p	1	+	AUGGAACUGUAGGAAUGAUGUGG	-	164951829	164951968	UUUGGGCUAUAUGGAACUGUAGGAAUGAUGUGGUUUUUGACAGACAUACGAAUAUACAUUUUUUUCAGGUACUUCACAGAGUUGUGGCAUUGAUCCGUACAUGGUCAUUAAUCAUUCCUGCGGAAACCAGGGAGCCUUUA	tag15659371_17
Novel-m0058-3p	1	+	UGACCGUUUUCGCUCUCUAGCU	-	165010466	165010738	CCAUGCUUAAAUAGCUAGGAGUGGAUAAUGGUUUAUCUUGUGUGUCAACAUGCAUUAAAAUGGUUAUGAUGUGAUAUGGUAAUAUGGUAUUUCUCUCUGAGUGAUUCGAGUGCUUUGACAUGGCCUAUAUGCAAACAUGUAGUUGAUUCAAAACCAAUGCAGCCUUCAUGAUAUUUAAAUUUAGAGUGUUUAUAUCCUACUCAUGUUAUGUCCAAAAUUGAUUAUUGUCAAUGCAUGCUUAUGACCGUUUUCGCUCUCUAGCUGGUCGCUUCC	tag20940944_9
Novel-m0060-5p	1	+	UCUGUAAAGAAAUAUAAGAGU	-	178466363	178466451	ACAUACCCCCUCUGUAAAGAAAUAUAAGAGUGUUUAGAACUACUUUAGUGAUCUAAACACUCUUAUAUUUCUUUACAAAGGGAGUACAA	tag20439134_8
Novel-m0061-5p	1	+	CCCUCCGUAAACUAAUAUAAG	NAUAUUAGUUUACAGAGGAAG	179769800	179769897	GUCAAUUACUCCCUCCGUAAACUAAUAUAAGAGUGUUUAGAUCACUAAAAUAGUGAUCUAAAUGCUNNNAUAUUAGUUUACAGAGGAAGUACUUGAUA	tag35976132_66
Novel-m0062-5p	1	+	AUCCCCCUACCUGGCGCGCCA	-	187096245	187096355	AUCAAGCUUGAUCCCCCUACCUGGCGCGCCAAAGAUGUCGGCAAAACAACACAUAUGGGAACAUCGGAGGUCCCCUUAAUGGUUUGUUGGGGAGAGGGGUCGCGGCAAGAG	tag1027194_5
Novel-m0065-5p	1	+	UCAUGUCUUCUCGUAGUGAGGU	-	270175479	270175738	UGGAUAUAUUUCAUGUCUUCUCGUAGUGAGGUCUUAUUUAUCUAUAUGCAUUUUUCUGCCAUGGUUCACACUUAGUUCUCUAGGCCUAUUCGUGUGUUUCGUGUUGACACUGCUGGAGAGUAUAUCUCCGAGAUGUUGCAUGGAUUUCUUGCUAAGCAGGGUACUCUUGCUCAGUUCUGUUGUCCUGGUGCUCAUGCUCAGAAUGGCAUGGCUGAGCGCAAACAUCGUCACCUUCUCGAGACGGCUCGUGGGAUGAUCAU	tag2374370_8
Novel-m0066-5p	1	+	UGUACCUAAAUCGUUAAUUU	AUUGACGCCCUAGAUACAUG	275312017	275312188	GGCAUGCACAUGUACCUAAAUCGUUAAUUUGACUUAUAUAAAAUAUAUUGUUUAACUUAAAGUUAUAUCAUUAGAAAAGAGAACAUCUAAGGUUUCUAAUGAUAUAUUUUUUGUUAUAUAUGCCUCUCAUUAAGUUGAUCAAAUUGACGCCCUAGAUACAUGUGUCAGACUU	tag1596153_16
Novel-m0067-5p	1	+	CUGAUAUGCACUUUGUCUGUC	-	278529732	278529897	UUUAGAUCAGCUGAUAUGCACUUUGUCUGUCUUCCUUAAUUUAUAAAAUGGGGUAGGGGAAACCCCUUUUUCUCAAAAAAAUGUACUGCGCAACAAGCACCUUGGUCUGUUUUGCCGCUUGCUGCUCGCUCUUCCUGACCGAGACAGAGGCAAUUCUGAUCUUGAG	tag27802512_1
Novel-m0068-3p	1	+	ACAAUUAUUUAGGUAUGGAGG	-	283203580	283203701	AAGCUUGUAAUGUACUCCCUAUGUACCUAAAUAAUUGUAGUUNNGGAGAACUAGUCUAGUUCUCCCUAACUACUACUAGUUCUCCCCAACUACAAUUAUUUAGGUAUGGAGGGAGUAUGCUG	tag34458149_9
Novel-m0069-3p	1	+	AUUUCAGCGACAGUUAAUUCU	-	286758064	286758171	ACCUCCACUUGUAAUUAACUGUCUCUGAAAUGAGUGUAUCUAGAGUUCUAGACGCGCUUCAGUGUGUAGAUUCACUCAUUUCAGCGACAGUUAAUUCUGAAAUGAGGA	tag23068145_40
Novel-m0070-3p	1	+	UUAGGACAAGUAUUUCCGGACGG	-	305501881	305501963	ACUACUCCCUCCAUCCGGAAAUACUUGUCCUAGAAAUGGUACAUCCAUUUUUAGGACAAGUAUUUCCGGACGGAGGGAGUACU	tag33462129_11
Novel-m0071-5p	1	+	UUCUCAAUUGCCUAACUUUG	-	309517854	309517977	CUACCAUUGCUUCUCAAUUGCCUAACUUUGUAUGUUAGUUCCCUACAAUAUUAAGAAAAAUAAUGAUACAAAACUUCAUAAUAUUGUAAUGUCCAAAGUUAGGCAACUGAGCAGCAAUGGUAGG	tag7151203_3
Novel-m0072-5p	1	+	CCCCGAUCCAUAUUAAUUGUC	CAAUUAAUAUGGACCGGAGGG	309939987	309940080	UAAGUACUCCCCCCGAUCCAUAUUAAUUGUCACUGAUUUAGUACAACUUUUUACUCAAUCAACGACAAUUAAUAUGGACCGGAGGGAGUACAUU	tag32723285_26
Novel-m0073-5p	1	+	AGAUUCAACUAUGGACUACAU	-	310003421	310003535	GUCUUUUUAGAGAUUCAACUAUGGACUACAUACAAAGCAAAAUGAAUGAAUUUACAUUCUAAAUUAUGUCUAUAUGCAUCUGUAUGUAGGUCAUAAUGAAAUCUCUAAAAAGACA	tag6767718_5
Novel-m0074-5p	1	+	GAUAAUUUGGUGCGUGAGGUG	-	310073913	310074115	UUUCAUCAAAGAUAAUUUGGUGCGUGAGGUGUGCUUCAAAUUUCACAUCAUUUGAACAUUUGAGUAGCUCUCGAUAAAAAAAAGAAAAGUUUACUAUUCAUGUAUUGGUUUGAUUUAAUUUGUCUCAUUUGCUGAGAGCUAUUCAUAUGUGAAAAUGAUCUGAAAUUAGGAGCAUACCUUACGCACCAAAUCUUUCAUGAAGA	tag1727926_8
Novel-m0076-5p	1	+	AAAUUAAGUGGCUCAAAAAUG	-	311372918	311373015	CAUCCGUCUCAAAUUAAGUGGCUCAAAAAUGACUCAGUUUUAUACUAAAGUUAGUGUAAAGUUAAGUCAUUUUUGAGUCACUUAUUUUGGGAUGGAGG	tag33576139_601
Novel-m0077-3p	1	+	AGUUCAGGGUAUCGAUUUCAGGG	-	311627190	311627328	AUGGCAAAGUCGGUGAAAGAAGCGAUAUCCCGGCUGGGAUCCUCCUUUCCCCGGUACGACAAAUAAUAUCUGCUCGGUUUAGGGUUGGAAUUGAUCGGGAUUGCUGAGUUCAGGGUAUCGAUUUCAGGGACUGGAAGUU	tag22882735_4
Novel-m0079-3p	1	+	UGAGCGACAAGUAAUAUGGA	CAUAUUACUUGUUGCUCAAA	329251119	329251223	UAUUCCCUCUGAUCCAUAUUACUUGUUGCUCAAACGGAUGUAUCUAGCACAGGAAUACGUCUAGAUACAUCCGUUUGAGCGACAAGUAAUAUGGAUGGAGGGAGU	tag21726491_203
Novel-m0081-3p	1	+	GCUUUGGUUCGGGCCUGGCCAGC	-	342222615	342222801	AGGCUAUUGGAUGAUAUUGGAUCAUGGGACUGGAAUUGCUUGAAGCUGGAAUUUCAUCAAAAGCUUUAUCAUAUGCAUCUAAUUCAUCAUGAUCGGAAUUUUAUUUAUAAUCAGUGGCUUCGUGAAGGAUAAAGUAUCACUAGUAGAAAAUAGGGCUUUGGUUCGGGCCUGGCCAGCCCAUUAGCCC	tag25793184_10
Novel-m0082-3p	1	+	UCCACUAACUGUUGUUCUGUAG	-	342286822	342287034	AUCAAGACUGCCAUUGCACUAGCAAUGUUUGGGGGGCAAGAAAAGAAUGUGAAAGGAAAGCAUCGCCUAAGAGGUGAUAUUAAUUGUCUCCUCUUAGGUGACCCAGGCACUGCGAAAUCCCAAUUUCUCAAGUAAGGAGAAAAUAAAUAAAUCUUUUCAUCAGUUCCUUGUAAGAUGAUUAUCCACUAACUGUUGUUCUGUAGGUAUGUUGAG	tag23464654_136
Novel-m0083-5p	1	+	UUGCGAGCGUAGGGGAUGUAAU	-	342741355	342741431	GGUUAAAAGCUUGCGAGCGUAGGGGAUGUAAUCAUGUCGCCUUACUCCUCCCUAUGCUGAAGCCGGUUAGUGCACCU	tag7906106_6
Novel-m0084-3p	1	+	AGUAUUUCGGUAUAGAGGGAG	-	351001383	351001491	GUCAUGAAUACUCCCUCUGUACCAAAAUACUUGUAGUUGGGGGAAACUAGGAAACUAGACUAGUUACCCCCAACUACAAGUAUUUCGGUAUAGAGGGAGUAUACUUUAA	tag1231097_10
Novel-m0088-5p	1	+	AUGCAUUCGGUUCACGACAACG	-	365131984	365132101	CAUACAUCAUAUGCAUUCGGUUCACGACAACGUCCCAGCGGUAUACCUUUGAAGUGUGCAUAUCGAAGGGGUUCGGUUCGUAGCAGACGUCGUGGAAGUCGGGUCUCGUCGAUGGUAG	tag4758642_22
Novel-m0089-5p	1	+	UUUUGUCGAAUGUUGGUUUCC	-	370101215	370101316	UUUCAUCAGUUUUUGUCGAAUGUUGGUUUCCAUAUGAUAUUCUCCCUUUGCGAUGGGAGAAUAUUAUACGAAAACCAAUAUUCUAUGAAAACUUCGUGGAAA	tag29410602_43
Novel-m0090-3p	1	+	UUUCUCCGGUGGUGGCGGCA	-	370136427	370136563	GCGCGUGGGGCUGGUGCCGCUCCUGCGACGAGGGAGGCGGACGGUGGCGACGCCCGGAAUGGCUGGGUGCAGAACAACGCAGCGACAUCCGACUCGUUUGUGCUUUGUUUCUCCGGUGGUGGCGGCACACAAAGGUG	tag8377377_2
Novel-m0091-5p	1	+	UGGAGAAGAAGGGCACAUGCA	-	398138252	398138424	GCGUGCACGGUGGAGAAGAAGGGCACAUGCAUGCAUGGGCUGGCCGCCGGCGCACGGCCGGGUAGAGCGACGCACCACCGCGGUGGUGCGUGCCUGCCGGCCGGCCGGCCGAACGCCGGGGAAUGAGGAGCUGGGAGUGAAUGCACGUGCCCUGCUUCUCCACCUCGCCCGCC	tag12951537_34
Novel-m0092-3p	1	+	GUAGACACCUAGUGAAAUCGCUU	-	402117259	402117372	UAAGUCUUUGUACAGAUUUCACUAGUGAACUACAUACGAAUAUAUAUAGACAAGUGUACAUUCAAUUAUUUUGUAUCGUAUGUAGACACCUAGUGAAAUCGCUUAAAAGACUUN	tag28800826_3
Novel-m0094-3p	1	+	CAUUUCUCCGACAAGUAUUUC	AAUACUUGUCGGAGAAAUGGA	402749555	402749643	CCCUCUGUACGGAAAUACUUGUCGGAGAAAUGGAUAAAAAAAUACGUCUAGAUACAUCCAUUUCUCCGACAAGUAUUUCUGGACGGAGG	tag26772914_276
Novel-m0095-5p	1	+	AUGAUUGUUUCCCCAACAGGC	-	405360370	405360473	UCUACUAGCUAUGAUUGUUUCCCCAACAGGCAAAGGUUUUGAUCAGAUUUUUGUAACUGAUCAAAACAUCUGCCUGUUGGGGAAACAAUCAUAGCUGGGAAGAA	tag34487611_81
Novel-m0098-5p	1	+	CCUCCGUUCCAUAUUAGUUAU	AACUGAUAUGCAACGGAGGGA	411686539	411686634	AAUACUAAUCCCUCCGUUCCAUAUUAGUUAUCGCUGAUUUAGUAUAAAUUUAUAAUAAAUGAACGACAACUGAUAUGCAACGGAGGGAGUGGCUUG	tag14785669_7
Novel-m0099-5p	1	+	CUGUGGCGGUAGGCAUACACA	-	412178596	412178761	UCGUCACCGACUGUGGCGGUAGGCAUACACACCCUACCUCCAUAGGCAGUGGCGGUAGGGGUCGGGUCAAUGCGGACAGUUCCUUUGAGUCAGCGGAGUUAAAUGACCCUACCAUCACUUCCUCUAGGGUAGGAUGUGUAUUCCUACCGCCACAGCGGGUGGUGGU	tag24733468_5
Novel-m0100-3p	1	+	UAUGGCCUCAUGGAAAUACA	-	413423484	413423714	CUACAGUAAGUGUAUUCUUUCAUUAAGGCCUAGGCUAGAGGACAACACGGUUUUUACCUCUCUAAACUCAAUUUCGGUGGUCCACCAUGAUUUCAAGGGAGGGUUGUUUGUAUAUUCUUUUGAUAUAUCAUCCAUAUAAUAUCCCUGAUCUAUAAGGGUUUAUGUAUAUUUACCACACUUGUUCGUGUAUCUAUAUUGGCUUAUGGCCUCAUGGAAAUACAAGUCAAAUUU	tag35187573_4
Novel-m0106-3p	1	+	ACUUAUUUUGGGACGGAGGGAGU	-	428877865	428877987	ACAAUACUACUCCCACCAUCCCGAAAUAAGUGACUAAAAAUGACUUAAUUUUGUACUAACUUUAGUACAAAAUAGAGUUACUUUUGAGUCACUUAUUUUGGGACGGAGGGAGUAUGAAAUUGG	tag16451241_216
Novel-m0108-5p	1	+	UCUCAUUGUUCUCAUCUAGGU	-	431363139	431363363	CCUGUCAGUGUCUCAUUGUUCUCAUCUAGGUGUAACAGAGUGACACACCUCCCCACCCAACAUGUGCUCUCCACCUGGGCAGUAAGUACAGGUGCCCUUAGUUGACACCUUAUUUUUCUGCUAGCUUGUGUACUGCAUGCCCCAAGCCAUGUCAGAUGCUGACGUGGCAGCAACCGUGUCACUUUGUUACACCUAGAUGAGAGCAAUAAGGCACUGACAUGUGGG	tag29521091_5
Novel-m0109-3p	1	+	GACUUAAUUUGGGACGGAGGG	UCUGUCCCAAAAUAAGUCACU	434572805	434572919	UCCUGAACAAUUGUACUCCCUCUGUCCCAAAAUAAGUCACUCAACUUUGUACUAACUUUAGUACAAAGUUGAGUGACUUAAUUUGGGACGGAGGGAGUAUUUCCGUUCUAAGUAA	tag5267973_268
Novel-m0113-5p	1	+	UCCCGAGCAGCCCGUGGCCAGG	-	451596199	451596323	ACCCCUUCUCUCCCGAGCAGCCCGUGGCCAGGGAUGGCACCGGCCACCGGCGGUGAGGUUUAGCAACCUCCUGUCGAGCGCGCCCUCGGUCCUCCCUCCCGCGAGUUGCUCUGGAGGGGAGGAGC	tag2209231_6242
Novel-m0114-5p	1	+	UCUGUAAAGAAAUAUAAGAUC	-	453025518	453025598	GGGUACUCCCUCUGUAAAGAAAUAUAAGAUCAUCUAGAUCACUACUUACGCUCUUAUAUUUCUUUACGGAUGAAGUAGUUA	tag28970654_5
Novel-m0115-5p	1	+	GAUUCAGAGUCCAAUGUCCUA	-	455498161	455498231	CGGGUUACUGGAUUCAGAGUCCAAUGUCCUAACCACUAGACCAUGGGACCAUUCGAUGAUUCAGUUUUCCA	tag2669616_37
Novel-m0116-3p	1	+	AUAGUAGUUUACAGAGGGAGU	-	455636892	455636995	UGGUAAGAGUUACUCCCUCCGUAAACUAAUAUAAGAGCGUUUAGAUCAGUACUUUAGUGAUCUAAACACUCUUAUAGUAGUUUACAGAGGGAGUACAAUUUAAG	tag22725033_6
Novel-m0117-3p	1	+	CACGGCUACGUCUUGGUCGAGGA	-	455781082	455781159	GCCUUGCGGUGCAACUUGACUAUGACAUAUGCUUGUGGCAACACACACGGCUACGUCUUGGUCGAGGAAAUGCAAUCC	tag4522910_6
Novel-m0118-5p	1	+	UCCGUCCCAAAACAAGUGUCG	GCCGUUAUUUUGGGACAGAGG	456521685	456521757	UACUCCUCCCUCCGUCCCAAAACAAGUGUCGCUGAUUUAAAGCGGCCGUUAUUUUGGGACAGAGGGAGUACUU	tag23246914_6
Novel-m0119-5p	1	-	CUGUCCCAAAAUAAGUGUCGC	GACACUUAUUUUGGGAUGGAG	1888300	1888401	AAUAGUCCCUCUGUCCCAAAAUAAGUGUCGCAAACUUAACAUUAAAUUAGUACAAAUUUUGUACUAGACCAACGACACUUAUUUUGGGAUGGAGAGAGUAGC	tag8561154_48
Novel-m0120-3p	1	-	UCCGUAUGCACAGGAUGCAGU	UGCAUUCUGUGCUUACGAAGC	2810015	2810104	GGACGGCAAAGGCUGCAUUCUGUGCUUACGAAGCCUCAACCUCAAGAGCUCGUUUGGGCUCCGUAUGCACAGGAUGCAGUCAUUGCCGUU	tag28752893_1739
Novel-m0122-3p	1	-	CCAGCUACAAGUAUUUCGGUA	-	5703453	5703538	UUUCCCCCAGCUAUACCAAAAUAGUUGUAGUUGGGGAAACUUGCAUUAGUUUCCCCCAGCUACAAGUAUUUCGGUACAGAGGGAGU	tag1768973_8
Novel-m0125-3p	1	-	UCUACACUCUAAAGUAUGUC	-	27240278	27240456	UACUUCUACAUGGCUAUAUAUUUUGGAUUGUUUUUGUACGCUUAUAUGUAAAAGUAAAUCCUACGUGAAAAAACCUACUUCCUCUAUUUUUAAAUAUAAGUUUUUUUAAAUUUUUUGCUAUAGACCAAAUACAAAACAAAAUGAAUGAAUCUACACUCUAAAGUAUGUCUAUAGACAUC	tag14604773_5
Novel-m0126-3p	1	-	CACGGCGGCCGGGCCUCUCUCC	-	30902322	30902536	GGGAAGAACCCUGGGGUUGGCCGGCGGCCGUGGUGGCCGUGGGUUCCCACACCGUGCACCGGCUCUAGUAUUUUUUUCCUGUGGCGGUCAAGCCCCUCCUAGCGCGGCGGACGAGCCCCUCCUAGGUAGCUUCCAUGCCCCGCCGACGCACCUCAUGCUCACAAGACCAUGGCCUUCGGUGGCCACGGCGGCCGGGCCUCUCUCCAUUGCUUGUA	tag2521204_2
Novel-m0127-3p	1	-	UGGACGCCGGCGCUCGGGAUGAG	-	35411730	35411803	GGUGCAGACUGGUUUCGGAGACCUGGUCUCCCGUUCGAUGUUGGACGCCGGCGCUCGGGAUGAGGUAGAGUACG	tag32350959_5
Novel-m0128-5p	1	-	UUAACUAGCUAAAUAUAUAUU	-	36413903	36414037	AAUUGUUAAUUUAACUAGCUAAAUAUAUAUUAUAUGUAAUAAAUAAUAUACCAUUAGAUUCAUGUAGGAAUGUAGUUUCUGAAUAUGUAAUUUUUAUCACAAAUAAUAUAUAUUUAGCUAGUUAAAUUAACAACC	tag6475968_12
Novel-m0129-5p	1	-	UUUGGGAUAUCAAACUUGGGU	-	37580916	37581168	GAACUGGAAUUUUGGGAUAUCAAACUUGGGUGUUCUAUCUACUCCCGCAUAUUGCUCCGUGAAAAAAUAUCACAAAACGUAUUCUUAGCAAAGAAGACAAUAAUUUCUUAUGUAUAGAAAAAAAGGUUUGGAUGGAUAGUAGGUCAAACUGUAUUUUCUUCGUCACCGCAGAUAUAUUUUCCGGUAUAUUUCACGAAACUUUACAUGAGAGUAGAUCGGACACCCAAGUUUGAUAUCCCCAAAAUUCAGGGCC	tag21388809_5
Novel-m0130-5p	1	-	UUCCAAAAUACUUGUCGUGGU	-	38844775	38844860	ACUCCCUCCAUUCCAAAAUACUUGUCGUGGUGUUAGUUCAAAUUUAAGUUAAAACCACGACAAAAUAUUUUGGAUCAGAGGGAGUA	tag17508849_31
Novel-m0131-3p	1	-	UAUUAUGGAACAGAGGGAGUAGU	-	40519502	40519607	GCAGUUAGAACUAUUCCCUCUGUCCCAUAAUAUGAGUGUUUUUGUACUAUACUAGUGUAAAAACACACUCCUAUAUUAUGGAACAGAGGGAGUAGUAUUUAAAUGA	tag22286978_15
Novel-m0132-3p	1	-	UAUUAGUUUACGGAGGGAGUAGU	-	42412186	42412294	UAGUUAAACAUGUACUCCCUCUGUAAACUAAUAUAAGAGCAUUUAGAUUACUAAAAUAGUAAUCUAAAUGCUCUUAUAUUAGUUUACGGAGGGAGUAGUAAAUAAAGAC	tag13474851_65
Novel-m0133-3p	1	-	UUUGGAUUGAAGGGAGUAUC	-	61023212	61023339	AAGGGAAAAAUUACUUCCUCUAAUCCAAAUUAAUUGUAGCUGACUUGAUACAACUUUGUUACAAAGUUACAAAGUUGUACCAAGUCAAGGACAAUUAAUUUGGAUUGAAGGGAGUAUCAUUUUUAUUC	tag6451267_18
Novel-m0135-5p	1	-	GGGAUCAAUUGGAUAAACUUG	-	62368258	62368327	UGCAAAGUUUGGGAUCAAUUGGAUAAACUUGCCAAUGUACAUUUGUUCAAACUUGGUUCUGGACAGAAGG	tag27329241_11
Novel-m0136-3p	1	-	UGACAAGUAUUUCUGGACGGAGG	UCUGUCCGGAAUUACUUGUCACA	62674676	62674802	AUACCUACUCCCUCUGUCCGGAAUUACUUGUCACAAAAAUGGAUAGAAAUGGAUGUAUCUCGAACUAAAAUACAUCUAGAUACAUCCAUUCCUAUGACAAGUAUUUCUGGACGGAGGGAUUAUUUAU	tag30587948_3
Novel-m0137-5p	1	-	UAGUACUCCCUCCGUCUCAAAAU	-	65062708	65062866	UCAGUUUCAUUAGUACUCCCUCCGUCUCAAAAUNNUUGUCUUAGAUUUGUCUAGAAAUAGAUGUAUCUAAAUAAUAAGAUGUGACUAGAUACAUUUAUAUAUAGAUAAUUCUAAGACAAGAAUUUUGGGACGGAGGGAGUACAAGUGGUACCUUCUGAA	tag9435935_7
Novel-m0139-5p	1	-	UAAAUGGAUUUCUUCAGGCGGC	-	71397419	71397623	GCUCAAUCCAUAAAUGGAUUUCUUCAGGCGGCAUCCCANNNNUUCCUUGCCUUCCAUGAUAAAACCAUUGGGUUGUUUCAUGUAAACAUUUUCUUCUAAAUCCCCGUUUAAAAUAUCGUCUUUACAUCCAUUUGAUGUAACUCUAAAUAAAAAUGUCCAACUAAUGCCAUUAUGAUUCAGAAGGAAUCCUUACAUGAGACUGGGG	tag283898_37
Novel-m0140-5p	1	-	CUUCGUCCGGAAAUAUUUGUCC	-	74749437	74749558	CCAGUACUCCCUUCGUCCGGAAAUAUUUGUCCUAAAAUGAAUAUAAUGAAUAUAGCUAUAACUAAAACAAAUCUAGAUUUAUCUAUUUUAGGACAAGUAUUUUCGUACGGAGGGAGUAGUUA	tag31440636_4
Novel-m0142-3p	1	-	AUUUCAGAAAAUCUACAAGGGCC	-	110514695	110514798	GGACAUAAUGGGCCCUUGAGAUCUGAUCGGGGAUUGUUGAAAUAUCAGGUGGCCCUCGGGCCCAUCUAACAAUUUCAGAAAAUCUACAAGGGCCCAUUAGGGUU	tag20551800_7
Novel-m0143-3p	1	-	UUGGUGGUCAAUCAAGUGAUG	-	122697206	122697352	UACGUUCUCUAGAUUCACUUUGAUUCCUCCAAUGAUGAAGCUGAAUACGAGGCACUCCUCUAUGGGAUACAUAGGGCCAUCUAACUCGGCGUCUGACGCCUCAUGGUAUACAUGAUUUGGUGGUCAAUCAAGUGAUGAAAGAAUGGG	tag7462899_8
Novel-m0144-5p	1	-	GGAAUGUUGUCUGGUUCAAG	CGGACCAGGCUUCAUUCCCC	123758020	123758142	GCUUCUGGGUGGAAUGUUGUCUGGUUCAAGGUCUCGCUCUGAGGUCUGAGGAUGGAAAACUACUUCCAUUUCUCUCGCCUGCGAGCGAUCUCGGACCAGGCUUCAUUCCCCUCAGAGAUAGCU	tag14720234_1028
Novel-m0145-3p	1	-	CUCCGUACCUAAAUAUAAGUC	-	125616561	125616716	AUGUAAUAACGUCUUAUAUUAUGGGACGAAGGAGUAUUUAUUAGUGCGAUGUUGGAUACUUAGAUUUACACAAGCACUUGUACGGUUCACUGUACCUCUUUGGUUACCUAAAUAAAAAGUACUCCCUCCGUACCUAAAUAUAAGUCUUUUAAGAUA	tag2780885_155
Novel-m0147-5p	1	-	AUUUAUCUGAAGUCAAACUUC	AGUUUGACUUUAGACAAAUCU	126327892	126328104	CACAUAUAAGAUUUAUCUGAAGUCAAACUUCGUAAAGUUUGACCGUAUUUGUAUGAAAAAAUAUCAACAUCUUCAAUAUUGAAGCUAUACAAUAUGAAACCUAAAUUCAUGACGCAUCUAAUGAUAUUGAUUUCGUAUUGUGAAAGUUGAUAUUUUUCUCUAUAAAAUUGGUCAAAUUUUAUGAAGUUUGACUUUAGACAAAUCUUAAAUUCG	tag20428226_7
Novel-m0148-3p	1	-	AUUUGUAGUUGGGGAGAACUAGA	-	126344228	126344376	UGGGCCAUGCUGCUUGCUAGUUUACCUGAAUAACAUAUAUUUUCAUGUGGGUUACAUGUUAGACAAAGGGAAAAUGAUACGUCCGAAAUAAGAACUUACUCCCUCUAGAGCUAAAUAUUUGUAGUUGGGGAGAACUAGACUAGUUCUCU	tag838145_8
Novel-m0150-3p	1	-	UGCUGAACGCGGAGGUGCCGU	-	128181375	128181586	GAUCGCAUGCGCUGCGUGUCCACCGCGUGCCAGCCCAACACCCAGGUGUCGCAACACCUGGGUACGUGUCCAACCUUCCCUGACGAAGCCACGGAAGCCUGACAAAGCAUUUAAUGCCCCUCUCACAAGGCACCCACACUCGCUGGAUUGAGGUGGUGAAGGCAUCAUCGAGCUGUACAUGUGCUGAACGCGGAGGUGCCGUCCAUUCGAGA	tag24062155_29
Novel-m0151-3p	1	-	CGGUGGGCGGCGCCGCGGCGCA	-	130253799	130253878	GGCCUGCUGCCCUCGCGGUGUGCGCCGCCGCGCUCCUGCUCGCCGUGGCGGUGGGCGGCGCCGCGGCGCAGGGCGUGGGC	tag732363_5
Novel-m0153-3p	1	-	AUAGGAUCCUUGACCAAAAAACA	-	132904177	132904257	AUGACCAAUUUUUUGGUCAACAGAUUCUAUGACCUAUUGUUUUCGGUCAUAGGAUCCUUGACCAAAAAACAGGAAAGGUCA	tag29096952_5
Novel-m0154-5p	1	-	UAUAGCAGGUAGCUAAUAGGAGG	-	134041361	134041487	AUCUGCUAUUUAUAGCAGGUAGCUAAUAGGAGGGGGUUUUGCACCAUUUUGAGGCAUGCGAUCGUAAUCGGACGGCUCUGGUCGCGGGGAUUAUCUAGGUGGACUAUGGGUUGUGUGUGGAGUGGGC	tag15229694_5
Novel-m0155-3p	1	-	UUAGUCCCAGUUGGUAACACC	-	136219041	136219150	UAGUCCCGGUUGGUAGCACCAAUUGGGACUAAAGGGGAUCGCAGGGGCCCAGGCCUGACGUAACCCCGCCACGACCCGUUUAGUCCCAGUUGGUAACACCAUCCGAGACU	tag22892847_3
Novel-m0156-5p	1	-	UGGGUGUGGUGAGUGUGUCCUCC	-	136948684	136948794	GUGCACGGCAUGGGUGUGGUGAGUGUGUCCUCCAAACUUACUGGAUCCUGAUCCGGUAUUCCUUGAAUAAGGAGAGCAACGGCGCUUCUGCUGCGCUCCAAAGCUGUACUU	tag20106662_13
Novel-m0157-5p	1	-	AAGGGUCUCUCUUCCACAUGC	-	138385004	138385074	GACCCUUUAUAAGGGUCUCUCUUCCACAUGCUAUAGGAGCAUGAGAAGAUAUGAGGCCCUCACGCACUCCU	tag1400769_20
Novel-m0158-3p	1	-	GACGACAAAGAGGUGGCUGAUGG	-	140606868	140606971	UGGCCAAUAUGUUUUUAGCCAACAGCCAGAUCUUUGCCGUCAGCCUUCAUCUUCUGUGCCGUCGGUUGGCAGACGACAAAGAGGUGGCUGAUGGAAAAUAGGCU	tag26295538_6
Novel-m0163-3p	1	-	UAUUUUGAGACGGAGGGAGU	-	153342569	153342694	AUUAUUUUCUACUUCCUCUUUUUCAAAAUAAAUGACUCAAAAGUAACUAUAUUUUAUAUUAAAGUUAGUACAAAACUAAAUCAUUUUUAAGUCACUUAUUUUGAGACGGAGGGAGUAUUUUGGAAG	tag4646175_20
Novel-m0164-3p	1	-	UUAAUAUGGAAUGGAGGGAGU	UCCCUCCGUUCCAUAUUGACU	155788064	155788170	UCCGCAAAAUGUUACUCCCUCCGUUCCAUAUUGACUCUCGCUGUUUAAGUACAAAGUUGUACUAAAUCAGCGACACUUAAUAUGGAAUGGAGGGAGUAUGUAGCAAU	tag22054241_13
Novel-m0165-3p	1	-	AUUUAUUUUGGGAUGGAGGAAGU	-	156213333	156213447	CAAAUUAUAUAAUCCCUCCCUCCUAAAAUAAGUGUCACAACUUUAUACUAGCUCUAGUAUAUAGUUGUACUAAGCUUAAGACAUUUAUUUUGGGAUGGAGGAAGUACCUUUCUGA	tag753497_5
Novel-m0167-3p	1	-	CGUAUGUAGUCUACUAGUGAAAU	UUCAUUAGAAGUCUACAUACGGA	157070120	157070232	UCUUUUAAGAGAUUUCAUUAGAAGUCUACAUACGGAGCAAAAUAAAUGAAUCUACACUCUAAAUUAUGUUUAUAUACAUCCGUAUGUAGUCUACUAGUGAAAUCUCUAGAAAG	tag27550276_5
Novel-m0168-3p	1	-	UCAUGGUCAAAGUUGAGCUCU	AGUCUAAUUUUGACCAUGAAU	157275063	157275243	CCCACAAAAUUUGAGUCUAAUUUUGACCAUGAAUUCACCUAUUAAAAUACGAGUCAUAUGGCAUAAGAUUCUAUUGUUGUAUUCACACUCCAAAAGAGUUUCCAAUGGUAUAACUCUUGUGACAUAACUCAUAUUUAAUAUUAGUUAAAUUCAUGGUCAAAGUUGAGCUCUUAUUUUGAGG	tag3724252_20
Novel-m0169-3p	1	-	UUACCGAGUGGGCCCCGAGAUAC	-	158131661	158131784	UUACUGGCAAGUAUCUUUACUCGUUCUGUAAUACAAGAUCCCGUCACUAAGUCCUUAGUCACCUUGCUUGCAAGCUUGAUGUGAUGCUAUAUUACCGAGUGGGCCCCGAGAUACCUCUCAGUCA	tag3877836_10
Novel-m0172-3p	1	-	AGUUAUUUUGGGACGGAGGGAGU	-	158954424	158954541	AAAGAACACCAGUACUCCCUCCGCCACAAAAUAAGUGUCUUAAGCUUAAUACAAAUUUGUACUAGAGCUAGUAUAAAUUUAAGACAGUUAUUUUGGGACGGAGGGAGUAUUUGUUUUU	tag22675356_463
Novel-m0173-3p	1	-	UAUAGAUAAACUUAAGACAUG	-	159975640	159975746	GUCUCAAAAAUCUUGUCUUAGAUUUAUCUAGAUAUGAAUGUAUAUAGUCAUAUUUUAGUAUUUAGAUACAUUCAUUUAUAGAUAAACUUAAGACAUGAAUUUUGGGA	tag9483457_11
Novel-m0174-3p	1	-	CUGUAAACUAAUAUAAGAGCGUU	-	161139182	161139460	CACAAAUGUAAACGUCUUACAUUUGUGAACAGAGGAAGUAAUAAAUAAUGUGCAGAUAGCAAAGCCAACAGGGCAACCUAUACCUGUAGAAAUGAAUCUACAGCUGGAUCAUUGGGGGGAAAUGUAAUUCCAGCACGCUUUGCGCUUAUGAACUCAACAUUUGCCUCUACCUGGAAUCAGAAAUGGAAAUCAGCACAUGUGUUCGAUCAACUACUAUAUAUAGUUAAAUAUUCUUUUAUACUCCCUCUGUAAACUAAUAUAAGAGCGUUUAGAUUACUA	tag20941518_7
Novel-m0176-3p	1	-	AUGUUGUAUUACCGAGUGGGCC	-	162344793	162344899	AGGAACCUUUAGUCAUUAUGUAAUACAAUAUCCCGUGACUAACUCCUUAGUCACAUUUAUUUCAAGCUUCUUGUGAUGUUGUAUUACCGAGUGGGCCUAAAGAUACC	tag16383246_138
Novel-m0177-5p	1	-	UCUGUUCCUAAAUAUAAGAUG	-	165586126	165586394	GUAUACUCCCUCUGUUCCUAAAUAUAAGAUGCAUUAGUUUUUCAAAAAGUCAAACCAUGUCUAUGUUUGACCAACAUUAUAGCAAAAUAUAUAAUAAUUUACAAUACCAAAUAUAUAAAAUAUAAAAAUAUAUUUCAUGAUGAAUCAAGUGAGAAUGAUUUGGUAUUCUAGACCUUGAUAUUUUUCUCUUCAAACUCGGUCAAAGUUAGACAAGUUUGAUUAUUUGAAAAAAUAAUACACCUUAUAUUUAGGAACGGAGGGAGUAUAUA	tag32711827_33
Novel-m0178-3p	1	-	UAGAGGACUACAUACGGAUGUA	-	167911848	167912137	CAUGCCAUUUAUUUUUUGUAAUGAAGCUCCUAGAAUUGCCAAACCUGAUACUAAAGAUACGAAUAGACCCGUUGUUGGCAUGCCUAUCGUCUCAGUCAAAAUAGGAGAUCAUUGCUACCAUGGUUUAUGUGAUAUGGGUGCUAGUGUUAGUACUAUUCCUUUUAGCUUAUAUCAAGAAAUUAUACAUGAGAUAACACCUGCUGAAAUAGAAGAUAUACUCCCUCUGUUUCAUAAUAUAAGUGUUUUUAGAGAUUUCACUAGAGGACUACAUACGGAUGUAUAUGGACAUA	tag5130426_7
Novel-m0179-3p	1	-	UUUGUCUCACACUUUAGCAAC	-	170963874	170964174	CGUAAGUAGUGGUUGCUAAAGUGUGAGGCAAAAGGCAACUACAAUUGGCAGUUGCUAAUAUGUGAGAGAUUACAACUGCUGAUGACAGUUACGGAUUACAAUGUCGGUUCCUAAUUAGCACAUAUUAAUUAGCAACUUUGCACGUUAUCUAAUCCUAUUCCUAACAGGUAUUAACAUGUUCUAAUUAGGAACCGGCAUAGUAAUCCAUAAUUGCCAUUAACAGUUGUAAAUCUCUCUCACAUAUUAGAAACUACCAAUUGCAGUUGUCAUUUUGUCUCACACUUUAGCAACUGCUUCUCGC	tag14818785_30
Novel-m0180-3p	1	-	AUAUUAGUUUACGGAGGGAGUA	-	178285581	178285685	UACAAAGCAGUACUCCCUCUGUAAACUAAUAUAAGAGUGUUUAGAUUACUAAAAUAGUGUUCUAAAUGUUCUUAUAUUAGUUUACGGAGGGAGUACCAUUCAAUU	tag31154052_6
Novel-m0181-3p	1	-	UCACUUAUUUUGGGACGGAG	-	178750253	178750370	CAUAGUACUCCGUCCAUCCCAAAAUAAGUGACUCAAAAAGGACUCAAUUUUACACUAAAGUUUGUUGUAAAAUUGAGUCAUUUUUGACUCACUUAUUUUGGGACGGAGGGAGUAUUAU	tag1730098_5
Novel-m0185-5p	1	-	UAAGUGCAUGCAAAAAUUUGG	-	232702198	232702377	GAAAAGCUUUUAAGUGCAUGCAAAAAUUUGGCAUGAAAUAACAUUUCUAUAAAACGUGGCAAAAUAAACAAAAUGGAACUCUGAAAUUGUGCAUUUUCAGAGUAUACAUUUUGUUUAUUUUUCCACACCUUGUGGAAAUGUUAUUUCAUGCUAAAUUUUUGCAUGUACUUAGAACUUUUG	tag28264452_19
Novel-m0187-3p	1	-	UAUUUACGAACAGAGGUAGU	ACCCUCUGUUUCUAAAUAUA	275210579	275210680	UUAUGUUGUAUACCCUCUGUUUCUAAAUAUAAAACGUUUUGCUAGUUCAAUUUGAAUUGCCAAAACAUCUUAUAUUUACGAACAGAGGUAGUACAUGCGUGU	tag33086310_6
Novel-m0190-3p	1	-	UUUCCGGAUGGAGGGAGUAGU	-	305501871	305501973	CCGUGUAGGUAGUACUCCCUCCGUCCGGAAAUACUUGUCCUAAAAAUGGAUGUACCAUUUCUAGGACAAGUAUUUCCGGAUGGAGGGAGUAGUACUCAAAAUU	tag28737753_26
Novel-m0191-5p	1	-	UUAUAGGGCUUAUUUCAAAAA	UUUGAGAUAAGCCCUGUAAAC	305501991	305502318	CCUUUCCAGUUUAUAGGGCUUAUUUCAAAAAUCUCACCAACCAAGGUAGAUGAUGAGUGGUGGAGUAAUUUUUGUAAUUUGCAAAAGUACUGAACUAAUGCGCUCGUUUUCCUCAAAAAAUGUGUUUAUCAAUGCAUUAAUUGCAAAGCAUGCAUGACCAAUAAAUAAUAAAGAACUUUUACAUGCAUUGGUGAGUUUUCUCUUAAUCCUCGCAUGCAGUGAUUUAAUGCACGUUGAUAUCUGAGCAUGUGAUGGAGAGCAAUAGAAAAUGAAACUUAUAAACUGGAAAAACGAAAAUUUUGAGAUAAGCCCUGUAAACUGGAAAGGA	tag28773026_11
Novel-m0192-5p	1	-	CUCUGUCAACUAAUAUAAAAG	-	309383859	309383951	UAUGUGCUUCCUCUGUCAACUAAUAUAAAAGCGUUUAGAUCACUACUUUAGUGAUCUAAACUUUCUUAUAUUACUUGACAAAGGGAGUACUUA	tag11378890_5
Novel-m0194-3p	1	-	AAUGUCCAAACUUCACAAAAA	-	310153346	310153510	CUCUAUGCAAAUUUUUGCGAAGUUUGGAAAUUCGAGGAUCUCGUAGCAAAAAAGACAAAAACACGCAUGAACACUACAAUUUUUAGAAGUUUCUAACACAUGUGAAAAUUGUCGUUUUGGCCACGAGCUCCUCCAAUGUCCAAACUUCACAAAAAAAUGCAAGGA	tag24800585_15
Novel-m0196-5p	1	-	UUUAGAGAUUUCACUAUGGAC	CUGUAGUGGAAUCUUUAAAAA	310599183	310599306	CAUAAGUUUUUUUAGAGAUUUCACUAUGGACUACAUAUGAAACAAAAUAAAUGAAUCCACACUCUUAAACAUGUCUACAUAUAUCCAUACGUAAUCUGUAGUGGAAUCUUUAAAAAGGCUUGUA	tag19480166_14
Novel-m0197-3p	1	-	UUUUUUUAGUUCGAGCUCCUC	-	311393904	311394016	ACUAACAUCUGAGGAGCUCGCACUGAAAAAAAAUAAACAAAAUCGAUGUUCAAAGUUUUGUGCACGGUUUGAGCAUUGAUUUUUUUUUUAGUUCGAGCUCCUCGGAUGUUAUU	tag33409631_13
Novel-m0199-3p	1	-	CUUAUAUUAGUUUACGGAGGA	-	315499058	315499152	AACAAAUACUCCCUCUGUAAACUAAUAUAAGAGUGUUAGAUUACUAAAGUAAUUUUUAAAUGCUCUUAUAUUAGUUUACGGAGGAAGUAAAGAAA	tag17335247_10
Novel-m0201-3p	1	-	AUAUUUAGGAAUGGAGGGAG	-	327945863	327946139	AUUUCUACAUGCCCCCUCUGAUCCUAAAUAUAAAGUGUAUUAGUUUAAAAAUAAAUAAACCGAUGUCUAUGUUUGAUCAACAUUAUAGCAAAAUAUAUAAAUAUUUACAAUACCUAAUAUAUAUAAUAUACAAAUAUAUAUAGGAUGAAUCUAGUGAUAAUGUUUCGUAUUCUAGAUAUUGAUAUUUUUACCAAUAAACUUGAUCAAAGUUUGAGAAGUUUGACUUAAAAUAAUAAUAAUACACCUUAUAUUUAGGAAUGGAGGGAGUAGUACAGUU	tag24183891_16
Novel-m0202-3p	1	-	UUACAUUUUGAGACAGAGGCA	-	362149146	362149243	AAAACAUUACUCCCUCUGUCUCAAAAUGUAAGACGUUUUUAGGCUUAGUCUAGGCCUAAAAAAUAUCUUACAUUUUGAGACAGAGGCAGUAAUAGAUU	tag26985827_79
Novel-m0204-3p	1	-	GACUAUAGGAGCAGGUGUGGC	UCUCAUCGAGCUCCUACUGGUU	362821089	362821208	ACACUUGUGCACUGCUUUAAUCUCAUCGAGCUCCUACUGGUUCUUGGGACAUUGGAAUUUCCCAAAACUGUCGCCACUUGACUAUAGGAGCAGGUGUGGCCUUACUCGCAUGCAUAUUGU	tag8460395_9
Novel-m0205-5p	1	-	AGGGAGGAACUAACUGACAACGU	-	363605668	363605752	CCCGGAAACUAGGGAGGAACUAACUGACAACGUUCCUGCAGUAUAGUAGGGCCGUUGUUCUUUUGGUUCCUUCUUAUUUUUUAAA	tag657275_6
Novel-m0206-5p	1	-	AUAGACGCUGCUUUAGUACAA	GUACUAAGGCAGUGUCAAUUA	364716428	364716502	ACCCAUAUUAAUAGACGCUGCUUUAGUACAACUUUAGUACAAAGUUGUACUAAGGCAGUGUCAAUUAAUAUGGAU	tag35974768_15
Novel-m0207-3p	1	-	ACAUUAGUGUACAGAGGGUAG	-	368313436	368313518	ACUAAAUGGUACUCCCUCUGUACACUAAUGUAAGACGUUUUUGCAGUUCCUUACAUUAGUGUACAGAGGGUAGUACAAACUAG	tag5431878_5
Novel-m0209-5p	1	-	GAGGAGGAGGAGGAGGAGGAGG	-	370897384	370897463	GAUUUCGAAGGAGGAGGAGGAGGAGGAGGAGGAGUAAGAGUCUGAUCUCCUGUCCCACCAUCCUUACUUGCUUGGUGCUU	tag25437236_7
Novel-m0211-3p	1	-	AACUAAACUUGCCAUCCUCG	-	378708377	378708497	UUUAUAUUGUCACGAUGAUGGCAAAUUUAUUUUACAAACACGGCAAUAUUUUUCUCAAAAAUUAAACCGAGGCGGAUUUGUCAUGCUCGUCAACUAAACUUGCCAUCCUCGACAAAGAUAA	tag24023162_11
Novel-m0215-5p	1	-	UCCGUAAACAAAUAUAAGAGC	-	409658758	409658850	UACUACUCCCUCCGUAAACAAAUAUAAGAGCAUUUAGAAUACUACUUUAGUAAUCUAAACACUCUUAUAUUAGUUUAUAUAGAGAGAGUAAGU	tag2597830_7
Novel-m0216-3p	1	-	AUCCGUAUGUAGUUCAUAGUACA	-	411790035	411790142	AUUUUAGAGAUUUUACUAGAAGACUACAUAUAGAGCAAAAUGAGUGAAUUUAUACUUUAAAAUAUGUCUAUGUACAUCCGUAUGUAGUUCAUAGUACAAUUUCUAAAA	tag2088189_8
Novel-m0217-5p	1	-	AUAUAAGACAUUUCAGAGAUU	-	414946932	414947033	UAGUUCCUAAAUAUAAGACAUUUCAGAGAUUUCACUAUAAUCUAUAUCGCUCCGUAUGUAGUCCAUAGUAUAAUCUCUAAAAAGUCUUAUAUUUAGGAACGG	tag13263737_17
Novel-m0218-3p	1	-	UCCUCCGUCCGGAAUUAGUUGUC	-	416092643	416093006	AAACCUGAAGCAGCUCUAGCUGACCUUUCCAGGGCUUACACAACAAAUUUAUGUACGAGAGGCUGUAGAUUAUAGGCGAAUCUCAAUAAGCUGAAUAAAGAUAAGCCCAGCCAGGCUACAUGAGGCCUAAUCUUCAACUAUUUCUGGUGAAUCUUUACACUCUCGAGAUUUUAAAGGGAUUAGAUAUAAUAAAUCGCAACUAAUUGGUGACAUUUUCCUGAAAGUGAACUAUUUCAUGAACGACAGAAUGAGGCAACACAGAGAAAGAGAGCACACACAAGUAUGGUAUGAAUCUUUGUUGCUUAUGAAAAAUUGAAAAUUAUCGAAUACUUCCUCCGUCCGGAAUUAGUUGUCGCUCAGACGG	tag24109487_20
Novel-m0219-3p	1	-	AAAGGGGCGGGACUAAAGGCC	-	418921614	418921688	ACUAGUGGGGACGGGGCCUNUAGCCCCGGCCCGUAAGGGGCUUUAAAGGGGCGGGACUAAAGGCCUAACCUUUAG	tag33893144_161
Novel-m0220-5p	1	-	AUUACUUGUCGCUCAAACGGA	-	419096858	419096951	UCCGAUCCAUAUUACUUGUCGCUCAAACGGAUGUAUCUAGCACUGAAAUACGUCUAGAUACAUCCGCUUGAGCGAGAAGUAAUAUGGAUCGGAG	tag26439324_4945
Novel-m0221-3p	1	-	AUAUUAUGGGAUGGAGGGAG	-	419431737	419431845	UCAUAUGGUAUCAGCUAAAACUUGACUUCUACCCUCCCCGUCCCAUAAUGUAAGACGUUUUGGUGUCAAAAAACGUCCUAUAUUAUGGGAUGGAGGGAGUACCAUCUAA	tag9925871_5
Novel-m0222-5p	1	-	GUUUUAUAUUUAGGAACGGAGGG	CUCCAUCCCAUAAUAGAAAAGCGU	419903080	419903171	UUUUUAAAAGGUUUUAUAUUUAGGAACGGAGGGAGUAAAAGAGAAAAUAAAUACUACUCCCUCCAUCCCAUAAUAGAAAAGCGUUUUCUACA	tag5528333_12
Novel-m0223-3p	1	-	UAGAUUGGGCACCCAGGUUUG	AACCUGGGCGCCCAAUCUACU	422144923	422145137	UUGGGGAUAUCAAACCUGGGCGCCCAAUCUACUCCCAUGUGAAGUUUCAUGAAAAAAUACCAAGAAAAUACAGUCCGACCUACGAUCCAUCCAAACAGUUUUUUUCCCUAUACAUAGGAUUUGUUUUUCUUUUUUACUGAGAAUACGUUUCCUGGUAUUUUUUUCACGAAACUUCACACGGGAUUAGAUUGGGCACCCAGGUUUGGUAUCCCAAA	tag30815085_913
Novel-m0225-3p	1	-	CCGGUGGCGCGUUUCCCUUA	-	427715093	427715259	CGCGCCCUCUCUCGGGGGUGAGCGCGCCGCCGUCAAGUGGUGUGUUGGGGUGCCUUUUGUCCCUGCCGAGAGGGUGCUCCAUGGCCAUGUUCCUUUGCCCCGCGGCCUAAGGCCUAUGGCGUCGCGACCACCCUUCGCCGGUGGCGCGUUUCCCUUAGCGGAAGCGC	tag35310113_18
Novel-m0226-5p	1	-	AGUUCUUUUGGCGGCUUAUGG	AUAGAAGCCGCCAAAAGAACUGG	427822346	427822545	UUUGUAGCCCAGUUCUUUUGGCGGCUUAUGGCGGCGCCGCCCCCUCCCCAACUUAUUCUAGAAUCCGCCCCCCAUAUUGGUUGGAGCUUCUAAACUGGUAACUAGGUUAGAAGCAACCACGAAUAUGGGGGGCGGCUUCUAAAAUAAGCUGUGGAGGGGGGAGCUUAUUAUAGAAGCCGCCAAAAGAACUGGGCCGUAAC	tag24701116_12
Novel-m0227-3p	1	-	UCUUAUAUUAGUUUACAGAGG	UCUGUAAACUAAUAUAAGAGU	430419371	430419465	AUAAGGUACCCCUCUGUAAACUAAUAUAAGAGUAUUUAGAUAACUACUUUAGUGAUCUAAACGCUCUUAUAUUAGUUUACAGAGGGAAUAUUUAA	tag4414001_34
Novel-m0228-5p	1	-	CCCGUCCCAUAAUAUAAGAGC	UCUUAUAUUAUGGGCCGGAGG	430491114	430491204	AAGUACUCCCCCCGUCCCAUAAUAUAAGAGCGUCUUUUACAUUAGUGUAGUAUCAAAAACAUUCUUAUAUUAUGGGCCGGAGGGAAUACCU	tag37306316_5
Novel-m0230-3p	1	-	GUUAUUUUGGGACGGAGGGAG	-	439556421	439556533	CAGUUUAAUACUCCCUCCGUCCCAAAAUAAAUGUCUUAAACUUAGUACAACUUUGUAUUAGAGCUAGUACAAAGUCAAGACAGUUAUUUUGGGACGGAGGGAGUAAUUCUUAC	tag33335378_3028
Novel-m0231-5p	1	-	UUUGUAAAGAAAUAUAAGAGU	-	441945631	441945724	AAAUACUCCCUUUGUAAAGAAAUAUAAGAGUGUUUAUAGAUCACUAAAGUAGUUAUCUAAAUGUUCUUAUAUUUGUUUACGGAGGGAGUAUUUG	tag16312915_5
Novel-m0232-5p	1	-	AACGCGAAGGUCACAGGUUC	-	442467995	442468175	UCGUGCUAAUAACGCGAAGGUCACAGGUUCGAGACCUGUAUGGGCCACUCUUUCUUUUUUUACCUUUUUCUUUACACGAUGGGAAAUUGCCAAAAAAACAAUAAAAAGAAUGGCUUCGCCCGGGUUCGAACCGGAGACCUUCAGUGUGUUAGACUGACGUGAUAACCAACUACACCACGAA	tag17604198_23943
Novel-m0236-5p	1	-	UGUAGUCCACUAGUGAAAUCU	-	449283620	449283779	UACAUUCAUAUGUAGUCCACUAGUGAAAUCUGUACAAAGACUUAUAUUUAGGAAGGGAGGGAGUAUAGUAUAGUGAACAGCAAUGCAUUUUAAACACAAACAACGCAGACACGGUUCAAAAAUGCAGCGGAAUUUCACCUUGGUUGCCUAAAAAGAUGUU	tag11564733_356
Novel-m0237-5p	1	-	UCCGUAAAGAAAUAUAAGAGC	-	453025518	453025597	AACUACUUCAUCCGUAAAGAAAUAUAAGAGCGUAAGUAGUGAUCUAGAUGAUCUUAUAUUUCUUUACAGAGGGAGUACCC	tag3808123_158
Novel-m0238-3p	1	-	CUUAUAUUAUGAGACGGAGGG	-	455310589	455310691	AGUAUUACUCCCCCGCCCCAUAAUAUAAGAUGUUAUUACAUCCAGUAUGUGAGCAUAUUAUUGUAAUAACGUCUUAUAUUAUGAGACGGAGGGAGUAUAUACC	tag13507854_5
Novel-m0239-5p	1	-	UACUCCCUCCGUUCCAAAAUA	UUUUGGAACGGAGGGAGUACU	455637071	455637196	UAUUGUCAUCUACUCCCUCCGUUCCAAAAUAAGUGUCGUGAUUUUAGUUCAAAUUUGGACUACAAGCACAAACACUUAUUUUGGAACGGAGGGAGUACUAUUUUGCAGUUCAAAAAAAUGACAUUU	tag32856819_47
Novel-m0241-5p	1	-	GAUUUAUAUUUAGGAACGGAG	-	457219578	457219765	UCUUUAAAAAGAUUUAUAUUUAGGAACGGAGGGAGUAUUUUGCAGGACAUAAUACACACAACCAAUUUUUAAAACCCCUAAUGAGAUUGAAUUGGUAACCUCUCAAUCUAAGAUUCGAGCAAUUAGUACACUUAUGCCAAGAUCAAUUUAUACUCCCUCUAUUCCUAAAUAUAAGUUCUUUUAAGGAU	tag17010098_30
Novel-m0242-3p	1	-	UUGAUAUGUUUGUGGGUGUCA	-	458168272	458168453	AUGCUGGAUGGGAUGAUUUUCUCACAAAGGUCACAUCUUUUUGUACAAAAGCAUAAGAUCAAAUUUGUUGAUAUGAAGGGUCCUUACUUUCCCGUUGGCUGUCCUAGAAGGGGUUUAUGUAAUGGUGCGAUCAAUUACCACCGCUUCAAGGUUGAUAUGUUUGUGGGUGUCAUUGCUAGGUA	tag181284_76
Novel-m0243-5p	1H_unordered	+	GAUGAGCAAGCCAAUGGACUU	GUCCAUUGGCUUGCUCCCGUC	311073	311170	UCCAUGAUGAGAUGAGCAAGCCAAUGGACUUAGAGGCUUGCUCCUGAGUCAAGGCAGCAACUCUUCUGAGUCCAUUGGCUUGCUCCCGUCAUCAUGGU	tag5720333_6
Novel-m0244-3p	1H_unordered	+	UUCAGCGACAGUUAAUUCCGG	-	318248	318351	CAACCUCCUUCCCGAACUAACUGUUGCUGAAAUGAGUGUAUCUAGACGCGUUUCAGUGUGUAGAUACACUCAUUUCAGCGACAGUUAAUUCCGGACGGAGGGAG	tag26714055_15
Novel-m0245-5p	1H_unordered	+	CUAACAUUUCUACAAGGCGUG	-	407783	407943	UUGCCAUGAACUAACAUUUCUACAAGGCGUGGAAAAAUAAACAAAAUCGACACUCUAAAAAUGCGCAUUUUCGCAUUUUUAGAGUAUCCAUUUAUCCAUUUUGUCAUUUUGUUUAUUUUACCACGCUACCACGCCUUGUAGAAAUGUUAGUUCAUGCCAAA	tag2222851_71
Novel-m0246-5p	1H_unordered	+	AUUGUACUAGUUGUUUCUUAUGU	-	605973	606051	GAUACAAUGCAUUGUACUAGUUGUUUCUUAUGUUUUUAUUACGCAUAUGGUUACGUGCUAAGAGAUGAUGCAUUGGCAC	tag22960809_6
Novel-m0247-3p	1H_unordered	+	AUCUUAUGAGACGGAGGGAGU	-	704988	705092	GAUUAAAAGCUACUCCCUCCGUCCCAUAAUAUAAUAUUGUUUUGCAAGCUUAAAACAGCUUGCAAAACGAUCUCAUCUUAUGAGACGGAGGGAGUACUCUAUUGA	tag33200171_4
Novel-m0249-5p	1H_unordered	+	UCUUAGCUGGAGAGUAGUCCC	-	998800	998897	CUGUAAAAAUUCUUAGCUGGAGAGUAGUCCCUAGUGAUUUUUUUACAGAAUAACUAGUGAAUAACCAGGGACUACUCUCCAGCUAAGAAUUUUCACGA	tag20845033_141
Novel-m0250-3p	1H_unordered	+	ACACUUAUUAUGGAUCGGAGG	-	1093893	1093995	UCAACCAUCAUUUACUUUUUGCGAUCCAAAAUAAAUGUCAUAGUUUUAAACUAGGAUUAUUUCAAAACUGCGACACUUAUUAUGGAUCGGAGGUAGUGGUUUC	tag22545456_12
Novel-m0251-3p	1H_unordered	+	UAUUAAUGGGACGGAAGGAGUA	-	1236375	1236485	ACGACAGAAAUAUGCUACUCCCUCCGUCCCAUAAUAUAAGAACGUUUUUAACACUAGUGUAGUGUCAAAGAAAUUCUUAUAUUAAUGGGACGGAAGGAGUAUUUCUUACAU	tag29371120_9
Novel-m0252-5p	1H_unordered	+	UCUCCGAGCCAUAAUAAGUGU	-	1881741	1881835	UAAAUAUUACUCUCCGAGCCAUAAUAAGUGUCGUGGUUUUAGUCCAGUUUUGAACUAAAACCACGACACUUAUUAUGGAUCGGAGGGAGUACCUU	tag10778263_5
Novel-m0254-5p	1H_unordered	+	UCCUCUGUAAACUAAUAUAAG	-	3474106	3474202	AUAUUGCACUUCCUCUGUAAACUAAUAUAAGAGUGUUUAGAUCACUAAAGUACAGAUCUAAACGUUGUUAUGUUAGUUUACACAGGGAGUAUUACUU	tag35608462_5
Novel-m0255-5p	1H_unordered	+	CAUUUUGCUCCGUAUGUAGACC	CUUACAUUUAGGAACAGAGGGAG	3771479	3771566	UAGAUUCACUCAUUUUGCUCCGUAUGUAGACCCUUAAUGAAAUCUCUUUAAAGACUUACAUUUAGGAACAGAGGGAGUAGAUAUUCAU	tag36069726_10
Novel-m0257-3p	1H_unordered	+	AAAUAUUGUGGUACAGAGGGAGU	-	4955978	4956080	ACUAUGAUGUACUCCCUGUGUACCUAAAUACUUAUUGUUGGGGAAAACAAAUACAAGUUUCCCCAGAUAGAAAUAUUGUGGUACAGAGGGAGUAGUUUGAGAG	tag6765083_28
Novel-m0258-3p	1H_unordered	+	UAUUUUGGGAUGAAGGGAGU	-	6381148	6381273	UCACUAUAUUACUCCCUCCGUCCCAAAAUAAGUGACUCAAAAAUGACUCAGUUUUGUACUAAUUUUAGUAUAAAGUAGAGUCACUUUUGAGUCACUUAUUUUGGGAUGAAGGGAGUACUUCUUAAC	tag18288032_4
Novel-m0260-5p	1H_unordered	+	ACGAUCUUCAGUGCAUAACUU	UUGUGCACUGAAGACCAUGAA	8924049	8924263	UAUAGCAUGCUCGACUUUUCACGAUCUUCAGUGCAUAACUUUGACCAGCAAUAUAUAACAGAGUAUGGACUAUAGGCAUAUAUGAAUGAUAUCGUUGCAGUACCUUGUGAAAUACUUUUAUGCCAUAAUAUGCAUUUGUACUAAUUUAUAGUUAAGUGAAAAACGUAGUCAAAGUUGUGCACUGAAGACCAUGAAAAGUCUGCCUCUAUUAUGCC	tag23565686_22
Novel-m0263-3p	1H_unordered	+	CUUAUAUUAGUUUACGGAGGGAG	-	15762617	15762717	CUACUUACUACUCCCUCUGUAAACUAAUAUAAGAACGUUUAGAUCACUAAAGUAGUGAUAUAAAUGCUCUUAUAUUAGUUUACGGAGGGAGUAUAUGAUUA	tag31110475_6
Novel-m0264-5p	1H_unordered	+	CAACCUAAAUUCAAAGUGCUAGU	-	15892576	15892658	AGAGAACAUUCAACCUAAAUUCAAAGUGCUAGUUGUACUUCAUCCGCACAACUAGCACUUUGAAAUUUAGGCCCAAUUUUCCA	tag18247011_7
Novel-m0267-3p	1H_unordered	+	AUGAUACUAUGCAUUACGGAU	-	18169282	18169369	GUUGUGCUACUAUGUAUCAUGCAUGGUAAUAAAUAGACUAACCUAUGGUACUAACAUAUGAUACUAUGCAUUACGGAUGUAGUAUCAU	tag18916118_27
Novel-m0268-3p	1H_unordered	+	GACCCCGAUCCUAAGCCAUAGGA	-	21188603	21188811	AGGGUUCGUUCGUGGAUUAGAUCGGGAUUGUGAUUUAGAAAUGGACAGAAAGUUUAGGAUUGCCUCCUAUAAUACUACUACUACUUAAUGUCAUUUAUACUACAAUUGGUAGAAACUCCAGUUUGAUACACUAAUUUUGAACUAGUGGGCAAAAAGUUUGAUGUUUUGAAUGUCGGGACCCCGAUCCUAAGCCAUAGGAUUCCAGCCUG	tag18431032_33
Novel-m0270-3p	1H_unordered	-	UUUGUGAACAUUUUGAUAUC	-	648724	648928	AAAUUGGAAAAGGAUAUCAAAAUGUUCACAAAAGCAUAUCCUAUAUGUGCAUGUCAUUCGGAUUCACAACAAAAAUGUUGGAAAGACCCCAUUUGAGUUUUAUUUUAAGUCAAGAAUGGGGACUUUCCAACAUUUUUGUCAAUAUUCCAAAUGGCAUGCACAUGUAGGUGAUCUUUUUGUGAACAUUUUGAUAUCUUAUUUGAUU	tag28662738_27
Novel-m0272-5p	1H_unordered	-	CCCUCCGAAAAUAAAUGUCAG	UAUAUUUGUUUACGGAGGGAG	2047137	2047233	AAAUGGUACUCCCUCCGAAAAUAAAUGUCAGACUUUUUACACCACUACUUUAGUGAUCUAAAACGUCUUAUAUUUGUUUACGGAGGGAGUAGCAGGU	tag2879311_3
Novel-m0273-3p	1H_unordered	-	AGUAAUAUGAAUCGGAGGGAG	CCCUCCGAUCCAUAUUACUUG	2169423	2169497	GUAUCUUGUACUCCCUCCGAUCCAUAUUACUUGUUGCAGCGACAAGUAAUAUGAAUCGGAGGGAGUACUACAAAU	tag10508898_30
Novel-m0274-3p	1H_unordered	-	UUAGUUUACAUAGGGAGUACU	-	2469298	2469434	UGAACUGAAACCAAGUUACUUCAUGUAUAUUGCAAAUUACUACUCUAUUCGUAAACUAAUAUAAAAACAUUUAAAACACUAUUUUAGUAAUUUAAACAUUUUUAUAUUAGUUUACAUAGGGAGUACUUAUUAGUUAC	tag9755724_27
Novel-m0275-3p	1H_unordered	-	ACAUCUUUGCCGUCAGCCGCAGA	-	3080923	3081062	AUCUUUGCCGUCUCCUAGCUGAUGGCAAAGAGUGUCUUUGUCGUCAGCAGCCACAAAGCAGACGACACAGAACUGGCUGAUGGCAUAGAAUGUCUUUGCCAUCNNUCACAUCUUUGCCGUCAGCCGCAGACAGCAAAGAC	tag7326350_5
Novel-m0276-5p	1H_unordered	-	UUGUCUAGAUAUGAAUGUUU	-	3642863	3642936	UGUCUUAGAUUUGUCUAGAUAUGAAUGUUUUGGUAUUUAUAUACAUUCAUUUCUAGACAAACCUCCUAAGACAA	tag20252076_9
Novel-m0277-3p	1H_unordered	-	GACACUUACAUUGGAUCGGAG	-	3730185	3730289	CGGUAUGAUACUCCCUCCAAUCCAUAAUAAGUGUUGUUGUUUUGAACUAAGAUUGAACCUUAGCUCAAAACCGCGACACUUACAUUGGAUCGGAGGGAAUGUUCC	tag20648688_168
Novel-m0279-3p	1H_unordered	-	UAUAUUGUGGGACGGAGGGAG	-	3988244	3988330	UAGCUAGUUAAAAACUAAUUCCUCCGUCCCACAAUAUAAGUUUCUUUUUCAAGCUAUAUAUUGUGGGACGGAGGGAGUAAUUAUGAU	tag36307151_17
Novel-m0282-3p	1H_unordered	-	UGGAAAGGGGAGAAGCCCGGUUC	-	5365809	5365926	GCAUUGCUCUGAACUCGCUUCUCUCUCUUUCCCUUUUCUCUUUCUGAUCUCGGAAUAAAACUGUGUAUUUCCGUUAUGCAUAUAAUGGAAAGGGGAGAAGCCCGGUUCUAAAAAAAAG	tag25002201_8
Novel-m0285-3p	1H_unordered	-	UGCCGAUGCCGAUGCCGAUGC	-	6881175	6881278	AACACAUGGCCGUGCGCCGGCGUCGGCGUCGCGCACAACCCAACGACGUCUCCCUCCCCGGACACGAAUCGGAUGCCGAUGCCGAUGCCGAUGCCGCGAUGCGU	tag33134149_9
Novel-m0286-3p	1H_unordered	-	CCUCCGUCCCGGUGUAUAAGUC	-	7378422	7378624	ACUGCAAAGUUUAGGGGAAGUGUGAACAUUGGUAUGGCGUUCAUUGGAUAUGGUAGUGCGUAUAAGGUUAUUAAGGUUAUAGCCUUGGGUUAAACUGAAAAUCUAUCUGCAGUUUGGUUUUACGGUGUCUAUGUGUUCAUGAUGUCUUGAAUUGCUGUAAAUUUAAUACUACCUCCGUCCCGGUGUAUAAGUCCUUUACGUAG	tag34752100_8
Novel-m0288-5p	1H_unordered	-	GAGGUCAUGGGUUCAAAUCC	-	9516707	9516880	GAUCCCCCUUGAGGUCAUGGGUUCAAAUCCCUACGCCCCCUUUUUCCUUGUGAUUUCCUUCGCGUGGUAGUUUAGUGAAUAGAGCAUGUUUACCUUGUUAGUGCAACAACACCUCAAUAGCGAAGUGGCAAUAGAACUGAGCCCAUGCCUGCAGUUCUUGGGUUGGAGGGGUUG	tag16767169_12
Novel-m0289-3p	1H_unordered	-	UUGAGACAGUUAUUUUGGGAC	CUCAAAAUAAGUGUCUUAAGC	9641776	9641873	GUACUUCCUCCGUCUCAAAAUAAGUGUCUUAAGCUUAGUAUAAAUUUGUACUAGAGCUUAUACAAAGUUGAGACAGUUAUUUUGGGACGAAGGGAGUA	tag33962730_142
Novel-m0290-3p	1H_unordered	-	AAAGACUUGUAUUUAGGAACG	-	10522550	10522715	CUACUUCCUUUGUUUCUAAAUACAAGUCUUUUUAAAAGAUUUUACUAGGGACUCCAUACAGAGCAAAAUGACUAAAUCUAUACUUUAAAAUAUAUCUAUAUACAUCAGUAUAUUGUUCCUUAAUGAAACUUUUUAAAAGACUUGUAUUUAGGAACGGAGGGAGUAU	tag33743213_18
Novel-m0292-5p	2	+	UAGGCCAGUAUAUAUAUAUAUA	GAUGUAGAAUAUGCAGGAAACCUAUA	1623722	1623795	CAGGAGGUCAUAGGCCAGUAUAUAUAUAUAUAUAUGUAUAGAUGUAGAAUAUGCAGGAAACCUAUAACCUCAGC	tag13420318_2
Novel-m0293-5p	2	+	UAUGAAGUGGCCUUGUAUACA	-	2283086	2283289	GAUAUAAAAAUAUGAAGUGGCCUUGUAUACAAAAAGAGAGGUAGUAUUUUCUAUGAUAUCAUUUGUGGCUUUUGUAUGAAUGCACACAUAUAUUAAGGGAACACAUGCGUUUUCUAAUGCAUUAUGAUGAAGGAUGAAGGGGAUCUUGUGGGAAAUAUGCCUUAGAGGCAAUUAUAAAUGGGUUAUUAUCAUAUUUUCUUGUUC	tag27923888_7
Novel-m0294-3p	2	+	UCUUACAUUGUGGGACGGAGG	-	2386446	2386540	AGAUGUACACCCUCCGUCACACAAUGAAAGAUAUUUCCGCAAGCUAAACUAACUUGCAAAAACGUCUUACAUUGUGGGACGGAGGGAGUAUUUAA	tag34793297_35
Novel-m0295-5p	2	+	UCUAGAAUAAGCUGGGUAGGG	-	6338621	6338686	UGAUUGAGCUUCUAGAAUAAGCUGGGUAGGGAGCAGCUUAUUUUAACUUAUUCUAAAAGCCAUAAA	tag19436141_40
Novel-m0298-5p	2	+	UAGAACAAGUAUUUCCGGACGGA	-	8741361	8741548	CAUUCAUCUCUAGAACAAGUAUUUCCGGACGGAGGGAGUAUUUGAUGCAUUCUACAUCAAACAGAAUGACGACGCACAUGGCAAGCGCCACUAGGCCGACACAUUAGAGGUAACGAGCAAGCACGGUACCAAUUCGGUAUUGUAUCCUACUCCCUCCGUCCGGAAAUACUUGUCCUAGGAAUGGAUGA	tag11358888_8
Novel-m0300-3p	2	+	CAGUUAUUUUGGAACGGAGGG	-	15496877	15496973	UUCACUACUCCCUGUGUUUCAAUGUAAGUGUCAUGGUUUAACUUCUGAUUUGAACUAAAACUGCAACAGUUAUUUUGGAACGGAGGGAGUACGUUUA	tag13197197_8
Novel-m0301-3p	2	+	AAGUUGGACUUCAGACAAAUC	-	15723886	15724084	UUGCAUAUAAGAUUUGUCUGAAGUUAAACUUGAUAAAGUUUGAUCAUAUUUAUAGGAAACAAUAUCAACAUUCACAAUACCAAAUCAAUAUUGUUAGAUACAUCAUGGAAUUAAUGGUCGUAUUAUAUAACUUUAAUUGAUAUUUUCUAAUACAAAUUUGGUCAAAUGAAGUUGGACUUCAGACAAAUCUUUUAUGCGG	tag4945641_14
Novel-m0302-5p	2	+	CUCGGCGGGGCAGCGUGCAGA	-	17464104	17464175	GGCAGCUGCGCUCGGCGGGGCAGCGUGCAGAGAGACUUCGUCUCGCGCGCUCCUCCGUCGAGCGUGGCUCCG	tag12767682_414
Novel-m0303-5p	2	+	CAGCAACACUUAUUUUGGGACG	-	17552933	17553097	AGUACUAAAGCAGCAACACUUAUUUUGGGACGGAGGGAGUAGUAAUCUAUACCCUUGUUAACAUGCUAACAGAGAAGGAUAUGUACAUACAUACAUUGGGCGUAUCAUAUACAUUGGGUGUCUCAUGUUUUAUUUUAAGGUGAGUGAUGGUGUACAUUGAGUGGA	tag27591963_12
Novel-m0306-5p	2	+	UUUAGUCUGCAUAUAAGGUUU	-	22156877	22157139	UGGUGUUUUUUUUAGUCUGCAUAUAAGGUUUAGUUUUGGUCAAAGUCAAGGUUUGUAAAGUUUGACUAAUUUUAUAUUAAAAAAUAUCAACAUUCACAACAUGAAAUCCAUAUUAUUAGAUGCAUCAUGAGAUGUAUUUUUAUACUAUAUAAUUUUAAUACAAUAGAUAUUCAUAUUUUUUGAUAUAAAUUUGGUCAAACUUUAUGUUGUNNNACUUUGACCAAAUCUUAUACGCGGAGUAAAAAGAAACGGAGGGAGCACAU	tag30540213_4
Novel-m0308-3p	2	+	UGUUGAACUAAGGAGGGUCAG	AACCCUACUUAGUUCAACCAA	26058409	26058523	UGGGUUACCCUCCAACCCUACUUAGUUCAACCAAAUGAACUAUAAUUUCAAAAGUAGUGUGAAUUCUGAAAAUUUAGUUCACUUUGUUGAACUAAGGAGGGUCAGAGGGAACCCU	tag3374536_92
Novel-m0309-3p	2	+	GAUCGCGAUCGGACGGCCACAGA	-	27573188	27573561	UGCUCUGGCGACGGGAGGCCGGGGGUGCUCGGGAUCGGGCUCGGGCACGAGGAGAGAACAUGCAUGAGAGCUGCGGGAGGAGGAGAUUUUGGCAUGGGGUGGAUCUGGGUCGUUGGAUUUCCGAUGCGACGGACCAAAUCGCUCAGAUCGGAUCUGAGAGGAUAAGGUGGAGAAGGUGGGGGCUGGCAUAGAUUUCGAGGUGGAGAUGUGGCUGCCGAAAUUAGAGAGGAGGGAAAUUAGAGAGGAGGGGGAGAUGAGAGGAGGGGGAGAUUAAAGGAGGGGGAGAUUAAAUAGGAAAGGGGGCUAGGGUUAGCCGAAUCCACUUCGGAUUUUGACCACGGGAUCGCGAUCGGACGGCCACAGACGUGGGAAUG	tag24287290_7
Novel-m0311-5p	2	+	UAGUGAUCUCAGUGCUCUUAU	-	30881122	30881253	AUCACUAAAGUAGUGAUCUCAGUGCUCUUAUACUUCUCGCAUUAUAAGAGCGAGAAAUAUAAGAGCGUUUAGAUCACUGAGAAAUAUAAGAGCGAGAAAUAUAAGAGUGUUUAGAUCACUACUUUAGCGAUC	tag17007695_5
Novel-m0314-3p	2	+	AUAUUAUGGGACAGAGGGAGU	-	47066872	47066972	GUUGUGACCUACUCCCUCCGUCCCACAAUAUAAGUGUUUUUGACACUAGUGUAGGGUCAAAAACGCUCUUAUAUUAUGGGACAGAGGGAGUAAAUUUUUAA	tag8701480_83
Novel-m0317-3p	2	+	GCUGGUCAGCGCGCUCGGUA	-	53471389	53471745	GCAGCGUCCAUGCCGUGCUGUUGCCCUGCUGUUACUUCCAUGGACGGACGCAUCCCUUUCUGAGGUUCACGUUCAGUUACAGUAUUUUCAGCCUCGUUCAGACCUGUGCCUGUAUAGGUUCAUUAGGCGUCAUCCUUCAUUUUUAGCACAACCGUGCAGCGGUCCAUCUGGUUAGUUCUUUGGUGUGCAGCCAAGAGAUCUUGGGUUCGAAACCCCACGGCUCCACAUUUUUUAUUUCUGCAAUUCGUCUCUCGAGGAUGAGCUACUGCUGCCGUCUUAAUUAAUUCAGAGAUCCAUUUAUUUAACGUGCAAGUCGGCCGUAGCCCAGCUGGUCAGCGCGCUCGGUAGUAACCCUGA	tag32751392_4
Novel-m0318-3p	2	+	UUUUUUGUCUACACCUCUAGG	-	71396950	71397071	AAAUCACAUUUGUAGAGGGGUGGGCAAAAAAAAACAAAAUCAAUGCUCAAAAUUAGUGUUUUUUGAAGCAUUUUGGAGCAUCAAUUUUGUUUUUUUUGUCUACACCUCUAGGAAUGUGAUUC	tag9852183_7
Novel-m0320-3p	2	+	AGACUUACAUUUAGGAACGGA	-	79891313	79891529	UAGUACUUCCUCCGUUCCUAAAUAUAAGUCUUUUUAUAGAUUUCACUACAGACUACUCCCUCCGUUCCUAAAUAUAAGUCUUUUUAUAGAUUCCACUAGGGGACUACAUACGGAGCAAAAUGACUGAAUCCACACUAAUAUAUGUCUAUAUACAUCCGUAUGUAGUUUCCUAGUGAAAACUCUUAAAGACUUACAUUUAGGAACGGAGGGAGUACAU	tag11793293_84
Novel-m0322-5p	2	+	GAAAUUUCAAGUCCAAACUCG	AGUUUGGACCUGAAAUUUAUA	80168639	80168765	CAAACUCCUAGAAAUUUCAAGUCCAAACUCGAAAUGUAUAUUGAGAGUAUACUAUUCACAUUUAGAUUUUACUUUUUUGUUUCUUAAUGUGCGUUUCGAGUUUGGACCUGAAAUUUAUAGGGGUUGU	tag24364947_5
Novel-m0323-5p	2	+	ACUCCCUCUGUAAACUAAUAUG	-	86167832	86167941	CCAAGAAAGUACUCCCUCUGUAAACUAAUAUGUAUAAUACUUCUUAGAUCACUAAAAUAGUGAUCUACUAAAAGAUCUUAUAUUACUUUACGGAGGGAGCACAUUCAUUA	tag19182001_8
Novel-m0324-5p	2	+	GCUUCCCGAGAUCUAAGUUUG	-	89065396	89065591	GUGCGUCCGCGCUUCCCGAGAUCUAAGUUUGACCAUAAACUUAACCAACAAGACCAAUUGGGAUGGGAGCAAAAAUUAUACCACUGAAUACGUAUCAAAAAUAUGACUUAAGUAGUAUAAUUUCUGCUCAUGUCACAAUCUAUCUCGUUGGUUGAAUUUAUGGUUAAACUUAGAUCUCUCGAAGCAUGGGCGCACU	tag23095236_12
Novel-m0325-3p	2	+	UUCGUCCGCUGCCGUCCGUUUGG	-	98484314	98484660	AGGCGGGGACAAUGGCAGACACGGGGUUUCAUGCAUCGACAAUGACAUGUGGGCGGAAUGUUCUAAGAAAUAAAGAGAGGGAAAACAGGGUGAAUAUGCCACAAACGAAUGAGCUAGUGAAGGGACAAUGGUGGGCUCGUGCACACCUGACCUAAACUUGAACCGAAAAUGUAUCAUAGACGGGUAACCAACGAACGGACUUCGGUUUGUGUCAGACCCUGUUUCUGUCUGUUCCAAUUCAAACGUACACGGUAGACGAAAUGCGUUGCCACGACUGGAGUUUCUCUUAGAGUAAAUCCAAUGGGGCGACCCAUUUCGUCCGCUGCCGUCCGUUUGGGUCCGCGCAG	tag27902046_1
Novel-m0326-3p	2	+	GGGAUGUAAUCCUGUCGCCUUA	-	107632902	107632978	GCUGGACUCUCAGUGGGUGCAGUGGUUACGAGCUUGCGAGAGUAGGGGAUGUAAUCCUGUCGCCUUACUGCUCCCCA	tag22446185_6
Novel-m0332-3p	2	+	UAUUAGUUUACAGAGGGAGCA	-	264993323	264993433	CCUUGUAAAAUGUACUCCCUCUGUAAACUAAUAUAAGACCGUUUAUAUAGAUCACUAAAGUAGUGAUCUAAAUGGUCUUAUAUUAGUUUACAGAGGGAGCAUUUAUCUUUC	tag8208302_7
Novel-m0336-3p	2	+	AUGCCGACGUUCCAGAAGAUUCU	-	373130971	373131237	AAAUAUAGGUGAAGCUUCCAAAAACUCGAGCAUACACAUGCAUUUAGAAGUUGUGCUCACAGACUUUGCGGUAUCUAGAGGAAUGUACAGUCUAUACUUGCACAAUAUUUUCUUUCAUUUUCCUUUAUUGAAUUUAGAAUUCAAAAAAAAGUAAACUAUUAAACAACUAUUUCCACCUUACUGUAGAUUUUCAAAAGUUGGCAUACGCUUUUAGAAAUUUACUGUGACAGCCCGAUGCCGACGUUCCAGAAGAUUCUCCUUCUAUUC	tag24828496_14
Novel-m0341-3p	2	+	ACUACGAUUGUUUAGGUACAG	-	414661002	414661107	GCGUACUUUCUCUGUACCUAAAUAAUUAUAGUUGGGAAAAACUAUUUAGUUGAAGAAAACUUUUAGUUCUUUUCAACUACGAUUGUUUAGGUACAGAGAGGUGCUG	tag32955267_3
Novel-m0343-3p	2	+	AAGAAUUUUGGGACGGAGGGA	-	419432185	419432326	UGUGAUAUACUCCCUCCGUCCAAAAUUUUUUGUCUUAGAAUUAUCUAUAUAUGAAUGUAUCUAGUCACAUUUUAGUAUUUUGGUACAUUCAUUUCUAGAAAAACCUAAGACAAGAAUUUUGGGACGGAGGGAGUAUGAAUUU	tag4656057_185
Novel-m0344-5p	2	+	ACUUGGUAAAAGGUGGAAGGCUU	-	419864029	419864349	GCACUUAUAUACUUGGUAAAAGGUGGAAGGCUUGGUCUUCUAGCUCGACGUUUUGUUCCAUCUUUCGCCGCCCUAGUUACUUGUGUACGGUUGUUAUGUUUCAUAAUUGAGCGCUACUAACAUGCUUGGGUUGUUACGGGGACCCCGUUGAUUUUUGUUUUCGGAUAAAACUCUUCUCGCAAGGCCCAACAAUGGUAUAACAUUUGCCUAAUAACUAAUAAAAAUGCAUAGGGACUUUCUGGACCACGUGGAUAAUUAAUCAACNCCCGGGCCAGUGCUCCUUGUGAGUGUUGGUCCACCUACCUAGGAGUUGGCGGUGCC	tag10899388_9
Novel-m0346-3p	2	+	UUUAGGAAUGGAGGGAGUAUA	CUACUCCCUUCGUUCCUAAAUA	431120541	431120828	UAAUGGGUCAUGCUACUCCCUUCGUUCCUAAAUAUAAGGUGUAUUAGUUUUUUUAAAAGUCAAACAUCAUCUAUGUUUGACCAACUAUACAAAAAAAAUAUAUAAAUAUUUACAGUAUCAAAUAUAUAUAAUAUAAAAAUAUACUUCAAGGUGAAUCUCGUGAUAAUAAUUUUGUAUUCUAGAUAUUUAUAUUUUUGUCUAUAAACUUGGUCAAGGUUAGAAAAGUUUGACUUUUUGAAAAAAUAAUACACCUUAUAUUUAGGAAUGGAGGGAGUAUAUGGCAGCGGU	tag6590721_5
Novel-m0348-3p	2	+	AUUAUGGGACAGAGGGAGUAG	-	434915214	434915349	UGUAUGGCCUGUAUUUUUUUGCAAUCUUCUUUUAAAAUAUACUCCCUCUGUCCCAAAAUAUAAGAGCGUUUUUUUACACCACACUGGUGUAAAAAACGCUCUUAUAUUAUGGGACAGAGGGAGUAGGUUUCUAUAU	tag2755469_9
Novel-m0349-5p	2	+	UAAUUGUCGCUCAAACAGAUG	-	435516422	435516512	CCGUCCCAUAUAAUUGUCGCUCAAACAGAUGUAUUUAAAUGUAUUUCAGUGCUAGAUACAUCCGUUUGAGCGACAAUUAAUAUGUGAUGGA	tag17473100_5
Novel-m0352-5p	2	+	AUCAGGAGAGAUGACACCGGC	UCGGUGUCAGCUCGCCUGAAC	435898122	435898253	UGUGGGUUAAGGGCCCUGUGAUCAGGAGAGAUGACACCGGCGUCGACCGGAUGGGUCGGCUUGACUAGGCCAUGUACCCGCCCGGUCCAAGUCGGUGUCAGCUCGCCUGAACAUAGGGCUCACUAUCCCUGU	tag4353970_6085
Novel-m0353-5p	2	+	CCGAUCCAAUGUAAGUGUUGC	GCGACACUUACAUUGGAUCGG	436049196	436049316	GUAGAUUUAUAAUACUCCCUCCGAUCCAAUGUAAGUGUUGCAGUCUUGAACUAAUGUUUAAUUAAGUUAAGUUCAAAACUGCGACACUUACAUUGGAUCGGAGGGAGUACCUAGUUUCACU	tag31954553_161
Novel-m0354-3p	2	+	AAGUGAUAGUUUGUAGGCAUG	UGCCUACAAACUAUCGCUUUA	436300310	436300493	UCAUAGAACAUGCCUACAAACUAUCGCUUUACGAUUUUGUUUCGAAAACUAUCAAUUUUUUUUCUAAUCUGUGACUAAAAACUACCAAAUCUGAAAAUGAUAGUUUUUAGUCACAGAUUGGAAAAAAAUGGUAGUUUUCAGGAUAAAAUCAUAAAGUGAUAGUUUGUAGGCAUGGUUUCAUAAA	tag32761294_231
Novel-m0355-5p	2	+	UUUGUGGCUUUGAUUAUGAUC	AUAAUCUAAGCCACAAAGUUU	436496420	436496681	ACAAAAAAAUAAUCUAAAACUUUGUGGCUUUGAUUAUGAUCAAAUUGUGUAGGUGCUGGCAAAAUUUGAUGGUGGUCAAAUAAUGAGCUCUCUAUAGAAACGAAACAAAAAUUCUACUCAACAACGCAUAAAAGUUUUAGCACCGAUUUUGUUACUUUCUGUACGGAGCUCCUCAGAUGUCAUCUGACACCAAAUUUCACGAACACCUACAACAUUUGGUCAUAAUCUAAGCCACAAAGUUUCAUUUUGUUUUGCGUUUUUU	tag3525781_361
Novel-m0356-3p	2	+	UAUAUUAUGGGACAGAGGGAG	-	436580591	436580689	UUCAGAUAUACUCGCACUGUCCCAUAAUAUAAGACUUUUUUGACACUGUGUGGUGUAAAAAAACAUCUUAUAUUAUGGGACAGAGGGAGUAUAUCAUAU	tag8034775_10
Novel-m0357-3p	2	+	UUUAGGGGUUGUAGUCACAUU	-	436896548	436896759	GUUCACGAGGAAUGUGACUACAACCUCUCAAAAUUACAGGUUUAAACUCGAAAUGCACAUUGAAAAACAGCAAACACAAGUUUAGAUAUGAAUAGUGUUAACGUUGGUUGUCUAUUUUUUACACUGUUCAUGCUAGAUUUCACAUUUUUGUUUCUCCACGUACAUUUCAAAUUUGGAAAUUUUUAGGGGUUGUAGUCACAUUCUUAAUAAAC	tag23248171_17
Novel-m0358-3p	2	+	UCUUAUAGUAGUUUAUGGAGG	UCUGUAAACUAAUAUAGGAUC	437310225	437310319	UGAAGUACUCCCUCUGUAAACUAAUAUAGGAUCGUUUAAAUCACUACUUUAGUUAUCUAAAAGAUCUUAUAGUAGUUUAUGGAGGGAGUAACAAG	tag5586271_147
Novel-m0361-5p	2	+	CCUCUGUCCCAUAAUGUAAGA	-	440745463	440745559	GUAACUACUCCCUCUGUCCCAUAAUGUAAGACUUUUGUUUGACCUUAGUGUAGUGUCAAAAAAUGUCUUACAUUUUGGGAUAUGGGGAGUCGUUGCA	tag28079483_156
Novel-m0364-3p	2	+	UUGGUAUUGUAGAUGUUGAUAUU	-	441376395	441376511	UUUAUAGAAAUACGUAUCAACGUUCACAAUGCCAAAUUAAUAUUGUUAGAUUCAUUACGAAAGGUAGUUUCAUGAUAUGUAUAUUUGGUAUUGUAGAUGUUGAUAUUUUUCAAUAUA	tag17754121_5
Novel-m0365-3p	2	+	UAACCGCGGGCACGACUUUCC	-	443674020	443674238	UAAGUCUUUUGGAAAGUCAUGCCUGCGGUAAUGUGGCAACUUGGAAAUUUGUUUAACACACAGUCAUAACAAACUUGAAGUAAACUCAAUUAAAAUAUCACGAUUAUGCACAUAGUUGGCAUAUUUUAUUUGAGUUUACUUCAAGUUUGCUAUGACAGGGUGUCAAAAAAAGUUACCAUGUUGCCACAUAACCGCGGGCACGACUUUCCGAAGGAUUGA	tag13110401_14
Novel-m0366-5p	2	+	UCUGUCCCAUAAUAUAAGAGU	-	445520069	445520161	UUAUACUCCCUCUGUCCCAUAAUAUAAGAGUGUUUUUUACACUACACUACUAGUGUAAAAACACUCUUAUAUUAUGGGGCAGAGGGAGUAGAU	tag19616430_17
Novel-m0368-3p	2	+	AUACAAACCGGGACUAAAGAGUU	-	447433426	447433564	AGGGGUGGUGGCAGUGUUCUGUCAGGCUGGGGUGCCCACUAGCACCUUUAGUCCCGAUUUGUAUCACAAACUGUGGCUAUAUGUCGACCAUUAGUCUCAGUUCAUUAUACAAACCGGGACUAAAGAGUUUACUAUAUAA	tag27511289_17
Novel-m0369-3p	2	+	UAUAUUUGUUUACAGAGGGAG	-	450149303	450149407	AACCUUAUAUACAACCUCCGUGAACAAAUGUAAGACGUCUUAUAGGUCACUAUUUUAGUGAUCUAAAAUAGUCUUAUAUUUGUUUACAGAGGGAGUAAUAAAUAA	tag35457168_11
Novel-m0372-3p	2	+	AAUCUUUUGGAAAGUCGUGCC	-	457668993	457669263	ACAUAGAUAGAGAGCGCGACGCUCUAGAUGCGGAUCUGGCUCACCGGGUGGCCUUGCUGGACUUAUUUUACUCUUAUUGAAGGUCUCGUGCAUGGGAUUUCGAGGAUACUUUGGGAUAUCUUGAGGUUGAUGUUUUCCAAUAGAAACCCGAGGAGAUUAGGGGUUUUCCCUAAUCUAGGUUAUUCCAGCGCACCAUGUGGUAGUUUGUGAUGGAAUAGUUGGAGCACCGCUGCAGGGUUAAAUCUUUUGGAAAGUCGUGCCCGCUAUUAUG	tag32076315_7
Novel-m0374-5p	2	+	UUAGCCGCUGCUGCAACCUCAC	-	461882943	461883107	AAAUAGUGCCUUAGCCGCUGCUGCAACCUCACCUAAUAAGUACGUAAACCAUCUGCCGGCGCGCGGCGCACGGGUCGAGGGCGGGCGUGGGGCUGCCGGAGGCGGCAAAGGGCGGAGGCAAGGCGAGUGAGGGCGAGGAUGGAGAGGGCGGCUCGGGCAUGACGA	tag16883025_4
Novel-m0375-5p	2	+	GCUUCCGGUGGGGUGUCAUGGUU	-	465605472	465605551	CGUAGGGUUUGCUUCCGGUGGGGUGUCAUGGUUGCUCGACAGUGGAGCCACAGAUCAGAUGACCGGAAGCAAGGACUUGG	tag9053102_7
Novel-m0376-3p	2	+	UGCGACACUUAUUCUGGGACG	UCCCAAAAUAAGUGUCGCUGA	467982089	467982188	UAACUCCCUCUGUCCCAAAAUAAGUGUCGCUGAUCUAUUAUAAAUUUUGUACUAAUUUAAUACUAAAUCUGCGACACUUAUUCUGGGACGAAGAGAGUAU	tag13363440_5
Novel-m0378-3p	2	+	UUCGGUAUCAAGGGCAAGUUGG	-	469316266	469316533	GUGUCGAACACCUCUUAACUAGAUAGAAAACAGGGAAAGGCAACUCUUUGGACCGAAUAUGAUUCAGGAAUCAGAAGAGCAAGUUCACAUUAUUCGUGAAAUGUUGGAAACAAUGCAAUCUCAUCAAAAUACUAAGUUGACGAGAAGGUUUAACAUCAGGUUAAACCUCUAAAGGGUACCCAUGAAGUUGACGAGAAGGCAUAACUUAGGGUUACACCUCUGAAGGGUACCAUUGAUUCGGUAUCAAGGGCAAGUUGGUUCCUCGAUA	tag148138_8
Novel-m0379-5p	2	+	UCUUCUGGAACGUCGGCAUCGGG	-	469778429	469778684	AAAGGGGGAAUCUUCUGGAACGUCGGCAUCGGGCUGUCACAUUAACCACCUGGAGUUUUAGCUAUGUCGACUGCAGGGAUAAUCAAGGUCUCCGCUGCGUGCCCUGUAUUCGAUGGCACUGAUUACACAUACUAGAAGAACAAGAUGCGCAUGCAUCUCAAAGCCCUUGACAAUGACCUCUGGUAUGUCAUCAUGGUUGGCAUUCCCAAGGUUGGCGAAGGUGUCACUGUUGCUGAUGUGAAGAGAUUUUAUCAAC	tag6803894_10
Novel-m0380-3p	2	+	AUCUUAUAUUGUGGGACGGAG	CCGUCCCACAAUAUAAGAUCG	469961271	469961363	AUAUUACUCCCUCCGUCCCACAAUAUAAGAUCGGUUUUCAAGCUAACAUAGCCUGAAAAGUGAUCUUAUAUUGUGGGACGGAGGGAAUACCUC	tag36832247_45
Novel-m0381-3p	2	+	GGUCACUGGAAGCGGAACUGCUC	-	474585511	474585631	UGAGGAUGACAAGCCAGUUGUCGCUCCAGUGAGGAAACCCAAGGUUGAACCCAAACCCGAGACUGAGUGCUUCAAUUAUGAGGGGAGUGGUCACUGGAAGCGGAACUGCUCCACAUACUUG	tag9560653_6
Novel-m0383-3p	2	+	AUAACCCGCUUAGCAUGGAAGA	-	477733185	477733457	AUGGAUUUUUCAAUAUCUUCCAUGCUAAUCACAUUAUUGGCAGUUUCCAAACAUAACUGAAAUUUUACGCCCCUCCACUAUUCAAACACACUCCAUGGCUAGCUGAAUCCACGGGUACCAUCCAAAUAGUCAACUUUCUAGGGGGGUUCUUGUUUAUUUAUUUUAGUAUUAUGCAGGACUGGGCAUCCUUUUACCAGCCUCUCUCGUGUAAUGACAAUUGAAUAAACACUCAUCUUUGAUAAUAACCCGCUUAGCAUGGAAGAUAAUGACCGC	tag28773781_5
Novel-m0384-5p	2	+	CGGAUGUGGUAUCAUAUACUAGU	-	478710953	478711043	CUAUGCAUUACGGAUGUGGUAUCAUAUACUAGUAUCAUAUGCAUGAUACUAGUAUAUGAUACUACCCAUUAAAACCAGCCUUAGUGGCUAU	tag13448533_8
Novel-m0385-3p	2	+	GAAUAUGUCAUAUAGGAGCA	CUCCUACAUGCCAUAUUUGU	481688654	481688858	AUUAUGUAGGCCAUCCUUAUGCUACUCCUACAUGCCAUAUUUGUGGAUUUGAGGGCCAUUCAACCGUUGAAUGUCAACGUGGUUAGUCUUACCCUCCAGAUUGUUUUGGCAUGACCUUCGCCCCACAGGAUAGCUCAUACCACAAAAAUUACUCACCUGGGUGCCCUGAAAACCAGAAUAUGUCAUAUAGGAGCAACUACCCCGA	tag13147319_94
Novel-m0386-3p	2	+	AGGAACUCACUACGUCGGUUGU	-	481839470	481839542	AACAUGGAUAAUCAUCAUUGUAGGAGAAAUCCUUGUGUAUAAGGAACUCACUACGUCGGUUGUAUCAUAUGAA	tag17117293_19
Novel-m0387-3p	2	+	UGCCGAGAGCUGCUGAGAUGU	-	485400806	485400937	UAUCCUUUGAACGUAUGAGCAGCUCUCGGAAAAACUCACAAAUUGGGUCAAAAUAGUGCAUGAAUAGUAAACUUUUUUGGAGACCCUGAAUUUGUCUUUUGUGCCGAGAGCUGCUGAGAUGUCCAAAUGAUU	tag25574965_16
Novel-m0389-3p	2	+	UUUGUUAGUUAGAUCUAUGGU	CUUAGAUUUAACUAACACGUU	490725632	490725780	CCAAACUUUGACCUUAGAUUUAACUAACACGUUAAUGCACAUCACGAAAAAUAAUCUCAUUGGGAACUAUGUUCAAACAAGAAUCAAACGAUAUAAUUUUUAUGACAUGCACUAACAUUUUGUUAGUUAGAUCUAUGGUCAAAAUUUAG	tag34021762_10
Novel-m0394-5p	2	+	UCCCUCCGUAAUGAAAUAUAA	-	495601051	495601147	ACGAAAAUACUCCCUCCGUAAUGAAAUAUAAGAGCGUUUAGAUCACUNNNNUAGUGAUCUAAAUGCUCUUAUAUUUCAUUACAGAGGGAGUAGUUGG	tag22389447_7
Novel-m0395-5p	2	+	AAGAAAUAUAAGAGCGUUUA	-	495601453	495601519	UCCCUCUGUAAAGAAAUAUAAGAGCGUUUAGAUCACUAAACGCUCUUAUAUUUAUUUAUGGAGGGAG	tag18735120_5
Novel-m0399-3p	2	+	GAUUUGAGGAGUUCAUGUAUUCA	-	506794056	506794417	GUGAUGCUGACCAUCACGAGUGAGUAAUUUAAUUGUAGGCUUGUUAGAUGGUGAUGGAGAUGGAUGAUAUUUCUGAUGUAAUUGACUCAAUUUGUUUGGGCUUGGUCUUAGUAUCCACCAUGUUCUAAGGUUGAUGUUAGUGUGACUUUUUUAUGCUUAAUGCUUGUCACUAGGUCCGGAGUGCCAUGAUUUAAGAAUUCAACACUUAUGUUUUUCGUGAUUUAUAUUUUCAGACAUUAAUCUUACCUACAGGUUGUAUGUACAUAUCAUUGCUCUAAACCAUAGACCGGCAAUGUGAUAAUAAUUAGGAUAUCCAUGGGGAUGACCUCGAUUUGAGGAGUUCAUGUAUUCACUGUGCAUCA	tag22445169_11
Novel-m0401-3p	2	+	UUUUGGGACGGAGGGAGUAGU	-	507662298	507662418	CUGCUUAUAUUCUACUCCCUCCGUCCCAAAAUAAUGUCCCACAUUUAGUACUAAAUUAAUACAAAUUUUGCACUAGAUCAUCGACACUUAUUUUGGGACGGAGGGAGUAGUAUUUAUAGUA	tag35065881_121
Novel-m0402-3p	2	+	AUAUUUUUUUACAGAGGGAGU	-	509287022	509287155	ACUGUACAUGGGUUACAUGGCAUAUGAGAAACUAACAAUACUCCCUCAGUAAAGAUAUAUAAGAGGAUUUAGAUCACUGAAGUAGCGAUCUAAACGUUCUUAUAUAUUUUUUUACAGAGGGAGUACAUGACAUA	tag21147253_134
Novel-m0403-5p	2	+	CUCUGUCCCAAAAUAACUGUC	-	509691573	509691677	AAACUACUCUCUCUGUCCCAAAAUAACUGUCUCAANNNNNUACUAACUCUAGUACAAAAUUGUACUAAGCUUAAGACACUUAUUUUGAAACGAAGGGAGUAUUAU	tag3205375_20
Novel-m0404-5p	2	+	CCGUCCCGUAAUAUAAGAGUG	CUCUUAUAUUAUGGGACAGAU	510925218	510925306	AGUACUCCCUCCGUCCCGUAAUAUAAGAGUGUUUUUGACACUAGUGUAGUGUCAAAAAUACUCUUAUAUUAUGGGACAGAUGGAGUAUA	tag3396438_7
Novel-m0405-5p	2	+	UCGGUCCCGAAUUACUUGUC	GAAGUAAUUCUGGACGGAGG	518981940	518982063	UUGUACUCCCUCGGUCCCGAAUUACUUGUCACAGAAAUAGAUAGAAAUGGAUGUAUCUGGAACUAAAAAUACGUAUAGAUAUAUCCAUUUUUGCGAGAAGUAAUUCUGGACGGAGGAAGUAUGC	tag24389778_3
Novel-m0406-3p	2	+	CUUGGUCAAACUUAAAGAUGU	-	519165672	519165852	AUUAAGUCAAACUUCUUUAAGUUUGACCAUGCAUAUAUAAAAAGAUCUUAAUAUCUACAACAUCAAAUAUAUAUAGUAUGAAAAAAUAUUUUAUGAUGAAUCUAACAAAACUAAUUUGGUGUUGUAAAUGUUGGUAUAUUUUACAAUAGACUUGGUCAAACUUAAAGAUGUUUGACUUAAG	tag6763187_479
Novel-m0407-3p	2	+	UUUGGUAUAGAUUCAUAGAUU	UUUUGAUAAACUGUAUUAGAUG	519924024	519924367	UGGUCUGCCAUCGCAUUUCUAUAUCUUUGGAUUCUUAUUGCAUUGAAUGAACAGAUUGACAUCUAUUUCAAAAUGUGCAUAUACUUCAACAAUUGAUAGUAUGUGUGUUAUAAUUUUGUUGAUUAGUUAUUAUUCCUUAUUGCCACUGUGUUGCUUCCAAAUUUUGAUAAACUGUAUUAGAUGGCGCCAACUAAUCUUAGAUGUCAGCGAACAUUUGCAACCUGCACAAAAAAACCAGUGGAACUUAGGUAAGUUUAACAUGCCUUCUGAUAUUUUGAAGAAAUGGAAAAACCCUGUUUGCUAAUUUAAGCUAUUUGGUAUAGAUUCAUAGAUUUUGACGACCU	tag505395_14
Novel-m0408-5p	2	+	UUACCGAGUGGGCCCCGAGAU	-	521122090	521122411	UGAUGAGGUAUUACCGAGUGGGCCCCGAGAUACCUCUCUGUUACACAGAGUGACAAAUCCAAGCCUUGGUCCAUGCCAACUCAAUAGACACCCUCUGAGAUACCUGUAGAGCAUCUUUAUAAUCAUCCAGUUAUGUUGAGCAAUAGUAGUAAAUUUGAUACGAUCAAACGCUAUGCUUAAGGUUUGGGUAUUGUUCAUCACAUCAUUCUCUUAAUGAUGUGAUCUCGUUAUUAAAUUACAACUCAUGUCUAUGGCUAGGAAACCUCAGCCAUCUUUGAUCAAGGAGCUAGUCUAGUGGAGGCUUACUAGGGAUACUUCAUUG	tag35400258_58
Novel-m0410-5p	2	+	UCUGUUCUGUUCUGUUCUGUUC	-	522936989	522937072	GUCCCACUGUUCUGUUCUGUUCUGUUCUGUUCCCUGCCCUGGCUUUGUGUUCGGGGGACGCGACGGCGACGGACGGGGGUGGCG	tag18180966_7
Novel-m0413-5p	2	+	AUUGAUUCGACCUGAUGCUCAG	-	526369272	526369391	UAACCUUUUAAUUGAUUCGACCUGAUGCUCAGGUAAACUUGUUUUAACAUGCAUGAAGAUGGCAUAUUGGGGUGCUGAGUUUCUUGGAUCAUUGUUUGGUCAUAACAAUUGAAGUGGAAU	tag6339707_13
Novel-m0414-5p	2	+	GCAGCAGGCCGUCGUGCCGUA	-	526810460	526810538	CGCUGCACCAGCAGCAGGCCGUCGUGCCGUACCCUGACCUCCUGCGGUACGCGCAGCUGUUGCAGGGCGCUGGCAGUGC	tag20293351_9
Novel-m0416-5p	2	+	AUAAUGUAGGACGUGUUUUGA	-	528153265	528153338	CCUCCGUCCCAUAAUGUAGGACGUGUUUUGACACUAGUGUAGUGUCGAAAAGUCUUACAUUAUGGGAUGGAGGG	tag18912090_3
Novel-m0419-3p	2	+	UUAUAAGGAGCCAACUUCUGUG	UGGAAGUUGGCUCCAUAUAACA	534459372	534459563	UCUGUCAGGUCGUGGAAGUUGGCUCCAUAUAACAUAAAAUUCAGCAUGGUCAUCAAGGGGAAAAGGGGAGAAACAAGAACAUAGCUCCCUAUAACAGUAUAGAAUGUAGGUGUAGGUGGCCAGAUAGUUCAGUGUUGUUUCUUCCCAUGCUGAUUUUGUGUUAUAAGGAGCCAACUUCUGUGACCUCACAUG	tag31315273_3700
Novel-m0420-3p	2	+	AAGAAUUUUGAGACGGAGGGAGU	-	535042331	535042479	GAUACAAUAUACUCUCUCCGUCCCAAAAUUCUUGUCUUACGUUUGUCUAGAAAUGGAUGUAUCUAAAUACUAACACAUGACUAAGUACAUACAUUCAUAUCUAACAAAUCAAAGACAAGAAUUUUGAGACGGAGGGAGUAUGAAAAAUG	tag24525615_49
Novel-m0423-5p	2	+	CCCUCCGUCCGGAAAUACUUGUC	CAAGUAUUUCCGGACAGAGGGAG	539153415	539153511	AAUUAAUACUCCCUCCGUCCGGAAAUACUUGUCGAGUUCUAGAUACAUCCAUUUUUAUUCUCCGACAAGUAUUUCCGGACAGAGGGAGUAGCUAAAA	tag22550148_197
Novel-m0424-3p	2	+	GUUGUUGUCGCUAUUGUCGU	-	540109382	540109447	CGAGGUCCGGGCACGAUGGCGGGGCGGCUCGUCGUAGUUGUUGUCGCUAUUGUCGUCCGGGCUCCU	tag8270706_9
Novel-m0425-5p	2	+	GGUUUAGGGUUUAGGGUUUAGA	-	540458569	540458654	UAAUCUUCAGGGUUUAGGGUUUAGGGUUUAGAAUUAGGGUUUAGGGUCCUAACUCUAAACCCAAAAAUCCUAAACCCUGAAUCCAA	tag36983130_10
Novel-m0427-3p	2	+	AAAAUAAUCUAGGUGGGCAUGUU	-	542069081	542069186	AAGGCCCUGUUUGGAACCACAAUAAAUUAUGAUAAUCUGGAUUAUGACGAUAGAUUAUAUAAUCAGGUUUAUAAAAAUAAUCUAGGUGGGCAUGUUUGAAGGCCAG	tag29958300_72
Novel-m0428-3p	2	+	UGUUGUCUCAAGCUUGCUGCC	CAGUUUUGCUUGUGCUGAUAACGCG	542279933	542280102	UGCUGGAUGUUGUACACUUGUGCAGUUUUGCUUGUGCUGAUAACGCGGCCCUCUAUAAUUUGACAAAUUCUAAUAAAUGAAUAUGCAAAAAUUUCAGGUUUUCGGGCCAUACCGAUGAUUUUCUUGCAAGUUGUGCAGUUGUUGUCUCAAGCUUGCUGCCUCCCUUUGCC	tag21807614_1548012
Novel-m0430-5p	2	+	AUGGGCUCUGGCUUGGUUGGACA	-	543897312	543897515	ACAAGCCAUUAUGGGCUCUGGCUUGGUUGGACAUUGUAGUGACUCUGGACGGACGGUGCUACGAGAUGUAGAAGAAUGGUAGGACUGGAUGGCAUCAGUAGUGGUCGAGAAGAACUCUUUGGAAGACCAUGUUUCGGUCAUUCGAUUCUCAAACACCAUGUAGUGCAAGGACUUCAACGGAGGCGAUCGAGUCUUGUGGGUAAA	tag8521599_14
Novel-m0431-5p	2	+	UUUUGUUUUGUAUGUAGUCUUUU	-	544721103	544721386	GAUUGAUUCGUUUUGUUUUGUAUGUAGUCUUUUUAUAAAAUCUUGAAAAAUAUAUAUACAUUUAAAAACGGAGGUAGUAACAAGUAAUGGUUGCAUGCCGUGGUAUAUUAGCAUACAAGCCUAGAGUCUACAAAGAGGGCAGCACCGUAGUAUAUAGUGCAGAGUACUCUGGUGCAUACACAGUACUUAUUGGGCGAUACAGGCCCAACUUCAGGAGAGGCUGCUUGGACAUGUCAUUGUUACGGAGGCACACAUGCUUUCGUGAGACAUGUCGGACUAGGUCU	tag5862652_8
Novel-m0432-3p	2	+	UUAGAUGACCAUCAGCAAACA	UUUUGUUGGUUGUCAUCUAACC	545161876	545162037	GCUCUGAACUUGUUUUGUUGGUUGUCAUCUAACCAUCAUCGUUCCAUCUGCCAUCCGGUGCAUGCAUGGAUGGACGCCUGAGUGAGUGCGUGGCGACUACGCCGACGCACAGGCACAGACGGUGAUGAUGGUUAGAUGACCAUCAGCAAACAUGUUCACGAG	tag7258983_6574
Novel-m0435-5p	2	+	UUUGGACAUCUGAGCAGCUCU	AGUUGUUAAGAUGUCCAAAUA	547875776	547875917	UUUUAUCUUAUUUGGACAUCUGAGCAGCUCUCAGCAAAAAAGAAAAAAAUUGGGUCUGUGAAAAAGGUUGAUUGUUCACGAAUUUUCUGAGCGAUUUGUCUUUUUUGCUGAGAGUUGUUAAGAUGUCCAAAUAAGAUGAAAU	tag32227515_477
Novel-m0436-3p	2	+	GCUAGGGUUGAUGGUUGCUGGUG	-	548457220	548457304	UGUUUCUCUUGCCAGUAACUGAUCAGCCCCUGUGCAUGUUCUUCUCUGUCAGGCUAGGGUUGAUGGUUGCUGGUGGUGUCCUGCU	tag14715593_2
Novel-m0437-5p	2	+	CUCCGUCCCAAAAUUCUUGU	AAAAAAUUUGGGACUGAGGG	548462911	548463042	GAACUACUCCCUCCGUCCCAAAAUUCUUGUCUUAAAUUUAUCUAGAUUUGAAUGUAUCUAAAUACUAAAACGUGACUAGAUACAUAUCUAAUUAAAUCUAAGACAAAAAAUUUGGGACUGAGGGAGUACUAG	tag20707153_13
Novel-m0438-5p	2	+	ACGAACCGGGACUAAAGGGCCU	-	548502698	548502780	GAUUCCCGCCACGAACCGGGACUAAAGGGCCUGGCUCCUGGGGCAACCCCUUUAGUCCCGGUUUGUGACUACAACCGGGACUG	tag29542400_61
Novel-m0439-5p	2	+	UCCGUCCCGUAACAUAAGAGU	-	548515798	548515885	UGUUACUCCCUCCGUCCCGUAACAUAAGAGUAUUUUUGACACACUAGUGUCAAAAUCACUCUUAUAUUAUGGGACGGAGGGAGUACAA	tag30392328_15
Novel-m0440-5p	2	+	UUCUUAAGCAUCGAUGGUUA	-	549804752	549804855	ACUGUUUCUUUUCUUAAGCAUCGAUGGUUAUUUGUAUAGCGCAGACACUUACUUAGGCACCUCUGCCAUAAAAGAAAGCACCGGUGCUUAAGAAAAAGCCGGUU	tag29143074_2
Novel-m0442-5p	2	+	GCCUUCUAAACCGUGACGUAGGG	-	555256392	555256681	GUCGAAGCAAGCCUUCUAAACCGUGACGUAGGGAGUAGUUUUGUUUUGACACAUCUCUCUUACUAGGAAUAGUUUCCUUAUAAAUUGACUUGGUUCUCAUGAAUAUUGAAGAAAAUGACAUUUCUACUUUGCUCAACUUUUUGGAUAUAGUACCAACUAGUGAGUGACACGGGAGAUGGGGUUAUAUGACAAAUCACUCUUUCCAACUGAUACACUUUAAAAUUUCUUUUAGUUGUAUCGGCCUUGGUGACUAGCGACCUCGUUGAGUUUGUGAAGUAUUGGAAUUGAUG	tag12301364_6
Novel-m0446-3p	2	+	UCUUCUCGGAUGCCGGACCAGA	-	557701777	557701862	ACAUGUUUGAUGCCUGGUUUGCGCUUAUCCAUCAGCUCCAGCGAAGGGUGGUUAUCUUCUCGGAUGCCGGACCAGAUACAAGAUGG	tag4067064_2
Novel-m0447-3p	2	+	AGACUUACAUUUGGGAACGGA	-	560761633	560761797	AGAUACUCCCUCAGUUCCUAAAUAAGUCUUUUAGAGAUUCCACGAGGGACUACAUACGGCACAAAAUGAAUGAAUUUACACUCUAAAGUAUGUCUAUGUACAUCCGUAUGUAGUCCGUAGUGAAACUUUUAAAAAGACUUACAUUUGGGAACGGAGAGAGUACAA	tag36391193_20012
Novel-m0448-3p	2	+	UUCCCGAUGCCUCUCAUUCCUA	GGAAUGAGAACAUAGAGGAAAG	561676176	561676295	UUAUGAGCGGUGGGAAUGAGAACAUAGAGGAAAGCCUAACUUAUUGGUUCUUCAUCACUUGUGUUGUGGUGGAGAUUUGGUUUGGUAUUUCCCGAUGCCUCUCAUUCCUAUCGUUCUUAU	tag10042172_11
Novel-m0449-3p	2	+	GGCAAGUCCGUCCUUGGCUACA	CAGCCAAGGAUGACUUGCCGA	566465834	566465930	AGAGAGUGGAAUGCAGCCAAGGAUGACUUGCCGACAUCACAGAACAAGGUGGUAGUAAUCUUGCCGGCAAGUCCGUCCUUGGCUACACCUUGCUCUC	tag18145305_14171
Novel-m0450-3p	2	+	AAGAAUUAUGGAACGGAGGGAG	-	568432211	568432297	CUAAAUGCUACUCCCUCUGUUCCAUAAUUCUUACCAUGGUUUUAGUUCAAAUUACAAGAAUUAUGGAACGGAGGGAGUAUGAUUCUU	tag11222834_148
Novel-m0451-5p	2	+	CCGAUCCAAAAUAAGUGUCAC	-	568454425	568454525	UUUAAUCUCUCCGAUCCAAAAUAAGUGUCACAGUUUUGAACUAAGGUUAGUUCAACCUUAGUUCAAAACUGCGACUCUUAUUAUGGAUCGGAGGGAGUACA	tag21513626_5
Novel-m0452-5p	2	+	AAUAUUUCGGUACAGAGGGAGU	UCCCAUCGUGCAGUGAGUGGUAG	569482384	569482610	UAAAACUACAAAUAUUUCGGUACAGAGGGAGUACACAAGAACCCUAUACAGGACCCUCAUUGAAAAUUCAACAAUUCAGACAGUACACUAUCAGACGCUAUAUACUGUUCUAAAACAAGAAAACAUGAGACACUUUCCAUGCUACUUAUUGAGCUUGUAAAGGGGAAAAAAGGUAACAAUUUAGCUUACAUGGUCAUACUCCCAUCGUGCAGUGAGUGGUAGGGAGA	tag1490558_16
Novel-m0453-3p	2	+	UUGAGCCGUGCCAAUAUCACG	CGGUAUUGGUGCGGUUCAAUC	577849498	577849621	UUCUUGGAUGCGAAUGGACGCGGUAUUGGUGCGGUUCAAUCAGAAAGCUGGCGCCCCCGGAGGCAAGGGGUUCCGCUCUUCGAUUGAGCCGUGCCAAUAUCACGCGGUUCCUCCUGUUUCGCAA	tag15770269_859
Novel-m0454-5p	2	+	AAUGAGGGCUGUGCAAAAAAG	-	580133151	580133270	AAUAUGCUGAAAUGAGGGCUGUGCAAAAAAGACAAAUAUGAGGCUUUUAACACAUGGUAAUAUUCAUCCUCCUAGGCUAUGUAUUUGUAUUUUUUGUACAGAUCACAUUUCAAGGUAUUU	tag28788495_149
Novel-m0455-5p	2	+	GCCGUGCGUGUGUGUGUGUG	-	580235098	580235243	UCUGAAAAGGGCCGUGCGUGUGUGUGUGUGUGUGUGUGUGAGAAACUGCUUGCUAAACAACAAUCUAAUACUAGUAUGUUUUCUGCUGUAUGUUGUGUAUGGGUUAAUCAAAUAGAACAUGCAAGUCAUAGCAGGUUCGCUAGUAU	tag12895758_7
Novel-m0457-3p	2	+	UUAUAUUAGUUUACAGAGGGA	-	580882484	580882582	UGCAUGUUACUCACUCCUUAAACUAAUAUAAGAGCAUUUAGAAUACUACUUUAAUAAUAUAAAUGCUCUUAUAUUAGUUUACAGAGGGAGUAUUACUCU	tag32001183_156
Novel-m0458-5p	2	+	UAUUACUUGUCGCUCAACCGG	-	582255673	582255767	CUUCGAUCCAUAUUACUUGUCGCUCAACCGGAUGUAUCUAGACGUAUUUCAGUGCUAGAUUCAUCCAUUUGAGCGACAAGUAAUAUGGAUCGGUG	tag27004758_17
Novel-m0459-3p	2	+	UUAUUUAGGUAUGGAGGGAGU	-	582257329	582257428	AUAACAUACUGCCCCUGUACCUAAAUAAUUGUAGUUGGGGAGAACUAGUCUAGUUCUCUCCAACUACAAUUAUUUAGGUAUGGAGGGAGUAGUUAUGUUG	tag10961197_9
Novel-m0460-3p	2	+	UUUCUUGGCUGGGUUUCUCUCA	-	584796903	584797078	GUAGUACUUCCUCUGCCUAGGUUUUUCAUUUGAAAAAUGCCGAGUCUGAGGCCUGAUGAUUAGCCUAAGAACGGAGAUCUGAAUCCAUUUUCCUGUUGCAGCCUGCUUGGCCGCUGUGCUUGAUUGAUGCCUCCCCUUCCUUGGUUUCUUGGCUGGGUUUCUCUCAGGAGUAAAUU	tag5561173_10
Novel-m0463-3p	2	+	AUAAUUAUUUAGGUACGGAGG	-	602308975	602309069	CUAAAUACUCCCUCUGUACCUAAAUAAUUGUUGUUGAAAAGAACUAGUCUAGUUAUUUCCAACAAUAAUUAUUUAGGUACGGAGGAACUAUAAGU	tag12407719_176
Novel-m0464-5p	2	+	GUUCUCUUCAAGCACUUCAGG	UGAAGUGUUUGGGAGAACUC	602869129	602869217	UUGGCCUCGUGAGGAGUUCUCUUCAAGCACUUCAGGAUGUGUCUUUUCGAGAACUUCUCUGAAGUGUUUGGGAGAACUCUUGGUGUCAC	tag12625356_195
Novel-m0465-5p	2	+	CCUGUUUGUCAUUAAAUUUCUU	GAAGUUUAAUGAGAACAUGUG	605547257	605547358	GCGUUUGUCACCUGUUUGUCAUUAAAUUUCUUAGUUCCUUUGCCUUUCCUUUUGAAAGGUCAAAAGGUACUCAGAAGUUUAAUGAGAACAUGUGAGUAACAU	tag4277350_39210
Novel-m0466-3p	2	+	AUGGUAAUUGUGAUAAUUGUC	-	606928661	606928822	UCUUAGCUUUUGAUAGUUAUCAUUAUUGCCAUUUGGUGUCAUAAACAAAAAAAUUAGAGUGGCAAUUGUGAUUCAUUGUCAAAUUUAAGAGUGGCAAAACUGAAAUAAAAAUAUUUUGCUUUUGCCACAAAAUGGUAAUUGUGAUAAUUGUCAAAAGCUAAG	tag4267652_41
Novel-m0468-3p	2	+	AAGAUCAAUUUUUCGAGCUACC	-	609659276	609659384	AUGGUUGGAGUUACAAAAGGUAGUGCGAAAAAUGGCUCUUGAAUCAUCGGAUUAGGUGCAUGCAUCCUCUUCUCCUCAAGAUCAAUUUUUCGAGCUACCAUGCCCCCUC	tag33597784_7
Novel-m0469-5p	2	+	UUCUGCCGGGGUACCAUGCCGA	-	610008289	610008359	CAGGGGUCUAUUCUGCCGGGGUACCAUGCCGACAUUGUGGUGUGGAAUCCCGAGGCACAAUUCCAUCUCGA	tag13642031_3
Novel-m0470-3p	2	+	UAGAUUUGUACACCUUGGACC	-	612142058	612142196	GAUGUAGUAUACAAGUCUUGAGGUGUGGAGGUAGAUCAGAGUAACUGACGGAUAAUAUCCUUCUCAUGUUCUUCAGAUCAUCAUGACCAUUGUCUAGCCCUGAACCCAUAGAUUUGUACACCUUGGACCAAUACUCAUG	tag2096824_60
Novel-m0471-5p	2	+	UUGGGAACUGUGUGGGAGCUUCA	GAGCUUUUGUCAUUUUUCUCAUCU	612726820	612726892	CAUCUGCAGAUUGGGAACUGUGUGGGAGCUUCAAAUCACCGAGCUUUUGUCAUUUUUCUCAUCUCUGUGGUCA	tag3229100_7
Novel-m0472-3p	2	+	AUGGGCAGUCUCCUUGGCUA	GCCAAGGAUGACUUGCCUGUGU	612941507	612941611	AUCUCUGAUAGCCAAGGAUGACUUGCCUGUGUCUUGUUCCUCCCUCAAGGCUUAAUUGGCCUUGGGGUGUCGUUUCAUGGGCAGUCUCCUUGGCUAGCCUGAGUG	tag5774303_27
Novel-m0473-3p	2	+	UAAUUGUCAAAAGCUAAGAGU	-	614692297	614692410	CACUUUUGCACUCUUAGUUCUUAACAAUAACCGCAAUUUCCAUUUUCAAGGCGAAAACAAAAAUUUCAGAAUGGCAAUUAUGAUAAUUGUCAAAAGCUAAGAGUGGCAAAAGUA	tag8989245_19
Novel-m0474-5p	2	+	ACUAAGAGUCUACAUACGGAACA	-	621415907	621416008	AAGAGAUUUCACUAAGAGUCUACAUACGGAACAAAAUGAAUGAACCUGCACUUUAAAGUAUGUCUAUAUACAUCCGUAUGUAGUCAAGUAGUGGAAUUUCUA	tag10414581_8
Novel-m0475-3p	2	+	CCUCCGUUUUUAAAUAUAAGUCU	-	622909021	622909219	AAUAUCUAGAAAAACUUAUAUUUAGGAUCAGAGGUAGUAAAAUUUGUGACAUGGAUGAUGAAUGUGUGUCUACAGGUCCAGGUAUCUACAAAGAAUUUCUCAUUCCUUGAAUAGGGUAGAUAGGAAAUGUAUAUCCAGAUACGCCAGCGGUAGAUUUAUACGCUAUCCUCCGUUUUUAAAUAUAAGUCUUUUUAAAUAU	tag5096086_14
Novel-m0476-5p	2	+	AACAAAUACGCCCUCCGUCUC	GACGGAGGGAGUAUUUAGUAG	623345233	623345353	UAUUGUUCCUAACAAAUACGCCCUCCGUCUCAUAAUAUUAGAGCGUUUCUUACAUUAGUGUAGUGUUAAAAACGUUUUUAUUUUAUGGGACGGAGGGAGUAUUUAGUAGGUGAUAUGAUGC	tag21711924_5
Novel-m0477-5p	2	+	GAGUAUAUACCUAAAGGGAGU	-	627573002	627573196	GCUUUGCUUCGAGUAUAUACCUAAAGGGAGUCUCGAUAAAUAUAUCGCUGGUACGAGAUGUGACCUAACUUUUCUCUUUAUUUUCUUCAUAUAUUAAAAAUUGCAAAAUGUUUCUUUCUAUUAAAAAGUUAAAAUAUCAAAUUCUAAAACCUUUUUUGCUUCUUCCCUUUAUAGAUGCACAUCGUGAGUGGGGUA	tag2081779_29
Novel-m0478-3p	2	-	UUUCAUUGUGUGACGGAGGGUG	CCCUCCGUCCCACAAUGUAAGA	2386443	2386543	ACGUUAAAUACUCCCUCCGUCCCACAAUGUAAGACGUUUUUGCAAGUUAGUUUAGCUUGCGGAAAUAUCUUUCAUUGUGUGACGGAGGGUGUACAUCUAAA	tag30988600_203
Novel-m0479-3p	2	-	AAUUAUUUAGGAACAGAAGGA	CCUCCGUUCCUAAAUAAUUGU	7687039	7687137	UAGCACAUACUUCCUCCGUUCCUAAAUAAUUGUUGUUGGGGAGAACUAGACUAGUUCUUCCCAACUACAAUUAUUUAGGAACAGAAGGAGUACAUGGAA	tag14992154_92
Novel-m0482-5p	2	-	GAUUUAAAGGUUUGAGGGUUCU	-	15610483	15610560	ACUGGUUUUAGAUUUAAAGGUUUGAGGGUUCUACUAGAGAUGCUCUUAGGUCUUCAAAUCCAGCAACAACGACGAGUA	tag17679260_5
Novel-m0483-3p	2	-	AUAUUAGUUUACAGUGGGAGU	-	16125802	16125927	CCAUAUGUUUGUUGCGACAAUUUCUUCUAAACAACUCCCUCUGUAAAUUAAUAUAAGAACGUUUAGAUCAUUAUUUUAGUUAUCUAAAAACUCUUAUAUUAGUUUACAGUGGGAGUAGAUCAUAUG	tag30572838_66
Novel-m0484-5p	2	-	UUGGCGGUAUUGACAGGUAGA	-	16142827	16143078	AGGAAUAUAUUUGGCGGUAUUGACAGGUAGAAAAGAUGGUUAGAUACUCUGGGACCCUGCAUAUAAAGAACAAGAAUUUAUCGGAAUAUAAGUAAAUUGUUAUUUUUAACAGAAUGGAUUAAGUAUAAAAUAGUUGCAUAUUUUUGUUUUUACAAGUCACAUAAUUAAGAUUUGUAAAACUAAUAGAUGCUGGCUUAUUAGAUCAUAUUUUUCCAUCUUACUAUGUACAUGCAAUGUGCCAAAGUUAUUAAG	tag13548171_5
Novel-m0485-5p	2	-	GGCGACGGAGGAGCUGGUGCUGU	AGGAACAGGAUCCUCCUCGCCUA	20256152	20256241	CGGCGGCUCAGGCGACGGAGGAGCUGGUGCUGUCGCACCGCAGGUCCGAGAGGGACGACAGGAACAGGAUCCUCCUCGCCUACAUCGCCU	tag36847989_2
Novel-m0486-5p	2	-	UUUUGCCACUCUUAGCUUUUG	-	27648714	27648841	AUAUUUUUACUUUUGCCACUCUUAGCUUUUGAUAAUGUGUCAUAAUUGCCAUUUUAAAAAAUUGUUUAUGCCACAAAAUGACAAUUUUGAUAAUUGUCAAAAACUAAGAGUGACAAAAGUGACAUGUC	tag3543822_159
Novel-m0488-5p	2	-	GAGGAGAAGGAGGAGGAGGAG	-	38117376	38117502	CUCGCCAUAGGAGGAGAAGGAGGAGGAGGAGGCGUCCAAUUUGGAAGCUUGAUGUACUUCUUCGACCAUAGACAUGUACUCCUAACAGCAUGAACCAACUUAUUCUCCCCUUCACCUGUAGGGUGGU	tag5291056_5
Novel-m0491-3p	2	-	UAUUGUGGGACGGAGGGAGUA	-	47066871	47066973	CUUAAAAAUUUACUCCCUCUGUCCCAUAAUAUAAGAGCGUUUUUGACCCUACACUAGUGUCAAAAACACUUAUAUUGUGGGACGGAGGGAGUAGGUCACAACU	tag12279548_7
Novel-m0493-3p	2	-	UUGUUAGGUCUCAUCUAGAUG	UCUAGAUGAGAAUUAACCAAG	61982644	61982807	UGCUAAUUCUCCUCUAGAUGAGAAUUAACCAAGUCACAUCUAACUCCUACACCAUAUAAUCAACCAAGCAAAAAAUAAAUAAAUCCCACGAAUCUCGGUGUAAAAUCAAAUUGUAUAGAAGUUAGAUGUGACUUUGUUAGGUCUCAUCUAGAUGAGAGCUGGCC	tag31189878_126
Novel-m0495-5p	2	-	CUCCGGUCCAUAUUAACUGUU	-	77943654	77943747	CUAGUACUCCCUCCGGUCCAUAUUAACUGUUGCUGCUUUAGUACAAAGUUGUACUAAAGCAGCGACAAUUAAUAUAGAUCGGAGGGAGUAAUUU	tag8239201_8
Novel-m0496-3p	2	-	ACCUUUAGUCCCGGUUUGUGUCU	ACACCAACCGUGACUAAAGGGCC	78405135	78405219	GUCCCGGUUACAUACACCAACCGUGACUAAAGGGCCUCGCUCGUGGCGCAACACCUUUAGUCCCGGUUUGUGUCUCCAACCGGGA	tag32263245_18
Novel-m0498-5p	2	-	UAAAGAAAUAUAAGAGCGUUU	-	98341047	98341129	ACUCCCUCUGUAAAGAAAUAUAAGAGCGUUUAGACAAAUAAAAUAGUGAUCUAAACACUCUUAUAUUUCUUUACAUACUCCCU	tag6746051_242
Novel-m0500-5p	2	-	AGACUUAUAUUUAGGAACGGA	-	358356703	358356867	ACCUCUAAAAAGACUUAUAUUUAGGAACGGAGGGAGUAAGUAUCAAUCCUUUUGCAAGAGAAAAAACCGGUUCAGGAAGGCAGGAAUUGCCACCAUCGAGAUCAUAGAAUGAUAGAAUUGCAAGGAUUGCCCGGCUAUAUUUCUGAUAUGGUGUUUAUGUUGGUG	tag33152960_7924
Novel-m0503-3p	2	-	ACUUCCUCCGUUCCUAAAUAUAA	-	383413381	383413482	UUAAAAAGGCAUGUUGGGGGCACGGCUGGAGAUGCUCUUAGCAACAUGUGGCUAUAGAUGCACUAAAAUACUUCCUCCGUUCCUAAAUAUAAGUCUUUUAAA	tag29545884_7
Novel-m0504-5p	2	-	CCCUCCGUCUGGAAAUACUUG	-	383545235	383545363	AGCUUAUACUCCCUCCGUCUGGAAAUACUUGACCUAGAAAUGAAUUAAUCUAGACUUAUCUUAGUUAUAGAUACAUUCAUUAUAUGCAUUUUUAGGACAAGUAUUUCCGAACACAGGGAGUAUUUAGUA	tag18576882_5
Novel-m0510-5p	2	-	CUUGGUGGCGACUCAAAGGGGUU	-	409078127	409078487	GCCAUCGCACCUUGGUGGCGACUCAAAGGGGUUAAGCGGAAGCAUGACUCGGAUUUACCGAGGUUCGGCCCUUUCGAUGGAGGUAAAAUCCUAUGUCCUGCUUUGUGUAUAUUGAUGAUGAUAUCGAUUACAAGGAUGUGGAACUCGCCGAACCUUGCUCUCGAUGGUUUGUAACUUAAGUCUACCAACCCUAGAGGCUCGCCUUUAUAUACAGGUCGAGGCCCUAGGUUUACGAUAGUCCAACUCGGAUCAUCUAAUCGUAACCCGGUAUAUCUCUAGGUCGCCAUGUCUCUCAAGCCAAGGACCUCCAAGGCAAGGCUUCCUCUUGUGGACUCCGAGUCUCCACUUGGGCUCCUGGGCC	tag7682059_10
Novel-m0511-5p	2	-	AUCUUCGUGACUCCUGCAGUUC	-	411713643	411713726	GAAGAUGGGGAUCUUCGUGACUCCUGCAGUUCAGACAUGUCUAUAGAUGAGCCACAGGCUGAUCACGGUGGAUCCAGCAAUAGA	tag9671146_3
Novel-m0513-5p	2	-	UGUUACUAAGGAGAAAUUGA	-	419068227	419068395	AUUUUGACAUUGUUACUAAGGAGAAAUUGAAGUACUUAGAAAACCAGGAUAUAAUUAUUUCAAAAAUAGAUCAGGAAAGAGCCAUUUCCCAACCAAAUAAAACCAAAAGCAUCAGGCUCGAAGCACUUUCUCAUUUCGAAUUUCAUCUUAGUAUUGGUAAUGCCCCGCC	tag24026385_5
Novel-m0514-5p	2	-	UCGAUUAGUGUUAGUGGCCUUG	-	424618747	424619097	UAAUAUUGGAUCGAUUAGUGUUAGUGGCCUUGUAUUUCUGCAAAUUGUAAUUUUAAUAGUGACCUUGUAUGUAAAAUGGAGGGAGUAUUUGUGGUCCAAAUUUCGGCUCUAACUCAACCUAAACAUUAAGAUGGAGUCCUAAAUACGACUUAAUGACAAAAAAUAACAUCUUGCAUGUCCAAAAAAGUACUAAUGGACACAACUAAUAUUAGUCUAUAACAUCUUCAACAAACCCUUCUCAAAAUAUUACUAUAAAUGCAAAAUACCUCAUAUGAAAACGUUCAUAACUUUCAACUAGUAAACAUCACAUAGCUAAUGACGGGCUACAAAACUAACUAAUUUCCAAUGUGC	tag5531741_5
Novel-m0516-3p	2	-	UUGCGUCAUUUAAUUCGGAUC	-	429507005	429507073	UUACUCCCUCCAAUUCGAAUUAAUUGACCAUAUAUAGGUUGCGUCAUUUAAUUCGGAUCGGAGGGAGUA	tag12308065_117
Novel-m0517-3p	2	-	CAAUGGACAAACCGAAGACAGUU	-	431796028	431796315	AUUUAUGUGGCUAGCUUCGGCUUGCUGUGGUGGAUCUCGGGAAUUGGUUGGAGGCUCCCUUGGACGGAGUUGGAUCGGGAGUAGAUCCCAAGGAGGGAGAUGGGACAAGGGGUGGCGGCGGCUGGCUGGUUGGAUGGGACAAUCCUCCUAUAUUUUAGGGUUAGGUGCUAUAUAUAAAUAUAUAUAGCUGGGUUAGAGAUAGGUUCAUCGGAACCCUCCUAUUUAAUCGGGCGGUCGAAAAAUGGUUAGGUUGAUCAAUGGACAAACCGAAGACAGUUUACGGUAGAA	tag17016443_5
Novel-m0518-5p	2	-	CGACGAGAUGCGCUUCUAUCCCU	-	432529143	432529239	UCUUGAGAAACGACGAGAUGCGCUUCUAUCCCUCUCGAGGCUCUCGUGCAAAAAUAAGGAUAGGAUCGCAUCUUGGGCGUUACAUGUGUGUCCAAGC	tag31081846_6
Novel-m0519-3p	2	-	AGAACAACGGGGAGGUGCUGU	-	432713264	432713370	GCAAAAUUUCGUCGGCGCCACACCGUUGUUCUCCAAGUAUACAUUAUCUCGGCUUGUUGCCGAGACAUGUAUCUGGAGAACAACGGGGAGGUGCUGUCAAAAUUUUG	tag22579143_16
Novel-m0520-3p	2	-	AGUAUUUCCGGACGGAGGGAG	CCCUCCGUCCAGAAUUACUUG	434956324	434956455	AAACAAAUACUCCCUCCGUCCAGAAUUACUUGUCUCAGAAAUGAAUAUAAAUGGAUGUAUCUAGAACUAAAAUACUCCUAGAUACAUCCAUCUCUCGGACAAGUAUUUCCGGACGGAGGGAGUAUUAUGUAU	tag22424531_243
Novel-m0521-5p	2	-	UCUUAUGUUGUGGGACGGAGG	-	435150623	435150745	GAGGUACGUGUCUUAUGUUGUGGGACGGAGGGAGUACAAGAUUUACAAGUAGGAGGACGAGAAUACAAUGAAUCAAUGUUCGUCUGUAUUUCCAGUUUCCACGGCAUAGGAGGAUCAUCUUCC	tag29816590_1041
Novel-m0522-3p	2	-	UAUUUCUUUACGGACGGGGUA	-	435232861	435232967	UUCCUCAAUAAGUACUCCCUCUGUAAAGAAAUAUAAGAGUGUUUAGAUAACUAGUUUAGUGAUCUAAACGCUCUUAUAUUUCUUUACGGACGGGGUAUAUUGAUCAA	tag8514755_24
Novel-m0524-3p	2	-	UUACAUUAUGAGACGGAGAGA	CCUCCGUUUCAUAAUAUAAAGA	437208817	437208905	UGUAUAGUAUUUCCUCCGUUUCAUAAUAUAAAGAUGUCUUAUAAAAGUCAAAAACGUCUUACAUUAUGAGACGGAGAGAGUACUGCCAA	tag11875529_1197
Novel-m0525-3p	2	-	UAUGUAGUCUUUUAGUGAAAC	-	439654995	439655104	UUUUAAAGAUUUCACUAAGUAACUACAUACGGAGUAAAAUAAAUGAAUGUACAUUAUAAAGUAUGUCUAUAUACAUUCGUAUGUAGUCUUUUAGUGAAACCUCUUUAAAG	tag30145832_5
Novel-m0528-3p	2	-	CUUUUGAGUCACUUAUUUUGG	-	441364514	441364616	CUCCCUCUGUUCCGAAAUAAUUGACUCAAAAGUGAUUCAACUUUGUACUAAAGUUAGUGCAAAGUUGAGUCACUUUUGAGUCACUUAUUUUGGCAAGGGGGGA	tag4035041_42
Novel-m0529-5p	2	-	UUGGUUGCGUUGGCUAGUGCA	-	441379598	441379705	GUUCGGACUUUUGGUUGCGUUGGCUAGUGCAUGAAGCUUAACAAAAACAUGAAUUUUCAGUGUUGAGUUUUUCUUGUAUUAGCAGUCAACUACAACCUUUGUCACAAU	tag5971274_45
Novel-m0530-5p	2	-	CCCUUUAGUCCCGGUUGGUGGC	-	441434444	441434578	AUAUAGGACCCCCUUUAGUCCCGGUUGGUGGCUGAUACCGGGACUAGAGGUGAAAUUUCGCCAGCCGAAAGGGUGAGAUCCCAAGCCUUUAGUCCCGGUUGGUGGCUGAAACCGGGACUAAAGGGGGGCCUUUAG	tag9914106_7
Novel-m0532-3p	2	-	AUUUUUGGUUGGGCUUCUAGA	-	442125715	442125829	ACCCAGCUUAUUUGGAAGCCCAACCAAAUUUUAUUUUUUACAAGCCUACUAAUUAAGACUUGACUAGUAGGCUUCUCAAAAUAUAUUUUUGGUUGGGCUUCUAGAAUAAACUCGG	tag5374666_8
Novel-m0534-5p	2	-	UUGUAUGUGGAUGAUAUCUUG	-	445528446	445528518	UUUUUUAAUCUUGUAUGUGGAUGAUAUCUUGCUUGCUAGCAAUGGUGUUAGUCUACUACAAGAAACAAAGAAG	tag5484917_4
Novel-m0536-5p	2	-	CGCUACGGUCGACCAUUCGGGUA	-	448624464	448624659	AAAAUGAUGCCGCUACGGUCGACCAUUCGGGUACCAUACGAACUCCGAUUGCGAAAAAAUUUACAAGCAGCCUACCUAUAUUAAAAUAAUACUGCACACGAAGUUUCGACUCAAUUUGAGAAUGUUUUGUACACACUUUUAAAAACAAGAGUUUGAUGAUGUCGCGGGAGCGUGCGAGUGUGGUUGGUCUCAAAAC	tag35898646_4
Novel-m0537-5p	2	-	GUAUCUUCCAUGCUAAGCGGGU	-	451244809	451245115	GGGGCGGGCGGUAUCUUCCAUGCUAAGCGGGUUAUUCUCGAGAUAGGCAUUUACUCGUGUGUUAUUGCACGAGAGGGGCUGGUAAAAAGGAUGCCCAGUCAUGCAUACUCAAAAUUAAAUUAAACAAAACUCCUUGGGACAGUUGAUAUGUUGGCAGGCACCCGUGGAUUUGGUCAACCAUGGUUUGUGUAUAGAUGGUGGAAAGUAGUAAACUUUAUAUUUAUGCUUGGGAACCGCCUAUAAUGUGUUUAUCAUGGAAGAUAUAGAAAACUCUAUCAUAACGUUGAUAGGAAAAGCACACCACCCA	tag25945193_50
Novel-m0538-3p	2	-	UUUGCUCCGUAUGUAGUUUUCUA	-	451870828	451870926	AGAGGUUCCAUUAGUGGACUAUAUAUGGAUGUAUAUAGACAUACUUUAGAGUAUAUGUUCAGUCAUUUUGCUCCGUAUGUAGUUUUCUAAUGAAAUCUU	tag29689542_8
Novel-m0544-3p	2	-	UGGUCAUGUUCAAAAUAUUGGA	-	468900189	468900449	AAGUUGUUUUGCCCUAAAUAUUUUGUUUAAAUACCAUUAUCUAAAAGACUUCCCAAAACCACAAAAUUAUUAUUUUAAAAGUUAGUUUACUAUUUUAUUUAAAUACCUUUUUUUGAGGCCAGAAAUGGUCUUUUAUGAAGGAAAUUAAUUUUCUUGUUUUUAUAAUAUUUGAGAAAAUUUAGGGAAACUCAGUGGACAUAUAUGUUCCAUAUAUAAGAGUUUUAACGAAUGGUCAUGUUCAAAAUAUUGGACAAAACCUCU	tag19610770_14
Novel-m0545-5p	2	-	CCUCUGUACUGAAAUAUUUGU	-	468907326	468907420	UUUACUACUCCCUCUGUACUGAAAUAUUUGUAGUUUUAGUAGGCUAGGUAAGCCUACUAAAACUACGAAUAUUUUGGUACAGAGGGAGUAUUCCU	tag20597267_12
Novel-m0551-3p	2	-	AUUAUGGGAUGGAGGGAGUAA	-	477196075	477196179	AAACUAAGUAUAUACCCCCCGUCCUGGAAUAUAAGAGCGUUUUUAACACUAUACAAGUGUAAAAAUGCUCUUAUAUUAUGGGAUGGAGGGAGUAACAUUUAUGAG	tag25221055_15
Novel-m0553-3p	2	-	AUUUCUAGACAAACCUAAGA	-	480445895	480445992	AAAAAAAUUGUCUUAGAUUUGUCUAGAUAUGAAUGUAUCUAGUCGUGCUUUAGUAUUUAGAUACAUACAUUUCUAGACAAACCUAAGACAAGAAUUUU	tag31598511_10
Novel-m0554-5p	2	-	AUUGGAUAAACUUGGCAAUGUA	-	481387195	481387445	UUUGGAAUCAAUUGGAUAAACUUGGCAAUGUAAACUUGCUCAAAUUUGGUUCUUGACAACGAGGGUUUUGGGGUUCUUAGGUGAACCAAAUCAACUUGGAUUAAGAUGAAAUUUUGCAACGUCACCACAUAUGUCAUGUGUGACUUGCUAUAAUGUUCUUGGAAAUUAUUGACAAUUUUUCCUAUGGAAAUAUUUCAGAAGCUGGAAAUAGGUAGAAAGGGUUUUGAGGGGUUUAGUCCAAUAUUUUAAAC	tag12641832_8
Novel-m0556-5p	2	-	AAUACUUGUCCUAAAAAUGAA	-	486028583	486028685	UCCGUCCGGAAAUACUUGUCCUAAAAAUGAAUAAAACAAAUGUAUUUAUAACUAAAAUAAGCCUAGAUACAUCCAUUUGUAGGACAAAUAUUUCCGGACGGAG	tag6819508_16
Novel-m0557-3p	2	-	GUGACAGCCCGAUGCCGACGUUC	-	488065001	488065163	AGAUUCAGUCGGUGAAAAGAGGCAUACGAGUAAGUGUCACGAGCAUUUUGCCCAAGAAGUCCUUCAGAUACUUUUCCAUGGCGUUUCCCCUUUUCUCCAUCUGCUCAAGCUUUUUCCCCCGUUCAUGUCUGUGACAGCCCGAUGCCGACGUUCCAGAAGAAUC	tag28552210_15
Novel-m0559-5p	2	-	AUAUGUUACUAGUCUAUGUUAUU	-	491707602	491707692	AGUAACAUGCAUAUGUUACUAGUCUAUGUUAUUGCUUUCAUAGUGGGUAGUGUCAUAGAUGUGGUAACAUAGAUGAGUAUAUUUGUUGCUU	tag26635828_9
Novel-m0560-5p	2	-	GCAAGCGAAGCCGGCUGCCGU	GGCUCGCCGGCUUCCUCCA	491896282	491896346	CGCUUGCCUCGCAAGCGAAGCCGGCUGCCGUGCUCUGGCUCGCCGGCUUCCUCCAGGCCGCGCGU	tag30749215_5
Novel-m0561-5p	2	-	AUAAUGUAGUGCAUAUAGAUU	-	493449908	493450160	CAUUUGGUCCAUAAUGUAGUGCAUAUAGAUUUUUUGAAGAGUCAAACUUUUCCAAUUGUGAACAAAUGUAUAGAGAAUACUAUUUGUAUAUACCACACUAAAAUGUAUAUAAUAUGAAAGUAACUUUUGUGAUGUAUCUAUUGAAAUGGAAUUGCAAUUCUAGAUGUAUAUGUUCUUCUCUACCAGCUUGGUCAAAGUUAGAAAUUGUUGACUUCUCAAAAUGUUUAUAUGCAACACAUUGUGGAACUAAUGG	tag2746953_207
Novel-m0562-3p	2	-	UCUUAUAUUUCAUUACGGAGG	UCUGUAAUGAAAUAUAAGAGC	495601053	495601147	CCAACUACUCCCUCUGUAAUGAAAUAUAAGAGCAUUUAGAUCACUANNNNAGUGAUCUAAACGCUCUUAUAUUUCAUUACGGAGGGAGUAUUUUC	tag24244587_10
Novel-m0566-3p	2	-	GGGUCUAUUGCUUGGAAGGC	-	502241221	502241520	GAGGAAAUUGCUUGCGAGCGGUGGCGUGCCGAUUCUCCUAACAUCCUGCCGGCCGGCAACAGGGAGGAGAGAAAGGGACUCUCGCUCUCCGGUGCCUCAUCUUUUCCAGCAGUAGUUGGUCGUCGAGUAGAUGUUUGAUGAAUGGUUUGGUCAGUGGACAGUGGUAUUGCUGCGGCGAGGAGACCUGCCAAAUAUGAAUGGCGUACAUAUAGAGUCCAAUGUACUUAGAGGAAGCAAAAAAAAUAUUUGCGUCUGCCGGGAGUCGAACCCGGGUCUAUUGCUUGGAAGGCAAUUAUCCUA	tag7952275_4
Novel-m0568-5p	2	-	CAGUGACAGAAGGGGUAGCAAGG	-	506430018	506430185	UGUCCUCGCCCAGUGACAGAAGGGGUAGCAAGGCAAGUAUUUGCAUUGUUCCUACUAAGGAUAAAACGACGGGUGUCGACAUAUUGCAUGUCAUACUUUGUCUACAUCAUGUCGUCUUACUUAAAUGUGUUACUUUUUUUGUUAUGAACUUAAUGCCUAGAGAGGCAA	tag14574419_4
Novel-m0569-5p	2	-	UUAAUAUAAGACGUUUUGGC	-	507533197	507533275	CCUCUGUUUCUUAAUAUAAGACGUUUUGGCACUUCAAUUUAUUAAACUACCAAAACGACUUGUAUUUACAAACAGAGGU	tag11823465_8
Novel-m0570-3p	2	-	AAUUUUGGGACGGAGGGAGU	-	507554644	507554789	CUUGCAUGAUACUCCCUGUGUCCCAAAUUUUUUGUCUUAGAUUUAUAUAGAUAUGAAUGUAUCUAGUAAUGCUUUAGUAUUAAGAUACAUCCAUUUCUAGACAUACCCAAGACAAGAAUUUUGGGACGGAGGGAGUAUGAAAAAAA	tag8917238_11
Novel-m0572-3p	2	-	UAUUAUGAGAUGGAGGGAGUA	-	508945536	508945636	CGAGAUCUACUACUCCACACUGUCCUCAUGCCGUAUAGAAUUCAUAAAAUUAGCUUGCACAACGAUAUUAUAUUAUGAGAUGGAGGGAGUAUUAGUAAAAC	tag5971654_5
Novel-m0577-3p	2	-	AUUUGGAUCGGAGGGAGUAAU	-	514798940	514799067	CACAAAAUAAAAGUACUCCCUUUGAUCCAAAUUAAUUCACACAACUUUAGUAAAAAAUUGUAUAAAGUUGUACCAAACUUACGUCAGUUAAAUAUGAAUUUGGAUCGGAGGGAGUAAUACAUGUUGGA	tag15983860_13
Novel-m0582-3p	2	-	AAAUAAAUUUGAUUGGGCUUCUA	-	525574928	525575033	CCAGCUUAUUCUAAAAGCCCAGCCAAUUUUUUAGAAGCCUACUAGUCAAAUCUUAAUUAGUAGACUUCUAAAUAAAUAAAUUUGAUUGGGCUUCUAGAAUAAUCUG	tag22076988_11
Novel-m0583-3p	2	-	AAUCCUACUCGGUUUGCAAUACU	-	526343341	526343438	UUCUGAUCUGGUGUUACAAGGGCUGGGGUAGGCGCAUAUAUAUAUGCUAAGAAUAGGCUACUGCUAAUCCUACUCGGUUUGCAAUACUAUUAUUAGUC	tag32651737_14
Novel-m0585-5p	2	-	UUCAGGAGAGAUGACACCGAC	AGGUGUCAUCCCGCCUGAACA	530129166	530129277	GGGUCCUGUGUUCAGGAGAGAUGACACCGACAUCGAUCGGAUGGGUCGGCUGGCUUAACUAGGCCAUGAUGUAUCCGUUUGUAGGUGUCAUCCCGCCUGAACAUAGGGCUCA	tag11390800_7867
Novel-m0586-3p	2	-	UGAGCUUGUUGACAUUCUGGAGA	-	530377958	530378045	AUGUGUUCAUAAUAUUUCUGUAGGAUGCUCAUGAGUUCUUAAAUUUUCUCCUGAAUGAGCUUGUUGACAUUCUGGAGAAAGAGUCCAG	tag37231462_3
Novel-m0587-3p	2	-	AAAAGACUUCUGCUGAUGCUGA	-	530817633	530817711	UAAUGCCCACUCUUCUUGCAUUGGAGGCAGGUGUCUUUGUCCACUAGAAAAGACUUCUGCUGAUGCUGAUAGUGCAUGG	tag15277839_8
Novel-m0589-3p	2	-	UGCAGUUCGGCAAUGCGGUGU	ACCGCAUUGCCGAACUGCAAU	535082193	535082263	CGGCAGAACAGACACCGCAUUGCCGAACUGCAAUCUGUUUUGCAGUUCGGCAAUGCGGUGUGUGUUCUGCU	tag34535426_302
Novel-m0591-3p	2	-	UAUUAGUUUAUGGAGGGAGUA	-	536991919	536992024	CAUAAAAAUGUACUCCCUUUGUAAACAAAUAUAAGAGCGUUUAGAUUACUAAUGUAGUGUUAUAAAUGCUUUUUAUAUUAGUUUAUGGAGGGAGUAUUAUAUACAU	tag20499267_404
Novel-m0594-3p	2	-	GAUAUUGAGACUUGUUUUAAG	-	539066587	539066930	CUUUUAUGAUCAUUAGAAUAUGUUUUCAAUUGAUUUGCAUGCCUUGCCUUUUUCUAUCUCCGUGUUAAAUUUACUAUCUCUUGCUGACAUUUGAAAGGUUCCUUUGAUAGUUGAAUUAUAGCAGACUGAAUGCAUUUAAUUGUUCAUGGUUUGGAUCCUCUUUAUUUUGUGCACGCAGGCGCAACCGUUUGAUUCACUUGCCAUUGAGAAGAAGGUCAUAUUAAUCUCUGAGCUUUUGAAAGAGGUAAUCUUAGCGACCCAUUGCCACAUGUUGAAUUACUUUCCUAUUUUCAAAUGUUUGCAAUACUGAAUUGAUAUUGAGACUUGUUUUAAGGUUAAUUCUG	tag7825050_8
Novel-m0595-5p	2	-	CUUAUAUUUAGGAACGGAUGGAG	-	540032734	540032874	UUUAAAAAGACUUAUAUUUAGGAACGGAUGGAGCAUUUACUUCUCAGAAAUGCAACACUAUGAUGCAUGAUCAUGACAUGAACAUGAAUUGUGGCAUGGUCUAAUUUAGCUACCAUUUCUUAAGUUAAAGCUGAUUUGAAU	tag14132357_8
Novel-m0596-3p	2	-	GUGGCAUCAUGAGCUAGGUCUAU	-	541175607	541175869	CGAGCCGCACGUGUGCUGAACACAGAGGUGCCGUCCAUUCAACGCUGGAUCGGUUUGGACCGCGAUUGGAUCAUGAAUAGUACGACUACAUCAACCGUGUUAUAUACGCUUCCUCUUGGCAAUCUACAAGGGUAUGUAGAUACACUCCUCCUCUCGUAGCUAUGGAUCUCCAUAGAUAGAUCUUGGUUAUUCGUAGGAAUUUUUUGUUUCCCAUGCAACAUUCCCCAACGGUGGCAUCAUGAGCUAGGUCUAUGUGUGGAUGA	tag24333953_5
Novel-m0597-3p	2	-	AAGAAUUUUGGGACAGAGGGA	-	543217377	543217467	AGGUGGUACUCCCUCCGUCCCAAAAUUCUUGUCUUAAAUUUAUCUAGACAAAUUUAAGACAAGAAUUUUGGGACAGAGGGAGUACUUACCA	tag22481873_21
Novel-m0598-3p	2	-	UUUCGAUGUGCAACCAUGGUC	CCAUGGUUGCACAUCGAAAAA	543811645	543812000	CGGUGCACCGGACCAUGGUUGCACAUCGAAAAAUGUUUGAAAAAUUCCAAAAAAAAUAGUGCAUUGACACAACAUCAUUCGAUGUUUGUCACAAAAUUUCAAAUCAAAAUUCACAACAUUGCACCAGAUGCAAAAAUGAUAAAUUUGGCAUCAAUGUGAACCUAAUAUAAGUUGGGUUUUAGAUUUGAUCCAUCAUCACACUGAUGUCAAAUUUGUCAUUUUUGUAUCCCAUGCAAUGUUUCGAAUUUUGAUAUGAAAUUUUGUGACAACAUCCAAUGACGUUGUGUCAGUGCACUAAAUUUUUUUUGGGAAUUAUUCAAACAUUUUUCGAUGUGCAACCAUGGUCCAGUGCACCA	tag35422922_428
Novel-m0599-5p	2	-	UUAAAAGGGGAAGUAAGAGGG	CUCUUACCUCAUCUUUUCACA	543903841	543903935	ACCUCUGGUGUUAAAAGGGGAAGUAAGAGGGACCAGGCUAAAAUUGAGCAGUUUUAACAUGCUCCCUCUUACCUCAUCUUUUCACACGAGAGGUA	tag27208284_124
Novel-m0600-3p	2	-	GCUUCUGUCGUCCGUCGUCGGUC	-	543992239	543992348	AGAGUUAGAAGAGAUUGAGAGGAUGGAAGAAGUUGGCCCUUUAGACCCUGAUCUCCCCUAAUAAUAAAGCGCGCNNNGCUUCUGUCGUCCGUCGUCGGUCGUUUUGCAGA	tag23778435_27
Novel-m0601-3p	2	-	GAUUCUAACCAAUUGUUGUACAG	-	544416125	544416335	UAGUCAUUGUGACAUGUGAGACAAAAAUAGACAUAUGCUCUAGUGAUGUAGCGGCCUGGCAAGCGAUAUACUAUUACUAUGAAUGCUGCAUCGAAGAAAUGGUGCCUGCUAAUGCUACUGCAGGCCCUACAGAUGUUAUUUCGUACAAUAAUUUUAACUUCUUAAACUUCCUGUGGCUGAUUCUAACCAAUUGUUGUACAGACAAUGAAAU	tag8833946_6
Novel-m0605-3p	2	-	UAUUUGUUUACGGAGGGAGUAGA	-	547078617	547078876	ACGUUAUCAUGUUUAUAACCUCUAGUUCGAAUGGUAGUUCAGUAAGUUCACUAUGCUUUGGUCUAUGUUUAUAACCUGCUAGACUGCACUCUAGUUCACAAUGGAACAUAAUAACAAAGUGUAGCCACACGUGUUUCCACCAUAUGUGAUCUUAUGUUCCAUUGUGCACGUAUUAGAAAUUCUUGAGAUGUACUCGAGCGUUUAGAUCAUUGAUCUAAAUGCUCUUAUAUUUGUUUACGGAGGGAGUAGAUCCUUAACUG	tag20159339_4
Novel-m0606-3p	2	-	CUACAAUAAUUGAUCAUGUUU	AUAUGAUCAAGUAUUGUACUC	547489005	547489250	UAAAUCAUGUUUGGAAUCAAAUAUGAUCAAGUAUUGUACUCAUAUAAAAAGUUUGGACAAGAAAUGAUUCCCGAUGACUCCGGGACAAAAAAGACAAGUUUAUGACGACAAUAUAGCGUGUAUGGUAUUUGUAUAUAGCGAUUUUUGCCGAAUCUUUGGCCCACGAUGCAACAGAAGUCGUUCCCUGACGAAUCUUUUUAUACGGCUACAAUAAUUGAUCAUGUUUAAUAUCAAAAAAGAUUUGGA	tag21969030_264
Novel-m0607-3p	2	-	ACUUAUUUUGGGACCGAGGGA	-	547889081	547889169	UAACAUAUACUCCCUCCGUCCCAACAUAAGUCUCUCAACUUUGUACUAAAGUUGAGACACUUAUUUUGGGACCGAGGGAGUACAUAAUA	tag34335876_369
Novel-m0608-3p	2	-	UUGCCAAAGUGGAAAAACUGC	AGAUUUUUCACUUUGGUAAAA	548219877	548220068	UUCUGCUUCUGCAGAUUUUUCACUUUGGUAAAAAGCCACAAAAGCUCCUAAAUAGGGCCUUUUUGCUUCGCCUUUUGGCUUAUGAAUCCAUAUUGUUAUAUGAUGGUAUAAGCCAAAAGCCUAAGCAAAAAGCACCUAUUUAGGAGUUUCUUUAGCUAUUUUUGCCAAAGUGGAAAAACUGCAAAAACAUAA	tag21002818_10
Novel-m0609-3p	2	-	GUUUGAGCGACAGUUAAUAUG	-	549403548	549403646	GUUUCCAUCCCAUAUCAAUUGUCGCUCAAAUGGAUGUAUCUAGACGUAUUUCAGUGGGAGAUACAUCGGUUUGAGCGACAGUUAAUAUGGAAUGGAGGA	tag30599993_5
Novel-m0612-3p	2	-	ACAAUCUGAAGGCAUGUUUC	AAUGUGCCCUGAGAUCUGUGC	550522185	550522291	AUCUCAGCCGCAAAAUGUGCCCUGAGAUCUGUGCACACUCUAUCACACUACAUUUCUAGUAGGGUGAGAGAAUGCGCACAAUCUGAAGGCAUGUUUCAUGGUUGAGA	tag36759262_18
Novel-m0613-5p	2	-	UUUGGACAUUCGAGGAGCUCG	-	550528066	550528359	UUUCAUGCUAUUUGGACAUUCGAGGAGCUCGUACCAAAGAAAAUAAUUUAAAAUUAUACACCUAUGAACAGUAAAUUCAAUAAAAUAACAAAAAAAAUUGAAAAAAUCUGAUUUUUUUAGAGUCCAAGAUGCUUGGGUGCGCAAGGUGUGUGCUGAUUUUUGUGAUCACAUGUCAUGCAAGUAACUCUAGCAAAAAAACAAAAUAGUGCAUUUUUCAAAAAAAAAUGUCGAGCCAAUUUUUUUUUUCUCCACGAGCUCCUACAAUGUCCAAACACAACAAAAGUUUGCAUGCAC	tag1477415_3127
Novel-m0615-5p	2	-	UCACUAGAAGACUACAUACGG	GUAUGUAGUAUCCUAGUGAAA	551966812	551966918	UUUAGGGAUGUCACUAGAAGACUACAUACGGAGCAAAAUAAGUGAACCUACACUCUAAAGUGUGUCUAUAUACAUCCGUAUGUAGUAUCCUAGUGAAACCUCUAAAA	tag12348414_412
Novel-m0617-3p	2	-	UAACUUGAUGAUGUGGCAUGGUU	-	553354902	553354981	AACAAUAUGUAGAUUAGUGCACACAUUAUUACUUAUGACCACAUGCAUAACUUGAUGAUGUGGCAUGGUUACAUGAGUAA	tag28373219_6
Novel-m0618-5p	2	-	CUCCCUCUGUUCGGAAAUAAG	-	553525032	553525123	UUCUUUACUACUCCCUCUGUUCGGAAAUAAGUUUCGUGGUUUUAGUUCAAAAAACACUGCACUUUCGAACGGAGGGAGUACAUAGUAUGGAU	tag34459415_10
Novel-m0619-5p	2	-	ACUUUGACCAGGUUUAUGGAG	-	553628049	553628209	AUUUUUACAAACUUUGACCAGGUUUAUGGAGAAAAUUAUCUACAUUUAGAAUAUUAAAUGUAUAUUAUUAGAUGCAUCAUGAGAGAUAUUGUCAUAUUGUAUGUGUUUGGUAGUAGAUAUGGAUAAUUUUCUCUAUAAACUUGGUCAAAGUUUUUUAAGUU	tag18743398_12
Novel-m0621-3p	2	-	AAUAUGAGUAAACAGCCCAAC	UGUGGUUGUUUACUUGUAUUGG	555297392	555297526	AAUUGAAAUUGUUGUGGUUGUUUACUUGUAUUGGUGGUUUAAUUUUUUAUUUUUUAGAAAAUUAGAAAAUUGUAAAUAUCCAUUUGAAAGGAUAUCAUUACACCAAUAUGAGUAAACAGCCCAACAUUUUUGUCC	tag4220692_8
Novel-m0623-3p	2	-	ACAUUUGGUCAUUUAUCAGGA	-	556155497	556155636	UGGCGUCUGAUCCUGGUAAGUGACCACACGCUAGGGACCUUGGCUUCUUUUACGUUACACAAACAACUUUUUGAUAAUACGUGACAUGUCAUCUAGUCGUAAGGUCCUUACAUUUGGUCAUUUAUCAGGAGCAGACGUCA	tag26592472_5
Novel-m0624-3p	2	-	UGAGCCGAACCAAUAUCACUC	UGGUAUUGUCUCGGCUCAUG	556509804	556509914	GAAAGAAGAAGACGACAUGCUGGUAUUGUCUCGGCUCAUGUCCUCGUCGAGCACAUCGUCGGAUGAGAUGUGAGCCGAACCAAUAUCACUCAUGUAUUCUUCCUUCAGAGA	tag4624905_26858
Novel-m0626-3p	2	-	AAGACAAGAAUUUUGGGACGG	-	557614041	557614171	AGUACUCCCUCCGUCUCAAAAUUAUUGUCUUAGAUUUUUUAGAAAUGAAUGUAUCUAAAUACUAAUACAUGACUAUAUACAUUUAUAUUUAGAUAAAUCAAAGACAAGAAUUUUGGGACGGGGGUAGUAUC	tag35112099_114
Novel-m0628-5p	2	-	GCGCCGCGUUGAUCUCCGGGA	-	557948120	557948188	CGCUCGCAUGGCGCCGCGUUGAUCUCCGGGACUGGACAGCCCGGACAUCCGCCCGGCGCGCGGCGGGGA	tag29547276_3
Novel-m0629-3p	2	-	UGCCAAAGGAGAGUUGCCCU	GGGCUCCUCUUUAUUGGCAGG	558571918	558572033	AAUUAAGCAGUCCAGUUUCAGGGCUCCUCUUUAUUGGCAGGGAGCGUGUGAGGCCAUGUAGCCUCAUUCAGCGCUCUGCCAAAGGAGAGUUGCCCUGUAACUGGAAAUAGCUUAAG	tag26298768_213
Novel-m0630-3p	2	-	AUGUUGUGGGAUGGAGGGAGU	-	559071798	559071900	ACUACAUAAUACUCCCUCCAUCCCAUAAUAUAAGAGCGUCUUUCAAGCUAUGUUAGCUUGGAAAACACUCUUAUGUUGUGGGAUGGAGGGAGUACUAUUUACC	tag12091715_204
Novel-m0631-3p	2	-	AGGCCCUGUUUGGUUUCAAUAAG	-	560962034	560962384	CGACGCAUGACGAUGAAAUCGUGCACCAGGUUUUUGCACGCUGCCACGAGCGACGAGAUCCAAGAUUCAGGUGUCCUCUGCGAGCGCCGCCUUCACCGUCAUGUUCUUCCUUCUCCAGUGCUUGUAUAGCAUGGGGAAGUCCAUCCCAUGCCCAUGGUCGCUCAUCAGGGUGGCGCGGCGCCAUGCCAGCCACAACCAUCACAAGCUGAAGCGCUUCAGGUUGUGGAUGCCCAGGCCGCCGUGCGUCGUGGGAGCGCUGACGGCCGUCCAGUUCACCUUGCAGCUCCCUCUGGUGAUCCUGUUGUUCUUGCAUCCAUAAGGCCCUGUUUGGUUUCAAUAAGUCAGGUGACU	tag23058065_5
Novel-m0632-3p	2	-	UUCCUGAUGUCUUCCAUUCCUA	-	560966390	560966511	AUAAGAGUGCUAGGAAUGGGAAUAUGGAGGAAAGCUUAACUCUUCUAUUUUCACCUCUAGUGUUGGAGGUGCAAAAUUUGAUUGUGUGCUUUCCUGAUGUCUUCCAUUCCUAUGAUUCUUGA	tag5012370_7
Novel-m0634-5p	2	-	UUCUUGGCCACACUAAUGAGU	-	561219669	561219783	AUGUUCAUUAUUCUUGGCCACACUAAUGAGUUGUUUCAAUCAUUGCAAAAGAGAGAUCAAGAUAUUUUUAAUGCAAUGGCAAUUGUUAGUUUGGCAAAGAAUACAAUGCGACAUA	tag2838125_8
Novel-m0635-3p	2	-	AUAUUUAGGAAUGGAGGGAGU	-	564307258	564307437	UCAAUAAUCUACUCCCUCUGUUUCUUAAUAUAAGUCUUUUUAAAGGUUCCACUAGAAAACUACAUAGAGAUGUAUACACACAUGCUUUACAGUGUAGAUUCACUCAUUUUGUUUUAUAUGUAAUUCUUUAAUAAAUUUUAAAAAAACAUAUAUUUAGGAAUGGAGGGAGUACCUAUCUAC	tag6264327_81
Novel-m0636-3p	2	-	UGUGACACUUAUUUUGGAUCG	AUCCAUAAUAAGAGUCGCAGU	568454426	568454524	GUACUCCCUCCGAUCCAUAAUAAGAGUCGCAGUUUUGAACUAAGGUUGAACUAACCUUAGUUCAAAACUGUGACACUUAUUUUGGAUCGGAGAGAUUAA	tag14483742_5
Novel-m0637-5p	2	-	UGAAGUGUUUGGGGGAACUC	GCUCCCUUCAAGCACUUCAGG	570225194	570225406	AGCUCGACAGCUGUGCAUAGUGAAGUGUUUGGGGGAACUCUGGGUGGCGACCAGCAAUAUCAAUACAGGUUUGAGAGUGUUUGUGUUUCAAUUAUAGUGCUAGAUCCAUGUAUGAAAUCCAUAUACAUGAUGAUGGGUACGUGGGAAUUAAUCGAGUUUGGCCACGUCGGGAGCUCCCUUCAAGCACUUCAGGAAGCAUCUCUUUCAGGGCAU	tag26983138_1806
Novel-m0638-3p	2	-	UAUUAGUUUACGGAGGGAGUG	-	578732500	578732604	GGCUCCUAGGUACUCACUCUGUAAACUAAUAUAAGAGCGUUUAGAUCACUAGAAUAAUGAUCUAAACGAUUUUAUAUUAGUUUACGGAGGGAGUGGUUGCUAGUG	tag19411660_33
Novel-m0640-3p	2	-	UUGGAGCGGACCUCACGCAUC	-	580568060	580568263	UAGAUAAUUUGAUGCGUGAGGUCCGCUCUAAAUUUCAUCUUAUUUGAACAUCUGAGCAGCUCUCAGAAAAAAAACAAAUCGGGUCAGAAAAAUUCAUGAACAGCCAACCUUUUUCGGAGACCCAGAUUUGCCUUUUUUGCUGAGAGCUUCUCAAAUGUCCAAAAAUAAGAAAUUUGGAGCGGACCUCACGCAUCAAAUUUUUCU	tag18053393_553
Novel-m0642-3p	2	-	UUUCGAUUUUACUGUUCACCC	-	581899385	581899610	CAUUUGAGCUCGGGUGAACAGUAAAUUCGAAAAACUUUCGAAAAAAAUUCAGAAAAAAUUAGAGUAUCGAUUUUGUUUAUUUUGCCACGCCUUGUAGAAAUGUUAUUUUAUGUUAAUUUUUUGCAUGCACUUAGAAAUUUUGAUAAAGUUGAUCUCAAAAAAAGUUCAGAAUUAUGUAAACUUUUUUCGAAGGUUUUUCGAUUUUACUGUUCACCCGAGCUCAAAU	tag14900155_7
Novel-m0643-5p	2	-	UUAGAUGUUUCACUAGAAGA	-	585224054	585224177	AUAAUUCUUUUUAGAUGUUUCACUAGAAGACUACAUACGAAUGUACGUAGAUAUAUUUUAAAAUAUAAAUUUAUUCAUUUUGCUUCAUAUGUGAUCUCCUAGUGAAAUAUCUGAAAAACUUAUA	tag31921702_9
Novel-m0644-5p	2	-	AAAAUAAGUGACUCAAAAGUG	-	589475147	589475245	CCUCCUUCCCAAAAUAAGUGACUCAAAAGUGACUCGAAUUUACACUAACUUUAGUACAAAGGUGAGUCAUUUUUGAGUCACUUAUUUUGGGACGGAGGC	tag28987404_101
Novel-m0645-3p	2	-	GUAAUGGGAGUAUCAUAGGUAGU	-	593651957	593652152	UGCGAUGAUUGUUGAUUUGGAUUCUUUCAGUUGCGAUGGAUUGCUCGGAGUGUGACAAGUAGAAUUAUCAGGAAUUGUGAGUGUAAAUAACUUCAUCAACCGUACCACACAAUUUUACAUCUUGCUCAUAAUCUAGUUAUACCUAAUUGUUGUUAGGCUGCCCGUAAUGGGAGUAUCAUAGGUAGUAUCAUACGUG	tag7444299_45
Novel-m0648-3p	2	-	UUUGUUUAUUUUGCCACGCCU	GCGUGGCAAAAUAAAUAAAAU	602040331	602040430	AAUUUCUAUAAAGCGUGGCAAAAUAAAUAAAAUUGAUACACUGAAAAUGCGCAUUUUCAAAGUAUACAUUUUGUUUAUUUUGCCACGCCUUGUAGAAAUG	tag26787764_319
Novel-m0650-3p	2	-	CUGAAGUGUUUGGGGGAACUC	GUUCUCCUCAAAUCACUUCAGU	602898369	602898719	UUGGUUGGUUGUGACCUGGAGUUCUCCUCAAAUCACUUCAGUUGCGAGCUAGCUUCUGCCCCCCGUUGUUGCAUUGACAUUGUUUUAUAAGCGCACAAUGCGGGGAUAUAGAGUUCUGCGUAGUGAAGUGUUUGGGGGAACUCUGGGUGGCAACCAGCGGCAUCGAUAGGAUUUGGGGAGUGUUUGCGCUUUGGAAAUUAGUGAUAGGUCCAUAUACACUAUGAUGCAUAGGUGCGUGGGGGUUAACCGAGUUUGGCCUCAUCGGGGGUUCUCUUCAAGCACUUCAGGAUGCAUCUUUUUGAGAACUUAUCUGAAGUGUUUGGGGGAACUCUCUGUGUCACCAAGCAUUUA	tag24009174_925
Novel-m0651-5p	2	-	CUGUGAAGUGUUUGGGGAACUC	GUUCCCUGCAGGCACUUCAUGGGG	602919172	602919315	ACAAAUGCCACUGUGAAGUGUUUGGGGAACUCUUGGUGAUUCCAAGCUUUGCUCAAUGCCGACUAACAACUAGGAGAUAUGAUCAAUAUAAAGCAAGUUUCGUCUUACCUUGGGUUCCCUGCAGGCACUUCAUGGGGCAUUAUU	tag35872629_174
Novel-m0652-5p	2	-	CUCUGUUCCCAAAUAUAAGUC	CUUGUAUUUAGGAAUGGAGGG	605438402	605438562	GUUCUACUCCCUCUGUUCCCAAAUAUAAGUCCUUUUUAGAGAUUCUAAUUCAGACUACACACGGAGCAAAAUGACUGAUUUUUAAACUCUAAAAUAUGAUGUAUGUAGUCUGUAUUGAAAUCUCAAAAAACACUUGUAUUUAGGAAUGGAGGGAAUGCUAU	tag29480923_101
Novel-m0653-3p	2	-	UAAGCAGAAACGCCACGGACU	UCCGUGGCGUUUCCGCUUAAC	605441362	605441495	CGCAACGCCACAGUCCGUGGCGUUUCCGCUUAACUUAGAAACGCCGAGCCAGCUAGCGUUGCAGCGGCACUUACAUACGCCGAUCUAGGUCGCGUUUCUAUGUUAAGCAGAAACGCCACGGACUGUGGUGUUGC	tag16918594_1832
Novel-m0654-5p	2	-	AAUGGAUGUAUCUAGAACUA	-	609187894	609187955	AGUGCAUAAAAAUGGAUGUAUCUAGAACUAAAAUACGUCUAGAUACAUUCAUUCCUCGGACA	tag8849584_10
Novel-m0655-5p	2	-	CAGCCUCAAGUUCUUGUUGGA	-	609369043	609369134	CAAAUCACUACAGCCUCAAGUUCUUGUUGGACCACAGGCUUUCCACUGUUCCGCGACAUCGGUGUAUCAACAAGCUCUUUGGGUUUGACUUC	tag9886368_1
Novel-m0656-3p	2	-	GUGUUGGGGAACGUCGCAUGGGA	-	620920632	620920813	ACCUGUUGCAGCCCACCUCGCCGGGAUCCCCGCCGCCGCCGCCCUGGUUCCCGCUCGGGAGGAGCCCGACGGGAACCGCCCGCUUCCUCACACCGCGUGAGGCCAGCAGGCCGCCUCGCCCCGCCUGGGCCGGCCUUCGAAGCGGUCCAGUGUUGGGGAACGUCGCAUGGGAAGCAAAAAAU	tag22595141_8
Novel-m0657-5p	2	-	UUUGGCCGAUUCUCCGAGAAU	-	621010451	621010657	GCCUAGUUCUUUUGGCCGAUUCUCCGAGAAUCUCGAGAACCGAACCUCGACCUAGCUAGCUUCUCGUAGAAUCUCGAACCUAUAUUUUUCUUACAACCCUAGUUGUUUACAACCUAGCUAGUUAGGAUUGUCAAAAAAUUAUGGGCUCAAGAUUCCGAAAGAAGAUUAUACUAAAGAUUCUAGGAGAAUCAGACAAAAGAAUGACGA	tag7843502_13
Novel-m0658-5p	2	-	UUUUACUGUUCAUAGAGGGUGC	-	621521573	621521636	AUUGUUUUGAUUUUACUGUUCAUAGAGGGUGCCUAGGCACCCGUGAGCUGAAAAUCCACUCUCA	tag8304177_7
Novel-m0659-3p	2	-	UUAUAUUUAGAAACGGAUGGAGU	-	622908900	622909182	CGUAUAAAUCUACCGCUGGCGUAUCUGGAUAUACAUUUCCUAUCUACCCUAUUCAAGGAAUGAGAAAUUCUUUGUAGAUACCUGGACCUGUAGACACACAUUCAUCAUCCAUGUCACAAAUUUUACUACCUCUGAUCCUAAAUAUAAGUUUUUCUAGAUAUUUCAUUACAGACUACAUACAGAAUAAAAUGAGUGAAUUUACAUUUUAAAUAUAUCUAUAUACAUCUAUAUGCAAUACCUAGUGAAAUCUUUAUAUUUAGAAACGGAUGGAGUAGUAUAUACC	tag10678457_7
Novel-m0661-3p	2	-	GCAUACGGAUGUAUAUAGACAUA	-	623231922	623232264	GAUUCAUAAAAAUAUGUUUUGUUUUGGUUCUAUUUUGUUUUUAGGUCUGUAUGUAAUUUCUUUACGACUGAUGUUAAUUUGCAGCAUCACUAGCAGAUGUCCUAAAACUAAAGGAAAAUUGGAUGGAAGCCCAAACCAACGAAAGAGGAGAGAGCCACGCCUCCCUAUAUAGGGGUAUAUGAUUGGCUAAUUAACCUUCUAUAUGGUGGGCUAAUUAAACUGAUAUCUAAGACAUGCAUGCAAAAUUAAUGAAGAAACAUAUUCUCUUUGUUCUUAAAUAUUUGUCUUUUUAGAUAUUUCACUACGGAGUGCAUACGGAUGUAUAUAGACAUAUUUUAGAGUG	tag8926104_6
Novel-m0662-5p	2	-	UUGGGAUAUGAAACCUGGGUG	-	623409905	623410149	AAAAUAAAAAUUGGGAUAUGAAACCUGGGUGCCCGUUGCACACAUGUGUUCGGUUUCAUGGAGAAUGGGUGCCCAUGGUAACGUUAGUAAAAAAGAUACAAAAUUCUUAUGUGUAGAAAAGAACUGAAUGUAACGUAUGUCGGAUUGUCAUUCUUGUGCCGUCGAUACCACGGACAUCCAUUACACAACAAAAUAAACAUAGAUGUACAGUGGUCAUCCAGGUUUUAUAGUCUAAUAAAAAUGAC	tag3836118_14
Novel-m0664-3p	2HL_unordered	+	UUGGAAUCUCUAAAAAGGCUU	-	501969	502107	UUUGUAAAUAUAAGUCCUUUUAGAGAUUUCAAUACGGACUACAUACGGAUGUACGUAGACACAUUUUAGAGUGUAGAUUCACCCAUUUUGCUCCGCAUGUGGUCUAUAUUGGAAUCUCUAAAAAGGCUUAUAUUUAGGA	tag14599267_10
Novel-m0665-5p	2HL_unordered	+	UUUUUUUACAGAGGGAGUAUG	-	701594	701925	CACACUUAUAUUUUUUUACAGAGGGAGUAUGUAACUGCAGAUGGUUAUCAGCUGGAAUCUGGAAGGAUUGAUGACUUGCUAAUGCAUAUGUGUAGAACAGUAUUGAUGUGUAUAUUUUCCAAAUCUGCAUAGUAAUGAGCAUGCACUUGUUUUCUACGCAAUAUUUUGCCUUCUAAAGGCUUAGGCAGGCUACAGACAUUUUCUUGUAAUUGUUGAAGUUAGGCAGGUUAUAGGUUUUGCAUUACAGGCUAUGUUUCCUGUCUGCCAUCUAUUAUAUCUUGUAAUGGUUAUAGGUUCUGCAUUACAGACUCCUUAUAGAGAAAUCUAGUCAA	tag15025745_8
Novel-m0666-3p	2HL_unordered	+	UUCCGAUAGGUGCAGUGGCAUA	-	1532736	1532867	AUGGAGCUGCAUUUGCACCUGCACCUACGGAGGAAGAUGGGCAUGCAUGUGUGCAUGCAUGCAAGAGAAAGAACGCCGGCCGUCCUUGGCCCUCUUGCUCUUCCGAUAGGUGCAGUGGCAUAUGCAACUCUA	tag8949817_7
Novel-m0668-5p	2HL_unordered	+	AAUACGUUAUGGUGCGAGCUA	UAGCUCUCACCCUAAUGUAUU	3196185	3196354	UGUGUAAAAUCCGACGACGAAAUACGUUAUGGUGCGAGCUACACAAAAAAGAAAAAUGCCUCCAUUUUUUUCGUGAACAGUGAAUGCACCGUUCACCCUUUCAAAAAACACGAUUUUGUCUUUUUUGUGUAGCUCUCACCCUAAUGUAUUUCAUUGUCAGAUUUCACACA	tag36629980_237
Novel-m0669-5p	2HL_unordered	-	UUACUUGUUACAGAAAUGGAU	-	214006	214106	UUGUCUGGAAUUACUUGUUACAGAAAUGGAUAAAAAUAGAUAUAUUUAAAACUAAAGUAUGUCUAGAUACAUCCAUUUCCUCGACAAGUAUUUCGGACGGA	tag19660882_6
Novel-m0672-5p	2HL_unordered	-	CUUCCGUACCAUAAUAAUUGU	-	361955	362049	UCUAAUACUCCUUCCGUACCAUAAUAAUUGUAGUUGGGGAGAACUAGUUUAGUUCUCUCCAACUACAAUUAUUAUGGUACGGAGGGAGUAGAAAC	tag27574506_11
Novel-m0673-3p	2HL_unordered	-	GCGGGGGCGAGCUUCGGGCUGA	-	881886	882003	GGCCCGGUCGGUCAGUCGGUCAGUCCGCCGCCGCCGCCGCCGCCGCCGCGAGGGAGGGAGAGGAGAGAUCGCCGGAGGGGAUGGCGGCGGGGGCGAGCUUCGGGCUGAUGGACAAGGC	tag7500257_9
Novel-m0676-5p	2HS_unordered	-	UCCGUCUCAAAAUAAAUGUCU	ACAUUUAUUUUGGGACAGAGG	1156194	1156297	AUAUACUCCCUCCGUCUCAAAAUAAAUGUCUCAAAUUUAAUAUUAAAUUAGUAUAAAUUUAAUGCUAAAGAAGCAACAUUUAUUUUGGGACAGAGGGAGUAGUA	tag15704538_9
Novel-m0677-5p	2HS_unordered	-	CCCUCCGUCCCAAAAUAAGUGUC	CACUUAUUUCAGGACGGAGGAAG	2004453	2004561	AUAGAGUACUCCCUCCGUCCCAAAAUAAGUGUCUUAACUUUAUACUAACUCUAGUAUAAAAUUGUACUAAGCUUGAGACACUUAUUUCAGGACGGAGGAAGUACUUGUU	tag29713427_198
Novel-m0678-3p	2HS_unordered	-	CAUUGGUCCCGGUUCGUGUCUGG	AGACCCAAACCGGGACUGAUGGU	2188917	2189004	AGUCCUGGUUCCAGACCCAAACCGGGACUGAUGGUCGUGGGCCAAGAGUGAGGACCAUUGGUCCCGGUUCGUGUCUGGAACCGGGACC	tag32953703_25
Novel-m0679-3p	2HS_unordered	-	UUUUGAUACGGAGGGAGUACU	-	2199977	2200085	UAAUUAAAAGAUUACUCCCUCUAUAUCAAAAUGUAAGACUUUUUUUGACAUUAUGGCAGUGUAGAAAAAUGGCUUAUAUUUUGAUACGGAGGGAGUACUAUGCAAUUUU	tag20021446_22
Novel-m0681-3p	3	+	GGGUUUAGGGUUUAGGGUUAG	-	4311269	4311359	GGUGGUUUGUCUAUGCUCUGGUAGCCUUAGCGUGAUGGCUACAUUUCUGUCAAGUACCAAGGGUUUAGGGUUUAGGGUUAGGAUGGGCUAC	tag12706057_6
Novel-m0683-3p	3	+	AUUUAUUUUGAAACGGAGGGAGU	-	7657485	7657601	CGUGCGCUAAAUACUCCCUCCAUUUCAAAAUAAUUGUUUCAUGCUUAGUACAACUUUGUACUAGAGCNNGUACAAAGUUGAGACAUUUAUUUUGAAACGGAGGGAGUAGGAUACACU	tag34157952_34
Novel-m0684-3p	3	+	AAGUAUUUUCGGACGGAGGUAGU	UCCCUCUGUCUGAAAAUACUUGU	9084669	9084802	AUUAACUACUACUCCCUCUGUCUGAAAAUACUUGUCCUAAAAAUGCAUAUAAUGAAUGUAUCUAUAAUUAAAAUAAGUCUAGAUACAUUCAUCUCUAGGACAAGUAUUUUCGGACGGAGGUAGUAGUUUAUUUC	tag23871616_143
Novel-m0685-3p	3	+	AUAUUAUGAGAUGGAGGGAGU	-	10138084	10138200	GGUAAGUAGGUACUUCCUCUGUUCCAUAAUGUAAGACGUACUACCUCUGUUCCAUAACGUAAGACAUUUUUGCAGUUUAACGUCUCAUAUUAUGAGAUGGAGGGAGUACAAUUUAUG	tag8257381_7
Novel-m0687-3p	3	+	AUAUUUAGAAACGGAGGGAGUA	-	19644883	19645066	CAUUGCCCACUACUUACUCCGUUCCAAAAUAUAAGUCUGUUUAGAUAUUUCACUAAGUGACUACAUACGGAGCAAAAUGAAUGAAUCUACAUUCUAAUGUAUGUCUAUAUACAUCCGUAUGUAGUUUUUUAGUAUAAACCCUUAAAAGAUAUAUAUUUAGAAACGGAGGGAGUAUAUCAUAAUU	tag28769165_12
Novel-m0689-3p	3	+	AUAAUUGUAGUUGGGCAGAAC	-	25049452	25049733	CCCUGAGCGAGUGCAUAUGCAACUUUCUCGCCAACAAACUGCCAUUAAAGAAUGGGGAGGCGACGGUUAGAGGUGAAAACUCUAGAUCAGUCAGGUAAUUGCAAUAUUUUUUAAGAAAACAAUAUCAACUGCAGUGCAUUAUCCACCAAAUAGUGCGGGAAAUCCCCUAUAGACCAAGAGCAAUUACUUCAUAAUUUGAUUACACUUAAAUUAAAGAAAAGCCAAGUCUUAACUACUCCCUCUGUACCUAAAUAAUUGUAGUUGGGCAGAACUAGUUUAGUU	tag3886602_31
Novel-m0690-3p	3	+	AAAUAAUUCCGGACGGAGGAAGU	-	27734617	27734751	CUUGUUAUGUACCCCCUUUAUCCGGAAUUAUUUGUCACCAAAAUAAAAAGAAAUAAAUGUAUUCAAAACUAAAAUAUGUCUAGAUGCAUCUAUUUCUAUGACAAAUAAUUCCGGACGGAGGAAGUACCAAAUUGA	tag5155222_6
Novel-m0691-3p	3	+	GCUCCCGUAGCUCAGUUGGUU	-	35668336	35668484	UCGAGGAAAAAUUGCUGAUCAACUUAUGAGUAAUGAGGAGUUAGCCAAAUAGUUUGGCCACUUUAUGUUUUCAUUAAUAACCGUACAAAUAGAGGGAACUAAUAUUUCAAAUCGCCAAGCUCCCGUAGCUCAGUUGGUUAGAGCGUUGG	tag6898683_7201
Novel-m0692-3p	3	+	UUUGGAUUGAAGGGAGUAUUAU	-	35871000	35871132	UUUAAGGGAAAAAAUACUUCCUCUAAUCCAAAUUAAUUGUAGCUGACUUGAUACAACUUUAUUACAAAGUUACUAAGUUGUACCAAGUCAAGGACAAUUAAUUUGGAUUGAAGGGAGUAUUAUUUUUAUUCUU	tag20693767_13
Novel-m0693-5p	3	+	GACGAGGCAGAUCGAAUGCUAGA	-	41570375	41570604	CCUUGUUUUAGACGAGGCAGAUCGAAUGCUAGACAUGGGUUUUGAACCUCAGAUUAAGAAAAUUGUUUCACAGGUACACCUCUUCCUUUUCCUACAACAUGAUUUAUUGCAUCAUAGGGUAAAUCCUGAAUGUACGUGCAAAUCAGUGUUCUGAUCUUCUCCAUUUGAUAUGUGCCCUUUUGACUUGCACGUUGUCAUUUUUGCUAUGAAUUUAGUUAUUAUGAUGAGGU	tag22021902_4
Novel-m0694-3p	3	+	UGACAAGUAAUUCGGGACAGA	-	44654398	44654522	AAAAUACUCCCUCCGUCCGGAAUUACUUGUCGCUGGAAUGGAUAAAAAAUGGAUGUAUUUAGAACUAAAAUACGUCUAUAUACAUCUGUUUCUUUGACAAGUAAUUCGGGACAGAAGGAGUAUUU	tag13488400_137
Novel-m0695-3p	3	+	CUUUUAGAGUUUUCAAUAUGG	-	47595506	47595831	UUCGUGUAGAGCAAUGGAAGCUUUGUGGAGGUCUUGCAUUCGGUGGGUACUUAAAUGGAUAAAAUAAUGGGGUUGGCUCAAUGGUGUUUACAGCAUUUCUCAUAUUUGCUCAGAAGGUUAUGUAGUAAAAUUGUGGAAUCAAUCUCCUAUGGUUUAAUUUCUGUACUUAACAAACAAUCUCACCGAACCUUCAUCAGUUGCUAAUAUAGGUUCAGUUUUAAUGGAACAUGUUGUGUAAUACCGUGGGUAUUUUAGAUCUCAACCAGGAUUCAUCGUAUAUUCCUAAAUAUAAGUCCUUUUAGAGUUUUCAAUAUGGACUACGUACG	tag30064599_3
Novel-m0696-3p	3	+	UUUGAAUUUAGGUUGAAUUUU	-	49910279	49910353	AAUUAUAGAUAAAAUUCAACCUAAAUUCAAAGUGGAGUUAGCACUUUGAAUUUAGGUUGAAUUUUGUCUUUAAAU	tag31764780_9
Novel-m0697-3p	3	+	UUUUGGUACGGAGGAAUAGCA	-	50860266	50860376	AAGCAGAUUGAUUACUACUCCCUCUAUAUCAAAAUAUAAGACGUUUUUUGACACUAUGAUAGUNNNNNAAGCGUCUUAUAUUUUGGUACGGAGGAAUAGCAAUUAGUCUCU	tag9454162_25
Novel-m0698-5p	3	+	UUUAGAAGGCCUACACGUAUC	-	51023828	51023991	CCAAAUAUGGUUUAGAAGGCCUACACGUAUCCCUAAAUUGACAAUUUUAGCACUGUAAUUUAAAUCGUUUGUCACAAAAGUUAUACCAUUAGAAAAUAUUACAUUUGAAGUUUGGUGAGAUUAUCAAUCUAGUAAUAUGCAUGGGCCUUUUAAACCGGAAAGGA	tag87834_40
Novel-m0701-3p	3	+	CGACACUUAUUUUGGAUCAGA	-	67266667	67266793	UUAUACUCCCUCAGACCCAAAAAAAGUGUCGCAGCUUUGAACUAAGGUUGUGUCGCAGGUUUGAACUAAGGUUGAAUCAACCUUAGUUCAAAGCUGCGACACUUAUUUUGGAUCAGAGGGAGUAGAA	tag29680165_97
Novel-m0702-5p	3	+	GCUCACUUCUCUCUCUGUCAGC	UUGACAGAAGAGAGUGAGCACC	73943811	73943995	UCAUGCUUGAAGCUAUGUGUGCUCACUUCUCUCUCUGUCAGCCAUUAUAACUCUCCCUCCCUUUCUCUCUAUGUGAGUGUGUGUGUGUGCUAAUUACAUAUAUAUGUGAUGUGCAGAAGAGAGGUGGGUGCUUUGUGUGGAAGUUGACAGAAGAGAGUGAGCACCCAUGGUGUUUCCUUAGCAUC	tag2399664_620
Novel-m0703-5p	3	+	GCUCACUGCUCUAUCUGUCAGC	CUGACAGAAGAGAGUGAGCAC	73944012	73944176	AGCUAUGCGUGCUCACUGCUCUAUCUGUCAGCCACUGAUCAGACCCCAUUUCUUCCAUGCAAUCACAUGUUCUACCUAGGGUUUAUGCAGGAUUCCAUGACCGGCGGCAGAGGGAGGGGAGCUGCGCUUUGGAGGUCUGACAGAAGAGAGUGAGCACACGCGGUG	tag10141033_515
Novel-m0704-5p	3	+	AUCAAUGUAUGUUGUCACAAAA	-	78933552	78933773	AUCAUACAACAUCAAUGUAUGUUGUCACAAAAUUUCAAAUCAAAAUUUAAAACAUAGUUCAAAAACCAAAAAUGACUAAUUCAACAUUAAAUAGUACAUAAGUUAAGUUUGGCUUUAGAUUUGGCCUAUUAUCAUAUUGAUGUCAAGUUCGAUAUUUUUAAUCUCAAGCAACGUUUCAAAUUUUAAUAUGAUUUUUCACAACAUAUAUUGAUGUUGUGUCAA	tag21846811_23
Novel-m0705-3p	3	+	AACACUUAUCUUGGGACGGAG	CUGUCCCAAAAUAAGUGUCGC	88423444	88423549	UAAGUACUCCCUCUGUCCCAAAAUAAGUGUCGCUGCUUUAGUACAAUAUUUGUAUUAACUUAGUGCUAAAUUCGCAACACUUAUCUUGGGACGGAGGGAGUAUAUG	tag13853957_306
Novel-m0706-5p	3	+	UUAUUUUGGGACGCAGGGAGUA	-	88527922	88528050	UUUGAAUCACUUAUUUUGGGACGCAGGGAGUAGUAUAUUUGUUGGGAUCUGAUGAAUUGUUGGUUUAUGAUCAUAUUAUUCAUUGGAAGUAAUUGAGUCUCCUCUGAAUUCUAGUAUGCAUGAUUAAUA	tag31207656_2
Novel-m0708-5p	3	+	AUAUUUAGUAACGGAGGGAGU	-	89221923	89222112	AAAAGAUCUUAUAUUUAGUAACGGAGGGAGUAGACUUUAAGAGAGGUCCUUCACCUUGUCUGACCUAGUAUAAAGGAUAGUUAUGGAUUGCAUUUGAUCCUUUCUAUGAUCUCACGAGAUGAGUUUGUUAAGAAUAUUUAGCGACACACUCGUUUCUCCUGCUUGCUCUAUUUUAAAUAAAAGGUUCAAG	tag7699829_9
Novel-m0710-5p	3	+	UCACAUUUAUGGAAGUCGUGG	-	99746549	99746684	CAUCAUGAAAUCACAUUUAUGGAAGUCGUGGUAACAAAACAAAAUCAAAACUCUGAAAAUGCUACUUUCAAAAGCAUUUUGCAACAUCAAUUUUGUUUUUUUUGUCACGACUUUCAUAAAUGUGAUUUCGUACUGA	tag15148609_8
Novel-m0713-5p	3	+	UGAACAUCGGCAGCCGGCCGUC	-	128975033	128975104	UACGGGCGGAUGAACAUCGGCAGCCGGCCGUCGAAGCGGAAGCCGGGCGGCGGCAUCGAGUCGCUGCGCGCA	tag26390639_6
Novel-m0714-3p	3	+	UUGGACUGAAGGGUGCUCCCU	AGAGCGUCCUUCAGUCCACUC	128982250	128982463	AUGGGAGCGAUGGACGGAAGAGAGCGUCCUUCAGUCCACUCACGGGCGGUGCUAGGAUCGAAUUAGCUGCCGACUCAUUCAUCCACUUGCCGAGCAAAGUUAUUUUGCCGAGGAGCUUAGCAGGUGAGUGAAUGAAGCGGGAGGUAAAGUCUUUGAUCUCGCACCGUCGUUGCUUGGACUGAAGGGUGCUCCCUCCUCCUCCCUAAGCCAUGUU	tag11342603_56382
Novel-m0715-5p	3	+	AUUGUCUCAACUUUGUACUAGUU	UGUAUUAAGCUUGAGACAGUUA	129127859	129127934	UCUCAAAAUAAUUGUCUCAACUUUGUACUAGUUUUACUACAAAGAUGUAUUAAGCUUGAGACAGUUAUUUUGGGAC	tag3573683_9
Novel-m0717-5p	3	+	GACUUAUAUUUAGGAACGGAGG	-	142476474	142476676	CCUCUAGAAAGACUUAUAUUUAGGAACGGAGGGGUAGCUAUGAAUGAUCAGCAAUGUAUCCAUGGGGAUCAUAGAAAAUCAAUCAAAUCAUAUUAAGUAGUGGAUAUAAGAAACCUAAGAGUUGGGGGGACCUGACUUGCUUUGCUGACGUAGCACCCCUCUUUUGAUCCGUUAGUAUUGGUUUUAUUACCAUUUCUUUGAGU	tag22767627_66
Novel-m0718-5p	3	+	AUCAGGCAACGACAUUCGUGG	-	143240961	143241082	GCCAAGUUUCAUCAGGCAACGACAUUCGUGGAAGUCAUGACAAAAAAACAAUCUAUUUUGAAGUGCUGAUUGUUUCUUUUGCCACGACUUCCACGUAUGUCGUUCCCUGAUGAAACUUGGCA	tag1815170_146
Novel-m0719-3p	3	+	GUAUGUGGUCUCCUAGUGAAA	ACACUAGGGAUUACAUACGG	159959105	159959213	UUUUUAGAGCUUACACUAGGGAUUACAUACGGAAUAAAAUGAAUGAAUCUAUACUCUAAAUUAUGUCUAUAUAUAUCCGUAUGUGGUCUCCUAGUGAAAUCUUUAAAAG	tag655784_636
Novel-m0720-3p	3	+	GAGAUUGCUGCUCUUGAACGC	-	183758325	183758400	UCGUGAGGUUGUGUUCAUCCCGAAUGGCAGUUUGUGAUGCUAGAGGAGAUUGCUGCUCUUGAACGCGCCGGUACGU	tag11333863_41
Novel-m0721-3p	3	+	UGAGCGACAAGUAAUAUGGAUC	CCCAUAUUACCUGCCGCUUAAA	184131814	184131921	GUACUCCCUCCGACCCAUAUUACCUGCCGCUUAAACGGAUGUAUGUAGACGUAUUUCAGUGCUAGAUACAUCCGUUUGAGCGACAAGUAAUAUGGAUCGGAGGGAGUA	tag20736927_379
Novel-m0722-5p	3	+	AUUCAGAUUUGGUGGUCAAUCA	-	185383512	185383704	GUAUACAGUGAUUCAGAUUUGGUGGUCAAUCAAGUGAUGAAGGAGUGGGAUGUCAUGAACCCUGCCAUGACUGGGUAUUUGCCACAUAGUGAGAAAGCUUGAGAAGAAGUUUGAAGGUUUGGAACUCCAUCAUAUUCCCCGAGUGGAAAAUCACGCAACUGAUGACCUAGCCAAGAUUGGAUCCACUAGGAAG	tag7578799_5
Novel-m0723-3p	3	+	UGACAGUAGAUGUGUAGGGUA	-	254776573	254776656	CCGGCUUAACAUCAUCCAACUCGGCUAUGCAACAUCUAUCGUGGAUAUAAGCCUGACAGUAGAUGUGUAGGGUACGAAAGUCGA	tag5113997_13
Novel-m0724-3p	3	+	CUUAUAUUUAGGAACGGAGGU	-	254983112	254983284	AACAACUACUCCCUAUGUUGCUAUGUGUAAGUAUUUUACAGAUUACAUUAUGGACUACAUACAGAUUUAUAUAGACAUAUUUUAGAGUGUAGAUUCACUCGUUUUGACCUGUAUGUAGUCGAGGGUGAAAUAUCUAAAAGGACUUAUAUUUAGGAACGGAGGUAGUAGUAAGC	tag2074839_6
Novel-m0725-5p	3	+	ACACUCGGCAGGUUUAUCCCU	-	255555550	255555790	UAGUUGCGACACACUCGGCAGGUUUAUCCCUAGUUUAUCCCACCCAAACCACUAUGUGAUGUAUUUCUGAACAGUUUGAUAUCUUAUUUGCAUUUUUCUGAGUUAGUAUGCAUUUGUUAUUAAGUUUUUAAAGUGGCGGUCAAACGGUCAAAGGGCAAAUGCGUAAGACGAGCAAAGUGGUUUGGGCAGAACGAUUGUUUUGGGAAAGUAGGGAUAAACCUGUCGAGUGUAACCCAACUAG	tag299336_91
Novel-m0726-5p	3	+	UCCGUCCCAAAAUUCUUGUCU	-	257096255	257096388	GCAUACUCCCUCCGUCCCAAAAUUCUUGUCUUAGAUUUAUCUAAAAAUGGAUGUAUCAAAAUACUAAAAUAUGACUAGAUACAUUCAUAUCUAGAAAAAUCCAAGACAAGAAUUUUGGGACGGAGGGAGUAUAU	tag15163474_53
Novel-m0727-5p	3	+	UAGCCAAGAACAACUCGCCGA	-	267873704	267873824	AGCUAAGAUGUAGCCAAGAACAACUCGCCGAUAGAUCAACGUGUAUGAUGAUGCGUCAUUAACUAUAAUGACCAAACCAGCGUCCGUCGAUCGGCAAGUCAUCCUUGGCUGCACCAUAGCC	tag16841088_4
Novel-m0728-5p	3	+	CCGAUUUGUCGGUUUAUUUGGUG	-	267910143	267910283	ACNNUAUUAACCGAUUUGUCGGUUUAUUUGGUGGUUUGAUUUUUGGUUAGGUGGAAAAUUUUAAGGUUGUUCGGUGUUUUGUUUUUGUUCGAUUUUUUAUGUCGAGAAACCGAAUAGACCGAACAAACCGAUAUGUGGGAU	tag25982026_8
Novel-m0729-3p	3	+	UCUUAUAUUUUGGGAUGGAGG	-	267926728	267926801	AGUUCUGCUCCCUCCAUCCCAAAAUAUAAGAUUAUUUUUGACAUCUUAUAUUUUGGGAUGGAGGGAGUAAUUGC	tag36547904_21
Novel-m0730-3p	3	+	CUCCCUCUGUAGACUAAUAUA	-	268495644	268495853	UUAAAUGCUUUUAUAUUAGUUUAUAGAGGGAGUACAACAGAUCUUAAUUGCUAGUAGCCCGUUUGCACCACUACUCUCUAUGUCAUAGUCUGCAUUUGAAAAAAAUUAACUUGUAUUUUUAAAAAUGAUAAUCAAGGUUUUGAAAAGUCCUAUAUCUGUAUAAUUUUUUUAAUAAUGUACUCCCUCUGUAGACUAAUAUAAAAAUGUUUA	tag22835878_56
Novel-m0732-3p	3	+	GUGAUAAAAGCUAAGUCAGGGC	-	270900962	270901038	CAGUGCUCUACGCCUAGAUUCUCUUGAUAUCUACCGAGUACCCCGGUGAUAAAAGCUAAGUCAGGGCGAGUGCACAC	tag29420834_16
Novel-m0735-5p	3	+	CGUCCCAAAAUAAGCGUCGCU	-	283165868	283165968	AUACUCCGUCCGUCCCAAAAUAAGCGUCGCUGCUUUAGUAUAAAAUUUGUACUAACUUAGUACUAAAUUUGCGUCACUUAUUUUGGGACAGAGGGAGUAUA	tag14312869_27
Novel-m0737-5p	3	+	AAAUACCCUUCCGUGCCGUUU	-	284152293	284152449	UUUGUUAUGGAAAUACCCUUCCGUGCCGUUUCCGUACGGUCAAAGGGGUUUGACCAUUAAAUCGUGGACGGAAAAACUAUGUCGAGGAAACGUCUCGAUAAUGUUCAAACCCCUUUGAACGGACGAAAACGACAUAGAAGGGUAUUUCCAUAACACG	tag20727955_30
Novel-m0739-5p	3	+	GAAACUUGGCGUGCGGUCUUAUU	-	287938429	287938501	AGAUUGGAUUGAAACUUGGCGUGCGGUCUUAUUUUAAUGUAGGUAGACAGUCUCCCAAAUUUCAUCGCGAUCG	tag36368814_6
Novel-m0740-3p	3	+	AGAGCUGCUCGGAUGUUCAAA	-	346856438	346856580	UUUUUGUAUCAUUUGAACAUCUGAGCAGUUCUCGGUAAAAAAGACAAAUCGGGUCAAAAGUGUCGAUGUAUAGUAAACUUUUUUAAAGACCCUGUAUUUGUCUUUUUUGCCAAGAGCUGCUCGGAUGUUCAAAUUAUAUAAAA	tag11684290_13
Novel-m0741-5p	3	+	UGGACAUUCGAGGAGCUCGUG	UGAGCUCCUCGAAUGUCCAAA	353564814	353564951	UUAUGAAGUUUGGACAUUCGAGGAGCUCGUGGCAAAAAAGACAAAAUCACGCAUGAAUAGUGCGAUUUUUAAAAGUUUCUCACACAUCGGAAAUUUGUCUUUUUUGUCGUGAGCUCCUCGAAUGUCCAAACUUCACAA	tag3547082_600
Novel-m0742-5p	3	+	CGGUGGCCAUGGAAGGCGGA	-	353581740	353582023	GAGUUAGAGUCGGUGGCCAUGGAAGGCGGAUUCCCAAAGUUCAACCUUGACGGCUCAGAAUUCUCCUAGGAAGACUACGCAAAGUGUGUGAAGGAGACACACAUGCUCACGACUAAACUUUUUUACAAGAUGAACUUGUAAAAAUAUCAAUGUGUCUAUAACGAAGAUAACAAACACAUCAGCCCGCCUCAAAUCAACCCCUUCGAGCUUGUGCCUCCAUGUCAUAAGAAAACCUUCUCCCUCGGCGUCGACCCGUCUUUUAUCAUCCAUAAGGACUCAAUCUU	tag22992150_1
Novel-m0745-5p	3	+	AUUGCCCUGAAACUUUUUGAUGA	-	356597511	356597611	ACCAGGCCCAAUUGCCCUGAAACUUUUUGAUGAUUUGUUUUGGACCAAAAGAAUACCAACGUGCAUCAGAAGAAGGCUCGAGGCCUCAUGACGGGCCCACA	tag28043021_5
Novel-m0746-3p	3	+	AGACUUGUAUUUAAGAACGGA	-	357222035	357222202	GUAUACUCCCUUCAUUCUUAAAUGUAUGUCUUUUUAGAGAUUUCAUUAGAGGACUACAUUCGAAGGAAAAUGAAUGAAUCUACACUUUGAAGUAUGUCUAUGCAUUCAUAUGUAGUUUCCCAGUGAAAUCUCUUAAAAGACUUGUAUUUAAGAACGGAGGAAGUAUAA	tag16718654_7
Novel-m0749-3p	3	+	CCGAUGCCGUCGCCCACCACGC	GAGGCGGGCGGCCGCAGCGGCG	365749606	365749695	AGCAAGGCUGUCGAGGCGGGCGGCCGCAGCGGCGUCACUCGUGCCGUGCUGGGCUACGCCGAUGCCGUCGCCCACCACGCCGGCCAGGCC	tag25810522_498
Novel-m0751-3p	3	+	AUAUUAGUUUACGAAGGGAGU	-	367987150	367987252	AAACUCUUCUACUCCCUCCAUAAACUAAUAUAAAAACAUUUAGAACACUAAAUUAGUAAGCUAAACGUUUUUAUAUUAGUUUACGAAGGGAGUACCUGAUUUU	tag19284145_9
Novel-m0752-5p	3	+	UCCGCCCCAUAAUAUAAGAUC	-	368711474	368711570	CAUUACUCCCUCCGCCCCAUAAUAUAAGAUCUUAUUAUGUCCAAUAUACUCACAUGAAUGUAAUAAGGUCUUAUAUUAUGGGACGGAGGGAGUAUUA	tag29561738_27
Novel-m0753-3p	3	+	AUCUGGACAAACCUAAGACAA	-	368997182	368997285	AUCCAUAUUACUUGUCUUAUAUUUGUCUAGAUACAGAUGUAUCUAACACCAACACUUGUCUAGAUACAUCUGUAUCUGGACAAACCUAAGACAAGUAAUAUGGA	tag36408091_38
Novel-m0754-3p	3	+	AAUAUGGAAUGGAGGGAGUAC	ACUCCCUCUUUUCCAUAUUAG	369360166	369360319	CAUUUUGAUAGAGUUCUCGUACUCCCUCUUUUCCAUAUUAGUUGUCUCUGAUUACUGAUUUACUACAAUUUGUCACUGAUUAGCGACAACGUUGUACUGAAUUAGCGACAACUAAUAUGGAAUGGAGGGAGUACAUGACUAUGGGGCAGUUCUU	tag29330611_12
Novel-m0755-3p	3	+	UUGUUAGUCAAAUUAAUGGCCA	-	370794835	370794978	GAAAAAACUUUGACCAUUAAUUGAUCAACAAAAUAUUACUUAUAUGCUACAAAAAGUAUAUUAUUGGAUUCACAUUCAAAAGAAGUUUCAAGCAGUGCAUAUAACUCAUAUUUUGUUAGUCAAAUUAAUGGCCAAAGUUUUUCU	tag33268917_61
Novel-m0757-5p	3	+	CAAAUAUAAGAGCGUUUAGAU	-	370934077	370934154	CCUCCAUAAACAAAUAUAAGAGCGUUUAGAUCACUACUUUAAUGAUCUAAAUGCUCUUAUAUUUCUUCACGAAGGAGU	tag34418856_7
Novel-m0758-5p	3	+	UUCAUUAGGGGACUACAUACG	UAUGUAAUCUUCUAAUGGAAC	376423142	376423249	UUAAAGAGAUUUCAUUAGGGGACUACAUACGAAGCAAAAUGAAUGAAUCUACACUCAAAAAUAUGCCUAUAUACAUCCGUAUGUAAUCUUCUAAUGGAACCUGUAAAA	tag31336660_8
Novel-m0760-5p	3	+	AAGAGAGAAGGGAAGGAGCGCUU	-	379467234	379467539	GCAACAAUGAAAGAGAGAAGGGAAGGAGCGCUUGCCGUCGUUGAGAUGUCGCCCCUCAUUUUCUUUUUCGUCCGCCUCAUCAGUAAGGACAACCGUCGGAGUCGUUUCCUUGCGUGUCACCAUCGUGCUGUCGCUGGACGCGGCCUGAGCGCCGCUGGACGUGGCCAUGGUGGUGCUGCUCGGGGCGGUUUCUACGCCCCUCACCAUGCCGUGGGUGGCCAGCGCGUCGCAGCAAACGCUGCCCAUGGCGCCCCUGGGCCUUGCCACCGCCACGCACGCUCCCGUUGGUCUUGACCCAUGGCUGCU	tag4693693_4
Novel-m0763-5p	3	+	UUUUGUCACUCUUAGCUUUUG	-	382291654	382291857	GACAUCUCACUUUUGUCACUCUUAGCUUUUGAUAAUACAUCAGAAAUGCCACUCUGUGGAAAAAGCAUUAAUUUUUUAUUUCGCUUUUGCCACUCUUAGAUUUUGACAAUGUAUCACAAUUGCCACUCUGGAAUUAUUGUUUUUACCACGGAAUGGCAAUUGUGAUGUAUUGUUGAAAACUAAGAGUGGCAAAACUGAAAUGUA	tag1789728_5
Novel-m0764-5p	3	+	AUUUAAAAACGGAGGGAGUAGUU	-	383022077	383022236	AAAGACUUNNAUUUAAAAACGGAGGGAGUAGUUGAUUUUGAGCUGAAAAAAUAUGUACAUUGCAUGGUUAAAUCUAGGAGGUAAAGGAGGUAACAUGUUAAUUAUCAGGUUUUUUAUAUUAUAUACUAAUCUUUUAAGUUGGAUUUAAUGACUGGUGAGG	tag7800437_5
Novel-m0765-3p	3	+	AUGUUACUUGCCCGAGAUUCGAU	-	383216594	383216903	CCUCGUGAUGUUCAGGAUCUCAUCCGAGACUAUGACAACAUUCAGUCACCAAUGUACAUAUCCAAAUACUAAUCCAGCGUCACCAAACGUUAAAAGUGCGAACCCAACGGGUUCGAGAAUCAUGUAGAUAUGGUUGAGACACCUAUGUGGACAAUAACCAAUUGCGGUACUUCGAUGCCCAUAUUGGUUCCUACAUAUUCCACGAAGAUCGUCGUUGAUCGAACCAAAAUGCCAAGGAUUCAAUCAAUCACGUAUGCAGUUCCCUUUGUCCAGCGUUAUGUUACUUGCCCGAGAUUCGAUCAUCGGUAUC	tag20160831_8
Novel-m0766-5p	3	+	AUGUUGGCACAUGGAAGCAAC	-	391894119	391894264	CAAGGAACCCAUGUUGGCACAUGGAAGCAACUUCACCUGAAACUAGCAACGCUAACAAAAGGCUGAGCAAGCGGUAACAUACUCAAACAGUGGUGUGCUCCGUUGUGGAAUGGUUAGAUGUUUUCAUGGCAAUGUCGGGAGGCUGA	tag31680459_8
Novel-m0767-3p	3	+	GGCCCCUACCUGGCGCGCCA	-	392119029	392119330	CGCCGAGGUCCCCCAAGUUGAUGCGGCGUGCUACGGGUACGUGGGUCGCGCCUAGCUACCAUGCGCCUGGGUGGCACGGGUGGCCGCCACGAUAGAAAUGAUGUUGAUGACCUGGUACGAGCCGCCUCGUACCACGACGCUGGCAUGCGAGCUUCCGGCUGCUGUGAUGUGGCGGUCGGAGACCAGCUCGACAACGCUCGGAGAAGCUGGUUGGUCGCCCGCCACCGGUGCAUCGGCCUUGGAAGGAGGAAGCUAGGAGAAGACCUUCACAAGGCCCCUACCUGGCGCGCCAAAUAUCGGAU	tag37123090_81
Novel-m0769-3p	3	+	AACGGCGCCAGAAAUACUUCUG	-	394821127	394821299	UCAGAGGCCCGGGGGUAUAUCAGGCUCAACUGUGUGGGUGAAAGAAAAUGAAAAAGAAAGCGUGGCACAAAAUGGAGCGGUGGGGUAUAGAACCCAAGACCUCGUGCAUUAGAUCCAUGCUACUGCAACAAACGACUUUCCAACGGCGCCAGAAAUACUUCUGNNGUUUGCUG	tag11724688_7
Novel-m0770-3p	3	+	GGAACGUCGCAUGGGAAACAAA	-	395119581	395119894	UCGGGGAGGUUGUUUAACAUAGACUUCCUCCUCAAUUUCACCAUUUAAAAUGGCACUUUUAAUGUCCAUUUGGUAAAGUGUAAUAUGUUGGUGAUUGGCAUAAGAAAGAAUAAUGUGAACGGAUUCAAGUCUAGCAAUGGGGGCAUAUGUCUUCAUAGUCCAUACCUUCAACUUGAGUGUAGCCUUGAGCUACAAGCCGAUCCUUGUUGCGUUCAAAUUGUACAUCUUUGUCCAGCUUGUUGCAAAAUAUCCAUUUUGUUCCAAUGAUGUUGUGCUUGUUGGGGAACGUCGCAUGGGAAACAAAAAUUUUCCUA	tag28294473_10
Novel-m0771-3p	3	+	ACUUAUUUUGGGACGGAGGG	-	402866326	402866435	UGAUAAAUACUCCCUCCGUCCCAAAGUAAGUGUCUCAACUUUAUAUUAACUCCAGUACAAACUUAUACUAAGCUCAAGACACUUAUUUUGGGACGGAGGGAGUAGUUAUU	tag8711933_121
Novel-m0772-5p	3	+	AAUACUUGUCGGAGAAAUGGA	CAUUUCGCCGACAAGUAUUUU	407829346	407829449	UCUGUCCGGAAAUACUUGUCGGAGAAAUGGAUAAAAAUGGAUCUAUCCAGAACUAAAAUAUGUAUAGAAACAUUCAUUUCGCCGACAAGUAUUUUCGGACGGAG	tag13013210_190
Novel-m0777-5p	3	+	UUUAGUCCCGGUUUGUGCCUC	-	413181867	413181974	GGCACAGGCCUUUAGUCCCGGUUUGUGCCUCCACCAACCAACACGAAAGACGCCCUUUUGUGUUGGUUAUCGGCACCAACCGGGACUAAAGGUCUCUUCUUCCCGCCC	tag17907952_319
Novel-m0778-5p	3	+	UCUGUACCGAAAUAUUUGUAG	-	414783838	414783928	UACUACUCCCUCUGUACCGAAAUAUUUGUAGUUUUAGUAGGCUAGGUUAGCCUACUAAAACUACGAAUAUUUUGGUACAAAGGGAGUAUUC	tag30342367_6
Novel-m0780-3p	3	+	GGACUUAAGUCGCCCUGAUGUUA	-	417794974	417795076	UCUCUGGGCUUAAGUCGGCCUGAUGUUAAGUCCUCUCUGGCUUAAGUCGCCUUGAUGUUAAGUCCUCUCUGGACUUAAGUCGCCCUGAUGUUAAGUCCUCUCU	tag33678827_3
Novel-m0781-5p	3	+	CCUCCGUCGCAUAAUGUAAG	-	418634016	418634110	CAAUCGACUCCCUCCGUCGCAUAAUGUAAGACGUUUUUGCAAGCUAAUAUAACUUGCAAAAAUGUCUUAUAUUGCAAGACGGAGGGAGUAUAUGA	tag8685689_8
Novel-m0783-3p	3	+	UCCUCGAAUGUCCAAACUUCA	-	419577804	419577952	UUGGUUGUGAAGUUUGGACAUUCAAUGAGCUCGUGGCAAAAAAAGUCAAAUUUCGGAUGCCGGAGAAACUUUUAAAAAUUGUACUGUUCAUGCUUGAUUUUGUCUUUUUGUCAUGAGUUCCUCGAAUGUCCAAACUUCAAAACAACAAG	tag32766683_25
Novel-m0784-5p	3	+	UACAAUGAGCACCCAGGUUUG	-	419633883	419633969	AACACGGGUGUACAAUGAGCACCCAGGUUUGAAAUCCCAAAAUUCCAGAAUUGAAAUUUCCUGGGUUUUUAAUGCUAUAUUCGAGGG	tag27795438_136
Novel-m0785-3p	3	+	AUAGUAGUUUACGGAGGGAGU	-	420326286	420326388	CUUCGUAUGUACUCCCUGUGUAAACUAAAAUAGGAGUGCUUAGAACACUAAAUUAGUGAUUCAAACGCUCUCAUAGUAGUUUACGGAGGGAGUAGUCAAUAGU	tag16026227_7
Novel-m0786-3p	3	+	UUGGAGCGAACCUCACGCAUC	-	422337222	422337427	GUAGAUAUUUUGAUGCGUAAGGUUCGCUCCAAAUUUUUUGUUGUUUAGAAAUCUGAGCAACUCUUGGCAAAAAAGACAAAUUGGAUCAAAAAAAUCGUGAACAGUACACCUUUUUCACAUACCCGAGUUUGUCUUUUUUGCCGAGAGAUGCUCAGAUGUCCAAACAACUAAAAACUUGGAGCGAACCUCACGCAUCAAAAUAUCUA	tag29484972_49
Novel-m0787-5p	3	+	UUACUAGGAGUCUACAUACGGAG	-	423500699	423500804	UUAAGAGAUUUUACUAGGAGUCUACAUACGGAGUAAAAUGAAUGAAUCUACACUCUAAACUAUGUCUAUAUACAUCCGUAUGUACUCUAUUAAUGAAAUCUCUAGA	tag26157631_7
Novel-m0788-3p	3	+	UGAUAGUAGAUGUGUAGGGUACG	-	426420550	426420728	UGAAGACGAGUGUGCCAAACACGAUCUCGUAGCCCAGGAACAAAUCACCGCUGGAAGACAUGGUGAAGAGGAAAAAACGCAAACUUGCCGGAAGUCGCCUAGACGCCUGCCCCCAAAGUGGGCGCCAACUCUCGUGGAUAUAAGCCUGAUAGUAGAUGUGUAGGGUACGAAAUUAGAGG	tag27450360_5
Novel-m0790-3p	3	+	UUUGCUCCGUAUGUAGUUUUUU	-	427238918	427239013	AGAUUUCAUUAGAAAAGUAUAUGCGGAUGUAUAUAGACAUAUUUUAAAAUGUAUAUUCAUUCAUUUUGCUCCGUAUGUAGUUUUUUAAUAAAAUAU	tag1785463_12
Novel-m0791-3p	3	+	AUGACCGUUUUCGCUCUCUAGC	-	427333630	427333876	CCAUGCUUAAAUAGCUAGGAGUGGACAAUGGUUUAUCUAGUGUGUCAACAUGCAUUAAAAUGGUUAUGAUGUGAUAUGGUAGUUUGGUAUUUCCCUCUCAGUAAUUUGAGUGGUUUGACUUGGCCCAUGUGCAAACAUCUAGUUGAUUGAAAACCAAUGCAACCUUAUAUCCUACUCAUGAUAUGUCCAAAGUUGAUUAUUUUCAAUGCAUGCUUAUGACCGUUUUCGCUCUCUAGCUGGUCGCUGA	tag14597195_13
Novel-m0793-3p	3	+	UGCCAAAGGAGAACUGCCCUG	GGGCAAUUCUCCUUUGGCACC	428739328	428739445	CCGUGAAUUACGGGGCAAUUCUCCUUUGGCACCGGUAGUCCUGUACCAGUAGCAUAGCAACCAUGCAGCUAGCUAGGCCUUAGCUAGUGCCAAAGGAGAACUGCCCUGCGAUUUUGCG	tag22470174_228
Novel-m0794-5p	3	+	GCUUAUUUUGGGACGGAGGGAGU	-	430024785	430025128	AGCUUAAAACGCUUAUUUUGGGACGGAGGGAGUAUUAAAUUAGGGAUACAAAAAAUUUCUUGGGAUUACCUCAUCUUAGAUAGUUUUGACUAGGAAUUGUAUUAUUGAAUGAUAUGUGUGGCUCAAUAAAUUUGAACUAUUUAAAACCGUAAAAUUAUUUGUAGGAAAUAUUCAUAAUGUCAAAAUUGAGCUUAUAAAAUAUUUAUGUCCUUUAGAUAAAAUUGAGCUUACAUUUGCACUUGACACUUGGCUCGGUCCAAUGUUAAAAUUGAGCUUACAUAGAUUGAAUUGGUCAAUUAGAUUGAACCAAGUGUCCCCUGUUUCUUUUAAUUCUUUAUGAGCUG	tag24205664_15
Novel-m0795-3p	3	+	AGAUUAUAGAAACUAGAUGGACA	-	432823788	432823907	CUCUUAAGGCCGUGUUUGAAACCACUUAGAUUAUAUAAUCCAGUUUUUAUAAUCUAUUAUGUCUCCAAACAGAAUAGAUUAUGGUAUAGAUUAUAGAAACUAGAUGGACAUUAUUAAAAA	tag9212371_6
Novel-m0797-3p	3	+	UAUAUUUAGGAACGGUGGGAGUA	-	439546908	439547182	UGCUUGUUUUAUACUCCCUCCGUUCCUAAAUAUAAGGUGUAUUAUUUUAUUCAAAAAGUCAAACUUUGACCAAAUUUAUUGACAAAAAUAUCAAUUCUAGAAUACGAAAUCAUUAUCACUAGAUUCAUCGUGAAAAUAUAUUUUCAGAUUAUAUAUAUUAGGUAUUGUAAAUAUUUAUAUAUUUUUCUAUAACAUUGGUCAAACAUAGAUUACAGUUGACUUUUUAAAAAAUUAAUACACAUUAUAUUUAGGAACGGUGGGAGUAUGUGUUGUGC	tag21945831_6
Novel-m0799-5p	3	+	UUGGAUCCGGAGCAGAGCAUGGG	-	439846220	439846567	AAAAUUUACGUUGGAUCCGGAGCAGAGCAUGGGAAAACGAACCCAAUUGACACAUACUCACAUGGGAUUAGGACCUAUAUCUUUACCUAUUAGCUUGUAGGUUGCAUGGAAAUAAUAUAACUGACAAACUUGAUUAACUGACGAAUAUAUAUGUUGAAUUAUAUAUAUAUCUUGUGUGUUUAGUAGCUAGGCAANNNGAGUGAUCGUGCGUGGAUGUACAUCAGUCACACUAGUUAGAAAGAGAUGACUGAAGAUUGGUUUACAAAAACCAAGAAGUUUGUGAAAGCCGCAUUUGCAAAUGGCCAUACAACAAACUGGUGCCCUUGUCCUCGGUGCGACAACUUUAAA	tag16211039_5
Novel-m0802-5p	3	+	AAGAAAUAUAAGAGCGUUUAG	-	449451090	449451168	AAAUUCUGUGAAGAAAUAUAAGAGCGUUUAGAUCACUAUUUUAGUGGUCUAAAUGCUCUUAUAUUUCUUUACGGAGGGA	tag22896383_28
Novel-m0803-5p	3	+	UCCGUCCCGUAAUAUAAGAGU	UCUUAUAUCAUGGGACGGAGG	449492381	449492471	UACUACUCCCUCCGUCCCGUAAUAUAAGAGUGUUUUUGACACUACACUAGUGUCAAAAACGCUCUUAUAUCAUGGGACGGAGGGAGUAGAA	tag13788669_9
Novel-m0804-3p	3	+	AGAAAGCCAACGGUGAAAACGGU	-	452278901	452279061	AACGUGUUUUCUGUUUUUCUUUUCUAUCGCGUGAGGCAUGGUUUUCCGUUUGAUUUUUUAAUCCUUUUUUUCGUUUUUUUUUGUCAAAACCUAUUAACAUGUAGUCUAAUUUUGAAGAUCUCGACGCGAGAAAGCCAACGGUGAAAACGGUUCGACAUUUA	tag4577662_10
Novel-m0806-3p	3	+	AACAUUGUCCAUUCGAAUUGAC	-	453285836	453285968	UUCAGCCAAAUCAUUUUGUGUAUGGACAUAUGGAACAGAGUGUUGAACUUCAAUCCCCAAAGCCAUGCAAUAUCAUUGAAAACACGCGAGGAGAAUUCUCCAACAUUGUCCAUUCGAAUUGACUUAAUUUGAC	tag19923824_8
Novel-m0807-5p	3	+	CUCCGUCCGAAAAUACUUGUC	-	456918724	456918848	UAUGUACUCCCUCCGUCCGAAAAUACUUGUCCUAAAAAUGCAUAUAAUGGAUGUAUCUACAAUUAAAAUAAGUCUAGAUACAUUCAUUUCUAGGACAAGUAUUUCCGGACGGAGGUAGUAUAUAU	tag25137826_91
Novel-m0808-3p	3	+	AUAGAGAGAACUGACAUGUGG	-	469002672	469002847	ACCAAAAUACUUAUAGGUCAGCUCUCCCUCUAUUUCACUACCAAAAAGUGUGGGUCUGACUUGAUCCCAACAACGUUUUUAUUUUACUCUAAAAUUAUUCGUUUGCUUACUCCUUACUAGUGGGGUCCACACUUAUUAUUGUGAGAUAGAGAGAACUGACAUGUGGGUAUAGAAGU	tag16399365_7
Novel-m0809-3p	3	+	UAUUACAUUAUGGGAUGGAGG	-	473848177	473848271	UGGAGUACUCCCUCUGUCCCAUAAUGUAAGACGUUUUUUUACACUACUGUAGUGUCAAAAAACGUAUUACAUUAUGGGAUGGAGGGAGUAAUUGU	tag3586685_6
Novel-m0810-3p	3	+	CAUUUAUUUUGGGAUGGAGGG	-	477605326	477605401	UAUAUAUUACUCCCUCUGUUUCAAAAUAAGUGAUUCAAAAUAAGUCAUUUAUUUUGGGAUGGAGGGAGUAUAUAAU	tag30136212_19
Novel-m0811-3p	3	+	AUGGAUAUGAGGGUUUGCGGACA	UCCGCGAGCCCUCAUAUCCUUCU	477929031	477929119	CUGUCCAGACGCGCCCAGGCGCGUCCGCGAGCCCUCAUAUCCUUCUCAUAUUUUAAAUGGAUAUGAGGGUUUGCGGACAGCACGGACAU	tag10037757_11
Novel-m0812-3p	3	+	UUUCAGCGACAGUUAAUUCUA	GAAUUAACUGUCGUUGAAACG	477987554	477987655	UACCUCUGUUUGGAAUUAACUGUCGUUGAAACGAGUGUAUAUAGACGCGCUUCAGUGUGUAGAUUCACUCAUUUCAGCGACAGUUAAUUCUAAACGGAGGGA	tag36777029_105
Novel-m0813-5p	3	+	UCUGAUCCGAAUUAAUUGACA	-	478668895	478668997	UAAUACUCACUCUGAUCCGAAUUAAUUGACAAAACAUUUAUGCAACAAUUGUACACCAUUGUAUAGAGGAUGUGUCAAUUAAUUUGGAUUGGAGGAAGUAACU	tag28288399_11
Novel-m0814-5p	3	+	AGAAUUUUGAGACGGAGGGAGUA	-	478875825	478876078	AUAUAAGACAAGAAUUUUGAGACGGAGGGAGUAUAACUUUAUUCAGCAAUCUUGAAUUUUUGAAUUCCACAUGCAUAUCUCCAGGUUGGGGUAAAGGAGCUUCUUCUUCUUCUUCACUAGAGGAUUCCAUCCUCUUGAGAUCUGCAUCCUCCUCCUCAUCCUUGUGCAUCCAUAGGGGUCGAUAUCCCCAUAGACCUCAUGAUCUACAAUGGGGUUUAAAACGUAGAUCUCCCCGUCCAAUUCUUGAGACGACA	tag10528676_17
Novel-m0816-3p	3	+	AUUUAUUUUGGGACGGAGGGA	-	480169699	480169804	AGAGUAGUACUCCCUCCGUCCCAAAAUAAAUGUCUUAACCUUAGUAUAACUUUGUACAAGAGCUAGUACAAAGACAUUUAUUUUGGGACGGAGGGAGUAGAAGAUA	tag33426101_5
Novel-m0817-3p	3	+	CUUAUAUUGUGGGAUGGAGGG	CUCUGUCCCACAAUAUAAGAG	481705403	481705499	AAUAAAUACUCCCUCUGUCCCACAAUAUAAGAGCGUUUUGCAAGCUGACAUAGCUUGCAAAACGCUCUUAUAUUGUGGGAUGGAGGGAGUAUUUGUG	tag31370494_5
Novel-m0818-3p	3	+	UUACAUUUUGUUACGGAGGGA	-	483599961	483600056	GACUGGCACUGCCUCUACCAAAAUGUAAGACGUUUUUUGGUUUUGCAUAGAGCAUAAAAAACGUCUUACAUUUUGUUACGGAGGGAGUAACUUGUA	tag20797071_15
Novel-m0819-3p	3	+	AUAUUAGUUUACAGGGGGAGU	UCCCUCCGUAAACUAAUUUAA	499498361	499498478	AGUUGUGAGAUUUCUCUUAUUUUGUACUCCCUCCGUAAACUAAUUUAAGAGUGUUUAGAUCACUAUUUUAUUUAUCUACACACUCUUAUAUUAGUUUACAGGGGGAGUACUCACUAGA	tag2604207_112
Novel-m0821-3p	3	+	AAGAAUUAUGGAACGGAGGGAGU	UCCUUCCGUUCCAUAAUUCUUGU	503642143	503642236	UUUAUCUGUUACUCCUUCCGUUCCAUAAUUCUUGUCAUGUUUUUUGCUCUAAAACCACGACAAGAAUUAUGGAACGGAGGGAGUACUAACCAGU	tag59682_13
Novel-m0824-3p	3	+	UGCACUAGGUUGGGGAGCCACA	AUGGUUAUUGUAGCCUGCGGUGUUUG	509081096	509081181	UGGUGAUGACAGGAUGGUUAUUGUAGCCUGCGGUGUUUGCACCGGGUGGCGUGAUGCACUAGGUUGGGGAGCCACAAGUCUCUCCU	tag10150678_15
Novel-m0826-5p	3	+	AUUUGUCACAAGUCAAGCUUG	-	516207043	516207242	UAAGUUGUAGAUUUGUCACAAGUCAAGCUUGUUGUAAUUUGACCAACUCUACAGAAAAAUAUGCUAAGAUUUACGACACCAAAUACACAUAAUAUGAAAAUAGUCUCAUGAGACUAACUUGACGUUCUACAUGUUAUUAUAUUUUUCAAAAGACUUGGCCAAACUAAAACAAGUUUGACUUGAGGCAAAACCAGGACUUC	tag28114766_6
Novel-m0827-3p	3	+	UGUGUUCUCAGGUCGCCCCCG	GGGGUCGAACUGGGAACACAC	516311814	516311931	AUACGCGAGGAAGUUCCUGCGGGGUCGAACUGGGAACACACGAGACGACGAGCUCCUCUCCUCGAUUCCACAGCUCGUGUGUUCUCAGGUCGCCCCCGCUGGAGCCUCCUCGCCGCCG	tag32983441_360
Novel-m0829-5p	3	+	ACUAGAAGACUACAUACGGAU	-	520518690	520518791	UAGAGGUUCCACUAGAAGACUACAUACGGAUGUAUAUAAACAUAUUUUAAAGUGUAGAUUCAUUCAUUUUGUUCCGUAUGUGAUCUCCUAGUGAAAUCUCUU	tag15783162_170
Novel-m0830-5p	3	+	AAGAAAGGUCUGACGUGUGGG	-	521874929	521875026	AAAGAGGUGGAAGAAAGGUCUGACGUGUGGGUCCUAUCUGUAAUAACGGUCAAAGCUAACAGUCAACCUUACAUGUGGGCCCAGCUUGCCAAAAAAAC	tag20680962_16
Novel-m0831-3p	3	+	UUUUAUAUUAGUUUACGGAG	-	523044498	523044607	GCUGAUUAGUUUGUUUUUAUGUACUCCCUCUGUAAACUAAUAUAAGAACAUUUAGAUUACUAAAAUAGUGUUCUGAAUGCUUUUAUAUUAGUUUACGGAGGAAAUAUCAG	tag11703182_4
Novel-m0833-5p	3	+	UGGGUUCAGUGGCCAACGCUGCA	UAGCGAAGGACCUGACCCCAGG	534405222	534405292	CUCUCGGUCAUGGGUUCAGUGGCCAACGCUGCAGGUGGUAGCGAAGGACCUGACCCCAGGGAGGUUGAGAU	tag34508708_5
Novel-m0835-3p	3	+	UGUAGUCCAUUAGUAAAACCUCU	UUAUUUCACUAAAUGUCUACAUA	537972591	537972713	UAAGUCUUUUAAGUUAUUUCACUAAAUGUCUACAUACGGAAUAAAAUGAGUUAAUCUAUACUCUAAAAUAUAUGUCUAUAUACAUCCGUAUGUAGUCCAUUAGUAAAACCUCUAGAAAGACUU	tag9709394_7
Novel-m0836-5p	3	+	UCCGUCCCAUAAUAUAAAAGC	UUCUUAUAUUAUGAGACGAAGA	541248521	541248611	CAAUACUCCCUCCGUCCCAUAAUAUAAAAGCGUUUUUACACUAAUAAAGUGUAAAAAAAUAUUCUUAUAUUAUGAGACGAAGAGAGUAAUU	tag25846427_7
Novel-m0837-5p	3	+	UCCGUUCCUAAAUACAAGUCU	-	541251422	541251590	AUGUACUCCCUCCGUUCCUAAAUACAAGUCUUUUUAAAGAUCACACUCAGGAACCACAUAGAAUAUAUAUAGAUAUAUUUUAGAGUGUAGAUUCACUCAUUUUAUUGUGUAUAUAGUUACUUAGUAAAAUCUCUAGAAAGAUUUAUAUUUAGAAACAAAGGGAGUAAGU	tag34520652_34
Novel-m0839-3p	3	+	AUUAGUUUACGGAGGGAGUAC	-	546573234	546573341	CAGAUUAAAUGUACUCUCUCUGUAAACUAAUAUAAAACCGUUUAGCUCAUUAAAAGUAGUGAUCUAAACGCUCUUAUAUUAGUUUACGGAGGGAGUACUUCUUAAACU	tag10261560_19
Novel-m0840-3p	3	+	AUAAGUAAGAGUGUCGAACCCAA	-	547716210	547716428	GUUCUAGCAAAAAGGUUAAGCAUUUUGGCUUGUGCAAAAAUCAAAAUUAAACACCAAAAGUUACCCGAAAAUGUCAUCCUAAAAAUGGUUUUUUUGCCAACGGAACACCGCCGCACCUUUUAGCAUGAAAAUUGCCAUGCAUGAUUGAUAACCCAUAAGUAUAGGAAAACAAUCGUAGUCCUUUCAAUAAGUAAGAGUGUCGAACCCAACAAGAAGUAG	tag28086500_7
Novel-m0841-5p	3	+	UUUUGCUCCGUAUAUAGUCUACU	GUAUUAUAUUUAGGAACGAAGGG	550717199	550717286	GGUUCACUCAUUUUGCUCCGUAUAUAGUCUACUUGUGGAAUCUCUAAAAGGUAUUAUAUUUAGGAACGAAGGGAGUACUUUGGUUCCA	tag19395351_5
Novel-m0843-5p	3	+	CUCCCUCUGUCCUGUAAUGUA	-	555421962	555422075	CUAGCUAGUACUCCCUCUGUCCUGUAAUGUAAGACGCUUUUUGACACUACACUAGUGUCAAAAAUGUCCUACAUUAUGGGACGGAGGGAGUAAUAUAUAUAAAAGUGUAGUUGA	tag21289342_9
Novel-m0844-5p	3	+	AAAUACUUGUAGUUGGGGGGA	-	555472497	555472583	CUUCGUACCGAAAUACUUGUAGUUGGGGGGAACUUGUACUAGUUGAGUACAAGUUCCCCCCAACUACAAGUAUUUCGGUACAGAGGU	tag2999718_6
Novel-m0846-3p	3	+	AUAUUAGUUUACAGAGGGAGU	-	558324246	558324454	CAGAAAAUGUACUCCAUCCGAUAAAAAUAUAUAAGAGCAUUUAGAUCAUUAUUUAAACGCUCUUAUAUUUCUAAAAAGAAGUAGUAUAACAUCCAAAAAUAUUAAUCGUGUAACUAAAAAAUGUUAAAAGUGUAUAAUAAAAAUGUUUAGUAUGUGUAAAAUGUAUUUAAAUGCUCUUAUAUUAGUUUACAGAGGGAGUGCAAUAUAUA	tag9105524_298
Novel-m0847-3p	3	+	CCUUGAGGGUUUGGUGCAUUCA	-	558803154	558803345	AAGCAUAUCCAGUUUGACAAGCAGUGUGAACUGUGAAGGAUAUUCCUUGUUUUGGAUUUAUUUUUUUCGUGGUGAUUGUGUAUUUUCUCAAUCAAAUUUCAUUAAUUGUCCUUUUUAAGAUAUGUUUCACACUGAUGUUAAUGUUUUCAAAGCAGGACUACCUUGAGGGUUUGGUGCAUUCAUCGAAAUGCU	tag25719726_31
Novel-m0848-5p	3	+	UCCUAAAUAUAAGUCUUUCUAGA	UUAAAAGACUUAAAUUUAGCAAC	559042499	559042659	CUUCCUCUGUUCCUAAAUAUAAGUCUUUCUAGAGGUUUCACUAGGGGACAAAAUAUGGAUGUAUAUAGACAUAUUUUAAAGUGUAGAUUCAGUCAUUUUGCUCCAUUUGAAGUCCUUUAGUGAAAUAUCUUAAAAGACUUAAAUUUAGCAACAGAGGAAGU	tag8235673_15
Novel-m0849-5p	3	+	GAGUAACAUAGCGGAUACCAAGG	-	559274175	559274296	CUCAUAUUAGGAGUAACAUAGCGGAUACCAAGGCAAGAUGAGUCUAUGGGCUAAUAAAUGAAAGGUUCAAUGCUACUAUCCUACGUUAGUAUCCACUACGAAGGUACUCUCUAUGUUCGGGU	tag31230504_12
Novel-m0850-3p	3	-	AUAUUUAGGAACGGAGGGAGC	-	809371	809550	UGGGCGUGCAAACCGACUAAUACUCCCUCCGUUCCUAAAUAUUUGUCUUUCUAAAGAUUCAACUAUGGACUACACAGGAAGCAAAAAUGAGUGAACCUACGUUUUAAAUUAUGUCUAUAGUUGGUAGUAAAAUGUCUAGAAAAAGACAAAUAUUUAGGAACGGAGGGAGCGAGUAGCUCG	tag30840521_10
Novel-m0851-5p	3	-	UUUGUAAACUAAUGUAAGAUC	-	3165034	3165111	AUGUACUCCCUUUGUAAACUAAUGUAAGAUCAUUUAGAUCACUAAACGAUCUUAUAUUAGUUUACAGAGGGAGUAGAA	tag19629793_22
Novel-m0853-5p	3	-	CCUCCGUCCUGAAAUAAGUGA	-	10633538	10633633	UAUAUUACUCCCUCCGUCCUGAAAUAAGUGACUCAACUUUGUACUAAAGUUAGUACAAACUUGAGUCACUUAUUUUGGGACGGAGGGAGUACUUGU	tag24518718_165
Novel-m0854-3p	3	-	UUUUUAGGACAAGUAUUUCCG	-	12171117	12171227	CUUCCUUCGUCCAGAAAUAAUUGUCCUAGAAGUAAAUGUAUCUAGAUUUAUUUUGAUUAUAGAUACAUUCAUUUUGUACAUUUUUAGGACAAGUAUUUCCGGACGGAGGGA	tag12019440_6
Novel-m0856-5p	3	-	UGGACAUUCGAGGAGCUCGU	-	19013903	19014042	GUGUGAACUUUGGACAUUCGAGGAGCUCGUGCCAAAAAAAGAUAAAUUUUAGAUGUGUGUGAAACUUUUGAAAAUUGCACCGUUCACGCCUGAUUUUAUCUUCUUUUGCCACGGGUUCAUUGAAAGUCCAAAGUUCACAA	tag33200586_6
Novel-m0857-3p	3	-	UUUAUGAUCACUCUCGUUUUG	AGGCGAGGGUUAUCAUAAACU	20527089	20527315	GUGAUGCCUGCCAAGGCGAGGGUUAUCAUAAACUCCUGGGUCAUCAUGUGGCCCCCCAGUCCGGGAAGACGCCGACGAGUUCACGCCAGAGAAGUUCAAGGGAGCUCCCAUGGACUUCCAUGGCAUAUUCUUCAGGUACACGCCGCAGACCAAGGAUGGCGUGUACCGGGAGCAGGAGUUUAUGAUGGCCCAACAGUUUAUGAUCACUCUCGUUUUGGCUGGCAUCA	tag17482975_2752
Novel-m0859-5p	3	-	GGAAACUGGUGGUGGAGGGAGG	UCCCCCCUCCGCCGUUCUCC	29335218	29335372	GCCUCCGGCGGCGGAGGUGGGGAAACUGGUGGUGGAGGGAGGCGCUCUCCUCUUUUCUCUAGCCCAACUAGGGCUAGGGCUCUGUUGUUCUUGGCACCGGUUGAGAAUGAGCCCCUCCCCCCUCCGCCGUUCUCCUGCUCCGCGACCUCACGCGG	tag26474913_80
Novel-m0860-5p	3	-	UUAGUUGUCUUUGAUUUGUCU	ACAAAUCUAAGACAACUAAUU	36027712	36027831	CCGUCUUGAAUUAGUUGUCUUUGAUUUGUCUAGAUACGGAUGUAUUUAAACACGUUUUAGUGUUAGGUACAUGUACAUCCCUAUCUUGACAAAUCUAAGACAACUAAUUUGGGCAGAGGU	tag24856530_13
Novel-m0863-5p	3	-	AAGUUCUAGGUUUGUCCCAAG	-	40172667	40172892	CGAAUAUUUGAAGUUCUAGGUUUGUCCCAAGUGAAACUUUUUUAAGUUUUAAGUUUGACCAUGAUACAAGAAAAUAUAUUAAUAUCUACAACAUAAAAAAUAUAUAAUAAUUUACUGUGAAUCUAAUAAAACUAAUUUUGUGUUGUAGAUGUGGUAUAUAUUUCAAUAGAUUUUGUCAAACUUAAAGAUGUUUGACUUAGGGCAAACCUAGAACUUAGAAUGUUUU	tag4670743_7
Novel-m0864-5p	3	-	UCCCAUAAUAUAAGAGCGUUU	-	45966722	45966805	ACUCCUUCCGUCCCAUAAUAUAAGAGCGUUUUUUACACUAGUAUAGUGUCAGAAAUGCUCUUAUAUUAUGGGACAGACGGAGUA	tag32228986_142
Novel-m0865-5p	3	-	GCAAAAAAGACAAAUCGGGUC	-	46240808	46240904	GCAGCUCUCAGCAAAAAAGACAAAUCGGGUCAGAAAAUUCGUAAACAAUCAACCUUUUUCACAGACCCAGAUUUUGUCAUUUUUGCUGAGAGCUGCU	tag3353660_3
Novel-m0868-3p	3	-	UUUUGUCACGCCUUGUAGAAA	-	48700116	48700232	AUGAACUAACAUUUCUACAAGGCGUGGAAAAAUAAAGAAAAUCGACACUCUGAAAAUGCGUAUUUUCAGAGUAUCCAUUUUGUUUAUUUUGUCACGCCUUGUAGAAAUGUUAGUUCA	tag19150530_5
Novel-m0870-5p	3	-	AUACUUGUUGUUUUAGUUCAA	-	50236051	50236119	CCGUUCCAUCAUACUUGUUGUUUUAGUUCAACUUUUGAACUAAAACAACAAGUAUGAUAGAACCGAGGG	tag11716923_2
Novel-m0871-5p	3	-	CCCGUUCCCAAAUAUAAGACC	-	50991089	50991255	AUGUACUCCCCCCGUUCCCAAAUAUAAGACCUUUUAGAGAUUUCACUAAAGACUACACACGGAUACAUAUAGACAUAUUUUAGAGUGUAGAUUCAUUCAUUUUGUUUCGUAUGUCGUCAUAGUGAGAUCUAUAAAAGGUCUUAUAUUUAGGAAUGGAGGAAGUAAUA	tag24824969_5
Novel-m0872-3p	3	-	UUACAUUAUGAGACGGAGAG	-	51324839	51324937	CACUAGUACUCCCUUCAUUUCAUAAUGUAAAACAUCUUUUUAACACUAAUGUAGUGUUAAAAAAAAGUUUUACAUUAUGAGACGGAGAGAGUACAUGCU	tag22097642_154
Novel-m0873-3p	3	-	CAUUGGCUUGAGCUUUGCUGCC	-	51419391	51419508	UUUACAACAAAGGUUUCAAUCUCCUUUGGCAGUGAAGCCAUGACCAAGUGGACAAGGAGUGCUAGUUUGAUUUCCACAUCCGCGUCCAUUGGCUUGAGCUUUGCUGCCAUGUUGCUCA	tag1013860_11
Novel-m0874-5p	3	-	AAGCAAGUCUCCGUCAACGUGUC	-	52292786	52292860	AAAACAACGCAAGCAAGUCUCCGUCAACGUGUCAAUUAUUGGCGCUGUUGUUUGAGAAGUAGCAGGUACUAAUGC	tag33544333_5
Novel-m0877-5p	3	-	AACAAAACGUAGAAGGGGAAACG	-	99607481	99607660	GUACACCCCCAACAAAACGUAGAAGGGGAAACGUAUAUCCACCUCCUCGUAUUGUACACUACAUGCCAUUGUAUGUAUAUAUUACGAGGCCUCGUAUUGUAUAUGUAUGACGACCUGUAAUAUACAGUCAAGGUGUCUAUAUGUUUCCCCUUCUAUGUUUUCUUGGGGGGGAGGUGUACC	tag23599942_4
Novel-m0878-5p	3	-	AAAAUUUUUGAGACGGAGGGAGU	-	99692183	99692483	AAUCUAAGACAAAAUUUUUGAGACGGAGGGAGUAUUACUUUUGCGUUUUUUUAGGGUAGCACUACUUUUGCAUUGACUACCAGGGCAUAGACAAUUUAUAGAGAAAAGUGGCGGUUUUUCAUUUCUUUUUUCCUGUUUCUUUUUUGCAUUCCUUUGUUUUACGAUGGUUAUCUUUGUUUUUCUCCAUUCUUACAGGUUUUCUCUUUUAUUUCCCCAUUUCUUCUGUUUUAUUUGGUUUUCCCUGGUUUCCUUUUCUUUUAUUUCUUUCCUUUUUCCUUCUCUAGUAACUUUGUUUUUCUCA	tag13477164_6
Novel-m0880-3p	3	-	UUUUAUUGUGGGAUGGAGGGA	-	140271912	140272010	UGAAUGCUACUCCCUCCGUCCCAUAAUAUAAGAUGUUUUUGCAAGAUAACAUAGCUUACAAAAAUUUCUUUUAUUGUGGGAUGGAGGGAGUACUAUUUU	tag32596259_16
Novel-m0881-3p	3	-	AUUUAUUUUGGGACGGAUGAAGU	-	141124213	141124318	CCGAGAUAUACUCCCUCUGUUUCCAAAUAAACAUAAUAUAAAAUUUAUACUAAUUUAAUACUAAAUUUGUUAUAUUUAUUUUGGGACGGAUGAAGUAUUCCCUCCG	tag14956499_9
Novel-m0886-3p	3	-	AAACUUUGUGUAUCUGUCUGG	-	146979511	146979704	CCAUAGUUGUCAUGGAUGGAGUUACAACAGGUAGUGAGAAAAAUGGAUCAUCAAUCAUCGGAUUAGGUGCAUGCACCCUCUUCUCCUCGAGAUCAAUUUUCUGAGAUACCGUGCUCCCCCUCAUCAUUUCGUCCUCUAAGAAGACUAUAUGUCCUGUUUCUACAAACUUUGUGUAUCUGUCUGGACAAUAGAAA	tag15874940_12
Novel-m0887-5p	3	-	AAUACUUGUCGAUCAAACGGA	CAUUUAAGCGAUAAGUAAUAU	162082088	162082181	UCUGAUCCAUAAUACUUGUCGAUCAAACGGAUGUAUCUAUCACUGAAAUAUGUAUAGAUACAUCCAUUUAAGCGAUAAGUAAUAUGGAUCGGAG	tag28014497_11
Novel-m0888-5p	3	-	UCAUUAGUGGACUACAUACGGAU	CAGUAUGUAGACUCCUAGUGAAA	174346792	174346898	UUAAGAGGUUUCAUUAGUGGACUACAUACGGAUGUAUAUAGACAUGUUUCAAAUUGUAGAUUCAUUUAUUUUGGUCAGUAUGUAGACUCCUAGUGAAAUCUCUUAAA	tag19295252_21
Novel-m0889-3p	3	-	GCCCCGGGUCUAUUCACAACAU	-	186654988	186655207	UGAGGGGAGUAAUUGUAAUAGGUGCGGGCAAGAGUCGUCCUAUUUGUUUACGGAGGUGAUGCCUAUAUACACAUGAUCAUUGUCAUGAAUAUCGCAUAACUGUGUGCUUUUCUAUCAAUUGCAUGAUAGUAAUUUGUUUACCCACCGUAUGCUAUUUUUCAUGAGAGAUUCCAUUAGGGAAAUCUAUGGCCCCGGGUCUAUUCACAACAUAUUGUUAAAA	tag9908030_21
Novel-m0892-5p	3	-	UCCGUCCCAAAAUAACUGUCUU	-	267932057	267932137	AAGUACUCCCUCCGUCCCAAAAUAACUGUCUUAACUUUGUACUGAGCUUGAGACAUUUAUUUUGGGACGUAGGGAGUAUAA	tag9708155_8
Novel-m0893-5p	3	-	UUCCUAAAUAUAAGUCUUUUU	-	270240586	270240748	ACUUCCUACGUUCCUAAAUAUAAGUCUUUUUAAAGAUUUUAUUAUAAGAUUACAUAAAAAGUAAAAUGGAUGAAUCUAAAUUUUAAAACAUGUCUAUAUACAUCCAUAUUUAGUUUUUUAAUAAAACUUUUUAAAAGACUUAUAUUUAGGAACGGAGGGAGUA	tag522774_159
Novel-m0897-3p	3	-	UCUUAAUCCAUGGCAAUCCCU	AGGUUUGACAGGGAUUAAGAGG	282950258	282950360	UUCGGUUUGAAGAGGUUUGACAGGGAUUAAGAGGAAUUAGCAGGGAAUAUAGCUCAAUUCCUUGCCAAUCGCUCUUAAUCCAUGGCAAUCCCUGCCAAACCGA	tag9418375_3
Novel-m0898-5p	3	-	UUAACUGUCGCUGAAAUGAGU	-	283874597	283874689	CCGUCCGGAAUUAACUGUCGCUGAAAUGAGUGAAUCUACACACUGAAACGCAUAUAGAUACACUCAUUUCAGCGACAGUUAAUUCCGGAUGGA	tag29776401_70
Novel-m0899-3p	3	-	GGCCGUCCGGUCAUUGAUCGGUU	-	283920451	283920540	ACAGCACUACGAGCAUCAUCAACCGGAUCUCUCUAACUCGUAUUAAAUGUGUGGGCAGGCCGUCCGGUCAUUGAUCGGUUGUAGAAAAGU	tag9836264_6
Novel-m0900-3p	3	-	UUGGCUCGUUCGAUCUUGAUU	-	286834645	286834902	UCAUAUGCUUUGUUAUCGAUCUAACGAAGAGCCAAUAUUACUAUGUCUUCCCCUUUGUUUUAAACUGCCCUGCAGAUUCCAGCUUAGUCCACAACACCCUUGCACUUUUAUUAUUAUCACAUCAUUUGAUUAUGCAAUUGAAAGGCAUUAAUGACGAUAUUUGAUGAAGUGGUCGUGGCAAAGGAAACGGGUAUGAACCCUUCUUGUUUUUCGCUUUUGUAAAUAUGUUGGCUCGUUCGAUCUUGAUUCAGUAUAACA	tag12674056_7
Novel-m0902-3p	3	-	GCGACUUUCAUCGGUGCAUGUC	-	288904173	288904250	UCCUGCGAGCUCCACAUAUGGUGAUUGUCGCUCUACACCUACUCUCGCGACUUUCAUCGGUGCAUGUCGCUCUUCCCC	tag25836331_9
Novel-m0905-3p	3	-	AGACUUGUAUUUAGGAACGGA	CAUUUCUAAAUAUAAGUCUUU	348425707	348425851	UUGUACUACCUCCAUUUCUAAAUAUAAGUCUUUGCAGAGAUUACACUACAAACUACAUACGGAUGGAGUAUGUCUAUAUACAUUCAUAUGUAGUUUAUCGUUUAAUCUUUAAAAAGACUUGUAUUUAGGAACGGAGGGAGUAUUA	tag22085960_332
Novel-m0906-3p	3	-	UCGCCUAGAGCCUAAGCGCACUU	-	352404287	352404357	UAGAGCCUAAGCGCGGUUAUGCGCUAGGCGUUUUGUUAUCGCCUAGAGCCUAAGCGCACUUAAGCGCUCGC	tag21687810_3
Novel-m0907-3p	3	-	AUUGGCGAGCCACUCGGAGUG	-	356292087	356292310	CGGGGUCGUAUGUUCGGAUCUGGUGGUACCCGGAGUAUGCAUCCAGGAACAACGUGUGUUUACAUCCGGCAGUAGAAUCCACUAUCUGCUCUAUGCGGGGUAAAGGAAAAUGAUCCUUUGGGCAGGACCGAUUGAGGUACUUGAAGUUAAUACACAUACAGAGUGAGUUGUUCUUUUUUGGCACCAUGAAGACAUUGGCGAGCCACUCGGAGUGGUACACCUCA	tag9283864_26
Novel-m0908-3p	3	-	UGGCUUUGAAGGGGAACCAUUG	-	357894640	357894832	UACAAAAGGGACAAUCUCGUUACCUCUCUUUGCCAUUAUGGACUUUAACCAGUCGGGGCAAUCUUUCUUGUAAUGCCUCGUCUACUUGGAGUGGAGACACGUGUCUUUUUCCAAUGGAAUGGCUUCUGCCGAUGGUGAUUCGGCAUGGAAGAUUUUCCAUGUGGCUUUGAAGGGGAACCAUUGCUAUUNNNAU	tag20200832_6
Novel-m0909-3p	3	-	GCGUGAGGAGAAUACGGUGGC	-	360142399	360142734	UCUGUCCCAAGCCAUCGAUUCUUCUUGAUGCUCUAGGGUUUGAAGGAGAAGGACUUGAUCUAUAGCUCCGCCAAGAUAAAUUUGUCCCCUCCACUAAUUCCUUGCGGAUCUUGUUAGUCUUGGGUGUUUGAGCACCCUAGAUGAAAGAGGUCACCUUGAUGCCAGAUACCAUUGUGGUGAAGCAUCGUGGUUUCGUUGGGAGCCUCCAAUUACGUUGUCGAGAUUGCCCCAACCUUGUUUGUAAAGGAUUAGUUGCCGCCUUCAAGGGCACCACUAGUGUAAUCACGACAGCACGCAUUGUGUGGGCGUGAGGAGAAUACGGUGGCCUUAGUGCCA	tag27655078_9
Novel-m0910-5p	3	-	UGGCGCUGAGUGUUGGUCGAC	-	363886983	363887202	CAAUGUUGUAUGGCGCUGAGUGUUGGUCGACUAAAAGGCGACAUGUGAAACGGUUAGGUGUGGCAGAGAUGCGCAUGUUGAGAUGGAUGUGUGGCCACACAAGGAAUGACCGAAUUCGGAAUGAUGAUAUAGGAGAUAGUGUUGGGGUAGCGCCAAUUGAAGAGAAGCUUGUCCAACAUCAUCUGAGAUGGUUUGGGCAUAUUCAGUGUAGGCCUCGAGA	tag22439805_5
Novel-m0911-5p	3	-	GAUCGAAUCUCGGGCAAGUAACA	-	364943138	364943324	ACUUACCGAUGAUCGAAUCUCGGGCAAGUAACAUACCGAUGGACAAAGGAUAUUGCAUACAUGAUUGGCUGAAUCCUUAACAUAGUGGUUCGACCAAUAACAAUCUUCGUAGAAUAUGUAGGAACCAAUAUGGGCAUCCAGGUCACGUUAUUGGUUAUUGACUCGAGAGGUGUCUCAGUCAUGUCUG	tag7573994_5
Novel-m0913-5p	3	-	UCCGAUCCAUGUUAAUUGUUG	ACAAUUAAUAUUGAUCGGAGG	366003719	366003815	UGAUACUCCCUCCGAUCCAUGUUAAUUGUUGCUGGUUUAGUACAGUACAAAGUUGUACUAAACCAGCAACAAUUAAUAUUGAUCGGAGGGUGUAGUA	tag10682250_11
Novel-m0914-3p	3	-	UAAGAUAUGAGUCAUAAAACC	-	366412250	366412554	GUAAAUACUGUGGUUUUAUGACUCAUAUCUUACUUUCUUAUAGCAAUUUUUAUGUAGUGGAACAAUAUUAACGUAAUUAUUCGUAUACCAAACGUAAAUUCUGAAUGUAAUGGCGUACAAAAAACUCAGGUGUAAUAUAACUUAUUCUGCACCAUGUGUAAUGAAUAGCAUUACACCCAUGGUUAUCUUUACGUCAUUACAUUUAGAAUUUACAUUUGUUUACGAAUAAUUACGUUCAUACUGAUUCGCUACACAAAAUUCGAUAUAAGAGAAGUAAGAUAUGAGUCAUAAAACCACAAAAUUUG	tag34666962_5
Novel-m0915-3p	3	-	UUCACUAAUUAGCCGCUUAACAG	-	366557849	366558125	GGGGGACGGUGCUGUUGAUGUAGUUGAUCUAGAAUAUGAAUUGGCUCCUGCAAAAUCAAGAGGCCCUUCUCGGGCAGGGGGUUCGACCAUGAGCUCAAAAAUAACUGAUCUUGGGGAUGGGAGCAAUAAUCAAUGUCAAGGGAGAAGGAUCCAUUUUGAUUACUCAAUGGGUGGCCAUACUGCAGCUGUCUCCUGUGUGUAAGUCCGUUUAUGCUGUUUCUGUAUUCCUUGAUUAUCUCACUGUUUCACUAAUUAGCCGCUUAACAGAGCAUUUUCA	tag19468234_8
Novel-m0916-3p	3	-	AAGACUUACAUUUGGGAACGG	-	367162110	367162272	GAUCUACUCCCUCCGUUCCUAAAUAUAAGUCUUUUUAGAUAUUCAACUACGAACUACAUACGAAACAAAAUGAGUGAAUCUACAAUUUAAUGUAUGUCUAUAUACAUCCUUAUCCAUAGUGGAAUCUCUAGAAAGACUUACAUUUGGGAACGGAGGGAGUGAU	tag23958668_1105
Novel-m0917-5p	3	-	AGAGGAUUGGAGGGGAUUGAGGU	-	367561562	367561681	CCUCUCUCAUAGAGGAUUGGAGGGGAUUGAGGUGGAUUUUGACUUACAGGGGAUUUAAUCCUCCCCAAUCCCCUCCAAUCCCUUUCAAACCCCUUGCAACCGAACAAGGCCUGAGCGAGC	tag11755967_23
Novel-m0920-3p	3	-	UGGUGCGAUCUAUGAUGUCUCU	-	368542320	368542394	UGUAAUGGUGAGUCCGAACAUCAUAAUCGUACUCUAUUGGAAAUGGUGCGAUCUAUGAUGUCUCUUACCAAUUUG	tag26430474_5
Novel-m0921-5p	3	-	CGUUUAGCUGGAAGGGUUUCA	-	370364109	370364275	ACUGAACUGUCGUUUAGCUGGAAGGGUUUCAUCAAUGCUAUGAUCUCUAACAUCUCGUUCACUUACCGGAGUAUUUAUUCCAAAAAAGCCAUGGUUUGUGCCUGUUUUCUUCUUAUCGUUUGACUCAUCAUAUCUCGUGUUGCCUUUUCGGCUCUUUGUGGUUCAAU	tag8499478_3
Novel-m0925-3p	3	-	AAAAAAUGGUAGUUUUUGGGAC	-	374697151	374697283	UUACGAUUUUGUCCCGAAAACUACCAUUUUUUCCUAAUCUAUGGGCUAUGGCUAAAAACUACCAAUUUUCAGAUUUGAUAGUUUUUAGGCACAGAUUAGGAAAAAAAUGGUAGUUUUUGGGACAAAAUAUUAA	tag5856396_4
Novel-m0927-5p	3	-	UUAAGCUUUGCUAGUCUUGAUA	-	376457334	376457541	ACCUCACCUAUUAAGCUUUGCUAGUCUUGAUAUCUUUGUAAAUUAGAUUUCUAAGUCAUUGCGACUCACAGAUUACUACAACAACAGUUGCAGGUACAGGUAAAGCGAUAGUUUGACGUGAGCGCGAUGAUUGUUCUAGUUGGAGUUUAUUCUUCUUCUUCUUCGAUCAUAGGAUUGGUUCUAGGCUAGCUGCUUGGGAUAGCAAGGA	tag6418460_6
Novel-m0928-5p	3	-	AAUGCCACUGCAAAUUUUGCA	-	376761421	376761543	AACUUUGAAAAAUGCCACUGCAAAUUUUGCAAACUUUGAAAAACGCCAUUGCAGACUUUGAAAAAUACAACUGGAAAUGGCAUUUCUCAAAGUUUGGAAAUUGCAGUGGCAUUUCUCGGAAUC	tag27423764_29
Novel-m0929-5p	3	-	GUGAGGAGAAUACGGUGGCCUUA	-	377048061	377048136	GUGUGUGGGUGUGAGGAGAAUACGGUGGCCUUAGUUUCUUCUUGGGUAGCAUCGUGCCUCCACACAGCUUCAACGG	tag14551313_10
Novel-m0931-5p	3	-	UUGGACUGAAGGGUGCUCCCUU	-	383270617	383270957	UUGUUUGUGGUUGGACUGAAGGGUGCUCCCUUGCUUGCAGUUCCCAUGCAUAAAAUGGUCUUGGAGUUCUUGUUGAACUUUUGUUUCUUUGAACCAUAAUAAUUGUAUUUUUCUAGAUGUUUCAAGAUAUAGCUGCAAAAUAGAUCUGCAGGAUGUGAUCUAUCUAUGCCCUUUUCUUUUCUUCAAAGGACGAAACCUUUUUGGGGUUUGAGCCUGUCUAACAGGUCUCCCAUCUACGGUGACAAUGCUUUUCAACUGUAUGAUUUACUUUGAUUUGAUUGUCAAGGCCUCGACUAUUGCCUAUCCUAAGGUUAGCAUUCAUGUCUUCCAAAUAUAGACAU	tag16759310_3859
Novel-m0933-3p	3	-	GUUGCCGUCGUCGACAUGGU	-	392316118	392316194	AGGCCGAGGCCAUGUGACGCGAUGACUGCCCUGCAUCACCAAUCGCAGUUGCCGUCGUCGACAUGGUUGAUCGGCCC	tag31483877_3
Novel-m0934-3p	3	-	CAAGGUAUCAAUCCAGUAGGAGU	-	392585751	392585956	AUUGGAGCUUGCUACCUCUUGAGCUUGCGUUGGUUUUUCCCUUAAAGAGGAAACGGUGANGCAGCACAGUAGCAGUAAGUAUUCCCAUCAGUUUGAGAACCGUUGGUUUUUCCCUUAAAGAGGAAACGGUGAUGCAGCACACUAGCAGUAAGUAUUCCCAUCAGUUUCAGAACCAAGGUAUCAAUCCAGUAGGAGUAUCAAGACAA	tag13464605_15
Novel-m0937-3p	3	-	AAUGUUUCAGACUUGUGCUUCA	-	396512734	396512925	UGGUGUUCCAUGGAGCGUGAGCUAUGAAACAAUUCCACACUCUAUUAAGUGCAUGCCAAACUCAUAACUCGGAUAUUCUCCUCCUCGAUCAGAUCACAAGAAUUUAGUCUUCUUGUUACGAUGAUUUUGAACNUCACUCUGAAAUUGCUUGAACUUUUUGAAUGUUUCAGACUUGUGCUUCAUGAAGUAAAU	tag27143968_23
Novel-m0938-5p	3	-	AAUGGAAUGUGGCUCCGAGGUGA	-	398208067	398208258	GGUUCACCACAAUGGAAUGUGGCUCCGAGGUGAGAUCAACAGUUGUGACAUCCUCAGCUUUUGCUACAGUAAUGUAUGUAAUUAAGCUACAGUGAUCCCAAGCUAAUGAUGCCACGUCACCAUGAUUUCUAUCGUUCAUCUCGUGUUAGUCGAAACCGAGGCAAAUUCAAAAUUUGCAAAAUAAGUCGAACG	tag16629759_13
Novel-m0940-5p	3	-	UAUAUCCCUGUCGAGGCCCUCG	-	401015827	401016168	GAGAUGCGUUUAUAUCCCUGUCGAGGCCCUCGCGCCAAAAUAAUGAUAGAACCGCAUCUUGGGCAUUACACUCCCGGUGGAGAUCAUCAUGGAAUUGGCGAUGAAGNAGGGUUGGUGAUGACGAAGACCAAAGGUACCCUCCUGAGCCCCAAAUGGACUCCAGAUUUGGCCUCCCAAUGAAGAGCAAGUGGUCGCGGUGGCUCUGUAUCGUGAAACGUGAUGAAACUUCCUCUCCUAUUUUUCUCUCCAAAAAUAGGAUUUUAUAACGCUGGAGUUAGGGUCAGCCGAGCCCCAUGGGCCUCACUAGCCAGGAGGCCGCGACAGGGGUGUAGCACGCCCUAG	tag16603760_5
Novel-m0941-5p	3	-	UAAGAGCAGGGUCCGACUACGGA	-	406022594	406022904	UCACUAUAUAUAAGAGCAGGGUCCGACUACGGACAAAAUCAAAUGAUAAAAAAGACAUCCAUUCUUGCUAAUCCCGAGAUGCCGGCCUGGAAUCCAUCCUAGGAUCGAUGAAGAAUAAGAAGAAGAACUCAAAAUCAAACAAGCAUCGCUCUCACAUCAAAGCAUCGCUUUACCUGUACAUGCAAAUGUUGUUGUAAUAAUCUGUGAGCCACAGGGACCCAGCAAUCUUAUUUCGAAGGGUAUCAAGACGUGCAAAGCUUAAUGGCUAAGGUAUGUUUAAGUGGUGGGCACUAAGCAUUUAUUUGAGUGGC	tag37091407_42
Novel-m0942-3p	3	-	AAUACUUGUCGGCGAAAUGAA	-	407829408	407829673	GAUACUAACAUAUCAUAUCUGUUAAAGUAUAUGACUGGCUAUUUGAAAAUAAUCUGUUGGAUUUAUCUUGCACAAUUACUUCCUAAAAUAUGAUUUUUUAUUGUAUGCUGGUACUCCCUCCAUUCCACAAUGUAGCGCAUGUAGAUUUUUUGAGAAGUCAAACUUGACAAACUUUGACCAAGUUUAUAGAAAAAAGUAUAUACAUCUAGAAUACCAAAUACUCCCUCCGUCCGAAAAUACUUGUCGGCGAAAUGAAUGUUUCUAUA	tag9446502_109
Novel-m0943-3p	3	-	UUGAGUGUCACGUAAUUCCGG	GGAAUUACUUGACGCUCAAAC	407831044	407831145	UUCCCCCGUCUGGAAUUACUUGACGCUCAAACGGAUUUAUCUAGACCCAUUUUAGUGUUAGAUACAUCUGUUUGAGUGUCACGUAAUUCCGGACGGAGGGAG	tag16742526_64
Novel-m0944-3p	3	-	AAAAAGAACUCACUAAGUCGGUU	-	407958160	407958329	UGUGUGCUUCAUCAAUAUCUUGUGUGGUUCCAAUGAUGUUAAGAUCAUCAACAUACACUGAAAUAAUGCACAAUCUAGUUGGACACUUUUUUAUGAAAAAACAUGGGCAAUCAACAUUAUUGGAGUAUCCAUUUUUCAAAAAGAACUCACUAAGUCGGUUGUACCACAUG	tag3212328_8
Novel-m0945-5p	3	-	AAAGGGCUAGUGCAAUCCACA	-	408890022	408890271	GAACUGAUGGAAAGGGCUAGUGCAAUCCACAUAUACUAUAACAGCACCAAAUAUUCAAACCUCGGAAUACAUCUUGUGUUUGCGGUUCCCUUGCCUUAUUGCUUUCUUUCAUGCAAUCUACUUUCUGCAAUGUUUUUUCUUUGGUUUUGGUAGAGAUGCAUGUCUAGGUUCGUAGGCAACCACUAGCUUAACAAUUUGCUAAAAUUGGCCAACUUCCCCGGAUGCAUACUUGGCCUUUCACGGGCAGAUG	tag19310538_71
Novel-m0947-5p	3	-	AUUGCAAACCGAGUAGGAUUAGU	AAACUGAGUCGGUUUGCAGUAG	414694822	414694893	UUUGGUUAGUAUUGCAAACCGAGUAGGAUUAGUAGUAGUAUUGCAAACUGAGUCGGUUUGCAGUAGGCCUAG	tag25492564_1183
Novel-m0949-5p	3	-	AUUUUACUAGAGGACUACAUACG	UAUGUAGUCUCCUAGUGAAACCU	416034608	416034739	CUUUGUAGAGAUUUUACUAGAGGACUACAUACGAAGAAAAAUAAGUGAAUCUACACUGUAAAAUAUGUCUAUAUACAUCCGUAUGUAGUCUCCUAGUGAAACCUCUAAAAAACUUAUAUUUAGGAACGGAGG	tag27061769_6
Novel-m0953-5p	3	-	ACAUUCGAGGAACUCAUGACA	-	419577810	419577942	UGAAGUUUGGACAUUCGAGGAACUCAUGACAAAAAGACAAAAUCAAGCAUGAACAGUACAAUUUUUAAAAGUUUCUCCGGCAUCCGAAAUUUGACUUUUUUUGCCACGAGCUCAUUGAAUGUCCAAACUUCAC	tag26402505_9
Novel-m0954-3p	3	-	UCGGAGGGUGGGAAGGAUGGUG	-	419707342	419707670	AGGAGCGAGCGAUCGAUCCGCCCGUUCAAUCCGCUCGGUCGGUUAAGGCUGCAGCCUCCUUUCCUGCUGGGGCCUGGGUGCUCGUUUUGGGCUUUCUAACUGCGUCUUCAAAGGGGUUUUGGCCGGCAUCAAACUCUCCUCUGUGUGGUGCUACUCGGCGGUGGUGGAGAAGAAGAAGGCCUGUCUCUUUUGGUUGGCGCGUGCCAUGUCGCGGUCGCGCACGGUGCGAAUCUACUGGGACGAUCCCGACGUGACGGACUCGUCCAGCGAGGAGGAGGACGAGGAGGGCUGCGCCGCUCGGAGGGUGGGAAGGAUGGUGCGGGAGCUUC	tag21922089_4
Novel-m0956-5p	3	-	GUCUCUAGUGAUCCAAACACCCU	-	425781469	425781571	CUAGUCUCUAGUCUCUAGUGAUCCAAACACCCUCUAAGUCGCAGCUACUAAAAUAUUUAGUAACGAUGGGUGGAGAUGGUGGUGGACGAGGGAGGGCGACGGU	tag35074109_11
Novel-m0957-3p	3	-	UUAUAUUUUGGGAAGGAGGGA	-	425827079	425827317	UGCUAUAUACUCCCUCCUUCCCAAAAUAUAAGGCGCGGUUUCUGGUCUUUGAUCCACAACUUUGAAUAUCAUUUUCACUUAUAUUAUGUCUACACAAAUAAAAAAAUUCAAGACAAAUAAGAUGAUACCAUUUAUAAAUGCUAUAAUCAUUUUUUUUGUAUUAAUGCGUAGAGUUAUGCAUUAGAGACUGUGUAAAGUCAAGCACACCUUAUAUUUUGGGAAGGAGGGAGUAUGAAAAA	tag5151661_6
Novel-m0958-3p	3	-	CUAAUAUUUUGGUAUGGAGGU	-	427042128	427042227	UAUAUGUAUUAUCUCCAUAUCAAAAUAUAAGACAUUUUGGUAGGCUGAAAUGGCAGCCUACUAAAACGUCUAAUAUUUUGGUAUGGAGGUAAUACAUGAC	tag30491383_17
Novel-m0959-3p	3	-	UAGGGCAAAAGUGAAGCGGUU	-	427487169	427487326	GAGCAAUGGCAAACCGCUUUGCUUUUGCCCUAAGCGGUAGAUUAAGCAUUUUUUAUAAUUUGGCCAGAAUUUGGCUGCUUUUGAACUACUUUUGCUUGUCUGCUUGCCAUAAACAGCAUCUACCGCUUAGGGCAAAAGUGAAGCGGUUUACCAUCGCU	tag25657527_5
Novel-m0961-5p	3	-	GAGAUUUACGAAGUCAUCAUAGG	-	432335753	432335849	AUACCAUCUUGAGAUUUACGAAGUCAUCAUAGGCAUUUCAUCAUCGACGGGAACGUUUCUAUGCAGGAGGGAAUUUGUAGGUUAGCAUUGAUGAUGU	tag3769597_6
Novel-m0962-5p	3	-	UUCAACCUAAAUUCAAAGAGC	-	432545957	432546023	AUAGAGAAAAUUCAACCUAAAUUCAAAGAGCAGUUAACACUUUGAAUUUAGGUUGAAUUUUGUCUUU	tag18677479_6
Novel-m0963-3p	3	-	AUACAAGAUGAAGGGGUGUGUUG	-	433009711	433009852	AGGAGCUCCCCCUGCAAUCCUUGUUCCUAUUGUAGAAUGAAAGCAAAGAGACAAAGAAAGAGACCAAAUGAUUUCACUUGUUCCAUUGCAAUGUGGGAGACCCACUUAUAUACAAGAUGAAGGGGUGUGUUGGGGAGACACC	tag3415683_31
Novel-m0964-5p	3	-	AUCUUGAUGGGGCAUAGUUCGGU	-	433176562	433176634	GUGUUCUACAAUCUUGAUGGGGCAUAGUUCGGUAUCUUGCUAGAACUUGGAGCGCCAAGAAGUUGUGGGAAGU	tag29650644_6
Novel-m0965-5p	3	-	GAUUCCCUCCGGCCUCUGCAUCA	-	433183647	433183717	AGAAAAGGAGGAUUCCCUCCGGCCUCUGCAUCAAUACGAUGCAUGCAGCCCGUUGUUUAUCCUUACAUAUU	tag6394275_5
Novel-m0967-3p	3	-	CACUUAAUUUGGGAUGGAGGG	-	439666625	439666733	AAAUACUACUCCCUCUGUCCCAAAAUAAAUGACUCAAUUUCAUACUAACUUUAAGACAAAGUUAGUACAAAGUUGAGUCACUUAAUUUGGGAUGGAGGGAGUACUUUGC	tag2945570_6
Novel-m0968-3p	3	-	AAUAAGUGACUCAAAAAUGAC	CAUUUUUGAGUCACUUAUUUU	440984914	440985018	UACAAAACUAAAUCAUUUUUGAGUCACUUAUUUUGGGACGAAGGGAGUGCAAAAUAAUACUCCCUCGGUCCCAAAAUAAGUGACUCAAAAAUGACUCUACUUUGU	tag24485396_80
Novel-m0969-5p	3	-	CCUUAUGCCACUCUAGAUUUU	AAUCUAGAGUGCCAUAAGGAA	444940345	444940609	UGCCCAGUUUCCUUAUGCCACUCUAGAUUUUAACAUUUCACUUUUGACAUACUUAACUUUUGACAGUUAUCACACUUUUCAUUCUAUGACAUAAACAAAAAUUAUGAAGUGGCAAUUGUGAUACAUCAUCAAAAUUUAAGAUUGAAAAAAUUGAAAUAAAAUUAUCUUGUUUAUGCCAUGGAAUGACAAAUGUGAUAAUUCUCAAAAGCUAACAGUGACAAAACUGAAAUUUCAAAAUCUAGAGUGCCAUAAGGAAAAUUGGCAA	tag31668083_6
Novel-m0970-5p	3	-	GGGACACUGAUGGCGAAGACGA	-	451705174	451705272	CCUCCCUUCUGGGACACUGAUGGCGAAGACGAUGAUCCUGGUGAGCAAUAGACUUUCUUAGCCUAAUAUGGUUUUCAUUAUUGUGUGCUAGUAGGCAUU	tag27672508_2
Novel-m0971-5p	3	-	CGCUGAAGACGGUUGUGGUUGAU	-	452002821	452003009	UCUAUGCAGCCGCUGAAGACGGUUGUGGUUGAUAUUCCUCUUGGUUUGAUAAAACUUGUUUCAUAACUGAAGGAAAUACGUACCCGCAUUGUGCUGCGAUAACCCGUUUCUCUUCAUGGAAAACCCAACGCAUAUCACAAGUAUCAAUGCUCAUCGGACCUCGCAUUUUGAGUGUGUUGUAGGCAUGGU	tag20847359_33
Novel-m0973-3p	3	-	ACAAGAAUUUUGGGACGGAG	-	454209776	454209911	AAAUAACUCCCUCCGUCCCAAAAUUCUUGUCUUACAUUUCUCUAUAUACGAAUGUAUCUAGUGACAUUUUAGUAUUUAGAUACAUCCAUUUAUAGACAAACCUAAGACAAGAAUUUUGGGACGGAGGGAGUAAAUA	tag8134036_14
Novel-m0976-5p	3	-	AUGAAUCAAAGGACCAAUGUAGG	-	464463586	464463684	AUCCAAUCCUAUGAAUCAAAGGACCAAUGUAGGAAAUUUUUUUAAGGAUUUCAAUCCUCUAAAAAUCCUAUAGAAUUCCUUUGAAUCAAAGGAGACCUU	tag6022267_8
Novel-m0977-3p	3	-	AAAAUAAGUGACUCAAAAAUUGA	-	470792075	470792271	CUCAUUAGAAUUCAGUGUGGUAUGAGUCACAUAUUUAAGAAAUAUUAGAAAAAAUGCUAAGCACCGUCGGUGGAUCUCAUAGUAUGAGCCUAUUGAACCUUAUGGUUGCAAAAGGGAGUAAAUUAAUCAAUAACGCCAAAGUUGAUAACUACUUCCUCCGUCCCAAAAUAAGUGACUCAAAAAUUGACUCAAAUUUA	tag34622107_3
Novel-m0978-3p	3	-	AGCUUCAUUGCAGCCGUCGGUGA	-	470815956	470816070	CGCCGGUGCAACUUCACCGCGGUCGUCGAUGAAGCUCCAUUGCAGCAUCGUCCGCUGCACAACAUCUUCUGGCCGCCAGCUAAGCUUCAUUGCAGCCGUCGGUGAGCCUCCAUUA	tag28365652_5
Novel-m0979-3p	3	-	AAUAUGGAUCUGAGGGAGUAG	-	472469640	472469789	GGCAGUUCAGUAUGUCUUGACAUCAUUUAAAAUACUGCCUCCAAUCAAUAUUACUUGUCGUUCAAAUGGAUGUAUCUAGACAUAUUUCAGUGCUAGAUACAUCCGUUUGAGCAACAAGUAAUAUGGAUCUGAGGGAGUAGCAGAACUGAU	tag9249349_13
Novel-m0980-5p	3	-	UUCUCUGUUCGAAAAUACUUG	-	473885568	473885646	CUGACCUACUUUCUCUGUUCGAAAAUACUUGUCAUGUGUCUAGAUGUGCUUUAGUUUUUGGACAGAGAAUACUUGUCAU	tag6239547_5
Novel-m0981-5p	3	-	UCCGUAAACUAAUAUAAGAUC	-	477449676	477449766	AUGUACUUCCUCCGUAAACUAAUAUAAGAUCGUUUAGAUCACUAUUUUAGUUAUCUAAACACUCUUAUAUUACUUUACAGAGGGAGUACCA	tag1896157_707
Novel-m0983-3p	3	-	UCUUGUUUUUUUUGCCAUGAC	CGUGGCAAAAAUAGCAAAAUC	478741577	478741683	AUUCGUGGAAGUCGUGGCAAAAAUAGCAAAAUCAGCACUCCAAAUGCUUUUGAAAAUAGCACUUCUGGAGUAUCGAUCUUGUUUUUUUUGCCAUGACUUCCACAAAU	tag35463713_10
Novel-m0984-5p	3	-	AUUAACUGAUGCUGAAAUGAG	CAUUUCAGCGACAGUUAAUUC	478774408	478774501	ACCGUCCAGAAUUAACUGAUGCUGAAAUGAGUGUAUCUACACACUGAAACGCGUUUAGAUACACUCAUUUCAGCGACAGUUAAUUCCGGACGGA	tag17090912_10
Novel-m0988-5p	3	-	AAAAGACUUAUAUUUAGGAACG	-	487517848	487518045	AAAUCUCUAAAAAAGACUUAUAUUUAGGAACGGAGGGAGUAGUGCAUAUAGAUUCUUUUGAUAAGUCAAACCUCAUAAACUUGGACCAAGUAUGUGGAGGAAAACAUUUACAUCUAGAAUCCCAAACACAUAUAAUUAGAUUCAUCAUAAGAUGUACUCGAUCCGUUUCUAAAUAAUAUAAGUCCUUUCAGAGAUUUC	tag6997876_13
Novel-m0989-3p	3	-	UAUUUUGGGACAGAGGGAGU	-	489741657	489741772	GCUAGCCAACUACUCCCUCUGUCCCAAAAUAAGUGACGCAAAUUUUGUACUAAGUUAGUAUAAAUUUUGUAUUAAACAACGACACUUAUUUUGGGACAGAGGGAGUAUUUGGUAGG	tag18955731_5
Novel-m0991-3p	3	-	UAUUUGUUUACAGAGGGAGUA	-	499910150	499910222	AUUAUCUUAGUACUCCCUCUGUAAACUAAUAUAAGAGCAUUAUAUUUGUUUACAGAGGGAGUACAUUAUAUCU	tag20705731_31
Novel-m0992-3p	3	-	GACAAGUAUUUCCGGACGGA	-	505215705	505215826	UAAUAUACCCUCCGUCCGAAAAUACUUGUCCUAAAAAUGUACAAAAUGGAUGUAUCUAUAACUAANAUAAGUCUAGAUACAUCUAUUUCUAGGACAAGUAUUUCCGGACGGAGGAAGUAAAA	tag3003957_34
Novel-m0993-3p	3	-	AUAUAUUUUGGUACGGAGGA	-	505705536	505705633	CAUAAAUACUCCUUUUAUGCCAAAAAUAUAAGAUGUUUUUGCAAUUUAAAUUAAACCGCAAAAACAUCAUAUAUUUUGGUACGGAGGAAAUAUUUAUU	tag17168342_5
Novel-m0995-3p	3	-	GCUUGGGUCAACAGUAAAUUC	-	516363712	516363785	AGUACUAUACGGACGUGAUGUUUUUGCACCCGAGCUCCUAUGUGCUUGGGUCAACAGUAAAUUCGAAAAAUAUU	tag16727182_6
Novel-m0997-3p	3	-	AUUUUGGGACAGAGGGAGUAG	-	516499092	516499199	AUAUUUUUUUGUGCUCCCUCCAUCCCAAAAUAAAUGACUCAAAUUUAUACUGAAAUUAGUACAAAGUUGAGUCACUUAUUUUGGGACAGAGGGAGUAGAAUUUAGUUU	tag18851023_41
Novel-m0998-5p	3	-	UUAAAUUUCUCCAUAGCAUCA	GUGCUAUGGAUAAAUUUAACC	517032746	517032875	AGCAGGGAGCAAUCCUCUGGUUAAAUUUCUCCAUAGCAUCAGCCAUAUUCCCAUUCAACCGCGUUUUUGCACAUUGGGGAUGUUGACUGGUGCUAUGGAUAAAUUUAACCCGAUGGUUUCGCAUACCCGA	tag8703342_11791
Novel-m0999-5p	3	-	CCCUCCGUCCCAUAAUUCUUG	AGAAUUUUAGGACGGAGGGAG	519677252	519677391	AAUUUCUACUCCCUCCGUCCCAUAAUUCUUGUCUUAGCUUUGUCUAGAUAUGAAUGUAUCUAAAUACUAAAACUUAACUAGAUACAUUCAUAUCUAAACAAAUCUAAAAUAAGAAUUUUAGGACGGAGGGAGUAUUAAAA	tag13108427_64
Novel-m1000-5p	3	-	CUCCGUCCGGAAAUACUUGUCCA	-	520995767	520995890	AACAUACUCCCUCCGUCCGGAAAUACUUGUCCAAAAAGUAGAUGUAACUAGACUUAUUUUAGUUAUAGAUACAUUCAUUUUAUACAUUUCUAGGACAAGUAUUUCCGGACGGAGGGAGCUAGUA	tag22030859_9
Novel-m1006-3p	3	-	UAUUAGUUGCUGCCGCUUGUA	-	533746068	533746354	CUGCCGAGUGGUGUUGCGUUAGCGUGCCCGUAGCUGAUGUUGCCGUGUGCUUGCCUUGCCGUUGUUGCCUUGUUGCUGCUUGUGUUUACCGCUGCUUUGCUUGCUGACCCAUGUCGCGAUGCAUUUUGCUGCCGAAUGUUGCUAGCUAUCUGAUGCGUGUUGCUGCUGCUUGUAGUUUGCUACUAGGUUGUUAGUAGAUGUUGCUUGUUAGCUGCUGUGCCAAGUGUUGCUACUAGUGCUAGACGCCGUAGCUCGAUAUUAGUUGCUGCCGCUUGUAGCCAUGGCCU	tag24217322_18
Novel-m1007-5p	3	-	UCCAUAUUACUUGUCGACCAG	GAGAGACAAAUAGUAUGGAUC	534968869	534968972	CUCCCUCCGAUCCAUAUUACUUGUCGACCAGGUGAAUGUAUUUAGACGUAUUUCAGUGCUAAAUAUAUUCGUCUGAGAGACAAAUAGUAUGGAUCGGAGAGAGU	tag31250608_5
Novel-m1008-3p	3	-	GAUGAUGUGGCAUUGUUGCAUGA	-	537201887	537202048	AAAUUAAUUUUAAUGCAACAAUCAUUAUAAAAAUGUCUUGCUUAAUUACCUAGAAAAAAAAUCAUGCAUGAGGGUAUGUUUACAUGAAGAGAUUAAUGAAAAAAUAACUUUUGACUACAUGCAUGACUUGAUGAUGUGGCAUUGUUGCAUGAAAACGAAAAA	tag3207189_5
Novel-m1010-5p	3	-	UAAUCCUGUCGCCUUACUGCU	-	537263196	537263317	AUGGGAUAUGUAAUCCUGUCGCCUUACUGCUCCCCGUGCUGAAGCCGAUGACUGCACCUGAAGCUGGAUGUAGUUAUGAUUAUGGCCAGAGCAGUGAAGGGAUGCUGGAUAUAAUGUUUACG	tag19114266_16
Novel-m1011-5p	3	-	UAAUCUUUUGGAAAUAUGCUUA	AGUAUGUUUUUAGAAGAUUAAGCA	538418443	538418687	CUUAAUUUUGUAAUCUUUUGGAAAUAUGCUUAAAUAUCCUCAAACAUAAGUACAAGCCACACAUGCUGCACCAAUACUAUGCAAAGUAGCAUAGAGUGAGUAAAAUAGGCUCUUGACUUUUAGAUUAUACAAGAGCGGUUAUCUACAAGUCAACCCUUUUUUUACUAACUACUAGUAGCCUUGAUAUAUCUAUAUGAUUAGUUAUUAUGUCCAAGUAUGUUUUUAGAAGAUUAAGCAAACUCAUU	tag1452634_460
Novel-m1015-5p	3	-	UCUUAGGUUUGUAUAGAAAUG	-	550842111	550842211	AAAAUUCUUUUCUUAGGUUUGUAUAGAAAUGGAUGUCUCUAAAUACUAAAACGUGACUAGAUACAUUCAUAUCUAGACAAAAAUCUAAAGCAAGAACUUUG	tag13855966_5
Novel-m1016-5p	3	-	CUGUGGCAUACUUUAAGAAAU	-	550949844	550950111	CUGCAUUUUUCUGUGGCAUACUUUAAGAAAUGUUUGAUGUGCAUGCAAAAUUUUAUCACGAAAUCACACUGGAAGGUAUGGUAAAAAAAACCGAUGCUCUGAAAAUGUUACUGUCGAACACAUUUUGGAGCUUUGAUUUUUUUUUGCCACGACUUCCAUGAAUAUAAUUUCGUGAUGAAAUUUUGCAUGCACAACAAACAUUUUUUAAUGUAUGCCACAAAUUUUUUUUCUGAAUAUGAUUUUUGUGAAAUUCCUUCUUUCAGUGCGU	tag23728427_9
Novel-m1017-3p	3	-	ACUUAUUUUAGGACGGAGGGAGU	-	552562026	552562140	GGUAACAUAUACUCCCUCCGUCCCAAAANNACUGUCUCAACUUUGUACUAGCUCUUAUACAAAAUUGUAUUAAGCUUAAGACACUUAUUUUAGGACGGAGGGAGUAGCUGUGAAG	tag28781632_86
Novel-m1018-5p	3	-	UGUUCCUAAAUAUAAAUCUUU	-	556855208	556855287	UUACUUCCUCUGUUCCUAAAUAUAAAUCUUUUUAGAGAUUUCAUUAAAAAAGACUUAGUAUUUGGGAAUGGAUGGAGUAC	tag11911308_5
Novel-m1019-3p	3	-	UUGUUGGCCAGAUAGUACACG	-	557253654	557253753	UAAUUACAAGACGUGUACUGCCCGGCCAACAAAAAAGAUCCUAAUUGCCCGAGUAGGAAACAUAUCUGUUUGUUGGCCAGAUAGUACACGCUUUGUAAUU	tag34166827_22
Novel-m1020-5p	3	-	UCUGUAAACUAAUAUAAGAGC	-	558324252	558324448	UUGCACUCCCUCUGUAAACUAAUAUAAGAGCAUUUAAAUACAUUUUACACAUACUAAACAUUUUUAUUAUACACUUUUAACAUUUUUUAGUUACACGAUUAAUAUUUUUGGAUGUUAUACUACUUCUUUUUAGAAAUAUAAGAGCGUUUAAAUAAUGAUCUAAAUGCUCUUAUAUAUUUUUAUCGGAUGGAGUACAU	tag23100458_19
Novel-m1021-3p	3	-	GGAAUCUUGAUGAUGCUGCAU	GUGGCAUCAUCAAGAUUCACA	558728767	558728963	GUGAUUUCUGGUGUGGCAUCAUCAAGAUUCACACAAUGUAUGGCAUGCAUGCCAUGCUCUCAUCCUUCCCCAUCUGUCCGUGCUUGUGAACUUGAGUUUCGUUCAUGCAUGGGAGAUGGAUGGAUGGAUCGAUGAGCUUUGCUAGCUAGCCAGCGUACUAUGUGUGGGAAUCUUGAUGAUGCUGCAUCGGUGAUCAA	tag5787054_30
Novel-m1022-5p	3	-	GGUUUCGUGGUGUAGUUGGU	-	559291001	559291220	CUUACAGCAAGGUUUCGUGGUGUAGUUGGUUAUCACGUCAGUCUAACACACUGAAGGUCUCCGGUUCGAACCCGGGCGAAGCCAUUUUAUAUUUUUUUUGUCGCAUGUUUUUCCAUCGCGUAGAAAAAAUAAAAAAGAAGAAUUAAAAGUGGCCCAUACAGGUCUCGAACUUGCGACCUUCGCGUGACCAGCUGAGCUAAUAGGCCUUUCUUGCAGUAUU	tag22812682_57745
Novel-m1025-3p	3HL_unordered	+	AAAACCGUGCCUCUCGCGAAAAA	CCUUUUCCAAGAGGCACGGGCAUGC	1968544	1968649	AAACGUGUUUUUCCUUUUCCAAGAGGCACGGGCAUGCCUCUCACGAAGGCAAAAUACUGCCUCUCGCGAAAGCAAAACCGUGCCUCUCGCGAAAAAAAACGCAUUU	tag4629440_5
Novel-m1026-5p	3HL_unordered	+	AUGGAGUUCAAGCAGAAGUUGA	-	2485123	2485360	GAAGUUGUAAAUGGAGUUCAAGCAGAAGUUGAAGCUGCCAGCGACAUCUCCCUGGAGUUAGCUGAUGGAGAGAUGUUUUAUAUGUUCUUUCAUGUCACAGAAACUUGAUUAGUGUUUCACGUUUUGACAAAGAUCAUUAUAAAUGUUAUUUUGAACAUGGCAAGUGUGCCAUAUGGUUUAAUAAUGCUUAUGUGGGUGAUGCUUUACUUCACAAUGAGCUUUAUUUAUCAUCACUGCG	tag22733507_26
Novel-m1027-5p	3HL_unordered	+	UGAUCCGAAUUAAUUGACACA	-	2790323	2790422	UUACUCCCUGUGAUCCGAAUUAAUUGACACAGCCUCUAUACAAUGUCCAAAUUUUACAUUGUAUAGAGGCUGCGUCAAUUAAUCGGAUGGGAGGGAGUGC	tag6261767_12
Novel-m1029-3p	3HL_unordered	+	UUGCUGUGGUACUAUUGAUUU	AUCAGUAGUACCUCAGCAAGA	4548685	4549033	GGUAAAACUAGAAAUCAGUAGUACCUCAGCAAGAUUGUAUAUUCUCUGUUCUCGAAUUGUGCAUGUCUGUAUGGGUGGCUUUUAGAGGGGUACUCAUGCUGUAAAUUAAGUAGGGUUUCUUACUGUGUGUGUGUGUGUGUGUUUGUUGUCCCCCUUUAUAUUGAGGAUAGCACAUGAGACAACUUCUUUGAACUCAUAUAUCUGUUCAAACAAAGUAAAGCUAGAUAUUAGAUCUAUAUGUGGAAGAUACUCAUAGUGGCCUCUUGCUAUGAAACGUGAAGGACAUAGCUUAUUUGGUUAAUGUGGACUGAUACAAUCUUGCUGUGGUACUAUUGAUUUUUAGUUUUAC	tag22473561_71
Novel-m1031-5p	3HL_unordered	-	AAGAAUUUUUGGACGGAGGGAGU	UCCCUCCGUUUCAAAAAAAAAUCUUAG	831850	832078	AACCUAAAACAAGAAUUUUUGGACGGAGGGAGUAUUAGAUUAUUCCACCCCGAUGGCCAAGACUACAGUUGUUUUCUGGUAGAAAAAUAAGAUAAUGAGCAGUUUUACCAUUUAACAAUCAACAGUGCAAAAUUGUGAUUCAUUUGCUCCCUAGACUAUUUAAGUUGGACAGAUUCACGCAUUUGUAUAUUACUCCCUCCGUUUCAAAAAAAAAUCUUAGAUUUAUCAA	tag19099846_4
Novel-m1033-3p	3HL_unordered	-	UGUCGAGGGUGUAUGACAUCU	-	2484305	2484524	UGUCCACCGCCUAUCUAUGUUUUAGCAACUGAGUGGCAUAUAUCCUUGAAGAACCAGCGAACUAGCUCUUUAUCUUUUCAAAAAACUCACCUACGGAAGUACACUCUGCAAUUGAGCCCACGAUAGCGUUCUCAAUUGUGUUCUUUAUGAAAGCCAUGCAUUUUUUGUUGGUGGUGAGCCAUUUUUGGUUGUCGAGGGUGUAUGACAUCUCGAGUGGAGC	tag6165812_6
Novel-m1038-3p	3HS_unordered	+	UAGGACAUGUACAAUGAUUGAUA	-	2826324	2826594	ACAUGUGUUUUAUCUCUUCACUUAUAUAUCUCUUGUAACCCUCCUUGGCGGAGUCAUCAUAAGGCCUAUCUAUAGGUUACCAUGCUCAAAGUUCUCAGCCGCCAGCCCGUCAGGUUACCAGGGAGCAAAAACUGAAUCCCUAGGCAUCAUACAUCUGGCACACACGCCGACUCCGGCAUGUUCAAUUUCAGCGCUCUUCCCAAGCCUCGGAUUUCCACCAAAAAUCCGGCCAUCCUGUUAGGACAUGUACAAUGAUUGAUAAGAUAAUUUU	tag3113900_8
Novel-m1041-3p	3HS_unordered	-	AUACAAGGGGCACUAAUAAACC	UUUAUUGGCCCCCCACAUUU	24707	24923	UCCUCCGUCCGGGUUUAUUGGCCCCCCACAUUUUGGGUCAAAUUUUAACUAUCUAAAAUAUGACUUAUAUGGGGAGAAAAAGUAUACCGUUAGAUACGUAUUCAAAAGAGAAUUCCCACUGUAUGUUCUUGUGACAUAUAGUUUAUCUUUUAUUAUUUAAAUUUAUGAUCAAAGUUUGACCCUAAAUACAAGGGGCACUAAUAAACCCAGAAAGAGG	tag32179527_46
Novel-m1042-5p	3HS_unordered	-	UAAACCCGAUAAGCUUGACUGUU	-	441028	441187	GUAGGCGGAAUAAACCCGAUAAGCUUGACUGUUAUCAUGGUUAUGGUUAUUUAUGAUUUAUCCUAAAAACCUGAACAUUAGCUAAGCAUGUGAAUAAUAACGAGAACAAAAGAGUUUAUAGGAGUGGUUUAUUUUCUCAUUGUCAUAUGAAGUGCCAACU	tag25552135_5
Novel-m1043-5p	3HS_unordered	-	AUAUGAUCAAGUAUUGUACU	-	1819907	1820093	UCAAAAUAAUAUAUGAUCAAGUAUUGUACUCGUAUAAAAUGUUUUGCCAGGGGAAUAACUCCCAGUUGACUUUAGGGCGAAAAUCGAAUAUUUCAAGGACAAUAUAUAUAGCUCCCAGAAUACCAUGAAAGUCAUUUCUUGACAAUCAAAUGAUAAGAGUAUAGUACUUAAUCUUAUUUGAUUCCAA	tag10614048_4
Novel-m1044-3p	3HS_unordered	-	UGAGUGGCACUUAAUAUGGGA	-	2923121	2923225	UACUACCUUCGUCCCAUAUUAAGUGUCGCUCAAAUGGAUGUAUCAGCACUGAAAUAUGUUUACAUACAUCUAUUUGAGUGGCACUUAAUAUGGGAUGGAGGGAGU	tag35563867_57
Novel-m1045-3p	3HS_unordered	-	ACAAAGCGGACGGCAAAGAGGUU	-	3536394	3536492	UUGCCGUCUGCCUUGCCUUUGCCGUUUGCUGACGCAUGGCAAAGAUGCUCUUUGCCGUUAGUUGGUACAAAGCGGACGGCAAAGAGGUUGCAGAUGGCA	tag3626267_30
Novel-m1047-5p	4	+	UCCUCUGUCCGAAAAUACUUG	-	5082626	5082752	AACUUAUAUUUCCUCUGUCCGAAAAUACUUGUCACAAAAAUAAAAAAAUAGAGCUAUAUAAAACUAAAGUACAUCUAGAUACAUGUGUUAGUCCGACAAGUAUUUUUGAGGAGAGGAAGUAUAAUUA	tag57058_5
Novel-m1048-3p	4	+	UUCGAAAGGGAUCAGUGAACG	CGCUAACCCCUUCGAAAACU	13050645	13050814	UUUCACAAACUUAAUUUGUUCGCUAACCCCUUCGAAAACUUGUUUCCGAAUCUGCCCCCUACCCAGGGAGUCACUCCGGCGGACCGUUUGGGGCGACUUGUAUCAUAUCUACGGAAUUUGGAAAUGAGUUUCGAAAGGGAUCAGUGAACGGAUUAAAUUCGACAAGGGGU	tag25419504_288
Novel-m1050-5p	4	+	AUGGACUAGCGUGUAAGCCUCA	-	24677345	24677640	UAUCCAUAUAAUGGACUAGCGUGUAAGCCUCAGGCUCAUCAAAGGAGGUUUCUCCUCCACCAUACCCUGUCCCCGCUGACCUCAUUAAUGCCACGGUGCAGCCACCACCUCAUGGCUGCAUUCUCACGAACUUGGGUUGUGAUAGUGUCCACCAACAUUUUGUGGUCAUCCUAACUUCAAGAAGAAAACCAAUGUUUUGUUGUAAUUAUACUUUGCUGUUCUCCGAAGUCUUCACUUCUUUUGAUUCUACAGGUUGCUGGGGCUGCUGCAGAUGCUGGUUUAUCUCUUGCAGAUGU	tag10884049_5
Novel-m1051-5p	4	+	ACUAGACAGCAAGGAUGAGGCC	CCUUAUUUCAGCUGUCCUUGUAU	42781632	42781706	UAUUAAUGAAACUAGACAGCAAGGAUGAGGCCUUAAGCCUUAUUUCAGCUGUCCUUGUAUCUGGGGUCCCCCUUA	tag4719585_3
Novel-m1052-5p	4	+	UCUAAAUAAUUGUAGUUAGGG	-	43046972	43047051	UCCCUCUGUAUCUAAAUAAUUGUAGUUAGGGAGAACUAGACUAGUUCUUCCCAACUAUAAUUAUUUAGGUACAGAGGGAG	tag32346605_4
Novel-m1053-3p	4	+	AAGUAUUUUCGGACGGAGGGAGU	-	43681858	43682002	UUAAUUUUAAUAUAAAAUUAUACUCCCUUCGUCCGAAAAUACUUGUUUUAGAAAUUGAUAUAAUGAAUGUAUCUAUAACUAAAAUAAAUCUAGAUACGUUCAUUUCUAGGACAAGUAUUUUCGGACGGAGGGAGUAUUAAAGUUG	tag1950339_269
Novel-m1055-3p	4	+	CUAUUGUAUGAUACUAUCUUCAU	-	45870671	45870751	GGCUGGUCAUAGUGGGGAGUAUCAUAUAGUAGUAUCAUGUAUAUGAUACUAUUGUAUGAUACUAUCUUCAUANUGCAUAGU	tag36647505_11
Novel-m1056-5p	4	+	AUUUUCUGCAACAAGGAUCGUGU	-	54484485	54484609	GUUAUAGAAUAUUUUCUGCAACAAGGAUCGUGUUGGGGAAACAGCUAUAGAUUUUUUGUAACAUAAGUUGUGUUGCGAAAUAUUUUUUGCAACAUCGGUUGUGUUGUAGGAUAUUUUUUACAACA	tag27188717_8
Novel-m1057-5p	4	+	CUCGGGUGAACAGUAAAAUCGA	GAUUUUACUGUUAACGCCGAGCU	71107110	71107457	CUCAANNNAGCUCGGGUGAACAGUAAAAUCGAAAUAAUUUCAAAAGAAGUUCAAAAAAUUCUUUUUUUUGUGAUAAACAUUGACAAAAGUUCUAAUAUCUUGCAAAAAUUCGUGAGAAGCAUGGCAAAAAUAAUAAUAUCGAUACUCUCAAAAUGCUACUUUCAAAAAGCAUUUUGGAGUAUCGAUUUUGUUUUUUUUUUUUGCCACGACUUCCACAAAUGUGAUUUCGUAAUGUAAUUUUGCAGGCAGUUUGAACUUUGAUCAAUGUUUGUCACCAAAAAAUUCAGAUUUUUUAAUUUGUUUUUAUUUGUAUUUGGAUUUUACUGUUAACGCCGAGCUCAUUUGAGC	tag21834375_6
Novel-m1058-3p	4	+	AAGGGUGGCUUAUAUAGAGUG	-	98377744	98377926	GAGAGGUGGGGCACUCUAUAUAAGCCACCCUCAGGCACAAGGGCUCGCACCCCCUAUAACACACAUUUCGCACCGCAAGAGCUCACGAGAACUCAGACGUAGGGUUGUUACCUCUAAGAGAGGGGCAUGAACUCAUAGAUGUCUACGUAACUAAGGGUGGCUUAUAUAGAGUGCGCUACCCCU	tag20347213_7
Novel-m1059-3p	4	+	AAAAGACUUACAUUUAGAAACGG	-	134055324	134055548	AACUACUCCCUUCAUUUUUAAAUAUAAGACUUUUAAAAAAUUUCACUAAACGAUUACAUACGAAAUAAAAUGAAUGAAUUAGGCAUUCCUCUUAGACAUUCAUAUAUAGACAUACGACAUAUAAGACUUUUAAAAGAUUUUACUUUAACAUAUGUCUAUAUACAUUCAUAUAUAGUCUUAGUAAAACCUUUAAAAAGACUUACAUUUAGAAACGGAGCAAAUAGU	tag3324699_6
Novel-m1060-3p	4	+	GAAACGUCUUAUGUUAGUGUA	-	134416127	134416209	UCUCCCUCUGUACACUAAUGUAAGACGUUUUUGCAGUUCAAAUUGAACUACAGAAACGUCUUAUGUUAGUGUACAAAGGUUGU	tag35295844_23
Novel-m1061-3p	4	+	CUGGCCGUCGCCGCCGCCGCC	-	134703552	134703638	UGGCCCUGCGGGCGGAGGACCCGGACGGCGGCGUAGGCGGCGCCGAGGCUGCACCACUGGCCGUCGCCGCCGCCGCCGCGGUGGAAG	tag4614538_5
Novel-m1062-5p	4	+	UCCAUCCGAUCCGACUUAAUU	AAUUAAUUUGGACCGGAAGAA	134951213	134951332	AUUUCAUUCAAUUAUUCUACUCCAUCCGAUCCGACUUAAUUGAUGGAUCCUCUAUAAGAGGUUCUAUAGAUGCUUCAUCAAUUAAUUUGGACCGGAAGAAGUAUUUAUAUUUCAUAAAUA	tag18146302_30
Novel-m1063-5p	4	+	UCGUGGACUAAGUUGGAAUCUG	-	135215336	135215561	UGCAAGAUUGUCGUGGACUAAGUUGGAAUCUGCGGGAAGUUUUAUACAUACGAGAAGACAUGGUAAUAUUUGCUCUUCGUUUGAUCACACACAAAGCAUAUGAGAGAAACUCAACAUUUUCAUCAUGGUCUUCUUCUUUUGACGACUCAAAGAAAGGAAAAGAAAUUCAGAGAAAUACACUGAAAAUAUUUUUGGAGUUUUUGAUUUUUCUCACGAGGAAAGAAAA	tag21312316_79
Novel-m1064-5p	4	+	UUCUUGUCUUAAAUUGUCUAG	-	135606359	135606467	CGUCCCAAAAUUCUUGUCUUAAAUUGUCUAGAAAUGGAUGUAUCUAAAUACUAAAACAUGACUAGAUACAUUCAUAUUUAGACAAAUCUAAGACAAGAAUUUUGGGACA	tag34348258_75
Novel-m1065-3p	4	+	GACAACUAGCAUGGCAAUGAU	-	135785702	135785824	UUACUACGAAGGUGGAGGUUAGAGGCUUAUCAUGGCAUGUUGGGAGGCUUGAAAAAUAAGUGGUGGGUAGCGAGGCAUCGCGAUAGAAACAAGACAACUAGCAUGGCAAUGAUAGCAGUGGUA	tag8893605_9
Novel-m1066-3p	4	+	UUUACAAAGAUGGCUACAUGC	-	136059643	136059767	GCCCUAUAAAAGGGCAUGUAGCCAUCUUUGUAAAUCAAGUAUUUUUUCUGCUUCAAUACAAGCCUUCGUCCAGCUCAUCCAGAAGAAUACUUGAUUUACAAAGAUGGCUACAUGCCCGCAUGGGG	tag18660363_6
Novel-m1067-3p	4	+	GACACUUAUUUUGGAACGGAGGG	CUCCGUUUCAAAAUAACUGUCUC	136129744	136129852	UUAUAAUACUUCCUCCGUUUCAAAAUAACUGUCUCAACUUUGUAUUAACUCUAGUAUAAAAUUAUACUAAGCUUAAGACACUUAUUUUGGAACGGAGGGAGUACAAUGU	tag21273709_52
Novel-m1069-3p	4	+	GGCCUAUUAGCUCAGCUGGUU	-	137656894	137657176	CAGACUCGAGGACCAGUUUGUGCAAAUCCUUUGUGACAUGGACAUCAAAGGUAUUUCCAUUGCGUGACUCCAGAUUUACAGUUCUUGUUAUUUGGCUCCUAAAUUGUUGCACAAACUUGUCUGGUAUUGUCUGCAGCAGCAAAGAUAGACAGAACAUUUUAUACUGUAUAAACAGACCUGUAUUAUGAUGGUCGAACAUCCUCACAGUUGUCUCUUCUUUUUUAAUUAUGUUAUAUUAAUCAACUCGAAAAAGGCCUAUUAGCUCAGCUGGUUNNAGCGUCGU	tag9466337_6552
Novel-m1070-5p	4	+	UGAUCCAUAAGCGUUGCAGUU	UGCGACGCUUAUUUUGGAUCGGA	137972865	137972982	AAAGAAUUAAGUAUUCCCUCUGAUCCAUAAGCGUUGCAGUUUUGAACUAUGGUUUAACUAAUCCUAGUUCAAAACUGCGACGCUUAUUUUGGAUCGGAGGGAUUAACUGUUACUUUUC	tag12176769_96
Novel-m1071-3p	4	+	CACCACCCAGUCCACCUCAGCA	-	139416131	139416203	UCUCUGACUGGCUCUGUAGGUCUGACGGGAUGUGGAGUAUCCACCACCCAGUCCACCUCAGCAUAGACAAAGG	tag18672715_5
Novel-m1072-5p	4	+	UACGAUCCAAAUUAAUUGUUG	-	139639249	139639340	UGAUACCCCCUACGAUCCAAAUUAAUUGUUGCAGCUUUAGUACAACUUUUUACGAAAGUUGCGUCAAUUAAUAUGGAUCAGAGGGAGUACUU	tag3707114_5
Novel-m1073-3p	4	+	UGGGUGGGUCUUCUUGGCU	CCAAGAAUGACUUGCCUAUG	143526938	143527075	CAUCUGGUAGCCAAGAAUGACUUGCCUAUGCAAUGCCUCUGCUAACUGAUCCAUCUCACCAUCAAUUUGGGCAAAGUUCUUGUGAUGGAUGCAGUUUGUGUGGUUGCAUGGGUGGGUCUUCUUGGCUAACCAGAGUGG	tag9974259_128
Novel-m1077-3p	4	+	UUACAUUAUGAGACGGAGAGAG	-	155743245	155743342	AUAGCGACUCCCUCUAUCCUAUACUGUAUGACGUUUCUUGACGCUACACUAGUGUCGCAGAAUGUCUUACAUUAUGAGACGGAGAGAGUAUAUAGUUA	tag18441045_26
Novel-m1078-3p	4	+	CUCUCUACCGACUCAUGAAGAA	-	156706905	156706975	UUAGUCGGGUUUUCUCGCGACUCCGUGAGAAGGCCUUGCCUCUCUACCGACUCAUGAAGAAAUUCGACAUA	tag4589813_4
Novel-m1079-3p	4	+	AACCGUGACUGUCUCUUUCGUGA	-	157212863	157213035	GGACUAGUUGGACCAACCGUGCAGGGUUAAGAUCUUUCAGAAAGGUGCGCCCACGGUUAUAUGGCAACAUGGAAAUUUGGUUAACAUCCGAUUUUAGAAAAUUGAAGUAAACUUAAGUAAAACAUGCCAACUAUGUGCGUAACCGUGACUGUCUCUUUCGUGAGUCUCUAGUC	tag17184435_5
Novel-m1080-3p	4	+	AUGUAGUUUUUUAGUGGAAUC	-	157493272	157493383	GUCUUUUUAAAGAUUUUACUAAGAGACUAUAUACGAACCAAAAUGAUUGAAUCUACACUCUGUAUGUCUAUAUACAUCCGUAUGUAGUUUUUUAGUGGAAUCUUUUAAAAGA	tag27034042_107
Novel-m1084-3p	4	+	UGCAAAUUCGGUCAAGUUUUG	-	187361690	187361809	CCAAACUGUGCAAAACUUGACCAAGUUUGUAGGAAAAAUUACCAACAACUACAAUACUAAAUGGAUAUAAUGUUGUUCGCAGAUUUCCCUGCAAAUUCGGUCAAGUUUUGCACCAUUUGA	tag18662537_7
Novel-m1085-3p	4	+	UCUAUUAUGGGACGGAGGGAG	-	196226625	196226734	AAGUUUAUUACUCCCUCCGUCCCAUCAUAUAAGAUGUUAUUACAACUAAUAUGCGUGUAUAUCGGUUGUAAUAACAUCUUCUAUUAUGGGACGGAGGGAGUACUAUAUAU	tag15476539_9
Novel-m1091-3p	4	+	UCUGUUCCCAAAUAUAAGUC	-	203997576	203997794	CAGUCGAGCGCUUUGUUGUUUGGUGUGGCAGAGGACACUAUUUGCGGUGCAAAAACAGUUUUCAUGCAUAAACUUAAUCACAACAGGUCAAAUAAGCCUAAAAAUUGAAUAGAACGCUAAAUAAUACAUGCAGUGAAGCUAUCUUUUCUGUGCUAUCUCAUUAAAAUUGCAUAGUUGGUAUGCACUCCCUCUGUUCCCAAAUAUAAGUCCUUCAGAUAU	tag23764197_21
Novel-m1092-3p	4	+	ACACUUAUUUUGGGACGGAGGG	-	204622371	204622474	AGCUCAUACUCCCUCUGUCCCAAAAUAAUUGUCUCAACUUUAUACUAGCUCUAGUAUAAAUUUGUACUUAAGACACUUAUUUUGGGACGGAGGGAGUAGUUAAU	tag11316725_36
Novel-m1093-3p	4	+	AAUGGCCUUUGACUGGACGGA	-	206138441	206138539	UCCGUACAUUUCCCGUCCAGUCAAAGGCCUUUAACCGUUAGAUAUUUCUAUACGCGCACUUAACGGUCAAUGGCCUUUGACUGGACGGAAAGUGUACGG	tag22244115_24
Novel-m1094-5p	4	+	UUCAAAAUAAGUGUCGUGGUU	-	208139137	208139219	CUACACUUGAUUCAAAAUAAGUGUCGUGGUUUUAAACCAUGGUUAGUUCAAAACCGCGACAAUUGUUAUGGAUUGAAAAUAGU	tag1126924_81
Novel-m1097-5p	4	+	UUGCAAAGUUUCAUCGGGGAA	-	242657674	242657841	UUAGGAGUGAUUGCAAAGUUUCAUCGGGGAAUGAAAUUUGUGGAAAUCGUGGCAAAAGAAAACAAAAUUAGCACUCAAAAAUGCUUCUGUUGUGGAGCAUCAUAUUUUUUUUUUUGCCACGACUUCCAUGAAUGUCAUUCCGAGAUGAAACUUUGCAAUUAAUCAACA	tag12959321_8
Novel-m1098-3p	4	+	AUUUUGGGACGGAGGGAGUAA	-	242845317	242845409	UAUUCUAGAGUUGUACUCCCUCCGCCCCUUUAGUACAAAGUAGAGUCACCUUUGAGUCACUUAUUUUGGGACGGAGGGAGUAAAUCCCACUGC	tag4890625_26
Novel-m1099-5p	4	+	UCUAUAAAGAAAUAUAAGAGC	-	243010690	243010780	UAGUACUCCCUCUAUAAAGAAAUAUAAGAGCGUAUAUAUCACUACUUUGGUGAUCUAAAUGCUCUUAUAUUUCUUUACGGAGGGAGUAGAA	tag31670921_5
Novel-m1100-3p	4	+	UGGACUGAAGUGAGCUCCCUC	-	243630936	243631145	GAUGAGAGAUGAGGGAGCUCCCUUCAGUCCAAGCAUGGAGGAGGAAAGAGAGAACAAUCUCCCGCUGCAUUCGCUCAUUCGCACAGUAAAUAUUGCGGUCUGAUGUUAAAGUCUCGUAUCCACUGUGUGCUCGAGUGAAUGAAUCGGCAGCUCGUUCAAUCCCCGCUACCUCCCAUGAGUGGACUGAAGUGAGCUCCCUCAAACUAAUAC	tag28087100_38
Novel-m1101-5p	4	+	GUAAAAGGUGGAAGGCUUGGC	-	244802748	244802839	UACAUAUUUGGUAAAAGGUGGAAGGCUUGGCCUUAUGAUCGGUGUUUUUUCCACCUUUUUCGCCCUAGUUACUUGUGUACCGGUGUUAUGUU	tag4155551_36
Novel-m1102-3p	4	+	UCCAAAACGUCUUACAAAAGC	UUUUGUAAGACGUUUUAGACA	245653955	245654055	UCUCUCGGUUCACUUUUGUAAGACGUUUUAGACAUUUGAGACAACACCCAAAACAGUGCAAUUUCAGCUGUCCAAAACGUCUUACAAAAGCGAACAGAGGG	tag34883624_7
Novel-m1103-3p	4	+	CUUAUUUUGGGACGGAGGGAGUA	-	247712417	247712532	GAUUCUGUUUUACUCCCUCCGUCCGAAAAUAAGUGUCGCAGACUUUGUACUAAGUUAGUACAAAUUUUACUAGAUCAACGACACUUAUUUUGGGACGGAGGGAGUAGUAUAUAUUG	tag21695869_207
Novel-m1104-5p	4	+	AUUCUUCCUCCACUAGAGUUCU	-	248138225	248138572	UCAAAGUGAAAUUCUUCCUCCACUAGAGUUCUCAGACUUAGAACAAUGCAUUGCUUGCAUUAACGGAAAGUAUGUAAAACAAAUCAAAAAGGGUGCAACCAUAAGCACGGGAAAACUAGAAAUCAUUCACACUCACAUUUGUGGACCAUUUCCUAUGAAACGUGUGGAUGGAUAUGACUCGUUCAUAACAUUCAUAGAUAAUUUAUCCCGAUAUGGUUAUACUUGUCUAAUCAAAGAAGGAAAUGACGCAUUGGAUAAAUUUAAUAUAUUCAAAGCUGAAGUUGAAAAUCAGCUUGGCAAAAAAUAAAGAUAGUGAGAUCUCACCGUGGGGGGAGUACUACGGUUGGC	tag11820250_15
Novel-m1105-5p	4	+	UGGAAAUGAGAUUGCUGAGUC	-	252165228	252165536	UUGAUACCCUUGGAAAUGAGAUUGCUGAGUCCCUGUGUCUCACAGAUUACUACAACAACAAUUGUAGCUACAGGUUAUGCGAUGCUUUGAUGUGAGAGCGAUGCUUGUUUAAUUUGGAGUUCUUCUUCAUCAUCAUCAUCGAUCAGAGGAUGGGUUCCAAGCCGACAACAUGGGAUUAGCUAGGAUGGAUGCCACUUUUAUUGUUUGAUUUUGUAUGUAUUUGGACCCUGCUUUUAUGUAUGAUGAUUGAUAUUGAUGAUUGUGUUGAGAUGAUCUUGACUUAGUUUGUGGCGAGUCUAAGGCAAUUCC	tag3604537_5
Novel-m1106-3p	4	+	GAAGAGGAAUGGGUUAUCACGGC	-	252445985	252446264	GUUGCUUCGAUGUCAAGUGGUGACUUCAUAUCUUUUCUAAGUCGUGUUCUCAUAUUUUCGUGGGAAUUCUAAUCCUUUGGCUUAAUCCAGUUGUCAUGUAAAAUUCUAUUCAACUCGGAGUUCUUAUCUUCUUGAUAAUUUAAUUUUAUCCAAUAUUCGCAAGAUCCAUCCUCAUAUUUCCUUCCGGAGUUCGUCUCAUGUGUCCCAAGUUGUCUUUAAUACUAGUGAUCUGUGUUGGGUUUUCCAUGAAGAGGAAUGGGUUAUCACGGCAUAAUGUGGG	tag9680952_4
Novel-m1107-5p	4	+	GAUUUGGUCAAAGUCAAGUGAUA	-	252637907	252638121	CUGUAUAUAAGAUUUGGUCAAAGUCAAGUGAUACAAAGUUUGACCAAAUAUAUAUUAAAAGAUAUCAGCAUCUAUAUACUAAACAUAUAUGCUAUGAAAAUUAAUAUUAUGUUGCAUCUACUAAUAUUGAUUCAAUAUUAUAAAUGUUGAUAUUUUAUUUUAUAAAUUUAGUCAAAGUUUAUGAAGUUUGACUUUGACCAAAUCUUAUAUGCGGA	tag1425092_31
Novel-m1111-5p	4	+	UUACUUGUCUUACAUUUGUCU	-	254655063	254655144	CCUCCUAGAAUUACUUGUCUUACAUUUGUCUACAUAUAGAUGUAUUUAGACAAAUUUAUAACAAGUAAUUUGGUAUAAAGGU	tag9184538_24
Novel-m1112-5p	4	+	UGACUUAGCUUUUAUCACCGG	-	256883799	256883868	GCACUCGCCCUGACUUAGCUUUUAUCACCGGGGUACUCGGUAGAUAUCAAGAGAAUCCAGGCAUAGAGCA	tag17775732_17
Novel-m1114-5p	4	+	UGGAUGGCUAUGACUUGUUCA	-	261793199	261793435	GUGAAAAGUGUGGAUGGCUAUGACUUGUUCAUAAGAUUCACAGAUGAUUACUCCCGAUAUGGUUAUAUUUAUCCAAACAAAGAGAGAAAUGAAGCAUUGGAUAAAUUUAAGAUAUUCAAAGCUGAAGUUGAAAAUCAGCUUGACAAAAGCGUAAACAUAGUGAUAUCUGACCAUGGGGGAGUACUACGGUCGGCACACUCCAUAUGGCCAAGUUCGUGGACCUUUUGCAAAGUUCUU	tag14402863_9
Novel-m1115-5p	4	+	UCCGUUCCAAAAUACUUGUUGU	-	263666682	263666774	UGGUACUCCCUCCGUUCCAAAAUACUUGUUGUACUUUUUGUUCAAAUUUGAACUAAAACCAUGACAAAUAUUUUUGGAACGGAGUGAGUAAUA	tag1839777_36
Novel-m1118-3p	4	+	UUAGUUUACAGAUGGAGUACU	-	274222092	274222205	AUGCUCGAUGUAGUUAUUACUCCCUUCCUAAAUUAAUAUAAGAGCGUUUAGAUCACUAGAGUAGUGAUCUAAACGCUCUUAUAUUAGUUUACAGAUGGAGUACUAUAUAAGCCC	tag26235418_21
Novel-m1119-3p	4	+	CGUAUGUAGUCACUUAGUGAAAU	-	278093662	278093774	UCUUUGAAGAGGUUUCACUAGAAGACUACAUACGGAUGUAUAUAGACAUACUUUGGAAUGCACAUUCAUUCAUUUCACUACGUAUGUAGUCACUUAGUGAAAUCUCUACAAAG	tag5758754_12
Novel-m1121-3p	4	+	UCUUAUAUUAGUUUACGGAGG	-	282335661	282335753	AAUAUUACUUCCUCUCUAAACUAAUAUAAGAGCAUUUAGAUCACUUUUAGUGAUCUAAACGCUCUUAUAUUAGUUUACGGAGGGAGUAUAUGU	tag18889825_42
Novel-m1122-5p	4	+	GACAGUUGGCGCCCACCGUGGGG	-	282971017	282971269	ACAAAAUCAUGACAGUUGGCGCCCACCGUGGGGCUGAUCUCACGGUGGAAUUGUGUUCUUGAGGGGAUCUCUCCUAAGGAUCGAGAAACUUAUGAUUCACUUCAUCCGCGAGGUCGGAGCGGAAGAUCACAUCGUCGAUGAAUAAUCAAAGCCACACAUACAAGAUUUGAGAUCAAAAGAAAAGAAAAUUAGGGUUACAUGUUCUGCGUUGCCACACGCGCCAUGGUGGCCAACCAAGCCCUGGAUGAGUGUU	tag2549389_9
Novel-m1123-3p	4	+	GUGCCGAGUGUUGCUACUAGUG	-	285840264	285840503	UGGUGUUGCGUUAGCAUGCCUGUAGCUGCUGUUGCUGUGUGCUUGCCUUGCCGCUGCUGCCUUGUUGCUGCUUGCGUUUAUUGCUGCUUUGCUUGCUGACCCAUGUCGUGAUGCAUUUUGCUGCCGAAUGUUGCUAGCUAUCUGAUGCGUGUUGCUGCUGCUUGUAGUUUGCUACUAGGUUUUUAGUAGAUGUUGCUUGCUAGCUGCUGUGCCGAGUGUUGCUACUAGUGCUAGACGCCG	tag15272939_6
Novel-m1124-5p	4	+	GAUAAGGCCGAUGAGUUUGUGA	-	286964623	286964771	GGGAGUUCUUGAUAAGGCCGAUGAGUUUGUGAUGCUAGAAGAUGAGGACCCCCGUGUUCUCUAUCAAAGGGUGACUUGUCUUGCCGUUGCUCUCCAAGACCAUGGGAGCAAGGAUACAGAUGACACUUGGAUCUGGUUCAAGUUUCUCA	tag15325620_12
Novel-m1125-3p	4	+	CGUAUGGCCAUCUCACUCGGCG	-	287839416	287839764	ACAAUCGGGAUGCAACGGGCUGAGUGGCCAAAUGGGCUAUGGAGCUAUUGUGUUUGGAUAUCAAGUCUGAAGUAAAGAAAGAUAUCAAACCUCAGGCCCUGGUUGAUUUUAUGGCCAAGUGGGUGCAACAGCAACAGCCAGCCCAGAUUCACUCGGUGCAUUGGAGUAUGUUCUUUGAUGGAUGCAAAAUGCUAAAUGGGUCUGGUGCUGGUGUGGUACUGGUGUCUCCAAAGGGCGACAAGCUUAACUAUGUCCUUCAGAUCCACUUUGAUUCAUCCAACAAUGAAGCUGAGUAUGAAGCUCUCCUUUAGAAGUUGCGUAUGGCCAUCUCACUCGGCGUCCGACGCCU	tag23935297_18
Novel-m1131-5p	4	+	CCGUGUAUCCGGGUUCGUCUCG	-	300156697	300156805	CACAAAUCGACCGUGUAUCCGGGUUCGUCUCGUUCUACUGAUCAACUUUCCGUGUAUCCGGUGGCAGUAGGGAUGUGCACGGAGUAGGGAAACGGUUAGGGUUCGGUGG	tag36914066_7
Novel-m1135-3p	4	+	AAAUCCUUCCUCAUACUCGUG	-	310749345	310749466	UCAACAAAGGUAUUGCGAUGUGAAGAGGGAUCCUCAUUUUUUGUGGACUAACUUGGUAGUUAGUGAUGAUAUUCCCCGACAACAACGCAUGAAAUCCUUCCUCAUACUCGUGAUCUGCGUUG	tag17716955_5
Novel-m1136-3p	4	+	UUAUUUAGGCAUAGAGGGAGU	-	320236454	320236556	UUAACAUUAUACUCCCUCUCUACCUAAAUAAUUGUAGUUGGGGAGAACUAAUCUAAUUCUCCCCAACUACAAUUAUUUAGGCAUAGAGGGAGUAUAUCCUUUG	tag33811020_37
Novel-m1138-5p	4	+	UAUUAGUAUUGGUCUAGGGCC	-	320617993	320618120	GUAUUAUUAGUAUUAGUAUUGGUCUAGGGCCUUAUGUAUCCGUAUUAGUCUAGAUGUUCUUACUUGUACACCAAGUCCCAGAUAUGCAAUACAUAAGGCCCUAGACCAAUACUAAUACUAAUAAUACU	tag17975161_13
Novel-m1141-5p	4	+	AUUUUGCUUCGUAUGUAGUCUCU	-	345219454	345219536	AGAUUCACUCAUUUUGCUUCGUAUGUAGUCUCUUAGUAAAAUCGCUUAAAAGACUUACAUUUAGAAACGGAGGGAGUAUAAUA	tag11171005_5
Novel-m1142-5p	4	+	UAGGAUUACCAAGCCAAACUGGU	-	345228205	345228474	UUACUAUCUUUAGGAUUACCAAGCCAAACUGGUCGACAUUAAGUCUAGUAAUGCUUUAGUUAUAUAAGGGAAUUGAUUGUGGAAGGGUACGUAGAUUCUUUUUACUCCUUCCCUUGAGUCACUCUAUUCUGAGUCACCCCCUUCUCUUCUACGGGGAUUAAGGACUAGGCUUCUUACCUAUCUGCUAGGAUCACGAGUUACUGGAUCCAUAUACUUAUAGGAUGGCUCUUGUGUGUCAACCAUGUUUCCAUCAGAGUCGUGAGAAGUGAU	tag25086804_8
Novel-m1144-3p	4	+	CAAGAAUUAUGGGAUGGAGGG	-	358245513	358245610	GUAUGCUACUCCCUCCUUCCCAUAAUUCUUGUUAUUGUUUUAGUUCAAAUUUGAACUUGAACAAUGACAAGAAUUAUGGGAUGGAGGGAGUAUCUUGU	tag6641800_9
Novel-m1145-5p	4	+	CUCCGUCCGGAAAUACUUGUCCU	GACAAGUAUUUCCGGACGGAUGG	368790069	368790192	AAAGUAUUCCCUCCGUCCGGAAAUACUUGUCCUAAAAAUGAUUAAAAUUGAUGUAUCUAUAACUAAAAUAAGUCUAGAUACAUGCAUUUCUAGGACAAGUAUUUCCGGACGGAUGGAGUAUAUA	tag21313445_82
Novel-m1146-3p	4	+	UUUUACAGUUCCGCGAUGCGG	-	384302306	384302438	CAGAAUAAAACCCGCAUCGUGGAACUAUAAUGCAGAAUAUUAUGUUUUAUAGUUUCAUGAUACGGAUUCUGUUCUGCCGCAUCCUUCGUUGCGAAUAUUCUGUUUUACAGUUCCGCGAUGCGGAUUCUAUUCU	tag28350987_3
Novel-m1147-5p	4	+	UCUCCGCGAAGUAGUCUUGCA	-	384303090	384303293	UAUGUUGGAUUCUCCGCGAAGUAGUCUUGCAUGAGCAUCUCGUUUGCAAGAUGGCGGUUACGAGGGAUGCACAUGCGUCCGAUGAUAAAUCCUCACCAUCUCUUCCGGUUCCUAUCCUCGUGCUCCUUCACGACAAGCACGACCACCACUAUUUGCUACCGAUGUCUCUCAAGCAACGACUCUAUGUAUGAGUCGUCCGACGAG	tag18223890_7
Novel-m1148-3p	4	+	UCUUAUAUUUAGUUACGGAGG	-	400255834	400255905	GUUACUACUACCACUGUUAAUUGAACUGUAAAAACAUAGCAUCUUAUAUUUAGUUACGGAGGUAGUAGUACC	tag6908991_3
Novel-m1149-5p	4	+	UCAAUGCCCUGUUUUCUACUA	-	404083965	404084148	UGUUGUUGGCUCAAUGCCCUGUUUUCUACUAGUGAAAUAUCGUCAAUAUUUCCUUUCACUUGCACGACUAAAUGUUGUGAUAAUAAUAGUGCAAGAAUAAUGUGGACUAAGCAUGAAUCUGCACGACAAUUUCAUACAAACUAGAAGACAAGGUAAUAUUGGCUCAUUAUUAUACUAACAAUAA	tag15487991_6
Novel-m1150-3p	4	+	UGCCAAAGGAGAAUUGCCCU	GGGCGCUUCUCCUUUGGCACG	406187667	406187821	UGCGUGGCGUGUGAAUCCCAGGGCGCUUCUCCUUUGGCACGGAGGCAUACAUGCAUAACCAGGUGAAGAAGCUCCAGGCCGACCAGUGCGUACCGCUAGCCAGCCGCGUCGUGCGUGCCAAAGGAGAAUUGCCCUGCGAUUCACCUCAGCUGCUC	tag33665547_118
Novel-m1153-3p	4	+	AAUCGUCAUGGAAUGAGCGUC	-	416368711	416368831	UGAUAAUCUGUGACACACAUUUUGUGACGAUUCAGUGAAAAACCGUUAGGGAAUCUUCUUAAUUUCACAAACUAUGACAUUUUUUCAAUGAAUCGUCAUGGAAUGAGCGUCAUAAAUUAUC	tag10360253_91
Novel-m1156-5p	4	+	AGCUAGCUCCAACUUUAAAAACA	-	428411891	428412092	UUUGGCUUUCAGCUAGCUCCAACUUUAAAAACAGAAGUAUUUGGUGAGAAUAGUCUACUUUGCCCCUAUUUUUUAUGCAUGAUGUUUUGACGGCCCAACAUUUGUGCGCCUUGAGAAAAAAAUUUAGAAGUCUUGUAAUUCAAAACAUACAAUAUUUGAAGUGAACUCAUGUACUUGUGGUUUGAGUGUUGUACGCACGAAC	tag3748212_10
Novel-m1157-5p	4	+	CUGGGUGACGAAUAGAGUUUCUA	-	428667689	428667758	AUUCUGCACCCUGGGUGACGAAUAGAGUUUCUAUAUACAUAUAGAAUAGUUUAUUCUUCAUCCAAGAAUA	tag26376012_4
Novel-m1160-3p	4	+	AUUUUUUAAGCCGCUCAAAAGA	-	435147877	435148075	CUUUGCAGUUCUUUUGGCAGCUUAAAAAAUAAGCCUUCUCAUUCCCAGUUUUUUUUCUAUAAGGUGCCUCAUUCAUUGGGGCUUGGAAACUAGUUAUGGGAUAAUUAAUUUAAAAAUCUCAAUAAAAUUUGGGUUGAUUUAUUUUUUAAGUUAAGGAGAGGUAGCUUAUUUUUUAAGCCGCUCAAAAGAACUAGCCAAA	tag13005794_24
Novel-m1162-5p	4	+	CACUCCGUCCCAAAAUUCUUG	-	460305246	460305385	AUCAUAUACUCACUCCGUCCCAAAAUUCUUGUCUUAGAUUUGUUUAGAUAUUAAUGUAUCUAGUCAUGUUUUAGUAUUUUGAUACAUCCAUUUCUAGAAAAAUCUAAGACAAGAAUUUUGGGACGGAGGGAGUAUGUAUU	tag29693603_6
Novel-m1164-5p	4	+	UUCAUCUACUCCCUCCGUAAA	-	469499965	469500065	CUGCAUUUUUUUCAUCUACUCCCUCCGUAAAGAAAUGUAAGAGCAUUUUAUCUAAACACUCUUAUAAUUCUUUACGGAGGGAGUACAUGAUAAUUCUGCCC	tag25322362_22
Novel-m1167-3p	4	+	UCGCUUAGCCGCCGUGUUGCU	-	471714329	471714397	UGUUGCCGCUUGCCGCUGGUGGCUGAUGUUGUUUGUUGUCGCUUAGCCGCCGUGUUGCUUGCUGCUAAU	tag2797238_9
Novel-m1168-5p	4	+	GACGAUCUAGGUACACGUGCAUG	-	473927347	473927481	UAUCAGUCAAGACGAUCUAGGUACACGUGCAUGCCUUCUAAACUGUAAUGGACGGAGUAAUAUAUAGUAUGUGCUUAUGGAUUUCAUUGUGUUGGAUAUUGAUUGCAAUCUGUCUUGUCCAUUUAUACUUGGUAG	tag30668396_4
Novel-m1169-5p	4	+	UCUGUCCCAAACUAAGUGUCU	ACACUUAUUUUAGGAUGGAGG	483988309	483988400	UUGUACUCCCUCUGUCCCAAACUAAGUGUCUCGGACUUGGUACAACUUUGUACUAAAUCCAAGACACUUAUUUUAGGAUGGAGGGAGUAAUA	tag22977111_78
Novel-m1171-5p	4	+	CCUUUAGUCCCGGUUGGUGCC	-	492291564	492291664	GACGAAGAGACCUUUAGUCCCGGUUGGUGCCGACAACUGACACGAAAGGGCGUAUUUCAUGUCGGUUGGUGGCACAAACCGAGACUAAAGGCAUGUGCGUG	tag32731568_7
Novel-m1172-3p	4	+	AUGUAGUCCUUUUAGUGAAACC	UUUUACUAGAGGGCUACAUAC	496053797	496053911	UCUUUUUAGACAUUUUACUAGAGGGCUACAUACGAAGCAAAAUGAAUGAAUCUAUACUUUAAAUUAUGUUUAUAUACAUCCGUAUGUAGUCCUUUUAGUGAAACCUUUUAAAAGG	tag36400920_8
Novel-m1173-3p	4	+	UCUGCGACAAUUAAUAUGGAU	-	501122337	501122431	UCAAUUAUCGCUGAUUUAAUAGCUAAUUCAUAUUAAAUGUCGUCGAUUCAGUAGGGGUUCUAAAUCUGCGACAAUUAAUAUGGAUCGAUAAAUGC	tag20140118_6
Novel-m1174-3p	4	+	UCGACUCAAGAGAAAGCUAAUA	UUAGCUUUGUCCUAAGUCGAA	502811658	502811779	UUUUUUAUUUACUCUGCAUAUUAGCUUUGUCCUAAGUCGAACUUUAUAAAGUUUGACCAAGUUUAUAAAGUUUACAAAGUUCGACUCAAGAGAAAGCUAAUAUGCGUUGUAAAUAAAAACAG	tag35078965_26
Novel-m1175-3p	4	+	CACUACCACACUUGGGCACCAUG	-	503656747	503657086	ACCAAGGUUCCAUUGGUGCACUCUGUUGCGAGUUGUGCCUCGACCUUGUGGUGCACCUUCUCCUUGGCUCAGGAGACGACCCUAACGGGGCGUGAGGAAGGUCCUCGUGAAGGCGUCAACGGGGAAUUGAGGCUUCGUGCAGCUCCCGAAGUAGGAGAGUGUCGUGGCAUUGUAGGCCCUCGCUGCCUCCUUCGUGGUGGCAUACGUGCCAAGCCACACACGCUCCUGCGUAUCCAUAUUACAGUUCUCCACCUACCACGUACCCCAUGGUGACAGCUUCACACGACGGUAAGAGAUAAUUGCAGGGCACUACCACACUUGGGCACCAUGUAACCGAUAG	tag25956275_5
Novel-m1178-5p	4	+	UUGGUUGUUAAUGAGAUGUUU	ACAUCUCGUAGCAAUCUGAC	508577166	508577495	ACUACAAAAAUUGGUUGUUAAUGAGAUGUUUCCGCCAACCAAUUCUCAUAUCCCAAAAUUCUUAAUAAACCAACUCAUUAUAUUUAAUUGUGCUAAGACUGGUUGAUGUCCGUAACUAGGGACAUAGCCAAUCGAUUAGAUUUGUUACUCUGCAGAGUCUUGUACACUUUACCCGCAAGAUUUGAUCCCUCCCGUUACGUCCUUGCACUGCCUAGUGUUUGAGAACGGGACGAUCGAAACAUGGUCUUCCAAAGCGAACCUCCAGUAGAAAGCCAAUGCCCAUCUAAUCCCAUUGUUCUACUACAUCUCGUAGCAAUCUGACCUACCAGA	tag10726023_10
Novel-m1179-3p	4	+	UAUUAGUUUACGGAGGAAGUA	-	510232922	510233023	UGUUUGCUAGUACUCCCUCUAAACUAAUAUGAGUGAUUAGAUUACUAAAAAUAGUGUUAUAAAUGCUCUUAUAUUAGUUUACGGAGGAAGUACUAGUUAUGC	tag26162253_86
Novel-m1181-3p	4	+	AAUUAUUUAGAUACAGACGGAGU	UCCGUAUCUAAAUAAUUGU	523065496	523065577	UGUACAACCUACUCCGUAUCUAAAUAAUUGUAAUUGAAGAAAAGACCAUAAUUAUUUAGAUACAGACGGAGUAAUCGUCAUU	tag8996156_6
Novel-m1182-5p	4	+	UGGAUGAGGAAGCUGUGGGAAUA	-	524358514	524358786	CAUUAUUCGAUGGAUGAGGAAGCUGUGGGAAUAAUUACGAUGGAGGAUGUCAUGGAAGAAUUGCUGCAGGUUUGACCUAUUUUUUAUUAGAGCUUCUCCUUUGUUGGAAAAUCAUUUGGUGUGCAUUGUCAUGUCUUGUUAUUUUUAUUCAACUUCAAUGAUGCCCUUUGGGUUUAUGGCUUUAUAUCAUCAAUAUCAUGUGAAAACUGCUUGCUUACAUUGUCUCGUUGAUUUCAUUGUCCAUAUAGUUUUACCGUGUCCUAUUGUUUGACA	tag8065823_2
Novel-m1183-3p	4	+	GACGAGAAUUUUGGGACGGAG	CCGUCUCAAAAUUCUUGUCUU	525484568	525484705	CAUGUACUCCCCCCGUCUCAAAAUUCUUGUCUUAGAUUUGUUUAGAUACGAAUGUAUAUCUAGUCAAGUUUUAAUGUUUAGAUACAUCCAUUUUUAAACAAAGCUAAGACGAGAAUUUUGGGACGGAGGGAGUAUAUU	tag34550381_6
Novel-m1185-5p	4	+	AUACGGGGCCUGCUAGAGAUGCU	-	526058075	526058145	GGUUGGCUUUAUACGGGGCCUGCUAGAGAUGCUCUAAGAGCAUCUACAGCCAUACCUUGUAAAUCCGGCCC	tag14086550_8
Novel-m1186-5p	4	+	UAAUAUAAGAGCGUUUAGAUC	-	534247232	534247305	CUCCGUAAACUAAUAUAAGAGCGUUUAGAUCACUAUUUUAGUUAUUUAAACACUCUUAUAUUAGAUUACAGAGG	tag27904471_19
Novel-m1188-5p	4	+	CUCCGUUUCUAAAUAUAAGUC	-	537270072	537270247	AACGUACUCUCUCCGUUUCUAAAUAUAAGUCUUUUUUAAAGAUUUCACUAGAAGACUACAUCUGAAACAAAAUGAAUGAAUCUACACUNNAAAAUAUGUCUAUAUACACCCGUAUGUGGUCCCUUAAUGAAAAUUUUAAAAAGACUUGUAUUUAAAAACGGAGGAAAUAGUAAAUU	tag9894368_164
Novel-m1190-3p	4	-	AGUGCGCUAUAGACCAUGAAACU	-	407062	407283	AGUUUUUGUGACGUGUCGGUGGUAGUGCACACGGUUCAUGGAGCAUCNAAAAUCGACCCGGGACCCGAAAACAGUGCGCUUUAGCGAAUGAAACUGGCGAAAAACGACAAAAAAAUGAGUUCUUGUGAUGUUUCGAUAGCCAUGGACAAGGUUCAUCGUGCAUAAAAAAUUGACACGGAACCCCAAAAAAGUGCGCUAUAGACCAUGAAACUCGCAAGAAAC	tag1562504_6
Novel-m1191-5p	4	-	UUGACUAACUAAAUAUGCAUU	UGCAUACUUAGCUAGUUAAAU	6269090	6269222	CGUCAUUGAUUUGACUAACUAAAUAUGCAUUAUAUAUCAUGAAAAUAUAUCAUUACAUUCUUAAACGAAUGAAUUUUUAAACAUAUAUUUUUCAUCACAUAUGAUGCAUACUUAGCUAGUUAAAUUGUCAACC	tag12318193_5
Novel-m1193-5p	4	-	ACAACAAGGUUAGCUAUAAGGUU	-	7067165	7067303	AAUCACUCAUACAACAAGGUUAGCUAUAAGGUUGGCUAUAAUAUUAGUACUUUUUCCCAUCUUCUCUCUAUCUCUUUCUCACAUUUAUCGUAUGUGCCUAGGAACAAGCACAUAGCUAGGAUUUUGCAUAAGAGCCCAC	tag23702589_6
Novel-m1194-3p	4	-	UCUAUAAAUAUGGUCAAAGUU	-	7957314	7957478	UCACAACGUCAACUUUGACCAAGUUUAUAGAGAAAACUAUCUACAUCUACACUACCAAACAUUUAUGUUAUGAAAGUAUAACUCAUCAUGUAUCCUAUGGUGUGCAUUUGAUAUUCUUGACGUACCUAAUUUUCUCUAUAAAUAUGGUCAAAGUUUGCAACGCUU	tag26844310_22
Novel-m1195-5p	4	-	CUCCGUCCGGAAAUACUUGUU	CAAGUAUUUCCGGACGGAGGG	8190856	8190979	AUGAUACUCCCUCCGUCCGGAAAUACUUGUUCUAAAAAUAUAUGUAUCUAGACUUAUUUUAGUUAUAGAUACAUUCAUUUUGUAUAUUUCUAGGACAAGUAUUUCCGGACGGAGGGAGAAUUUA	tag5914475_6
Novel-m1197-5p	4	-	UUAUACUCCCUCCGUUCCUAAAU	UUAGGAACGGAGAGAGUAUAAGAGAAG	27566066	27566324	GCAUUUUGCUUUAUACUCCCUCCGUUCCUAAAUAUAAGCAUUUUGACCAAGUUUAUUGACAAAAAUAUCAANNUCUAGAAUACGAAAUCAUUAUCACUAGAUUCAUGUGGAAGUAUAUAUUAUAUUAUAUAUAUUCGGUAUUGUAAAUUUUUAUAUAUUUUGCUAUAAUCCUGGUCAAACUUAGACAAUGGUUGACUUUUUGAAAAACUAAUACACCUUAUAUUUAGGAACGGAGAGAGUAUAAGAGAAGUUUCAGGCU	tag8781075_7
Novel-m1198-3p	4	-	AAAACGUCUUGCAUUUUAGGA	-	38089433	38089516	UACUCCCUCCGUCGUGAAAUGUAAGACGUUUUUUGAUACUACGAUAAUGUCAAAAAACGUCUUGCAUUUUAGGACAGAGUGAGU	tag24494985_6
Novel-m1202-3p	4	-	AUUAGUUUACGGAGGGAGUACU	-	132279613	132279721	UUUUUUGGUAACUACUCCCUGUGUAAACUAAUAUAAGAGCAUUUAGAUUACUAAAGUAGUGAUCUAAAUGCUCUUNNAUUAGUUUACGGAGGGAGUACUAAACUGGAAA	tag14949565_5
Novel-m1203-3p	4	-	AUUAUUUAGGUACAAAGGAAG	-	133036141	133036246	AACUUAUAUGUACUACUCCGUUUGUACCUAAAUAAUUGUAGUUGGGGAGAACUAGUCUAGUUCUCCCCAACUACAAUUAUUUAGGUACAAAGGAAGUAGUUAGGAA	tag36857009_8
Novel-m1207-3p	4	-	CUUCAUGAAGGCCGAGCUCCAAA	-	137844725	137845047	AAGGGAUUUAUUACAAAAAUGCCUUUUUGGAGCUCAGCCUCCAUCGAGGCCGGUUUUUUAAAAACCUAAAAUUUAUCAAAAUUCAUUUUUACAUUAAAAAAUCUGAAAAAAUAAAAUAUAUACUAUUCACCUUAAAAGUACAUGAAUUUGUUCUUUGUGCACAGAUUGCAUCUCAAGGUAUUUAAUUCUGAAUUUUUGCGUAUAUAUACAUUUCAUCCUUGUGUACUUGCAUUUUUUAUAUUUUUUUUAACUAGAAAGUUUAAAUUUUUGAAUUUUUAAAAAAUAAAGGACUUCAUGAAGGCCGAGCUCCAAAACACCCCCGU	tag24250973_3
Novel-m1209-5p	4	-	UCUGUACCAAAAUAUAAGACG	-	139063306	139063394	AAGUACUACCUCUGUACCAAAAUAUAAGACGUUUUUAGGCUAAACUAGCCUACAAAAACGCCUUAUAUUUUGAUGUGGACGGCGUAUUA	tag21032220_11
Novel-m1210-3p	4	-	UUGGUCGAACUUAAAGAAGUU	-	139636806	139636997	ACCUCCGUUCCAAAACACUUGAAGUUCGAGGUUUGACCAACUUCAUAGGGAAAAUUGCUAAUAUCUACAACAUCAAAUAUAUUUAUCAUGGAAAUAUAUGUUAUGAUGAAUCUAAUGAACCUAAUUUGGUUUAGUAGAUGUUGGUAUAUUUCUCUACAAAUUUGGUCGAACUUAAAGAAGUUUGACUUAGGA	tag988306_6
Novel-m1211-3p	4	-	GAGAGCUGCUCAGAUGUCCA	-	141646070	141646186	UUGAACUUAUUUAAACAUUUGAGCAGCUCUCAGCAAAAAGAACAAAUCGGGGUCUAUAAAAAGUUUAUCCAAUUUGUCUCUUUUGCCGAGAGCUGCUCAGAUGUCCAAAUAAGUUUA	tag33948008_27
Novel-m1218-5p	4	-	UGCCAACUGUGUGCGUAACCGUG	-	157128267	157128372	AAUUAAAACCUGCCAACUGUGUGCGUAACCGUGGUUGUUUCCUUCAGAGCUCCUUCUUUGAUAGAAACCAAGGUGGGGUUAUGACUGACGUAAGUAGGUGUUCAGC	tag629851_16
Novel-m1219-3p	4	-	CACCCCUACCUGGCGCGCCA	-	159027754	159028003	GGCGGACGUCGUGGGGGUGCAACGGGGCGACCGCCUUACCGCGUCGGGGGCCAUGAGGGGCCCUGUUGUUCGCGGGCAGCAUGGGCAACAGCGGUGGUGGCCGCGACGAUGGUGUGUCUGUGAUGGAUAUCCCGCGUCGAGCGCUCGGGACGCGUGCGGCAAGCGUCACCCAUGGGGUCGGUGAUGCCGGAGACCAAACUGGAGCUGGAGGACGACUACGCACCCCUACCUGGCGCGCCAAAUGUCACAA	tag15574805_6
Novel-m1220-5p	4	-	CCUCCGUUCCAAAAUAAGUGA	-	159109966	159110067	UAAAAUACUCCCUCCGUUCCAAAAUAAGUGACUCAAAAAUGACUCUACUUUGUAGUAGAGUCGUUUUUGAAUCACUUAUUUUGGGAUGGAGGGGGUAAACCG	tag8254324_49
Novel-m1227-3p	4	-	AUGCACUAAGUCGUAAAUCUU	-	194603326	194603682	UUUGUUAUCUAUUGUGAUGCCUCACGAAAAAUAUUAGGUUGCGUACUCAUGUGAAAACGUCAUGUUAUUGCCUACACCUCUUGACAGUUGCGUCAACAUCCGGAUUAUUAUCCAACACAUGAUCAAGAACUUACAUCUCUAGUCCAUGGACUUAAAACAUGGCAACAUUACCUUGUUAACUUUGGAAAUCUUCACUGUUCAAAAAAGUCUAAAAUAUAUCUUACCCCAACCGUAUGUGAAUCUCGAGCAAAGACAUUGGGUUGAGAUGAUCUAAGAUUACAAUUUAGGGAUAACUUACACACAGGGGAAAGCCAAUGUCAUGGUUGAUGCACUAAGUCGUAAAUCUUAUUGUAACAA	tag19378276_10
Novel-m1228-3p	4	-	GACUUAUAUUUAGGAAUGGAGGG	-	196695088	196695174	GACUAGUACUCCCUCCGUUCCUAAAUAUAAGUCCCCUAGUGAAAUCUCUAAAAGGACUUAUAUUUAGGAAUGGAGGGAGUAGUACAU	tag25030695_12
Novel-m1231-5p	4	-	UUGUAUUUAGGAACGGAGGG	-	199009777	199010019	CUAAAAAGACUUGUAUUUAGGAACGGAGGGAGUAGUUUGUAAAUGCCACCGCAUUCAAUUUUUGUCACGCUCAACUUUUUAUACUAUUUUUGUGCUUUUUUGUUAAUACACAGAAUAGUUCAAAUCUUGAGGGUGAAUCCAUUGGGUAUCAUCUAGUUGUCUUGCAUUCUAAGUUCGCAGUGCUUCAAUUGGCUCCAUUUUCUGGACUUAUUUUUCAGUCUCCAAUUUAUAAGUUGGUUCAGA	tag9827611_10
Novel-m1233-3p	4	-	UGUUUUUCUAUAGAGUUGGUC	-	199843428	199843578	AUUUAAGUUUACCAACUAUAUGGGAAAAUAUGUUAACAUCUGGAACACGAAAUUACUCUCAUGAUAUUCUUUAUACAAUAUUUUUUGAACUAUGAUGAUGUGGUGUUGUAGAUCUUUGCAUGUUUUUCUAUAGAGUUGGUCAAAGUUAAAC	tag7535806_6
Novel-m1234-5p	4	-	UGACUGAGAGGCAGACGGGGC	-	200756230	200756452	UCGGGGAGGGUGACUGAGAGGCAGACGGGGCUGGUUCCCUUGGGCUCGUUGAGCGAAGGCAGGUUGAGGAUGACGCCCUCGUCGGCGUUGUAUAGCACGGUGUCGCCGACCACGUUGGCGUUGACGACCCUGCUUUCGCUGCGGCAGGGGCCCAGGAGCUCGAACCACUCCAGGUCGUCAUUGACCCAAAGGCCCGUCUGCCUCUCAGUCACCCACUGCCGAA	tag25527507_7
Novel-m1236-5p	4	-	AUUACUCGACGCUCAAACAGG	-	204126075	204126150	NNNGCCCGGAAUUACUCGACGCUCAAACAGGUAGUGCUAGAUACAUCCGUUUGAGCGUCAAGCAAUUACGGACGGA	tag35773998_5
Novel-m1237-5p	4	-	CGGUAGAACAGAACCUGCAUC	-	205552098	205552187	GGCGAGAGCCCGGUAGAACAGAACCUGCAUCGCAGAACCAUAAAACAGAAUAUUUGUGAUGUGGGUUCUGUUCUACCGCGGCCCUUGCCA	tag5343406_19
Novel-m1239-3p	4	-	UUACUUGUCGCUGAAACGGAU	ACGUUCCAGGGAUAGGUAGGG	208276564	208276739	UAAAAGAUGACGUUCCAGGGAUAGGUAGGGGAAAAUAACCAGACUAGAAUAGAACAAAAUGUCUCCUGCCAGCUACCUGCGUACAUAGUGCAUUUUAUCCCGGCCGUAGCUCUUUAUGUUGAUUAUGUACUCCCUCCGAUCCAUAUUACUUGUCGCUGAAACGGAUGUAUCUAGAU	tag24366155_82
Novel-m1241-3p	4	-	UUACAUUGUGGGACGGAGGGA	-	214647307	214647404	AUCUACUACUCCCUCCAUCUCAUAAUGUAAGACAUUUUUUUACGCUGGUAUAGUGUCAAAAAGCGUAUUACAUUGUGGGACGGAGGGAGUAUGUACUA	tag6761132_16
Novel-m1242-3p	4	-	CCCGAUGCCGACGUUCCAGAAGC	-	216072430	216072663	AGAGAGGGGGGCAGAUGGAGCGCGUGGAUCGGGUAGUGCAAAAGCACCGCGCCAAGGGAGCCCGAGAAUGGCGGCAGCACACCCGAAAGAAGGGCAUGGAAAUGGAGAGGAACCGCGGGAGAUGCCCUCUCUCCCUGAGGCCAUGAGCCCAGCCGAAUCUGGGUGGCCCUUCAUUCAUUGGAGUUGGUGGCAAUGUGGCAGCCCGAUGCCGACGUUCCAGAAGCUUCCCCUUUC	tag25618241_8
Novel-m1244-5p	4	-	UCUAAGUUUCUCAGUCAUUUU	AAUGACUGAGAAACUUAGAUC	243701909	243702029	CAAGUUUAGACCCAUCUGGAUCUAAGUUUCUCAGUCAUUUUAGAGACAACAACAACAACAAGGACUGUUGUUGUCUCUAAAAUGACUGAGAAACUUAGAUCCAGAUGUGUAUUUUAGAGAC	tag2162087_10
Novel-m1245-3p	4	-	UAUUAGUUUACAGAGGGAGUA	-	243703593	243703693	UACUAUUACUCCCUCCGUAAACUAAUAUAAGAAUAUUUAGAUCACUAUUUUAAUGAUCUAAACACUCUUAUAUUAGUUUACAGAGGGAGUACAAUAUAGCG	tag12783504_303
Novel-m1246-3p	4	-	UGAGCGACAAGUAAUAUGGAU	-	245578641	245578746	UACUCCCUUCGAUCCAUAUUAUUUGUCGCUCAAACGGAUGUAUCUAGUUGUAUUUCAUUGCUAGAUACAUCCGUUUGAGCGACAAGUAAUAUGGAUCGGAGGGAGU	tag30129794_3319
Novel-m1247-3p	4	-	GGUUUUCGGGUUAGGGUUCGGGU	-	245763729	245763865	GGGCACCCAAACCCGCUACCCGAACCCGAACCGAACCGAAUUACCCAAAUUGUCGGGUAAUUCGACUAUCGGGUAAGCGUCCGGUUCUCAUUUAUUGACUAUUCGGUUUUCGGGUUAGGGUUCGGGUUCUAGUGUGG	tag20497388_10
Novel-m1249-5p	4	-	UCUGUCCCAUAAUAUAAGAAC	-	247765734	247765824	ACAUACUCCCUCUGUCCCAUAAUAUAAGAACGCUUUUUAAACUGUUUUAGCUUAAAAUACGUUCUUACAUUAUAAAACGGAGGGAGUAUUU	tag15888198_122
Novel-m1250-3p	4	-	AUUAUUUAGGCACAGAGGAAG	-	248783025	248783146	UUGCGGCCGUCUGUAAGCCUGUAACCAUGUACUCCCUCAGUUCCUAAAUAAUUGUAGUUGGGGAGAACUAGACUAGUUCUCCCCAACUACAAUUAUUUAGGCACAGAGGAAGUAGGUCGUAU	tag9713378_7
Novel-m1251-3p	4	-	GGAUGGACGUGGUGUACGAGA	-	257321734	257322098	CGACGACCCCGACUACGCCGACGCCGCCUCCAUCCCCGCCUCCAUCCACGCGCUACCAACCUGCAUCGGCUGCCUCCCCCUCUUCCGCUUCUGCUUCCUAGCGCGGCUUCCGUUGGGGCCUAGCGCCGACGAACCGAUCGGUUGGUUAGGUCCCGCUUCUGCUCCUUCCCUCAUGUUUCAUCAUCGGGUGGAUGCCUCCGUUGUUCCACCCGUGGUCGAUUCCAUGUGUUUUCCUCCUUUUUGGUUGGACUGGUUACUGAUGUUGUGUACUUCUGUUGGUGAUCCAAGGUGAUGUGGACCGAUAUGGCGGACAUAGCAUCCGAGGAGAUGGUGAGGAUGGACGUGGUGUACGAGAAGGAUCGUGU	tag15312432_2
Novel-m1252-5p	4	-	UUGCAGAGCUACUAUCGGGUA	-	259389583	259389684	UUGUACGAUGUUGCAGAGCUACUAUCGGGUACCGAGGGUAACACCAUGUUACAUACUCCUGAUGUUAGCUUUGUAGUGUAGUUAACCGACAUGGUUUGCGGA	tag36793808_4
Novel-m1255-5p	4	-	UUGGCCGGCCGUGGGUGGGUUAG	GCUCCAGCGGCGCCGGGCAGCA	265417108	265417265	UUGGGUUGAUUUGGCCGGCCGUGGGUGGGUUAGCAGGCGGCGAUGGAGGCAGAGGAUGAGGAGCUGGCGAGCACGAGGCUGAGCCUUGAGCUGGGCAACGUCGGCAUCCAGUCCUCCCCAUGCUCCAGCAGCUCCAGCGGCGCCGGGCAGCAACCGCC	tag19197690_10
Novel-m1257-3p	4	-	UACUUAUUUUGGGACGGAGGA	-	272635962	272636081	AAAUAGUACUCCCUUUGUUCCAAAAUAAGUGACUCAAAUGUGACUCUACUUUAUACUCAAGUUAGUAUAAAUUUGAGUCAUUUUUCAUUUACUUAUUUUGGGACGGAGGAAGUAAAGUAU	tag8385630_9
Novel-m1258-5p	4	-	GAGAUGCGCUUCUAUCCCUGACG	-	272853576	272853658	GCGACGUGACGAGAUGCGCUUCUAUCCCUGACGAGGCCUUGAUGCCAAAUUGAGGAUAGGGUCGCAUCUUGGGCGUGACAGCG	tag25958543_6
Novel-m1260-3p	4	-	UUUUCCACGCCUUGUAGAAAUG	-	274285870	274285990	GCAUGAACUAACAUUUCUAUAAGGCGCGGCAAAAUAAACAAAAUGGAUGCUCUGAAAANNCGCAUUUUCAGAGUGUCUAUUUUGUUUAUUUUUCCACGCCUUGUAGAAAUGUUAGUUCAUG	tag17919867_7
Novel-m1263-5p	4	-	UAUCUUCCAUGCUAAGCGGGU	-	279433542	279433852	GGGCAUUCAGUAUCUUCCAUGCUAAGCGGGUUAUUAUCAUGAUGAGUGUUUAUUCACUUGUCCUUGAACGAGAGGGGCUGGUAAUAGGGACUCCCAAUCCUGAAUCAUAAAUUGCAAAUAGUUAAACAAAACUCCCCCUGGAUUGUUGUCGGUAUGGACGGCACCCGUCGAUUCAACUAGCCGUGGAGCGUGUUUGAUUGGUGGAGGGGGAGUAAACCUUUACUUUUACCACUUGGGAACCACCACUAAUUUGUCUAGCAUGGAAUAUAUCGAUAACUCUUGGUCGUAACGUUGACAGGAAGGGUGCACCU	tag23392576_20
Novel-m1264-3p	4	-	UUAUAUUAGUUGACAGAGGG	-	280275394	280275490	UGGAAGUACUCCCUCUGUUAACUAAUAAAAGAGUGUUUAGAUCAGUACUUUAGUGAUCUAAACACUCUUAUAUUAGUUGACAGAGGGAGUAUUAUUU	tag30805937_10
Novel-m1270-3p	4	-	AUUGGGUAAGGGUUCGGUUCUCA	-	288950461	288950541	UUUCUUGUAGUGCGAAUCGAAUUACCCAAAUUGUCAGGUAAUUCAUGUAUUGGGUAAGGGUUCGGUUCUCAUUUCUUGACU	tag4951431_3
Novel-m1272-5p	4	-	UAGUUCUCGAACCCGCAGGGUC	-	294535449	294535749	CAUGUCUACAUAGUUCUCGAACCCGCAGGGUCUAGACACUUAACGUUCGGUGAUGAUCUAGGAUAGUUGAGUUAUUGUGUUGGUUACCGAAGGCUGUACGGAGUCCCAGAUAAGAUCCCGGACAUGACGAGGAGCUUCAGAAUGGUGUGGAGGUAAAGAUUCAUAUAUGGGAAUUUGGUAUUUGAGUUCCCAAAGAGUUCCGGAAGGUUACCUUUUUUGUGAUGGAGGUUUCACAAGAGUUCUCGGGGUCCACCGGGAGGGUCCACCUGCCCUGAAGGGCCUCAUGGGCUAUGAGAGGUGG	tag20819559_10
Novel-m1275-5p	4	-	AUAUCAUGGGACGGAGGGAGU	-	307791088	307791325	AACCGCUCAUAUAUCAUGGGACGGAGGGAGUAGAUACGUUGGAUGUCUGUCUUGAGUGUAGAGGAAGGAAUAUGAUGCAACUCUCGGUGUAUUGAUCGGGUGCAAGGGCACAUAUAUAUGAUGUACAAGGUGGACCACAUUAUUAACUAUACAAGGAUCUAUGAGGUGGGUCAGGCAUGCAAGAUAUACAUGGCAAAUAUACUCAACACUCCCUCCGCCUCGUGCAAUUGAGGCGUCA	tag33426820_38
Novel-m1279-3p	4	-	GAGAGGAAGAAGAUGUUGGUG	-	366438678	366438941	CUCACUCUCUCAUAUGCCCAAUCUCUCUCUUUCUCUCUCCCUCACACACACACCUUGGUGGCAACAACGACCAAUAGUGGGUAGAAGAUCUAGAUUGCAAUCAUUGAUGACGACUACCCACUUCAUCACCCAUGUAUGUGAAUGUACUACGCUAUGCUGUUUUACCAUUAAGAUAGCACCCACAAACCCUACAAAGAUAGGAUAGAUCUAAUAUCACCAACAAGAGUGCAGUGGAGAGGAAGAAGAUGUUGGUGAUGAUGUGAC	tag35875545_12
Novel-m1280-3p	4	-	UCUUGUGCUCUCCUCGUGGCG	-	384711777	384711876	GGCGUAGAAGAUCCACGAGGUGGGCACAACACACCAGGGCAGGCCACAGGCCCCAGGCACGCCCUGGUGUCUUGUGCUCUCCUCGUGGCGCAUCUUCGCG	tag14894984_9
Novel-m1281-3p	4	-	GUUAUAGUCCUAGGGUAGGGUCA	-	384935576	384935947	AGUAGGCACAUCAGGAUUCCUUGGAUGCCUUGGAGGAAGAGCGUGAUUUGGCUGUAGCACGGUUAACCAUAUAUCAACAAGACUUACAUCGCUAUCAUAGCCGUAGGGUUAAGAGUCGGAUUUUCCAAGAGGGUGACUUAGUGCUUCGAUUGAUUCAUGAACACACAGGCAUGCACAAGCUAUCACCUCCAUGGAAAGGUCCUUUCAUCGUCAGUAGAAAUCUUCAUAACGGCUCCUACUAUCUGAUAGACCUUCGUCCAGAUAAGCCAACUUCGGAGGAGGAGACGACCCGGCCAUGGAACAUCGUCCACCUUCGGCCUUACUAUACUUAGUGAUGGGGUUAUAGUCCUAGGGUAGGGUCAUAGGCCUGCC	tag3576534_5
Novel-m1282-3p	4	-	UUAUAUUAGUUUACAGAGGGAGU	-	400412291	400412393	UCUAUCAAAUACUCCCUCUCUAAACUAAUAUAAGAGCAUUUAGAUUACUAAACUAGUAUUCUAAAUGCUCUUAUAUUAGUUUACAGAGGGAGUAUAAGCCUCA	tag19080664_30
Novel-m1284-5p	4	-	AACCUGGUCGACCAUUCUACU	-	403567408	403567602	UAGAUUAUAAAACCUGGUCGACCAUUCUACUCCAUGUGAAGUUUGGUGAAGAAGUGACAUCCCUCGUAUUCUUAGUUAAAAAGUCAGUAAAUCCGAUUAUAUAAAAAACCGUUUACAUGGAUCUUAAUAGCGUUGAUGACAUUUCUUCAUGGAACUUCAUACAUGACCAGAAUGAUCGACCAAAUUUGAUAUCCA	tag19941897_48
Novel-m1285-5p	4	-	GCUGUCUGGUUGGUUGGGAG	-	412576599	412576872	UACACGUGGCGCUGUCUGGUUGGUUGGGAGUGUGUUUGCUGCGAGUCCUAUUAGCAAAUGGCCGCAAUCUAAUAAAAACUCUUCGGCUAACUAGUAAGUGACAGAAAACCGUUCGGUUUUAUCUAAAAGACCGAAGGGUUAUCUANNCUCUAAUCUACACCGCAGAUGAAAGAUCUAACGGCUACCGGAGUUAAAAGAAAAAAGAGCGGAGGAGUUACCUACUACAGAGGAGCUCCGGCGAGGUCCUGGCCGGCCGAGGCGGAGGUGGCAACGA	tag19525206_2
Novel-m1288-5p	4	-	UCUGUAAAGAAAUAUAGGAGC	-	432027735	432027824	AACUACUCCCUCUGUAAAGAAAUAUAGGAGCGUUUAGAUCACUAAAGUUAGUGAUCUAAACACUCUUAUUUCUAUAUGGAGGGAGUAGAA	tag20926162_8
Novel-m1289-3p	4	-	UUUCCGUAUGAUAUUCUCCCG	GGAGAAUAUCAUACGGAAACC	436089729	436089998	GGAUCAAGACGGGAGAAUAUCAUACGGAAACCAACAUUUGGUGGAAACCGAUGAAAAGUGCCGACCAGUAGUGUCACUAUUCAGGGCUGAAUUUGUCUUUUUCAUAGCUCACAUCUCGUAAUGUGUUUCAACUUGAAAUUUUGCGUGGCAAUAAAACAUUACCCUCUUCACAUCUUUUUUUUUCAGAUCUUUUCGGAACUUUAAAAUAUGGUUUCUAUGAAGUUUUCAUUGAAUAUUGGUUUCCGUAUGAUAUUCUCCCGAUCAAGACAU	tag2202556_5
Novel-m1290-3p	4	-	UUAUAUUAGCUUAUGGAGGGA	-	436205847	436205945	UGCGAUGCACUCCCUCUGUAAACUAAUAUAAGACCAUUUAGAUUACUAAAGUAGCGUUCUAAAUGCUCUUAUAUUAGCUUAUGGAGGGAGUAAAAUUUA	tag15368597_51
Novel-m1291-3p	4	-	AAGUUGUUGGUGCACAUAGGUGA	-	436801458	436801754	CAUCCUAAGCGUAUUUUAAUGUGACCCGGCAUGGCCAAAAUGCUUGAUUCAGUCGUCUGGCAUCCUUUAUGGUUGCUCUCCUCAGAGGAAGGACUACAUUAAAAACUGCGUCGAUACAACCCUUGAGCAUGAAGUAGUGGGAGGUCGGCAGAAGAAUCAUCCUCAAGGGUUCAGAUCACUUAGUUAUGUACUUUACUUUGUGAUAGCCAUAUUGUUUAUUGUGAUAUAUCUUGCUAUCACUUAGUNNNUUAUCUUGCUUGGCAUAAGUUGUUGGUGCACAUAGGUGAGCCUAGUUGC	tag13837735_9
Novel-m1292-5p	4	-	AAUGGAAUGUGGCUCCGAGGUG	-	436847104	436847223	GCUUCACCAUAAUGGAAUGUGGCUCCGAGGUGAACUCUUUCGUCUAGGGUGCUCAAACAUCCAAGAGAAACAAAAUCAACGCAAGAACUUUGGGGAAUCAAUUUUCCAUUGGUGGAAGUG	tag20056622_47
Novel-m1293-5p	4	-	UCCGUCCCACAAUAUAAGAUC	-	440841006	440841218	AAGUACUCCCUCCGUCCCACAAUAUAAGAUCCUUUCUCAAGCUAACAUGCUUGAAAAACGAUCUUAUAUUAUGGAACGGAGGGCUGUAUGUGUUGGUUCUUCUUAAUUUUCGUUACUUUAAUCAAGUACUCCCUCCGUCCCACAAUAUAAGAUCCUUUCUCAAGCUAACAUGCUUGAAAAAUGAUCUUAUAUUAUGGGACGGAGGGAGUAAGU	tag9077702_144
Novel-m1294-5p	4	-	AUUAGUUGGCACUCAAACGGA	CAUUUGAGCGACAAGUAAUCC	447574162	447574276	UGGUACUUCCUCUUUCCGGAAUUAGUUGGCACUCAAACGGAUGUAUCUAGAUGUAUUUCAGUGCUAGAUACAUCCAUUUGAGCGACAAGUAAUCCCGGACAUAGGGAGUAGGAAU	tag5969053_20
Novel-m1295-3p	4	-	AACGCACCAAACUGACCGCUC	-	449625731	449625826	UUUUCUGAUUGUUCAGAGGCUCGUUUGUUUGGUUGCGUUUGAUAUGUUUUUGUUUGCCCCUCUUGAACGCACCAAACUGACCGCUCAAUCUAUUGA	tag31975071_19
Novel-m1296-3p	4	-	UUUUUGCUCCCGCCGCAGUCG	-	469845652	469845859	AACCAACGUGGGCGACUGCAGCGGGAGCAAAAAAUAUACCAUUGAAAACUUCUUUUCAAUACGAAUUCAAUCGUAUAAUUUUUGCUCCAGUGCAGUCGCCCAUGUUGGUUAAAUUUAUGGUCAAACUUGAAUCUCGAAAAGCGCGAGCGCACUACAUUAUGGAAUUCAAUGGCAUAAUUUUUGCUCCCGCCGCAGUCGCCGGGUUGGU	tag1131199_22
Novel-m1297-5p	4	-	UUUGCCACUCUUAGCUUUUG	-	481470351	481470477	CUAAACCACUUUUGCCACUCUUAGCUUUUGGCAAUUAUCACAAUUGUCAUUCUGUGGCAUAAAUAGAAUUUUCAUAGUGGCAAUUGUGAUACAUUGUCAAAAGCUAAGAGUGGCAGAAGUGAAAUAA	tag35713210_6
Novel-m1299-5p	4	-	UCCGUCCCACAAUAUAAGAGC	-	482384662	482384763	UGCUACUCCCUCCGUCCCACAAUAUAAGAGCGCUUUGCAAGCUAACAUACCUUGCAAAAUGCUCUUAUAUUGUGGGACGGAGGGAGUACUACGUAGAAGCAU	tag29768555_87
Novel-m1300-3p	4	-	UUUUGCUCCGUAUGUAGUCCAU	-	491948416	491948509	GAGAUUUUAAUAUGAACUACAUAGGAUGUAUAUAGACCUAUUCUAAAGUGUAUAUUCAUUCAUUUUGCUCCGUAUGUAGUCCAUAAUAAAAUCU	tag5915456_5
Novel-m1301-5p	4	-	UGAUAUGUAUUACUUGUCACA	CGACAAGUAAUAUGUAUCGGA	497196117	497196219	GAGUACUCCAUCUGAUAUGUAUUACUUGUCACAGAUUUAGUACAACUUUGUACUAAAGUUGUAGUAAAGCCGCGACAAGUAAUAUGUAUCGGAGGGAGUACAA	tag36520681_1
Novel-m1302-5p	4	-	CUUAUUUUGAGACGGAGGGAGUA	-	501258923	501259093	GGUUAAGACACUUAUUUUGAGACGGAGGGAGUAUAACGAGAGUAAGACUGCGUAAUGUGCCUGCUUUUCUCUAUUCGCCCGCUUAUUCUUCCAAACAGAUGGUUAAUACUAAUGACAACCACAAUAAGGGCCUUAUAAACUUUCUUUAAUGCGAUAAUAGCGUGCUACAGA	tag678518_89
Novel-m1306-5p	4	-	UUAUAGCUGCCAAAACCCACC	UGGAUUGUGGUAGUUAUGGGG	505712089	505712258	UGGGUUACCCUUAUAGCUGCCAAAACCCACCUGUAUCAGAUUCUUGAGAUUAUAGAAGAACUGUCACUUAUCUUUUCUGCCCUGUGGGCUGACCUUGCACAAAUGGUCUCUUAGAAUCGCAAGGACCUGCUAGAGAUGGAUUGUGGUAGUUAUGGGGGUACGUUGGCUCU	tag14151030_5
Novel-m1307-5p	4	-	UUUGGAUCUUUAAGGGUUAGA	-	505824343	505824463	AAGCCACCUGUUUGGAUCUUUAAGGGUUAGAUGGAUCUUUAAGGGUUAGAUGACUUUAAGGGUUAGAUGACUCAAAUCUAACCCACUCUAACUCUAACCCUAGGAUCCAAACAGGACCAAA	tag13022731_5
Novel-m1308-3p	4	-	UAUAGUCCACUAGUGAAAUCU	AUUUCACUAAUAGUCUACAUA	510234675	510234791	AAUCUUUUAAUAGAUUUCACUAAUAGUCUACAUACGGAGCAAAAUGGGUGAAUCUAUAUUUUAAAGUAUGUAUAUAUACAUCCGUAUAUAGUCCACUAGUGAAAUCUCUAAAAAAAC	tag15820473_20
Novel-m1310-3p	4	-	CAAGAAUUAUGGGACGGAGGG	-	514805906	514806003	GAAAAGUACUCCCACUCUCCCAUAAAUUUUGUCAUUGUUGUAGGUCAAAUUUGAACUGAAACAAUGACAAGAAUUAUGGGACGGAGGGAGUAGGAAAC	tag1087052_32
Novel-m1311-3p	4	-	GAGUGUCGAACCCAACGAGGAGC	-	519718955	519719171	ACAACCAAACAUGUUGCAGUUGUUGGUUUUGAGGCUACAUUUCCUCAACCAGCCUCCAGUGAGCCACGCCGAGCUAGCCAGGCCUAGCUCACAAGGCUACCACACACGUCCCAAGUUCAUCCCAUAUGCCCCCAUGGUAGCCCCCAAGUAUAGGGGAUCAAGUGUAGACUUUUUAGGUAGGUAAGAGUGUCGAACCCAACGAGGAGCUAAAGGUAGA	tag6311693_9
Novel-m1312-5p	4	-	CCACGGCCAGUUCCGGCGCAU	-	519801969	519802200	UCCUCCCCUGCCACGGCCAGUUCCGGCGCAUCCUCUCCGGCCUUGCCCACGUCGUCGUCGACGAGGCGCACACGUACCGCGGCGCGUUCGGCUGCCACGCCGCGCUCGUGCUGCGGCGCCUCCGCCGCCUCUACGCUGACGUCUACGGCCGCCGCCCCGCCUUCGUGUUCUGCACCGCCACGCUGGCCAACCCGGGCGAGCACGUGAUGGAGCUGGCCGGGGUGGACGAGGU	tag21093202_1
Novel-m1314-3p	4	-	UUAGUCCCGGUUGGUAUCACC	-	521367001	521367099	UAGUCCCGGUUGGUGAUACCAACACGGACUAAAGGGGCUCACAUGGGGCCCAGACUGCCACAACCCUUUUAGUCCCGGUUGGUAUCACCCACCGGGACU	tag24270278_8
Novel-m1315-5p	4	-	UGGAAGGGGCAUGCAGAGGAG	CUCUCCUGUGCCUGCCUCUUCCAUU	521637261	521637379	GCAGCAGCGGUGGAAGGGGCAUGCAGAGGAGCGGCCAUGCAUGGGAGCUUUGCUUUGCUUGCCUCUCCUGCUCUGGGCUCUAGCUCUCUCCUGUGCCUGCCUCUUCCAUUCCUGCCGCU	tag30368621_8836
Novel-m1317-3p	4	-	ACUUAUUUUGGGACGGAGGGA	-	533227252	533227364	GUGAAACAUACUCCCUCCGUCCCAAAAUAAGUGUCUCAAGCUUAGUACUAGCUCUAAUACAAAUUUGUACUAAGCUUGAGACACUUAUUUUGGGACGGAGGGAGUAGUAAAGU	tag15288828_586
Novel-m1318-5p	4	-	UGGUGCGCGCGUACGUGGAUC	-	536572104	536572272	GGGAAUGGGAUGGUGCGCGCGUACGUGGAUCACCGGCGGCCAUGCAUGCAGGAAGUCUCCGAUGAACGUCGCCGCACCGCCACCGCCACCGGCCACCCACCGUGACAUCCAUGCCCAACGUGAAGCUCACGUGGUCCAUCGUACGGCCGGGCUCCAUCACGUUGUCCCC	tag5357867_4
Novel-m1319-5p	4	-	AUUAGUUGUCUUAGAUUUGUC	-	543795633	543795717	UCCAUUUCAGAUUAGUUGUCUUAGAUUUGUCGAUAUGAAUGUAUUUCUAUCUUAACAAAUCUGAGUCAACUAACUCGAGAUGGAG	tag12808140_5
Novel-m1320-5p	4HL_unordered	+	UAUUAGUUGUCGCUGAUUUGG	-	210329	210407	CUCCGAUCCAUAUUAGUUGUCGCUGAUUUGGUACAACUUUAUACUAAAUCAGCGACAAUUAAUAUGGAUCGUAGGGAGU	tag9955476_11
Novel-m1321-5p	4HL_unordered	+	GUUAGGAAAGUUGCGAUUCA	-	394465	394552	AGAUGAUGAAGUUAGGAAAGUUGCGAUUCAGGUUUGUGUGGAAAGUAGCCGAUUUGCGUUCCUUUACCUGCCUUAAACCCAUUACUCA	tag23254553_4
Novel-m1322-5p	4HL_unordered	+	AAAAUAAGUGAUUCAAAAAUG	CUUUUGAAUCACUUAUUUUAG	901636	901734	UCUUCGUCUUAAAAUAAGUGAUUCAAAAAUGACUCAAUUUUACACUAACUUUAGUAUAAAGUUGAGUCACUUUUGAAUCACUUAUUUUAGGACAAAGGG	tag12419100_17
Novel-m1323-5p	4HL_unordered	+	AGGAGCUCGCGGCAAAAAAG	-	1188521	1188637	UGAACAUUCGAGGAGCUCGCGGCAAAAAAGACAAAAUCAGGCCUGAAUAGUGUGAUUUUCAAAAGUUUCUCACAUCCGAAAUUUGUCUUUAUUGCCGUGGUACCCUCGAAUGUCCAA	tag11074923_7
Novel-m1324-3p	4HL_unordered	+	UUUUUGCCGUGAGCUCCUCG	-	1362072	1362193	UUUCGACAAUCGAAGAGCUUGUGGCAAAAAAGGCAAAAUCAAACAUGAACUGUGCGAUUUUCAAAGCUUUCACUGCCAUGCAAAAUUUGUCUUUUUUGCCGUGAGCUCCUCGAAUGUCCAAA	tag24852850_14
Novel-m1325-3p	4HL_unordered	+	CAACGCGGGCAAGAGGGUUGUCA	-	1430467	1430829	GUCGUGGGGGUCGCUUCCUCCUUCUUCCCCGUGCGCUACACAUUUUGAUAAUGCACGUGGGGACGAAGGUUGGAGAGACCAGCACUGACAGUCAAAAUUUCUAUCGAGAGGAGUGUCCACCACAUACACCAUGAUAUCGGUGUGAGGGAGUGCGCACCAUAUACAUGAUACUUCUGAUCUGUGUUGAGGUUUUCCCCGAAGAGGACGGGUUGAUGUAGCAAAGUAUAGGUAAGUAUUUCUCUCAGUGAAAACAAAGGUUAUCGAACUAAUAGGAGUACCACACAGCUCCCAUCUUCAGCGUGUACACACAAAGAAACAAAGACUUGCACCCAACGCGGGCAAGAGGGUUGUCAAUCCCCGUGA	tag6650197_5
Novel-m1326-3p	4HL_unordered	+	AAAAAACGUCCUAUAUUAAGU	UUAAUAUAAGACGUUUUUUGA	1837227	1837306	CUCUCUCUGUAACUUAAUAUAAGACGUUUUUUGAAACUGUCAUAGUGUCAAAAAACGUCCUAUAUUAAGUUACAGAGGGA	tag35743392_5
Novel-m1327-5p	4HL_unordered	+	UGGACAUCUGAGCAGCUCUUG	-	2302381	2302494	UGAACCCAUAUGGACAUCUGAGCAGCUCUUGACAAAAAAGAGAAAUUUGUCGUUUUUACACAACCAGAUUUGUCUUUUUUGCUGAGAGCGCGUGAGAUGCUCAAAUAAAUUCAA	tag3771664_820
Novel-m1331-3p	4HL_unordered	-	AAUUGAAGACCUAAAAACCCG	-	2142298	2142473	GGAGGGGGGGACGGGAAUUUAGGUCAUCAAUUUGACAAGUGAAACGUGUGUUGUAUGGCAGUACGCAUAUAUCACUGGAUUCAUCGUCAAAUGAAGUUUCUAAACGUAUACUUUUGGUAGCAUAUUACAGACAUUUCGUUUGUCAAAUUGAAGACCUAAAAACCCGUGCCCGCCUU	tag34972053_6
Novel-m1335-5p	4HS_unordered	+	UGUUGGCAUGGUUCAAUCAAA	UGAUUGAGCCGUGCCAAUAUC	115337	115444	GUGAGUCCGAUGUUGGCAUGGUUCAAUCAAAUUGAGUCGCAAGCCAUCGGGGCGCGAUGUGAUUGCUUAACUCGGUCUGAUUGAGCCGUGCCAAUAUCGCAAGCUCCU	tag10979275_4286
Novel-m1336-5p	4HS_unordered	+	UUAUCCCUCCGUUCCAAAAAG	-	197865	197965	UUCUUAAUUAUUAUCCCUCCGUUCCAAAAAGCUUGUCGUGGUUUUAGUUCAAAUUUGAACCACGAUGAGUAUUUUGGAACGGAGGGAGUAAUAAAGCACAA	tag5573138_7
Novel-m1337-5p	4HS_unordered	+	ACUAGGAGACUACAUACGGAACA	AUCCGUAUGUAUUUAUAGUGC	916063	916163	UAGAGAUUUUACUAGGAGACUACAUACGGAACAAAAUGAGUGAAUUUAUACUCUAAAAUAUGUCUAUAUACAUCCGUAUGUAUUUAUAGUGCAAUCUCUAA	tag34025870_13
Novel-m1338-5p	4HS_unordered	+	AAUUAAUUGAAGCGGCCUCUA	GAGGCUGCGUCAAUUAAUUUG	1290782	1290867	CUCCGAUCCGAAUUAAUUGAAGCGGCCUCUAUACGAUGUAAAUUUUACGUUGUAUAGAGGCUGCGUCAAUUAAUUUGGAUCGGUGG	tag23290839_9
Novel-m1339-5p	4HS_unordered	+	UUGCCACAUGAAAUUCCAAGU	UUGGAAUUUCACAUGGCAAUA	1631854	1632037	UGAUGUUCUAUUGCCACAUGAAAUUCCAAGUUGAAACACACGUGAUGUCAACUAUGGAAAAUCAAAUUUAGCAAUGAAUAGUGACAUUACUGUUUGACACUAUUCAAUGCUGAUAUUGUUAUUUCAUAGCUCACAUCCUGGAAUUUGUUUGAACUUGGAAUUUCACAUGGCAAUAAAAUAUCAU	tag16346638_33
Novel-m1340-3p	4HS_unordered	-	UGAUUGAACCAUGCCAACAUC	-	115335	115449	AGGCAAGGAGCUUGCGAUAUUGGCACGGCUCAAUCAGACCGAGUUAAGCAAUCACAUCGCGCCCCGAUGGCUUGCGACUCAAUUUGAUUGAACCAUGCCAACAUCGGACUCACCC	tag2365295_7
Novel-m1341-3p	4HS_unordered	-	UCUUACAUUUCGGGGCGGAGG	UCUGUCCCGAAAUGCAAGACA	572591	572685	CUAUGUACUCCCUCUGUCCCGAAAUGCAAGACAUUUUUUGAUACUAUGGUAGUAUAAAAACACGUCUUACAUUUCGGGGCGGAGGGAGUAGUUCU	tag1036301_37
Novel-m1342-5p	4HS_unordered	-	UUUGCUCCGUAUGUAGUCUCUUA	-	786347	786426	GUUCACUCAUUUUGCUCCGUAUGUAGUCUCUUAGUGAAAUCGCUUAAAAGACUNAUAUUUAGGAACGGAGGAAGUAAAUA	tag19000249_6
Novel-m1343-5p	4HS_unordered	-	ACACUUAUUUUGGGACAGAGG	-	1182648	1182823	UAAAUUUGCGACACUUAUUUUGGGACAGAGGGAGUACAUAAAUUACUCAAUCAUUUGAGCUCAAAGCUGAAGUUGGGCUUGUGAACAGGAUGUGAGGAAUCCAGGUGAUUUAGUUACCGAUAUGUCCGACGAAGGCGGUGUCAACGAGCGCCGUGAUGGGGUCAGCGGCGAGUGCA	tag21271789_26
Novel-m1344-3p	4HS_unordered	-	UAUAUUAGUUUACGGAGGAAGUA	-	2434923	2435027	UUUUGUCAUAUACUCCCUCUGUAAACUAAUAUAAGAACGUUUAGAUUAUUAAACUAGUGUUCUAAAUGCUCCUAUAUUAGUUUACGGAGGAAGUAAUUUUUAUUU	tag26581365_7
Novel-m1346-5p	5	+	AGAAGAAGGAGAAGGAGAAGG	-	543049	543190	CACUAGCUCAAGAAGAAGGAGAAGGAGAAGGAGAAGGAAAACGAGAAGGAGAAUGAGAUUUUAAUGACCUUGUACAUCUUGUAAUGACCCUAAUGAAGACAUUAGUAUUUAUCAUCUUCUUACUCCUUGUAUUGACCUUGUA	tag19002322_4
Novel-m1347-5p	5	+	UCUGUAAACAAAUAUAAGAGC	-	1468996	1469086	UUCUACUACCUCUGUAAACAAAUAUAAGAGCAUUUACAUUACUACUUUAGUGAUCUAAACGCUNNNNUAUUUCUUUACGGAGGGAGUACUU	tag4146172_7
Novel-m1348-5p	5	+	AUUUGGACAUCUGAGUAGCUC	-	2380714	2380859	AUUUGAACUUAUUUGGACAUCUGAGUAGCUCUCGACAAAAAGAAAAAUCGGAUCAAAACACUUCGUGAAGAGCUAACUUCUUUUAUAGACCCUGAUUGUCUUUUUUUGCUGAAGCCUGCUCAGAUUUUUCACAAAUUUGGAGCUGA	tag4796335_141
Novel-m1349-3p	5	+	AGUUAUUUUGAGACAGAGGGAGU	-	3627592	3627683	UAUAAUAAAUACUUCCUCAAUCUCAAAAUAAGUGUCUUAAGCUUUGUACAACUUUGCACAGUUAUUUUGAGACAGAGGGAGUAGCAAAGAUA	tag10740848_9
Novel-m1350-3p	5	+	ACAUUUAUUUUAAGACGGAGGG	-	4906241	4906349	GUCUCGUACUCCCUCCGUUUCAAAAUAACUGUCUUAAUUUUGUACUAGAUCUAGUAUAAAAUUAUACUAAGCUUCAGACAUUUAUUUUAAGACGGAGGGAGUACUAUAU	tag24780602_5
Novel-m1351-5p	5	+	UUUGAGCUGACAGUAAUGGUG	-	13360998	13361099	GCAAACGAGAUUUGAGCUGACAGUAAUGGUGUCUAGUGGCAUUUUUGAUCAUGUGCCUAACGAAGCGAUGCCAUUUUUGAGCAGUUGAAAUUACUAAUGGCA	tag7886447_40
Novel-m1352-5p	5	+	UCCCUCCCAUAAUAUAAGAUC	-	20386514	20386628	AGUCGCUUCCUCCCUCCCAUAAUAUAAGAUCUUAUUAUAUCCAAUUUACUCACAUAUUGGAUGUAAUAACAUCUUAUAUUAUGGGACGGAGGGAGUAUGUUUAAAAAAAUGACUG	tag3903241_5
Novel-m1353-5p	5	+	AAUGAUUGCCUUGUUCACUUGG	-	26933025	26933384	CGUCAAAAGCAAUGAUUGCCUUGUUCACUUGGCGCAAAGAUAAGGCUAUGCAAGAGGCAAAGUAAUUUUUGCUAGGUGGAAGAGCAUAUUUUGCUCCUAAAAUCAAAGACAAUCUUUGCUCAGUUGAUACAAAUGUAAAUCUAAGCAAGGGGUAAGGUGAUCCUCAAAAUCAAGGAAAUCCUUACUCCCUUGAGGUUACUUAAGGGGGCAAGUCAAUUCUUGCUAAUGGUGGAAAGCAAAUUUUGCUCUCCAUCAAAAGCAAUGAUUGCCUUACUCAUUUGGUAAAAAAAGGCCUAUGCAAGGGGGAAAUCCUUGCUGCUUAAUGCUACUUAAGGGGCAAGGCUAUCCUUGCUUGUUUUA	tag19622529_61
Novel-m1354-5p	5	+	GCCAACUGUGUGCGUAACCGUG	-	33819187	33819290	UUAAUAACCUGCCAACUGUGUGCGUAACCGUGAAUGUUUCUUUUGGAGGUCUUCCUCCGAUCGAGAACAUGGUGGGGUUAUGACUGACGUAGGUAGGUGAUUCG	tag8495819_9
Novel-m1356-3p	5	+	GUUGUCAUGGUUGGAGUUACAA	-	42021649	42021769	CCUCUAAGAUUGGCUGUUGUACCUCCCUUUCAUGCUCAACGACACGUUCAGUCGGAUCCCGAAGGACAGGUUCCGGAUCUUCUCCCAUAGUUGUCAUGGUUGGAGUUACAACAGGUAGAGC	tag30566941_10
Novel-m1357-5p	5	+	AUUUCACUAGGUGUCUACAUACG	-	46825017	46825129	CUUUUAAGCUAUUUCACUAGGUGUCUACAUACGNNNNAAAAUGAUUGAAUGUACACUUUAAAGUAUGUUUAUGUAUAUCCGUAUAUAGUCCAGUAGUGAAAUCUGUACAAAGA	tag5535160_52
Novel-m1358-3p	5	+	GACAAGUAUUUCCGGACGGAG	-	52201853	52201977	UAUAUACUCCCUUCGUCUGGAAAUACUUGUCUUAAAAAAUGGAUAUAAUGGAUGUAUCUAUAAUUAAAAUAAAUCUAGAUACAUUCAUCUUUAGGACAAGUAUUUCCGGACGGAGGAAGUAGUUG	tag7308248_296
Novel-m1359-3p	5	+	AAGAAUUAUGGAACGGAGGG	CUGUGUUCCAUAUUUCUUGU	52259217	52259314	CAUGUUACUCCCUGUGUUCCAUAUUUCUUGUCGUGGUUUUAAUUCAAAAUUAGAACUAAAGCCAUGACAAGAAUUAUGGAACGGAGGGAGUAUUCAUU	tag30392909_13
Novel-m1361-5p	5	+	AUUGAGAAGUGACCAGCUAG	-	61505747	61505898	CUAGCAUUAGAUUGAGAAGUGACCAGCUAGAGAGUGAAAACAGUCAUAAUCAUGCAUUGAGAUUAAUUAACUUUGAACACAAGCAUGAGUAGGAUAUAAACACUUUGAUAUCAAUAUCAUGAAGGUUGCAUUAUUUUUGAAUCAACUACAUG	tag4651253_6
Novel-m1362-3p	5	+	GUUUGGUCUAUGGUGGGUUGGAC	-	63504687	63504981	CGUGGAGGGAGGCGUGGGUCUAGUGUGGGCUGCUGGCUACCAUGGAAGGGGCUCGGGAGGAGCUGGUUUCAGAGUGGUCGCCCGAACAUGUCCGGUUUGACCGCAGACAUGUCUGGUAGGUGGGGAUUGACCUGAGAUUGGAUUUCGGGGAGAGAGGAGGUGGAGCUAGCUGGUGGUUUUUUUCUAAGGGGGUGGCUGCAAAAUGGCUAGGGAAAACCCUAGUGGAGUGAGAGAGCUCCACCAAGCGGUGGUUCUUAUAUUGGUUUGGUCUAUGGUGGGUUGGACCUCAUCCAUC	tag2373910_5
Novel-m1363-3p	5	+	AGAAUUUUGGAACGGAGGGAG	-	66902616	66902758	UUCUUACAUACUUCCUCCGUCCCAAAAUUCNNNUCUUAGAUUUGUCUAAAAAUGAAUGUAUCUAAAUACCAAAAAGUGACUAGAUAAUUCAUAUAUAGACAAAUCUAAGACAAGAAUUUUGGAACGGAGGGAGUAUAUAAUCA	tag14862407_61
Novel-m1364-5p	5	+	CCGAGGUUCUGUGGGGUUUCUGA	UGAAACCUCCUGAAUCCCUCCAUG	68652290	68652374	AAAUGGGCGCCCGAGGUUCUGUGGGGUUUCUGACCCUCUUGGGGAUUUUCCUCUUGAAACCUCCUGAAUCCCUCCAUGCCAAAUG	tag502703_5
Novel-m1366-3p	5	+	UGUUUGCUGAAAGAAAUUGUC	CAAUUUCCAUCAUCAAGCAUG	72601391	72601498	UGUCGCGAGCAUUGCAAUUUCCAUCAUCAAGCAUGUCAAAUCCUUGCCAUGCUCAGUUUUUUUACCAGGAUAUGUCAUGUUUGCUGAAAGAAAUUGUCAUAUUGGACG	tag32083924_11
Novel-m1368-5p	5	+	CCUCCGUCCGGAAAUACUUGU	AAGUAAUUUCGGACGAAGAGUA	76189561	76189689	UACGGUACUCCCUCCGUCCGGAAAUACUUGUUGGAGAAAUGGAUGUAACUAGACGUAUUUUGGUUCUAGAUACAUCCAUUUUUAUCCAUUUAUGCGACAAGUAAUUUCGGACGAAGAGUAGUAUUUUAU	tag33320709_117
Novel-m1369-5p	5	+	UGAUACCCGAACAGUCGACCGUA	-	76213574	76213651	GGAGUCCGGUUGAUACCCGAACAGUCGACCGUAGCGGCACCGUCAUCGGUUUAUUCUAUGGGUGUUUUUUGGGUUUUA	tag28685299_6
Novel-m1370-5p	5	+	UCCGUAAAGAAAUAUAAGAGU	-	82898587	82898677	AACUACUCCCUCCGUAAAGAAAUAUAAGAGUGUUUAGAUAACUACUUUAGUGAUCUAGACGCUCUUAUAUUUCUUUACAGAAGGAGUACAA	tag21985307_20
Novel-m1373-3p	5	+	UGGCAUAAAAGUGUGGCUAAG	UUGCCACAUUUUUGUGCCAGG	83748882	83748989	UGCCAUCCACACUUUGCCACAUUUUUGUGCCAGGAGUGUAGCAAAUUGUGGCAAGGGUUUGGUCGCAGCCACAGUUGUGGCAUAAAAGUGUGGCUAAGUUUUGGGGUC	tag28479896_82
Novel-m1374-5p	5	+	UCCGUAAACUGAUAUAAGAGC	-	83959907	83959997	GAGUACUCCCUCCGUAAACUGAUAUAAGAGCGUUUAGAUCACUGUUUUAGUUAUCUAAACACUAUUAUAUUAGUUUAGAGAGGGGAUAUAU	tag20853700_5
Novel-m1375-3p	5	+	UACAUGGACAGCAGACGGAUG	UCCGUCUCCUGUCCACGUGGA	84563360	84563477	AAAUGCAAACCCAUUUUGUGUCCGUCUCCUGUCCACGUGGACGCAAAUCCGCCACGAAUUUGGGCCGGGUUUGCAUCUACAUGGACAGCAGACGGAUGCGCCGCAUGUCAACUUGGUA	tag31472147_123
Novel-m1376-3p	5	+	GAUCAUAGUUGCUCAUGCCAUG	-	86467192	86467340	ACGGUUUUUGUUAUUGGCGAUGGAGCUAGAACUAUAUCAUUCGCGAUUGAUGGAUCAAACACAGUUCGGUCUUAAUUCAGCAUAUUAUGAGUAAAUAUAUUUGUGAUGAAAAUCAGAGAUCAUAGUUGCUCAUGCCAUGCUUAAAUAGC	tag3225846_5
Novel-m1378-3p	5	+	UUACGUGACUUGUAUUUUGAU	-	88391830	88391949	CUGUUGUGGUGGUAUCGAAGGCAGGUGACGAGCGUUGGGGUCAAGCUGAGAGAAGUUUUAUUGUAUUUUCACUUUUGUCAUGUCGGUUUUUACGUGACUUGUAUUUUGAUCUUUAUGAUA	tag28435979_5
Novel-m1380-5p	5	+	AGUUAUUUUGGGACGGAGGG	-	95350077	95350270	AAGCUUAAGAAGUUAUUUUGGGACGGAGGGAGUAUUAGUUUACAGAGAGAGUAACAACGUUUUCGACGGGGUGCAUUGGAGUGAAGAGUUGUAUCAUCAAUAGAUUAACAAGCAAAAACUACCAUACUAGUUGGCAUUCUCAUAUCUUUGCUAGGUACUCCAUCCGUCCUAUAAUAAAACUUCUUAUAUUGUGG	tag1562811_201
Novel-m1381-5p	5	+	AUUACUUGUCGCUCAAGCGGA	CGUUUGAGCGAUAAGUAUAUG	101368043	101368109	UCCGAUCCACAUUACUUGUCGCUCAAGCGGAGUACAUCCGUUUGAGCGAUAAGUAUAUGGAUCGGAG	tag1827815_67
Novel-m1382-3p	5	+	ACGACGAGCUCACGGCGGUUC	-	102334523	102334713	UGACAGCAUCUACGGAGCUCCAGGAGCUUGUUUUCGAGCUUGAAUUCGUGGGUGGCGGAACACGGCGAUGACAACGACGACAACGACGGAGAAGGGAUCUCGGCCAUGGUGGGGAACGGGGAUACGCGGCACGAAAGCGCGUGGGAUGUGAGGGUAAAAGACGACGAGCUCACGGCGGUUCGGAUGGUGUU	tag16813655_7
Novel-m1383-5p	5	+	GGCUGGUCAUAGUGGGAGUAACU	-	103567718	103568062	UACAAAAUUAGGCUGGUCAUAGUGGGAGUAACUUAGCUAGUAACACAACGCACCCCAAAGGCAAGUUUGCUUAUGUGGCAAGUAGUUAAUGAGGAGAAGUGUUUGUGGUAACAUAAUAUGUUACCGUAAUAUAACACACCCCAAUGCAAAUGAGUCUACAUCUAAGUAAAUGAAGGCUUGCAUGGUACCACACAUGUUAGUACCCAUAUGAAGGCAGUAACAUAGACUAGUAACAUAUGCAUGUUAUUAGUAGUAACAUAGGCUAGUAACAUAGGCUAGUAACAUAUGCAUGUUACUAUGUUACUAGUCUAAGUUACUUUCCACUAUGACCAGCCUAAGAUCACC	tag22915024_6
Novel-m1384-5p	5	+	UGAAUUAAUAUAAAGACGUUU	-	105320736	105320850	ACUCCCUCUGUGAAUUAAUAUAAAGACGUUUACAUCACUAAAAGAAUGAUUUAAAGACGUUUACAUCACUAAAAGAAUGAUUUAAAUGUUUUUAUAUUAAUUUACAGAGGGAGUA	tag25153016_8
Novel-m1385-5p	5	+	UUAGAGAUUCCACUACGGACU	-	105510815	105510937	AUAAGUCUUUUUAGAGAUUCCACUACGGACUACAUACGAAGAAAAAUAGGUAAAUAUACACUUGAAAGCAUGUAUAUAUACAUAUGUAUGUACUUCAUAGUGAAAUAUCUAAAAAUACUUGUA	tag20346688_23
Novel-m1386-5p	5	+	UUUUUGUUUCUCUGCGGGUAG	-	107357955	107358065	UUUAUUUUACUUUUUGUUUCUCUGCGGGUAGAUCAAAUAUGAAUUUGAAGUUUUGCGGGACUGUAGACAUAUAUUUGAUCUACCCGCAGAGAAACAAAAAGUAAAAUAAAU	tag3204982_9
Novel-m1389-3p	5	+	CGUUUUCGCUCUCUAGCUGGU	-	109570269	109570566	UAGAGAUGAUAGUUGCUCAUGUCAUGCUGAAGUAGCUAGGAGUGGAUAAUGAUUUAUCUUGUGUGUCAACAUGCAUUAUAAUCAUUUUCAUGUAGUAAGUUUGUAUGGUAUCCUCCUUUGAGUAAUUCGAGCGACUUGACUUGGCCCAUGUGCAAACAUGUAGUUGAUUCCAAACCAAUGCAGCCUUCAUGAUAUUUAAAUCUAUAGUGCUCAUAUCUUACUCACGAUAGUGUUAAAUGUCAAUUAUUCUUAAUGCAUGAUUAUGACCGUUUUCGCUCUCUAGCUGGUCGCUUCUCAA	tag2234223_6
Novel-m1391-5p	5	+	GAAAUUUGUGGAAGUCGUGGC	-	109786572	109786686	AUUAAGGAAUGAAAUUUGUGGAAGUCGUGGCAAAAAAACAAAAUCUGCACUCAAAAAUGCUUUUGUUUUGAAGCAUCAUUGUUUCCAUGACUUCCAUGAAUGUCAUUCUGAAAUG	tag26340442_9
Novel-m1393-5p	5	+	AUUAGGACCCCGCUGCCACGGG	-	110685274	110685462	AAUUAGUUCCAUUAGGACCCCGCUGCCACGGGAGGGUCGGACAGAAGAUGUCAUACCAGUUCUUAUCGCAAGAACAUAUGACUAUAUACAGAAUACAUGNNUACAUUAUAUUGAUGAAUUGGAGCCAGUUCUGUGUCGCUCUAGUGUGUAACUGCUCCUGGUUGUGUGUGUAGUCCUGAGGAUAUGCUU	tag8914229_5
Novel-m1396-5p	5	+	UUGUAAAUAUGUUUGGCUCGU	-	114993542	114993623	UUUUCCGUUUUUGUAAAUAUGUUUGGCUCGUUUGAACUUGAUUUAGUAUAUCAUGAGUGAACAUGUUUAUGAUGACAAUUAG	tag10561684_18
Novel-m1397-3p	5	+	AACGAGUUUGCCGCGCGCUGGUC	-	116877662	116877885	AACGUCAGGCCACGCUCUCCCUUCGUUGGGGCCUACAGACCAAGGAAGCGAGGUAAAUCGAAAUGUACAUCAAUAGAAAAGGAUGCAGGAAAACAACAUAUGAUCAUCAUGGUUUGGUAUUAGUACUGUACAGAUGGUGCUUGUAACCCUUAGAGCAUCUCCAACAGGCGCGCUUUGUGCCGCGCCUAAUAAACGAGUUUGCCGCGCGCUGGUCGCCUGGUUUU	tag19698294_129
Novel-m1398-5p	5	+	CCCUCUGUAAACUAAUAUAAG	-	118575729	118575825	AAGUAUUACUCCCUCUGUAAACUAAUAUAAGAGCGUUUAGAUUACUUAAAUAGUGUUGUAAAUACUCUUAUAUUAGUUUACAGAGGGAGUACAAAUC	tag15745710_17
Novel-m1399-5p	5	+	AAUAAUUGAAGUUCUAGGAUU	-	121113674	121113921	UCAGUUUCCAAAUAAUUGAAGUUCUAGGAUUCUCCUAAGUCAAACUUAUCAAGUUUGACCAAGUCUAUAAAAUAUAUCAAUAUCUACAAAGUCAAUUUUAUUUCAUUAUUUUAUUAUGAAAUUUAUUUUCUUAUUAUAUAUAUUUGAUACCAGAGAUCUUUGCAGAUAUUUCUAUACACUUAUUCAAACUUUACUAAGUUUGAUUUAAGAAAAAAAAUUCAUAUAAUUUCAAUUUUUUUGGUAAGGAG	tag29577529_44
Novel-m1400-3p	5	+	UAUUAUGGUACGGAGGGAGUA	CUACCUCUGUAUCAUAAUAUA	122968876	122968982	UGUUGUUGGUAUAUACUACCUCUGUAUCAUAAUAUAUAACGUUUUAGCAAUUCAAAUAAACUGCUAAAACGUCAUAUAUUAUGGUACGGAGGGAGUAGUAGACAACU	tag23356094_39
Novel-m1401-5p	5	+	ACCUCCGUUCCAAAAUAAGUG	-	124018450	124018547	UUUAGUUCAAACCUCCGUUCCAAAAUAAGUGACGUGAGUUUUGUUCAAAUUGACUUAAAACCACGUCACUUAUUUUGGAACGGAGGGAGUGUAUUUAU	tag17121720_5
Novel-m1403-3p	5	+	UAUUAGUUUACGAAGGGAGUA	-	130611952	130612056	UGUUUGUUAGUACUUCCUCUCUAAACUAAUAUAAGAGUAUUUAGAUAACUAAAAUAGUGAUCGAAACGUUUUUAUAUUAGUUUACGAAGGGAGUACUAAAUUUGC	tag33674046_7
Novel-m1404-5p	5	+	UCCGUCCCACAGUGUAAGAUG	-	131667728	131667818	AUGUACUUCCUCCGUCCCACAGUGUAAGAUGUUUUUGCAAGUUGUUUUAGCUUGCAAAAACGUCUUACAUUAUGAGACGGAGGGAGUAAUA	tag6007577_7
Novel-m1405-3p	5	+	UAUAUUAGUUUACGGAGGGAA	-	131919112	131919213	AUUGCGAAAUACUCCCUCUGUAAACUAAUAUAAGAGUGUUUAAAUUACUAAAGUAGUGUUCUAAAUGNNCUUAUAUUAGUUUACGGAGGGAAUACCUAGUAA	tag14051463_37
Novel-m1406-3p	5	+	UAUUAUGGGACUGAGGGAGCA	-	132545758	132545865	UCAUGCUAGAUGCUACUCCCUUCGUCCUAUAAUAUAAGAACAUUUUUUAAGCUAAAACAGUUUGAGAAAUGUUUUUAUAUUAUGGGACUGAGGGAGCAUUUUCCAACU	tag19800595_2
Novel-m1407-3p	5	+	UUGUGGGACGGAGGGAGUAGU	-	134413637	134413760	AUACUUAAGUGCAAUAGUAUUAGUAAGUACUCCCUCCAUCCCAUAAUAUAAGACGUUUUUUCAAGCUAACAUAGCUAGCAAAAAUAUCUUAUAUUGUGGGACGGAGGGAGUAGUUGCUUAGGUG	tag19866890_8
Novel-m1408-5p	5	+	UUUGUAAAGUAAUAUAAGACG	-	179274449	179274558	GUCUUACAUCUUUGUAAAGUAAUAUAAGACGUUUUAGAUCAUUAUUUUACUAAUCUAAAACGUCUUAUAUUACUUUACAGAGGUAGUAUCUCAAAUCCUAUGAGUAGGAG	tag25767185_5
Novel-m1409-3p	5	+	GCCUUGGCUAUUGGAUCUGACCA	-	179408611	179408683	GCAGGCAUAUACAAGUCAGAUAGUAGUCAUGGCAAUGAUGGCCUUGGCUAUUGGAUCUGACCAAAUAUCCACC	tag12708410_3
Novel-m1410-3p	5	+	AUACUAUGGGACGGAGGGAGU	-	181803017	181803119	ACAACAAGUUACUCCCUCCGCCAUGUAAUAUAAGAGUGUUUUUAACACUAGUGGAGUGUCAAAAACGCUCUUAUACUAUGGGACGGAGGGAGUAGCUAACAAG	tag31051318_6
Novel-m1414-5p	5	+	CUCGCCGGCUGCGCACACGCC	-	279029292	279029358	UAGCCUUCCCCUCGCCGGCUGCGCACACGCCUUACGGUGGGUGCGCCGCUGUCAAGCGGUCGGCUGC	tag11890190_18
Novel-m1415-5p	5	+	CCCUUUGCUUGAGUUCAGUCCG	-	282568559	282568659	CUAGAUUAUACCCUUUGCUUGAGUUCAGUCCGAGUGUUGUUCACACUUUGCCAUGGCCAUGGUCUUUGGACCUGAAUCAUGUGAAAGGUUUGCAAUCUAGU	tag29857214_9
Novel-m1416-5p	5	+	UCCGUCCCAUAAUGUAAGAUG	-	285638659	285638750	AAUUACUCCUUCCGUCCCAUAAUGUAAGAUGUUUUUUUACACUAGUGUAGUGUUAAAAAAACGUCUUACAUUAUGCGACGGAGGGAGUAGCA	tag18806894_5
Novel-m1417-3p	5	+	GUAUCAUUAGAUCCAUCCUUG	-	286726681	286726872	AAAUACUUUUCAUGAUGGAUCUAAUGAUACAAAAUUGAUAUUAUAGACAUUAAUGUUUUUUUGUAGAAACUUGGUCAAAUAUGUUCAAGUUUGACUUUUUGAAAAACUAAGACACCUUAUAUUUUGGAACUUAGGGAGUAAAUAUCUAUAACACCAAAUUUGUAUCAUUAGAUCCAUCCUUGAGAAGUAUUA	tag33104712_10
Novel-m1418-5p	5	+	UUUGAAGUUUUAGGUUGAUC	-	288713909	288714086	UUCCAAAUAAUUUGAAGUUUUAGGUUGAUCGUAAUUCAAACUUCUUUAAGUUCAACCCAGCCUAUAUGAAAAUAUACCAAAAGCAACCAAAUUAGUUUCAGUAGAUUCAUCAUAAAAUAUAUCGUACCACAUAGAAGUUUGAUUUAGGACAAAGCUAGAACUUCAAAUAAUUUGGAAC	tag19108806_5
Novel-m1419-5p	5	+	GUGUAGAUUGGGUUCGUUUUCCC	GAAAACGAACCCAAUCUAGACAU	289407928	289408144	ACCUGAGUGUGUGUAGAUUGGGUUCGUUUUCCCAUGCUGUGGUCCGGAUCCUAACGCAGAAUUUUGGCAGCACCUCCCCUCUUUUCUCUUGAUGCACGUCUCGGCAUUAAAACAAUAGUAUGUGUACCCGGAGAACAACACGAAGGCCCUGACAAAAUUCUGUAUAUGAUCUGAAGCAGAGCAUGGGAAAACGAACCCAAUCUAGACAUACUUUGGC	tag27404281_5
Novel-m1420-3p	5	+	UAUAUUAGUUUACGGAGGGAGU	-	300812957	300813140	ACAAACUAAUACUCCCUCUGUAAAUUAAUAUAAGAGUAUUUAGAUUACUUACGAGGUAUUCCAGAUUAGUAAUUCUAACGCACAAACUAAUACUCACUCUGAAAAUUAAUAUAAGAGUGUUUAGAUUACUAAAGUAGUGUUCCAAAUGCUCUUAUAUUAGUUUACGGAGGGAGUAAUUCUAAAA	tag36242232_7
Novel-m1421-5p	5	+	UUUACUACGGACUACAUACGA	-	300833069	300833175	UUUAAGAGAUUUUACUACGGACUACAUACGAAGCGAAAUGAGUGAAUCUGCAUUCUAAAGUAUGUCUAUAUACAUCCGUAUGUAGUCCAUAGUAAAAUCUCUUAGAA	tag14435369_8
Novel-m1422-3p	5	+	AAGAAUUUUGGGACGGAGGUAGU	-	300835498	300835640	UUCGUUGUACUCCCUCCGCCCCAAAAUUCUUGUCUUAUAUUUCUCUAAAUAUGGAUGUAUCUAGUCACGUUUUAGUGUUAAAUACGUCCAUAUCUAGAUAAAUCUUAGACAAGAAUUUUGGGACGGAGGUAGUACUUAGCAGC	tag27672494_11
Novel-m1426-3p	5	+	AAUCUUGGUCAAACAUACACA	UGCAUGUUUGAUCAAGUUUUU	330752890	330753064	AAAGUCAAACAUGUGCAUGUUUGAUCAAGUUUUUAGAAAAAAAUACCAAUAUCUACAGUACCAAAUUUGUAUCAUUAGAUCCAUCACAAGAAGUAUUUCAUAUUUUAUUUAUUUUGUAUUGUAAAUGUCGAUAUUUUAUUCUAUAAUCUUGGUCAAACAUACACAAGUUUGACUU	tag25157787_45
Novel-m1427-3p	5	+	UGCUAUUAGUUGCUGCCGCUUG	-	335385775	335386005	UGCCAUGUUUGCCUGCUGAUGCAUGGAAGCAUGCUGCUGGCCGAGGCAUGUUGCUGUUUUGUGUUGCUUGCCUGUCGAGCUGCCCUGCUGUUGCGUUGCUAAGCUGCUGCCCCUGCUGCCGAUUUUUGCUUGCCGCUUGGUGCAGUGUUGCUUACUUGCUGCUAGUCACCGUAGUAUGCUAGUUCUAGGUGCCAUAGCUUGCUAUUAGUUGCUGCCGCUUGUAGCCGUGGC	tag37170173_21
Novel-m1428-3p	5	+	AUUUGUUUACAGAGGGAGUAGCA	-	336859412	336859611	UGGUAGGAUUAUUCACGACUAACUUAGCUAGUACUCCCUCUGUAAACAAAUAAAAGAUGCUCUUAACUUUUUUCUGAUUCGGAUGUAUAUAAACACAUUUUAGUGUAUUUGUUCACUCAUUUCAGUCUUUAUGUACAUAUUGAAAUAUCUAAAACGUCUUAUACAGUAUUUGUUUACAGAGGGAGUAGCAACUACUACCU	tag7107910_13
Novel-m1430-5p	5	+	UGAGAAUUUUGGGACGGAGGGA	-	347854696	347854923	AUCUCUAAGAUGAGAAUUUUGGGACGGAGGGACUAUGUUUUACAUACCAUCCCCUUCUCCGACAUCAAAUAGGCCCGGUGUUCAACGUCAUAUGCAUCAUACAAAAGCCACAUCAUCCUACAUAUCACAAAAAAACACUUAUGAAUCUACUCAUCUUCAAAAAAAAUACUCAUAUGAAUCUACUAAUCUACUAAUCCACUCAUCUCCUAAUCCACUCAUCUACUAAUC	tag28288719_10
Novel-m1431-3p	5	+	GCGUAAUGGCACGAGGAGAGAA	-	347968728	347968814	AGGGCUUGAAGUCGCGCAAUCUCGUCCUCGGUGAAGUACACAACUGAGGUAGGCGGCGUAAUGGCACGAGGAGAGAAGUGACCACCA	tag31961334_5
Novel-m1432-3p	5	+	UUUUGGGACGGAGGGAGUAUCU	-	350040455	350040573	AUGCGGUAGGUGUAUAUGAGGUAUAUGUGUUCCCAAGCCAGUUACUCCCUCCGUCCUAAAAUGUAAGAUCGUUUUGAGAAACUUAUAUUUUGGGACGGAGGGAGUAUCUUGCAUCGUAG	tag28229698_3
Novel-m1435-3p	5	+	AUAUUACUGGGCGGAGGGAGU	-	357670687	357670789	AGUAUUAUGUACUCCCUCCGUCCCAUAAUAUAACAGCGUUUCUGACAAUACGGUAGUGUCAAAAACACUCUUAUAUUACUGGGCGGAGGGAGUACCAUAUAUG	tag13690286_7
Novel-m1436-5p	5	+	UUUGCCACUCUUAGCUUUUGA	-	361301615	361301740	UUAUUUCGCUUUUGCCACUCUUAGCUUUUGACAUUUAUCACAAUUACCACUCUAAAUAUUUUGCUUUUGCCAUGAAAUGGCAAUUCUGAUAAUUCUCAAAAACUAAGAGAGGCAAAAGUGAAAUGU	tag27760564_10
Novel-m1438-3p	5	+	UCCUUCGAAUUUGCCGACCAA	-	370853567	370853868	CGUGGAUGGGCGGCAGGUAGCGGCGGGCGUGUGGGAAUGGCGAUGGGGCAAUGGAAUGAGCAGUACGUGGGGGGGGGGGUUUCUUCGAGGACGAGUGGCUGAGUAAUUUUACUCCUCGGCGGAUGCUCGGAGUAAUUAUUUUGCUCCUCUAUUUGUUGUAGGAGAUCGGCUAGGUCUGAUUUAUAGGAGUAAACCGGGAUUGUUAAUACUCUAAGUGAAGACUAGUAGAGUCGGCCUUUUGUCAUUCUUUGCUCCUUUUUCACUCAAUGAUUCCUUCGAAUUUGCCGACCAAAAAUUCUAUA	tag4595005_5
Novel-m1440-5p	5	+	UUUUGGCUGGCUUAAAAAAUAA	AUUUUUUAAGCCGUCAAAAGA	388643814	388643985	GGGUCAGUUCUUUUGGCUGGCUUAAAAAAUAAACUGCCUCUCUCCAGCUUAAGAAAUAAGCCUCCUAUUAAAUUUGUUGAGGCUUCUAAAUUAGUUAUCCAAUAUCUAGUUUAGAAGCCCCAAUAAAUCAGGGAGGCGGCUUAUUUUUUAAGCCGUCAAAAGAACUGGCCCA	tag12373293_44
Novel-m1441-5p	5	+	UCCGUUCCUAAAUAUAAGCCU	-	389969830	389969975	UCCUACUCCCUCCGUUCCUAAAUAUAAGCCUUUUAAGAUAUUUCACUACGGAGUGAAUCUACACUCUAAAGUAUGUCCAUAUACAUCUGUAUGUAGUCAUAAGUAAAAUCUCUUAAAAGACAUAUUUAGGAACGGAGGAAGUAAAU	tag6500305_13
Novel-m1442-5p	5	+	UUAUACACCGAGACGGAGGGAGU	-	396679696	396679939	GUAAGAUGACUUAUACACCGAGACGGAGGGAGUAAUAAUCAUUGGAUUGGCAUGCUUCAAAACCAGCAUAUCUUUAUAGUUCUGCAACAGAAGCACACACAAUCCUUUAGCAGCAUAACCAACAUAUCUAGGCACAUGUUUCAUCUUCUUAAGCCAAGCACAGUUAUCAAUAAUAUGAAUCUUUUUUACAAACCACACAAUGCCCCAACUUGUACUGUUUAGUGGUAUGUCCAGUAUCCUUGCA	tag13382647_8
Novel-m1443-5p	5	+	AAAAAGUCCGACGAAGUACAACC	-	396747588	396747704	AAGUAUUCACAAAAAGUCCGACGAAGUACAACCGUUCAGAGAGAGGUACUACCAUCCCGAAGAAGUACUACCGCCCAUCCGGAGCGGUACUACCGCUGGACCUUUUUGCAGACACUG	tag14825210_13
Novel-m1445-5p	5	+	UCCGUCCCGUAAUAUAAGAUG	UCUUAUAUUGUGGGAUGGAGG	405348413	405348502	UGUACCCCCCUCCGUCCCGUAAUAUAAGAUGUUUUUGCAAGCUGUUUUAGCUUGGAAAAACGUCUUAUAUUGUGGGAUGGAGGGAGUAUG	tag4620569_13
Novel-m1447-3p	5	+	AUGAUCAUCUUGGAGUACAAGUC	-	406238090	406238296	GUUCCUGCGACAAAUUCUUCUUGAAGACGUCGUCUAGGAGUGUGUAUUUUGGUUUGGAGUUUGUUUUUUAUCAUGAAGUCAGUGGUUGUAUGGAUAACUGUUCAAAGGGAAAAAAGGGAUUGGUGGAAUAAUUGUUGUAUUGAUUGAGCCUCGUGGGCAUAUAUAUAGGAGUACAUGAUCAUCUUGGAGUACAAGUCAAGGCAGGAA	tag12341613_15
Novel-m1448-5p	5	+	UGUAAAGAAAUAUAAGAGCGUU	-	416599724	416599815	UCAUUACUCCUGUAAAGAAAUAUAAGAGCGUUUAGAUCACUAAAAAAGUGAUCUAAACGCUCUUAUAUUUCUUUACGGAGGGAGCAGAUGGU	tag7442024_10
Novel-m1449-5p	5	+	CUCCGUCUCAAAAUAAGUGUC	CAGUUAUUUUGGAACGAAGGG	417568829	417568933	CUAGUACUCCCUCCGUCUCAAAAUAAGUGUCUUAAGCUUAGAAAAACUUUGUACUAGCUCUAAUAUAAAGUUGAGACAGUUAUUUUGGAACGAAGGGAGUAAUAC	tag2831830_213
Novel-m1450-5p	5	+	GGCUUAUAUUUAGGAACGGAG	-	417682335	417682532	UCUCUACAAAGGCUUAUAUUUAGGAACGGAGGGAGUAUAUAGGUGGAAGGGAGGGGUGGCACCCUAGGGAGAACCCCUAGGGUGGGCCGCCGGACAAGGGGGAGGAGUCCUCUUCCAAUUCGGUUUGGUGGAGGAGGAGUCCUCCUCCUAGUAGGAUUGCCCCACCUCCUCUCUUCUUGGUGCAUAGGCCGAUGAGGC	tag17148358_10
Novel-m1451-3p	5	+	ACUUUUAGGACCUACUUGACA	-	421347676	421347781	AUUCCAAGCGUGUCAAAUAGGUCUUAAAAGUUAGAGCUCAUUCACAACGGGUCUUAUAUAUGUAUUUUACGAGCAACUUUUAGGACCUACUUGACACAUUUUAAAU	tag3941103_6
Novel-m1452-3p	5	+	UUGUAUUAUGAGACGAAGGGA	-	422089504	422089602	UAGCACUUACCCCCUCCGUCCCAUAAUGUAAGACAUUUUUUGACACUACACUAGUGUCAAAGAACGUCUUGUAUUAUGAGACGAAGGGAGUAGAAUAUU	tag1246785_11
Novel-m1455-3p	5	+	UAAUUGUCAAAAACUAAGAGU	-	438663871	438664051	CACUUUCGCCACUCUUAGUUUUUGACAAUUAUCACAAUUGCCAUUCAAUGGCAAAAACAAAAUAAUUUUGUUUCACUUUUGCCAUUCUUAGCUUUUGACAAUUAUAACAAUUGUCACUCUUUUGUUUUUGACACAAAAUGGCAAUUGUGAUAAUUGUCAAAAACUAAGAGUGGCAAAAGUA	tag10887887_13
Novel-m1457-5p	5	+	CUCCGUUUCACAAUAAGUGUC	-	443524083	443524177	UUUGUACUUCCUCCGUUUCACAAUAAGUGUCGGUGAAUUUGUACUAGUUUAGUUAUAAAUUUGCGAUACUUAUUUUGGGACGGAGGGAGUAUCAU	tag13530456_35
Novel-m1458-3p	5	+	CUUAUAUUAGUUGACAGAGGG	CUCUGUCAACUAAUAUAAGAG	443590471	443590573	UUUGUACUGUGAAGUACUCCCUCUGUCAACUAAUAUAAGAGCGUUUAGAUCACUAAAAGUGAUCUAAACGCUCUUAUAUUAGUUGACAGAGGGAGUAGUAUGA	tag16994180_72
Novel-m1459-5p	5	+	AAUAAGUGACUUAAAAAUGAC	-	444007422	444007515	UCAAUUUAAAAAUAAGUGACUUAAAAAUGACUUUACUUUAUAUUAAAGUUAGUAUAAAACUGAGUUAUUUUUUAGUCAUUUAUUUUAUAACGAA	tag12995477_6
Novel-m1460-3p	5	+	UCAAGGCUUACCACUAGUGGUU	-	444231481	444231845	UAUAUAUCCCUUCACCACUUCGUGGAGGUGUUGACCACUCAAUCCAAAAGAACCCGAGAACACUAAAGUGGCUCCCUCUCACUUCUCCUACACCAAAUCCCAGAUCCUGAAGAGAUUAAUGGGAGUUCUUGAGAGAUUUUUUCAAUCAAGUGAUAGAUCGACUCCCUCUCCCUCUUGCGAUCCAAGGAAUUCGUGAUUUGAGCAAGUCUUGAGCUUUUUACCUUGAUUUUGUUACUCUUGGAGGUUGGNGACUCCUAGGCGGUAGGAGUGCUCCGAUGAGGAAUCAACUUGUGAUUUGUCCCUCGAAAAGUUUGUGAAGGUUUGGAGGCCGCCUCAAGGCUUACCACUAGUGGUUGGGAAUUGCC	tag5819781_2
Novel-m1461-3p	5	+	AUAUAUUUAGGAACGGAAGGA	-	444535395	444535734	AGGAAAUUACUCCCCGUUCCUAAAUAUAUAUACUUUUAAAGAUUUCACUACAGACUACAUACGGAGCAAAAUGACUAAAUCUACACUCUAAAUUGUGUGUGUGGGUGUGUGUGUAUAUAUAUAGCAUGAAUUUGCUAACAACACUAGCUAUGGUGAUUGCUAUCUGAACCCUUUGUUUGCAUCGAGAUCCGAACUUUCUUGUAGGUUUGUUAUCAACACUAGCUAGGAAAGAGAAUGGAUCAGAUCCCAACAUAUAACAUGCAACACUAAUUGCAGUCGCUCCAGCGAAACUUUAUAUCUUCGCUGGACAUAUAUUUAGGAACGGAAGGAGUAAUGGAAU	tag13506055_12
Novel-m1463-3p	5	+	CAACCGGCUCACCUAAAUAAAGG	-	444872497	444872735	AACGGAAUACGCUACUCGUCUAUUCUUUAGGUUAUCGGGUUGGUUAAUGUUCCCGUUAUGAGGUGGAUAUAACUGUGCGUGCAGACCCAUAGGCUGGCCGUUGUUCAUCGUCAGAAGCCAAGGGCGCCCGCCAUGGGCACGUAUUAUCAACUGAUUUUUUCUGUACGUGCACAUAUAUGCGGAAGCCCGUCGUAUAAGAGCUACUCCAACCGGCUCACCUAAAUAAAGGGCGAUUUUGU	tag29626927_2
Novel-m1464-5p	5	+	ACGACACUUCCUGCCAUAGAGAA	-	445146964	445147195	UGAGCGAGGUACGACACUUCCUGCCAUAGAGAAUCUCAAAUGGGGCCUUGCGUGAACUUGCUUGAAAACUAUUGUUGUAAUAGAAUUCAGCAAACGGGUGGCAGUCUUCCCACUUCAUGCCGAAAGAGAUAACACACACUAUGAUCAUGUCUUCAAGAAUUUGAUUGACUCUCUCACUUGACCGCUUGUCUAAGGAUGGAAGGUUGUACUAAAACGAACCUUUGUGCGCAUU	tag29217832_4
Novel-m1465-5p	5	+	UCCGUCCCAUAAUAGAAGAGC	-	445183287	445183377	UGCUACUCCCUCCGUCCCAUAAUAGAAGAGCAUUUUUUACACUAGUAUAGUGUCAAAAACGCUCUUCUAUUAUGGGACGGAGGGAGUAUUU	tag15772515_9
Novel-m1466-3p	5	+	GAAACGUUGGGUGGCUGUGGC	CAUGACCACCCAAUGGUUCCA	445597838	445597961	CUCCCCAAUUGAUACUGCGCCAUGACCACCCAAUGGUUCCACCAUGCACAAUGUGCUGGUGCCGAGGCUGGCUACGCUUGAUGGAAACGUUGGGUGGCUGUGGCACAAUAUGCUUCGGGGAGGC	tag21901021_953
Novel-m1467-5p	5	+	UUUUGUAAGACGUUUUAGACA	-	448951662	448951759	UUCCGUUCACUUUUGUAAGACGUUUUAGACAUCUGAAAUCGAACAGUUCUGGGUGUUGUCUUUAAAUGUCUAAAACGUCCUACAAAAGUAAACAGAGG	tag28795946_103
Novel-m1468-3p	5	+	AUAUUUAGGAAUGGAGGUAGU	-	449527258	449527345	UGUGCCUAAUACUACCACCAUUCCUAAAUAUAAGACGUUAAACUGCCCCAGUGUUUUAUAUUUAGGAAUGGAGGUAGUACCAAAUAUG	tag7224604_8
Novel-m1469-3p	5	+	UUUUGCUCCGUAUGUAGUCUAU	-	452269997	452270090	AGAUUUCAAUAUGAACUACAUACGUAUGUAUAUAGAUUUAUUUUAGUGUAUACAUUGACUUAUUUUGCUCCGUAUGUAGUCUAUAUUGAAAUAU	tag6584138_13
Novel-m1470-3p	5	+	UUCUGAUAUUUUCGUGAGCUU	-	456674464	456674681	UUGGCGGGAGGAAAAUACGUAAAAAUUAGAGUUGCUCCAUUACGAACUGACAUAGGUGCUAUUUAUAGCCCCUGUUAAAGCGCUAUUUUAGGAACCAAAUCAAUUCUCAUAUAUUCAAAUUAAUUUGUAUCUAUUUACGUUCAAAUAUACGAUAACACAAACAUUAAUGUUCUACAAACUAUUCUUAUUCUGAUAUUUUCGUGAGCUUUAAAUGCUAC	tag18431444_4
Novel-m1471-3p	5	+	GCCCUUAUAGCUCAGUGGUAG	-	457046167	457046343	AGACUGACGCUCUACCACUGAGCUAUAAGGGCUAUUACGUUUGCGAUUUGUAUAACACACUUGAAUUACCUUAAUACCAGCGCCAUUUUCUUCUGAAUUGGUUGUUAUUCAAGGAGAGCUGGCGCGUGUAAAAGUUGUCACGAACAGCCCUUAUAGCUCAGUGGUAGAGCGUCAGUC	tag21922181_51
Novel-m1472-5p	5	+	CCUCCGUUCCAAUAUAAGUGU	-	464159254	464159360	UAAACUACUACCUCCGUUCCAAUAUAAGUGUCUUAAGCUUAGUACAAUUUUGUACUAGAACUAGUAUAAAGUUAAGAUAGUUAUUUUGGAACACAGGAAGUACUUAC	tag946963_103
Novel-m1473-3p	5	+	UAUGUAGUCUUCUAGUGAAAU	-	468258935	468259060	UCCUAAAUAUAAGUCUUUUUAGAGAUUUUAUUAAGUGACUACAUACGUAGUAAAAUGAAUGAAUGUGCAUUCCAAAGUAUGUCUAUAUACAUCCGUAUGUAGUCUUCUAGUGAAAUUAUAUUUAGG	tag23612411_19
Novel-m1474-5p	5	+	UCCAAAAUAAAUGUCGUAGUU	CUACAACACUUAUUUUGGAAU	470142546	470142627	CCCCCUCCGUUCCAAAAUAAAUGUCGUAGUUUUAGUUCAAAUUUGAACUAAAACUACAACACUUAUUUUGGAAUGAAGGGAG	tag3679873_55
Novel-m1478-3p	5	+	AGGACAUUUAGUCCCGGUUGGUA	-	481013054	481013334	AGACGGAGAGCAGCCGGCGGGAGCGGAUGUCGAGGGCACGGUCGGGCGGCGCAUGGAGGAGCGGCGCGUGGAGUAGAGUGACCGACUGGAGAGCUGGCGGUGACGAUCAAAGAGGAAGAGUAGUCGGUGGGAGCGGACGUCGAGGGGUGCGAUUGGGAAGCCUGACGGCGUCGCGAGAGCUCGCGGCUUCGAUCUCCUCUGUUUUGAUGAAAAUGGAGAGGAGGGAGAAGAGAACGACUAAAUACCAUAGGACAUUUAGUCCCGGUUGGUAAGAUCCUUUA	tag31676218_4
Novel-m1479-5p	5	+	UUCGUCCCAAAAUAAGUGUCG	-	484539607	484539711	UUGUACUCCCUUCGUCCCAAAAUAAGUGUCGUUGCUUUUCGUAUAAAAUUUAUACUAACUUAGUAUUAAAUUUGUGUCACUUAUUUUGGAACAGAGGGAGUAUAU	tag5321572_181
Novel-m1480-3p	5	+	CUUAUUUUAAGACGAAGGGAGUA	CUCCCUCCGUUCCACAAUAAAUG	484926134	484926249	UUUAGAAUGUACUCCCUCCGUUCCACAAUAAAUGAUUAUAAAAUAACUCAAUUGUACACUAACUUUAAUACAAAGUAGAGACACUUAUUUUAAGACGAAGGGAGUACAUAUUUAUU	tag27738291_5
Novel-m1481-5p	5	+	UGUCGCUGAAAUGAGUGUAUC	-	489181439	489181522	CGGAAUUAACUGUCGCUGAAAUGAGUGUAUCUAAGACGCGUUUCAGUGUGUAGAUACACUCAUUUCAGUGACAGUUAAUUCCGG	tag26873753_15
Novel-m1483-3p	5	+	UCUUAUAUUGUGGGAUGGAGG	-	494008069	494008168	CCAAAAAAAUGCUUCCUCCGUCCCACAAUAUAAGAGCAUUUUUCAAGCUUUAGCUAGCUUUAUAAAUGCUCUUAUAUUGUGGGAUGGAGGGAGUAUGUUG	tag31998706_265
Novel-m1484-5p	5	+	GAAUGACGCCGGGUCCGAAAG	-	494104829	494104920	UUGUCGAGGGGAAUGACGCCGGGUCCGAAAGAGAGACGCUCGCAUGGCGUGCGCGUGGUGCGUUUCGGACCAGGCUUCAUUCCCCAUGACUC	tag1427625_3879
Novel-m1486-3p	5	+	AGGCUGCGUCAAUUAAUUCGG	-	498885669	498885759	CUCCCUCCGAUCCGAGUUAAUUGAUGCAGCCUCUAUAUAAUUUCCAUUUACAUUGUAUAGAGGCUGCGUCAAUUAAUUCGGACCAGAGGGA	tag8922980_24
Novel-m1487-3p	5	+	AUUUAUUUUAGAACAGAGGGAGU	UUCCUCUAUCUUAAAAUAACUGU	505780013	505780127	ACAUAAUACUACUUCCUCUAUCUUAAAAUAACUGUUUUAAUUUUAUACUAUCUUUAGUAUAAAAUUAUAUUAAAUUUAAGAUAUUUAUUUUAGAACAGAGGGAGUACUACUGAAU	tag27834336_7
Novel-m1488-5p	5	+	CCCUCCGAUCCAAAAUAAGUG	-	505892071	505892228	UCUUAUUACUCCCUCCGAUCCAAAAUAAGUGUCGUGGUUGUAGUUCAACCAAUCCAAAGUGGUUUUAGUUCAAAUUCGAACUAAAACCAUGACACUUUUUUGGAUUGAACUGAAAUUAUGCCACUUAUUUUGGAUCGGGGAGAGUAUCUUCUUAAGGU	tag1678584_12
Novel-m1489-5p	5	+	UCCUCCGUCCCACAAUGUAAG	-	507118829	507118925	GCAACAUACUUCCUCCGUCCCACAAUGUAAGACAUUUUUGCAAGCUUUUUUAGCUUGCAAAAAUAUCUUAUAUUGUGGGACAAAGGGAGUAUAAGAA	tag28382089_6
Novel-m1491-5p	5	+	UGCCUGGCUCCCUGUAUGCCA	GCGUGCGAGGAGCCAAGCAUG	510451393	510451524	GAGGUGAAAACAAUGGGAUAUGCCUGGCUCCCUGUAUGCCACUCGCGUAGCUGCCAACUCUCCAAACCCAGCGUUGGCUCUACCGCGGAUGGCGUGCGAGGAGCCAAGCAUGACCGUCUCUCUCCCUCUUUC	tag2549404_129799
Novel-m1492-5p	5	+	UUGGACGUGGAGGUGCAGCUG	GCUGCACAUCCACGCCCAAGC	518508011	518508123	CGUACGAUCCUAGAUAGUGUUUGGACGUGGAGGUGCAGCUGCGGUAGCACGUUGAGCUACGACCGGCCGGCAGCUGCACAUCCACGCCCAAGCUCUAGCUCGGUAUCGUCAAU	tag24095691_10860
Novel-m1493-5p	5	+	UCCGUCCUACAAUAUAAGAUC	UCUUAUAUUAUGGGACGGAGG	520735715	520735805	AUAUACUCCCUCCGUCCUACAAUAUAAGAUCGAUUUGUAAGCUGUUUUAGCUUGCAAAAUGAUCUUAUAUUAUGGGACGGAGGGAGUACAA	tag24975351_28
Novel-m1494-3p	5	+	UUUGUAGACAAACCUAAGACA	-	524148286	524148388	CCUAAAAUUCUUGUCUUAGAUUUGUGUAGAUAUGAAUGUAUCUAGUCANNNNNUAGUAUUUAGAUACAUCCAUUUGUAGACAAACCUAAGACAAGAAUUUUGG	tag37187384_12
Novel-m1495-5p	5	+	UCUGUUCCUAAAUAUAAAUC	-	524152993	524153162	CUAUACUCCCUCUGUUCCUAAAUAUAAAUCUUUUUAAAGGUUUCACUAAAAAAAUACAUACAAAUGUAUAUAGACAUACUUUAAAGUAUAUAUUUACUCAUUUUAUUCUGUAUAUUGUCCACUAGUGAAAUUUCUUAAAAAACUUAUAUUUAGGAACGGAGGAAGUAGAU	tag30153892_15
Novel-m1498-5p	5	+	UUUCACUAAGGGACUACAUACGG	-	525682268	525682385	UUUUAAAAGAUUUCACUAAGGGACUACAUACGGAGUAAAAUGAAUGAAUCUACACUCUAAAGUAUGUCUAUACUCUAUAUACAUCUGUAUGUAGUUUUCUGAUGAAAUCUUUAAAAAG	tag20770464_9
Novel-m1499-3p	5	+	AGUAUUUAGGAACAGAGGGAGCA	-	526199312	526199600	AGUUGGUGUGACUGAAACACAGACCAUACUAUGCUCAAUUGCUGAAUAACCUAAAAAAAUGGUUCUUUUGACUGUGAAAUGUGAGCUAAUGAAGUACGCUCAUGCUUGCAUUUCUUUGUAAACUUGUUGUGAUAAAUAUAGCUGUACACUGCACAUGACACACUAGUCAGCAUGCACAUUGCACACUGAAACAUCUUGUCUGUGUUCGCAAAUGUAUCAUACUUCCUCUCUACCAUAAUACUUGUUGGGAACAACAAGUAUUUAGGAACAGAGGGAGCACAUGCUAGCA	tag34506465_2
Novel-m1502-5p	5	+	CCCUCCGUCCAGAAAUACUUGUC	CAAAUAUUUCUGGACGGAGGGAG	536800372	536800500	AUGUAAUACUCCCUCCGUCCAGAAAUACUUGUCGGGGGAAAGGAUGUAUCUAGAUGUAUUUUAGUUUUAAAUACAUCCAUUUUUAUCCAUUUCUCAGACAAAUAUUUCUGGACGGAGGGAGUACCUCUU	tag10005608_11
Novel-m1504-3p	5	+	CGGUUUUGCCUUCGCGAGAGGCA	-	540094454	540094574	GGCAUGGUCUUGCCUUCGCGAGAGGCACGCCGAUUCCUCUCCCGAAAAGGGGGAAAACGAUUUUUCUGCUCUUUUUUUGUGAGAGGCACGGUUUUGCCUUCGCGAGAGGCACGAUCCGUGC	tag1908709_5
Novel-m1505-3p	5	+	UUGCUGAGAGCUGCUCGGAUG	-	543453477	543453607	UCUUCUUUGGACAUCUGAUUAGCUCUUAGCAAAAAAGACAAAUCGGGUCAGAAUAUUCGUGAAUAAUCAACCUUUUUCAUAGACCCAGAUUUUGUCUUCUUUGCUGAGAGCUGCUCGGAUGUGCAAAUAAG	tag12721595_232
Novel-m1506-3p	5	+	UAUUUUGGGACAGAGGGAGUA	CUCCCUCCGUUCCAAAUUAAG	545692585	545692701	UACAGGGAAGUACUCCCUCCGUUCCAAAUUAAGUGACUCAACUUUGUACUAACUUUAGUGCAAAUUUAGUACAAAGUUGAGUCAUUUAUUUUGGGACAGAGGGAGUACUAUAUGCAU	tag31353191_8
Novel-m1507-3p	5	+	AUAUUUAGGAACGGAGGGAGU	-	546072316	546072496	UUAGCUAUUACUCCCUCCGUUUCUAAAUAUAAGUAUUUCUAGAGGUUUCACUAGUGGACUACAUACGUAUGUAUAUAGACAUAUUUUAGAAUGUAGAUUCAAUCAUUUUGCUUUGUAUGUAGACUCCUAGUAAAAUCGCUUAAAAAACUUAUAUUUAGGAACGGAGGGAGUACAUUGGUUA	tag35032986_2079
Novel-m1508-3p	5	+	UUGGUCAAACUUAAAGAUGUUU	-	549048211	549048395	UAAUAAGGUCAAAUUUCUUUAACUUUUCCCAAGAUCAGAGCCAAAAAUAUCGACAUCCACAACAAUAAAUAAAUAAAAUAUAAAAACUCAUUUCAUGGUUAAUACAAUGAUACCGAUUUGAUAUUAUGUAUAUUGACAUAUCUCUCUACAAAUUUGGUCAAACUUAAAGAUGUUUGACUUAUAAG	tag9508785_14
Novel-m1509-3p	5	+	UGGGCAAGUCACCCUGGCUACC	UAGCCAAGGAUGAUUUGCCUGUG	549053455	549053586	GGGGGUAAGAGGCCAUCUUCGAUAGCCAAGGAUGAUUUGCCUGUGAAACUCCCGUGGCAGCCAGGCUCUCUGCCACAAAGAGUGGCACCCGGCGGUUCCAUGGGCAAGUCACCCUGGCUACCAGAGUACCCC	tag28123397_4830
Novel-m1510-5p	5	+	UCCGUCCCAAAUUAUAAGAGC	UCUUAUAUUUUGGGAUGGAGG	550908752	550908862	UAGUACCCCCUCCGUCCCAAAUUAUAAGAGCAUUUUUUAUACUAUGAUAGUGUAAAAAACGCUCUUAUAUUUUGGGAUGGAGGGAGUAGUUGGUUUUGGGCAGUGGUGCUU	tag19041042_37
Novel-m1511-5p	5	+	AUUAUAAACUACAUACGGAUGCA	UUCCGUAUGUAGUCUUGUAAUGA	551164284	551164385	UAGAUAUUGUAUUAUAAACUACAUACGGAUGCACAUAGACAUAUUUUAGAGUGUAGAUNNACUCAUUUUGUUCCGUAUGUAGUCUUGUAAUGAAAUCUCUAA	tag28072111_5
Novel-m1512-5p	5	+	GGAGGAGGAGGAGGACGGCC	-	551181346	551181693	CCGUGGCAGAGGAGGAGGAGGAGGACGGCCAGGAGUGGGAAAGGCGGCAUCUUGUUGACUGUAACUCCGGCGACCGCUCGCCGGGAUUCUGAAGUCUGAACAGGUCGGUGUCAAAUCUGAACGAGUGCUGGGCACUGCAUUGAUUUCUGGAUAGCACAAAGGGUACUAGAGUCAUUUCAGUUUGGGAGGAGCUAUGGGGAGGUCGUUCGCUUGGGAGUAAAGCAGCGGUCGCCCACCCAUGCUGACAAUUGUGUCUUUGGGGUAGGUUACCCGCCCCUUCCUUUCUUCUAAUCCUUUUUUUUUUUCUUUUGGUCUUGAGCAUGUUGCUUCCUUCACGUUUGGUAUGGC	tag9394454_7
Novel-m1513-3p	5	+	UUUUGGUACAGAGGUAGUAGC	-	552180548	552180658	CUGAGAAUUUGUUAGGUACUCCCUCCUUAUCAAAAUAUAAGAUGUUUUUAUAGGCGUUUAGCCUACAAAAAUGUCUUAUAUUUUGGUACAGAGGUAGUAGCAAAAUUGUUA	tag24244169_15
Novel-m1515-3p	5	+	AUAUUAGUUGACAGAGGGAG	-	559192267	559192367	GUAGGAGCUACUCCCUCAGUAAACUAAUAUAAAAACAGUUAGAUCACUACUUUAAUGCUCUAAAUGCUUUUAUAUUAGUUGACAGAGGGAGUAGUAGAUAA	tag29222178_13
Novel-m1517-5p	5	-	UUUAGGAACGGAGGGAGUAUAUG	AAUAAAGCCCUCGUUCCUAAAAA	6241877	6241945	AAGACNNNNNUUUAGGAACGGAGGGAGUAUAUGACUUGAAUAAAGCCCUCGUUCCUAAAAACAAAACAA	tag17324736_6
Novel-m1519-3p	5	-	AUCAAAAACUAAGAGUGGCA	-	20030247	20030445	CAUUUCACUUUUGCCACUCUUAGCUUUUUUUGACAAUCAUCACAAUUGCCAUUUAGUGGCAAAAGCAAAAUCAUUUUAUUUCACCUUUCUCACUUUUAGCUUUUGACAAUUAUCACAAUUACCACUUUUGAUAUUUUUUUUUGCCAUGAAAUGGCAAAUUCUAAUAGUUAUCAAAAACUAAGAGUGGCAAAAGUGAAAU	tag21693811_52
Novel-m1520-3p	5	-	CGAGACCGACGUUCCAGAAGAUU	-	20298193	20298524	UGGUGGUGGUGCUGUUUCCUGGAAGUCUUUCAAGAAGACGAUCUUAACGAGAUCGACUAUGGAUGCAGAACUCAUAGCAUUAGACACAUCACACGUCGAAGUAGAAUGGCUUCGAGAGCUUUUGAUGGAUUUGCAUGUGGUUGAUAAGCCAGUCCCGUCUAUCCUUAUAAACUAUGACAAUCAAACAGGGAUAGCCAAGGCUAAGACUUCUAAGGACGACAUACAAUCCACAAAGCAUGUAAGAAGAAGAUUGAAAAUCUGUCACGCAUUCAAGAAACUCCGGAGUAAUAGUGACAGCCCGAGACCGACGUUCCAGAAGAUUCACCCUUGAU	tag36845347_43
Novel-m1521-3p	5	-	CUUAUAUUUCUUUACAGGGAG	-	20341588	20341682	UAGUAGUACUCCCUCCGUAAAGAAAUAUAAGAGUGUUUAGAUCACUAAGAUAGAUAUCUAAACACUUAUAUUUCUUUACAGGGAGAGUAUAUCGU	tag31007398_6
Novel-m1522-5p	5	-	AUGAGCAAAUGUUUUAGGAGC	-	22787728	22787942	GGAUGUGACUAUGAGCAAAUGUUUUAGGAGCUAACAAAGUUUGGUCACUAAAAACAUCAAAUGAUCUCCAUACUAGAAGAAAUAGAAAUGAUGUGUUGCACCCACAUUACUGUUCACGUGUUUUCAGCACAAUUUUUUUUUCUGAAAUCUUUUGCUACUAAAUUUCGUCACCAAAUUUUACAAGCACCUAAAACAUCUGAUCAUUAUCACAGCCA	tag31138827_5
Novel-m1523-3p	5	-	AUUUCCGUUUCCGUCGUGUGGUU	-	33334964	33335199	AGACCAGAUAAGCUACACGGACAGGGAGGGAGAGGAAAAUGCGACCGUCGUGCGCAGUGGCUUCGUAUGUGGUCUACGCUGCAUCGAACAGAGUAUCAAUAUCUAUUCAAGGUGGUGUGUAUGUGGUUGCAGUGGGUGGCGAGGAAUGUUUACCCAACAUGGGUGUGACAGCCCGAGACCGACGCCCCAGAAGAUUUCCCUUUAUUUCCGUUUCCGUCGUGUGGUUAGUUUUAUUU	tag25558471_8
Novel-m1524-3p	5	-	AGGUCAUGCUGGAGUUUCAUC	UGAAGCUGCCAGCAUGAUCUGA	46219776	46219892	CAAGGUGCACCACGAGCUGGUGAAGCUGCCAGCAUGAUCUGAUGACCUAACUCGUGGAUCAGAAUCCAUGUCAAUCAGGUCAUGCUGGAGUUUCAUCCGCUGGUCGGAGCACAACGA	tag35033801_31138
Novel-m1525-3p	5	-	GAUCAUGACUGACAGCCUCAUU	UGAAGCUGCCAGCAUGAUCUA	46222406	46222522	GAAAUGCCCAUGUGAAUGAGUGAAGCUGCCAGCAUGAUCUAGCUUUGAUUCGCUUCUGCUUGUGAAUCCUUGUUAGAUCAUGACUGACAGCCUCAUUUCUUCCCAGCAAUGGGCAUA	tag24046091_606
Novel-m1526-3p	5	-	AAAGACUUAUAUUUAGGAACGGA	UGUUCCUAAAUAUAAGUCUUUUU	46842337	46842508	AACUACUCCCUCUGUUCCUAAAUAUAAGUCUUUUUUUUUAAAUUUGACUAGAAGACUACAUACGGAUCAAAAUGNNUUAAUCUACAUUCUAAAAUAUGUCUAUAUACGUCUGUAUGUAAUCUUCUAGUGAAACCACUUAAAAGACUUAUAUUUAGGAACGGAGGGAGUAACU	tag17471849_234
Novel-m1529-3p	5	-	ACUUAUAUUUAGGAACGGAGGGA	-	61396069	61396222	CUGUAGGCUACUCCCUCCGUUCCUAAAUAUAAGUCUUUUUAGAGGAUGUAUAGAGACAUACUUUAGAGCAUAGAUUCAUUCAUUUUGCUUCGUAUGUAGUCUCUAGUGAAAUCUCUAAAAGACUUAUAUUUAGGAACGGAGGGAAUAUCAUUUA	tag4742108_226
Novel-m1531-5p	5	-	GUUGUAAGCCGUCUUGGUCGUGC	-	61759582	61759793	UGGGUGCGUCGUUGUAAGCCGUCUUGGUCGUGCGGACAUGAGAGUUGGCCGCGUUGUAUUGAUGUAGACUGGACCACUGGUACAAGGUUGCACACGUCAUGUGGGCAACUCGUACGGGGGAGCGCCGAUGUGUUAGAGUAGACCGGACCACGGGAGCGGCGACUUGCACAUUUCGUCAAAUUGUCCAAUGCAUUUGAGCGUUGGUGCGCCCC	tag25811792_3
Novel-m1532-3p	5	-	GAUUUCUUGGUCAUGGCGUC	-	62333181	62333406	UGCGACAGGGUGAGACGCAUUGUGUACUAGCAGAUUUGGUCGGAGCUUCCUAAGAAUAGGUGCAUUCUCAUGUUCUUCCUCCUCUGCAGCAAAGGAACUGGAAGGAGGGCCUUUCUCCUUGGUAGUUGCAGGAAUAUCCUUUGUAGUCUUCCUACGAGCUACAACAUUCUUUGCCUUGGAUGGAGGCUUAGGAGAAGAUUUCUUGGUCAUGGCGUCAGCCAUGAGC	tag30113948_4
Novel-m1533-3p	5	-	UACUUGCCCGAGAUUCGAUCGU	-	64368711	64368821	CGAAGAUGUUUAUUGGUCGAACCACGAUGGCAAGGUUUUAGUCAAUCCCGUAUGCAGUUCCCUUUGUCUAGAAGUAUGUUACUUGCCCGAGAUUCGAUCGUCCGUAUUUUC	tag16999533_109
Novel-m1534-3p	5	-	CGACCCCCUACCUGGCGCGCCA	-	65616384	65616652	UCGAAAACAUCACGGGCGUUCCAAGGAGGUGUGUCAGCCAGGCGAUGCAGAGCUCAGGGCUUCCGCUCUUUCCCCCCAUGCUCGCAUAGCACCCAUGGAGGUGCUAUGUGCUCUCAUGAGCGAGCAGAUCAGCCACCGCCUCUUCCUACUCCGGGAGGAUGUUGCGGCGAACUGAGAUCCGUGGAGCCAUCAAAGGCUCAUCGGAUCGGAACGGCGCUAACGCCGGCCUCCUUCCGGCGACCCCCUACCUGGCGCGCCAAAGAUGUCGG	tag6313174_22
Novel-m1535-3p	5	-	UUGAUACGGAGGGAGUACUUG	UCUACUCCCUCUGUAUCAAAA	66680768	66680881	GAUGCCCUGCUUUGGUAGUUACCAUCUACUCCCUCUGUAUCAAAAUUUAAGACAUUUAUUGACACUAAAAAACGUCUUGUAUUUUGAUACGGAGGGAGUACUUGUUAGGGCUGA	tag11206213_6
Novel-m1537-5p	5	-	GUGAAGGAUCAACUGGUUAUUA	GUAACCAGGAUGGUCCUCACCC	66893033	66893118	CACUAUCUAAGUGAAGGAUCAACUGGUUAUUAUGGACCUACUCAUUACUACUGUAACCAGGAUGGUCCUCACCCUUUGUGAUGGUU	tag32034823_2
Novel-m1538-5p	5	-	ACGACGAGAUGCGCUUCUAUCCC	-	67218325	67218415	UUUUUACGUAACGACGAGAUGCGCUUCUAUCCCUAUCGAGGCUCUUGAGCCAAAAUGAGGUUAGGAUGGCAUCUUAGUCGUUAAAUGGCCU	tag8463070_5
Novel-m1539-3p	5	-	UUGUAUUCCCAUGAGGCCAUAGG	-	69154374	69154693	CUUCAGCUUGACGGGUGUGGCGUGAGGGGAGACAGCAAGGUGUUUCUCAAUUACCUCUGUGGGAACAUCGUGGAUAUCAGAAGCUUGCGAGGCAAACACAUUGACAUUCGCCUGCAGAAAGGCAACAAGCGUGCUUUCUUAUUUGUCAUUAAGGGUGGCACUAAUGGAAAAAGUACCGUCAGAGCCAUCCUCCCUUGCUGGGACUUUCUUUGUCGCAGGGUAGCAGACCUUGGAUUUCCUUCUAGUGGAACUCUCCGAAAGUUCAUCGAUGUUAGGAAAUAUGAAACUUGUAUUCCCAUGAGGCCAUAGGUAGGUAUAUA	tag36757093_13
Novel-m1541-5p	5	-	GUUCUGUUCGAAUGGGCUCCCG	-	73943950	73944240	UAACCUGAGAGUUCUGUUCGAAUGGGCUCCCGAAAAAGAAGGAAAUCCUUAAUGAUAUGAGUAGUCUAUCAUCCCUAAUCAGCCAGGUUAUCACAAGCGCGAAGCUGGCUCCAGGUGAUGCCACGGCGGUGCAAGCCAUAGCCAAGGCAUGCGCGGCAGGCGAGGCCGGCUGGGACACGCAACGAGGGAGGUAGGCGAGGCGUACCAAGCCUAACUCAAACGUGAGGCCGGCUCAGACACGAGCCCUAUUGACUGUGACACACGAGGCUGCGCGAGACCGGCUCGAGGUGA	tag10724_11
Novel-m1543-3p	5	-	UUAUGGAACGGAGGGAGUACU	-	74633068	74633187	AGUUGAAAACUAGUACUUCCUCCGAUCCAAAAUAAGCGUCACAAUUUUGAACUAAUCAGACCAAUCUUAGUUCAAGACUGCGACCCUUAUUAUGGAACGGAGGGAGUACUAGUUAGUAGC	tag13753606_12
Novel-m1545-5p	5	-	UUGGGGAACGUUGCAUGGGAAAC	-	76234784	76235140	GAUAUAGCUAUUGGGGAACGUUGCAUGGGAAACAAAAAAUUCCCUACUAUCACAUAAGACUGAUGUAUGGAGAUGAAUAACUACGAGAAGGGAGUGCAUCUACAUACCCUUGUAGAUCGCUAAGCAGAAGUGUUCGAAAUCCAAUCACGAUCCGUCCCGUGAUCCAAUCAGGAUCUGCCCCAAUCAAGUGCCGAACGCACGACACCUCUGCAUUCGUUACACGUACAAAUCGAUGACGCCUUCACCACCAUGAUCUAGUGAGGGCAGGUGAAGUAGUAGUUGAGUUCUCCUGUAGCAGGACAACGGGGUGGCGGUGGUGAUGAAACUGUCCCAGCAGGGCUUCGCCAAGCACUGUCG	tag33869479_35
Novel-m1546-5p	5	-	GAGAGACGCGAGUUUACCCAGGU	-	76950286	76950363	GAUCAGAAUCGAGAGACGCGAGUUUACCCAGGUUCAACCAGCCUACGUCUUGAUUUUCGUGUUUAUUAAUGAUGAUCU	tag10467289_6
Novel-m1549-3p	5	-	AUAUUAAGUUACGGAAGGAGU	-	83016634	83016733	AUACCUAAAUACUCCCUCUGUAACUUAAUACAAGACUUUUGACACGACUAUAGUGUCAAAAAACGUCUUAUAUUAAGUUACGGAAGGAGUAGAUAAUAAG	tag31612516_6
Novel-m1550-3p	5	-	AAUUGGUAUGGAUCGGAGAGG	UCUCCGAUACAUAUUAAUUGU	84114345	84114462	CUCAACUGAGAAUCAUACCCUCUCCGAUACAUAUUAAUUGUCGCAGAUUUGGUACAAAGUUGUACUAAAGCUGCGACAAUUGGUAUGGAUCGGAGAGGGAGUACUGAAAUAUGAACAA	tag9388120_779
Novel-m1551-3p	5	-	UUAUAAUUUGGGACGGAGGUA	-	86480439	86480542	UUUGAUGAUAGAUACUUCCUCUGUUCCAAAUUAUAAGAUGUUCUGGUAGGCUAAAAUAGCCUACCAAAAUGUCUUAUAAUUUGGGACGGAGGUAGUACAUCAGU	tag9193687_109
Novel-m1552-5p	5	-	UCCCAAUAUAAGUGUCGCUGA	-	86566536	86566631	ACUCCCUCCGUCCCAAUAUAAGUGUCGCUGAUUUAGUACAACUUUGUACUAACUUUGUAUUAAAUAAGUGACACUUAUUUUGGGACGGAGGGAGUA	tag12264226_11
Novel-m1553-3p	5	-	UUGGAGGUCAGAUUAUAUAAACU	-	88370199	88370291	UCUGGAUUCUAAAGGUAGAUUAUAUAAUCUGAUUUAUAAAAAUAAUCCAGGUGGGCAUGUUUGGAGGUCAGAUUAUAUAAACUCUAAUCCACG	tag5658260_38
Novel-m1554-3p	5	-	UAUAUUUAGGAAUAGAGGGAG	-	89027953	89028231	CCAUAAGUAAUACUCCCUCCGUUCCUAAAUAUAAGGUGUAUUAAAAAAAAUUAAGUCAAACGUUAUCUAUGUUUGACCAACUUUACAACAAAAUAUAUAAAUAUUUACAAUACUAAAUAUAUGAAAUAUUAAAAUAUAUUUCAUGGUGAAUCUAGUGAUAAUGAUUUGAUAUUCUAGAUACUAGGAUUUUUGUCUCUAAACUUGGCCAAAGUUAGAGAAGUUUGACCUUUUGAAAAAAUAAUAGACCUUAUAUUUAGGAAUAGAGGGAGUAAUUUAGAC	tag4049438_9
Novel-m1555-3p	5	-	GAACCCAGUGGGUGUAGUCCC	-	91214049	91214163	UCUUGUCUUGUCAAUCUUACUUUACACCCACUCGGGGUUUGCCGCGUAGUUGUUUUUCUUUAUUCCAGUGGGGGUACGCUUAGUGAACCCAGUGGGUGUAGUCCCCGAGACUGCU	tag9943519_7
Novel-m1559-3p	5	-	UAUUAUGGGAUGGAGGGAGU	-	104010942	104011044	AUUAAAAAAUACUCCCUCUGUCCCCUGAUAUAAGAUGUUUUUGCAAGCUGUUUCAGCUUGCAAAAACGUCUUAUAUUAUGGGAUGGAGGGAGUACAUACUUCU	tag26838196_9
Novel-m1563-3p	5	-	UUUUGGGACAGAGGGAGUAGU	-	110243198	110243318	AAUGAUAGAAUAUACUCCCUCCGUCCCAAAAUAAGUGUCUUAAGCUUAAUACAAAUUUGUGCUAGAGGUAGUACAAAGUGGAGACAGUUAUUUUGGGACAGAGGGAGUAGUAGUUGUUAUG	tag25461383_41
Novel-m1564-3p	5	-	UAUUAGUUUACAGUGGGAGUA	-	110395743	110395847	UAUCAAGUAGUACUCCCUCCGUAAACUAAUAUAAGAGCGAUUAGAUCACUAAAAUAGUAAUCUAAACGCUCUUAUAUUAGUUUACAGUGGGAGUACAAGCUAGGU	tag24946796_15
Novel-m1565-5p	5	-	UAUUUUCGGACGGAGGAAGUAGU	-	112879093	112879239	GUGCGAUAGGUAUUUUCGGACGGAGGAAGUAGUAGUAUUGUAGGAGUAGGAUGCAUUUGGUUGCUUACAUACACCGCCAACCAAGCCGGCGCGGUAAGAGAAUGGUCCGUUUGGCUGUUACUUCCAUAGUUUGGCUUGCAUAGCACG	tag29079401_5
Novel-m1566-3p	5	-	UUGAGACACUUAUUUUGGGAC	CCUUAAAUAAGUGUCUCAACU	115360725	115360819	CUCCCUCCGUCCUUAAAUAAGUGUCUCAACUUUAGUAUAAAUUUGUACUAAAGUUAGUAUAAAGUUGAGACACUUAUUUUGGGACAAAGAGGAUA	tag31674760_37
Novel-m1568-3p	5	-	AUCUUAUAUUGUGGGAGGGAG	-	117124230	117124321	CUAUUACUCCCUCUAUCCCACAAUAUAAGACUUCUUUACAAGCUAACGUAGCUUGCAAAAAAUCUUAUAUUGUGGGAGGGAGGGAGUAGAAU	tag8738347_7
Novel-m1569-3p	5	-	UACUUAUUUUGGGACGGGGGG	-	118881079	118881186	AUGAUUUACUCCCUCCGUCCCAAAAUAAGUGUCUUUGAUUCAGUACAACUUUGUAGUAACUUGUACAAAAGCAAAGAUACUUAUUUUGGGACGGGGGGAGUAUCUUUC	tag10008750_8
Novel-m1570-3p	5	-	UUAUAGAAGUUUACAGAGGGA	-	121396939	121397066	UAUCAAAUACUCCCUCUGUAAACUUUUAUAAGAUUUUUUAGAUCACAUAAGAUCGUUUAGAUGACUACUUUAAUGAUUGUUAAUGAUCUAAACGAUCUUAUAGAAGUUUACAGAGGGAUUAUAUCAAU	tag25589212_24
Novel-m1571-5p	5	-	CCCGUCCCAUAAUAUAAGAGU	-	123085594	123085684	GUAUACUCCACCCGUCCCAUAAUAUAAGAGUGUUUUUGACACUACACUAGUAUAAAAAACGCUCUUAUAUUAUUGGAUGGAGGGAGUAGAA	tag20253342_7
Novel-m1575-3p	5	-	AUUUUUGUAUCUCGAGCAAUG	-	127469352	127469493	AAAAUCAGAAUAUUGGUUGUGAAGCAAAAAUGACAAAUUCGACAUCAAUGGGUUCAUGGGGCAAAUGUGAAGCCCAACUUGUGUUAUGUACUAUUUAGUGUCGAAUUUAUCAUUUUUGUAUCUCGAGCAAUGUUUUGAAUUU	tag24241654_153
Novel-m1577-3p	5	-	UGAGCGACAAGUAAUAUGGAUU	-	129931243	129931350	CUACGCCCUUUGAUACAAAUUACUUGUUGGUCAAACAAAUCUAUCUAGCAUUGAAAUAAGUCUAGAUGCAUCCAUUUGAGCGACAAGUAAUAUGGAUUGGAGAAAGUA	tag34162427_62
Novel-m1579-5p	5	-	UCAGAUGGUUCGUGCUGACU	UCGGUACAAAACCAUCUGAGA	131663804	131664049	UUUACAACGUCGGUCCCGUUUCAGAUGGUUCGUGCUGACUCAGAUGCUACGAAGCGGACAACCUGGACAACUUAUCCACUUCAGUGGACUGACACAUCAGCAAACUACAUAAAAAAUACUUAGCAGCCUUAAUAGCAAGAUGAAUAAGUUCUUCAUGUAGUUUGCUGUCGCGGAUAAGUUGUAUCCAAGUCGCCUGACAUCCGAGUCGGUACAAAACCAUCUGAGACGGGGACAAGGUUAUAAAGC	tag4120150_827
Novel-m1581-3p	5	-	AGAAUAAGCUGGGUAGGGGGC	-	133553101	133553252	GGAAAUAAGAUGCCCCCUACCCAUCUUAUUGUAGAAACCCAAACUAAAAUGUUAUUUUAAAAGCCUAUUGAUUAAAGGUCAACUAGUAGGAUUCUAAAAUAAAAUUUUAGUUUGAGAUUCUAGAAUAAGCUGGGUAGGGGGCAUCUUAUUUC	tag12519983_68
Novel-m1582-3p	5	-	UCUUAACCUUGUAGACCCACU	-	134238130	134238209	AUAGCGAGAAGAUGGGCUUUGCAACGGUUAAGGGAACUAUCGAAGCGCCUCUUAACCUUGUAGACCCACUUACAAGUGAU	tag14614850_27
Novel-m1584-5p	5	-	UUCGGCUACCGGUGUUAUGUUC	-	167812083	167812316	CCGCCUUAGUUUCGGCUACCGGUGUUAUGUUCCAUAAAUGAUCACUCCUAACAUGCUUGGGGUUGUUAAGGGAGACCCCUGGAUUCUCGUUUAGGGAUAAAGCUCGUCUGGCAAGGCCCAAUAUUGGUACUAUAUAUUCCCAACAUAAUAAUCCUGAUAAUACUGAAAAACAUAGGGCGGCGUGAACCCGAGGAGUAAUUCAACAUAAUACAGCGGUGGCCAGUGCUGAGGGGU	tag30420075_16
Novel-m1586-5p	5	-	AAAUAAGUGACUCAAAAGUG	-	180715942	180716040	CUCCGCCCCAAAAUAAGUGACUCAAAAGUGACUCGGUUUUGUACUAAAAUUAGUAUAAAUUGAGUCAUUUUUUAUUCGUUUAUUUUGGGAUCGAGGGGG	tag29040717_9
Novel-m1587-5p	5	-	UUGAAGAUUAGGUGGCGGCG	CCGCCACCCACAUCUUCUCUU	181276437	181276557	GCGGCGCAGAUUGAAGAUUAGGUGGCGGCGCUGGAGGGGACAUCAGUUUAGUACUGAGGUCUCUUGAUUCUAUGACUUUGGACCAUCCGCCGCCGCCACCCACAUCUUCUCUUUCCGCCUU	tag28564396_2911
Novel-m1588-3p	5	-	AGGGAGAGAUGUGGCGGCGCAGA	-	181276538	181276628	GCUAGGACCCUGUGUGCCCCACAUCCAGCUGCCAGCGUUGAGGGGAUGCUCAUCGAGGAGGGAGAGAUGUGGCGGCGCAGAUUGAAGAUUA	tag17205268_328
Novel-m1589-3p	5	-	AUUAGUUUACGGAGGGAGUA	-	182178775	182178879	UUAUGCCUACUACUCCCUUUGUAAACUAAUAUAAGAGCAUUUAGUUUACUAAAGUAGUGUUCUAAAUGCUNNNNUAUUAGUUUACGGAGGGAGUAUAUUCUAACU	tag18418340_10
Novel-m1591-3p	5	-	CUUAUUUUGGGAUAGAGGGAGUA	-	183566159	183566278	GUCUCUAUAUAAUACCCCCUCUAUCCCAAAAUAAGUGUCACGGAUUUAAUACUAAAUUAGUACAAAUUUUGUACUAGACCAACGCUACUUAUUUUGGGAUAGAGGGAGUAUUUGUUAAGA	tag36838971_6
Novel-m1593-5p	5	-	UUGCUCGAGAUACAAAAAUGA	-	264226682	264226820	AUUCAUAACAUUGCUCGAGAUACAAAAAUGAUAAAAUUGAUAUCAAUGUGAUAAUUAACCAAAUCUAAAGUCCAACUUAUGUUGUAUACUAUUUACUAUCGAAUUUGUCAUUUAUGUUUCACAAGCUAUGUUUCGAGUU	tag15333582_32
Novel-m1596-5p	5	-	CCUCCGUCGCAUAAUGUAAGA	-	285638657	285638752	AUUGCUACUCCCUCCGUCGCAUAAUGUAAGACGUUUUUUUAACACUACACUAGUGUAAAAAAACAUCUUACAUUAUGGGACGGAAGGAGUAAUUCA	tag8980537_19
Novel-m1597-5p	5	-	CCCUGGUCAGCGGUAGUACCGCU	-	286686996	286687304	GGUAGUACCUCCCUGGUCAGCGGUAGUACCGCUCUUGGGAGGUAGUGCCCCUGCAAGUGCCGUUUGUUGUGUGACUACUAUGGGAUCUCGACAAUUUUCGUGUCGUACUAGGCGAUUUCUAGAUGGUAAUUCAGCGCGGUAGUACCUCUCGCUAGCGGUAGUACCACCUAUUACUAUGCGCCCCUUCAUCCCAUGUUUUCUCUGAUGGAGUCCUCAAAGGAUCCUGAGUGGCAUUAGGGGGCGGUAAUACCUAUUAUAAGUGGUAGGACCGCCCCUCGCAGCGGUACUACCGCUUCAGCGGAACUGCCC	tag17310942_3
Novel-m1599-5p	5	-	UUUAGGAACGGAGGGAGUAGA	-	300811738	300812013	AAGACUUNNNUUUAGGAACGGAGGGAGUAGAACAUUCUAUGAGAUAAGUAUAUAAGGUAUGAGGUGUUUUGUAGUUUCUGUUAGCCAACCAACGCCUGAAAUCAUUGAUGGCAUUUCCUUUUAAAAACAGCUAGUUCAUUACUCUCUGUCCGGGUUAGUUACUCUCUUUUAAAAUUUAAGCGUAAAUUUAAUCAAUAAUUUGAUUUAUAAAUAUAUAAAUUAUAUAUCACAGAAGGUAUAAGAUUGUACUCCCUCCGUAUUGAAAUAUAAGUCUUU	tag5715687_294
Novel-m1601-5p	5	-	UUCAGUUCCUAAAUAUAAGUC	-	303844217	303844403	ACACUACUCCUUCAGUUCCUAAAUAUAAGUCUUUUUAGAUGUUUCACUAAAAACUACAUACAGAUAUAUAUAUAUAUAUAUAUAUAUAGACAUACUUUAAAGUAUAGAUUCACUCAUUUUGCUCUGUGUAUAGUCUUCUAGUGAAAUCUUUAAAAAAACUUANNNUUAGGAACGGAGGGAGUAGAUC	tag33579098_21
Novel-m1604-3p	5	-	CGUCAGUUAAUUUGGAUCGGA	-	327867066	327867169	GGUGUGCUCCCUCCGAUCCAAAUUAACUGACGCACACUUAGUACAGCUUUAGUAUAAAGCUGUACCAAGUGUGCGUCAGUUAAUUUGGAUCGGAGGGAGUUGCA	tag887496_14
Novel-m1605-5p	5	-	CUCCGUCCUAAAAUAAGUGUCUU	GACACUUAUUUUGGGACGAAGGG	327947439	327947543	AAAAUACUCCCUCCGUCCUAAAAUAAGUGUCUUAACUUUUUGCUAGCUCUAGUACAAAGAUAUACUAAGCUUGAGACACUUAUUUUGGGACGAAGGGAGUACAAU	tag13647716_38
Novel-m1608-5p	5	-	CCUCCGUUCCUAAAUAUAAUUUU	-	335043715	335043883	GGUAAUACUUCCUCCGUUCCUAAAUAUAAUUUUUUUUAGAUAUUUUAUUAGAAGAUUAUAUAUGAAACAAACUGAGUGAAUCUACAAGUAUGCUUAUAUACAUCCAUAUAUUAUCUUUUAGUGAAGUCUUUUAAAAAAUUAUAUUUAAAAAUAAAGAGAGUAGAAGACA	tag13757859_5
Novel-m1609-3p	5	-	CUACUUUGCCAUGCUUAAUGCUU	-	355291678	355291981	GUCCUCGAAGGUGGAGGUUUAGGCAAUGGAGGUACAUGAGCUGAAGGAGCUGAUGGAGUUGAUGAGAUGAUGCUGGAGCUAAUGAAGAUGGUCUCGCCUCUUUAACUGGCACGACAAUAGAUCUGGCAUGUGUCCUGAACUGAGUGUGUGUUUCGAGAGGAGGAUUGUCGUCAUCGUCACUAAAGCUAGGAAUGGGCACUGCAUCAACUUCCUGCUUCAACUGGUUGAUAGUGGUGGUCAACCUAGUCACCUUCACAUCUAGGUCAUGAAACUACUUUGCCAUGCUUAAUGCUUGUCACUAGGA	tag26564079_18
Novel-m1610-3p	5	-	CAGGUUGUAGGCGGGGCGGGAUG	-	355313479	355313659	UUGGCAUCCUCGAUCCACGUUCCCUUGAGCAUGGAGCGUAACAACAUGCCCCGCCACCACCUUCCUCGGUUGCAUGCUACAGCCCGGGCUUGCCCGACGAAAGGGAAGUAAAGGGGAAGGGGGAUGGCGGUCGUGCAUGUGUGCGCCUCAGGUUGUAGGCGGGGCGGGAUGCGGAUGCCCG	tag24725166_7
Novel-m1613-3p	5	-	AAUCUAAGACAAGUAAUUCGU	-	361467592	361467693	GACCUCCGCCCCGAAUUACUUCUCUUAGAUUUGUGUAGAUACGGAUGUCUAGAUAGAUCCUUAUCUAGACAAAUCUAAGACAAGUAAUUCGUGACGAAGGUA	tag2135016_19
Novel-m1615-5p	5	-	UAUUAAUUGCUGUUGAUCUAU	-	374975748	374975836	CUUCGAUCCAUAUUAAUUGCUGUUGAUCUAUUACAAAGUUGUACGUACUUAGGAGUACUAGAUUAUCGACAAUUAAUGUGAAUCGGAGG	tag26416925_3
Novel-m1616-5p	5	-	UCUUUUGACGGCUUAAAAAA	-	388643812	388643986	AUGGGCCAGUUCUUUUGACGGCUUAAAAAAUAAGCCGCCUCCCUGAUUUAUUGGGGCUUCUAAACUAGAUAUUGGAUAACUAAUUUAGAAGCCUCAACAAAUUUAAUAGGAGGCUUAUUUCUUAAGCUGGAGAGAGGCAGUUUAUUUUUUAAGCCAGCCAAAAGAACUGACCCUA	tag9566948_9
Novel-m1618-5p	5	-	UCGUAAGCCAACCGGGACUAAAG	UUAGUCCUGAUUGUUUUGCCCCG	396722558	396722629	UCAGCCCGGUUCGUAAGCCAACCGGGACUAAAGGUUUGGGCCUUUAGUCCUGAUUGUUUUGCCCCGGUUGAA	tag25841562_7
Novel-m1619-3p	5	-	AAAAAUGUUCGAUUUGCCAUG	-	396743386	396743694	UCUUUUUGCAAUGGUAAAUCGGACAUUUUUAUGGCAAUUUAUGUUUGUUGAUGAUGGAGAGCAGUAGUGGAGCUAGUAUUUAGCUGUGUCCAAGGCCAAAAGCUGAGCUGUAGUGAUGAAUAAAAAAGGAGGGACCAACCAUGCCCUAGGCCCAGGCUCAGGUGUGCCGCCUCUUUUUAGUUGGCAAGCAUGGCAAAUCCACCUUACUUUAAUUUUUUCUAGAAAUUUUUCGUGCUUGCGAAAUAAAUUUGCAUCCUUACGCCAACAUAAAUUGACAUAAAAAUGUUCGAUUUGCCAUGCUCAAAAAUC	tag27379357_39
Novel-m1620-3p	5	-	CCCUAUGGACUAAUGGUUGCCUU	-	401527529	401527701	GUUGAGAGUUCAGGAAUAGAUCAAAGUCCAUAGGCUCAAAUUGUCCGUAAGUGGGGACACAACUAAUCGAUUAGGUUUUUAGCUCUGCAGGGUGGUGUGCACUUGUUAGAUCAUAUUUCUCCAUAUGUGUUGAUGACAAUCCCUAUGGACUAAUGGUUGCCUUAAGUCAUAAU	tag23417131_5
Novel-m1622-5p	5	-	ACUCGGGCCCUAGUGACAAGCA	-	406524740	406524842	AAAUUAUGGCACUCGGGCCCUAGUGACAAGCACUAAACAUAGCAAAGUCAUAUCAACAUCAAUCUUAGAGCAUAGUGGAUACUAGGGAUCAAGUCCUAUCAAA	tag4461170_21
Novel-m1623-3p	5	-	CGUCGUUGGGGUGGUGGGAGCGA	-	406528735	406528877	CCGGCCAGGGCGUUGGCCCCUCUCUCUCCAUCUGCUGCUCCGGCGACAGGAGGGAGGAGGACCCCGAUCCUCCGGCCUGUAGUUAGGGUCUGGAUCUAUAGGUUGUGGUGCGUCGUUGGGGUGGUGGGAGCGACGUCUGGACG	tag30189213_5
Novel-m1624-3p	5	-	AGUUAUUUUGGGACGGAGAGAGU	-	413410290	413410409	UAUCCAUUAUUUUACUACUCCCUCCAUCCCAAAUAAGUGUCUUAAGCUUAGUACAACUUUGUAUUAGAGCUAGUAUAAAGUNNAGACAGUUAUUUUGGGACGGAGAGAGUAUAUUGGUUU	tag7679937_26
Novel-m1627-3p	5	-	UAUUAUGGGACAGAUGGAGUA	-	422947725	422947838	UGCUGAAAAUUACUACCUCCAUCCCAUGAUAUAAGACCUUAUUACAUCAAAUAUGUUUACACAUUAGUUUUAAUAAUGUGUUAUAUUAUGGGACAGAUGGAGUACUUGUCAAUU	tag30379595_6
Novel-m1631-3p	5	-	UUAUUUAGAUAUGGAGGGAGU	-	438790914	438791016	CUUGUCUUGUAUUCCCUCUCUAUCUAAAUAAUUGUAGUUGAGGAGAACUAGUAUAACUAUCUUCAACUAUAAUUAUUUAGAUAUGGAGGGAGUACUCCAUAUC	tag21807786_91
Novel-m1632-3p	5	-	UUUUGUUUUUUUCGCUGCGAC	-	444510314	444510421	CAUUUGUGGAAGCCGUGACGAAAAAAACAAAAUCGCUGCUCUAAAAAUGCUAGUUUUGGAUAAUUUUGGACAGUUGAUUUUGUUUUUUUCGCUGCGACUUCCACGAAU	tag26249746_18
Novel-m1634-3p	5	-	CUUCUAUUAUGGGACGGAGGG	CUCCGUCCCAUAAUAGAAGAG	445183284	445183396	CUUUGCUGUGUAAUAACACAAAUACUCCCUCCGUCCCAUAAUAGAAGAGCGUUUUUGACACUAUACUAGUGUAAAAAAUGCUCUUCUAUUAUGGGACGGAGGGAGUAGCAAUC	tag24608472_5
Novel-m1635-5p	5	-	GGACUGAGGAAGUAGUGAAACCG	-	448134224	448134329	AUCCAUGUGAGGACUGAGGAAGUAGUGAAACCGGAAAGUUUUCAUCUAUAAACCUUACUAUUUCGCUGAACCUUAUCCUUAUGUUACCUUUAAUGUUCAUAUGGAA	tag34011475_6
Novel-m1637-5p	5	-	UUUCACUACAUGUCUACAUACGA	-	456681865	456681974	UUUUAAAAGAUUUCACUACAUGUCUACAUACGAAAUAAAAUAAAUGAAUAUACAUUCUAAAGUAUGUNNNNAUACAUCCGUAUAUAGUUCAUUAGUGAAACCUCUAAAAG	tag18857574_7
Novel-m1638-3p	5	-	UGUUUUCUCAGGUCACCCCUU	GGAGUGUCUCUGAGAAAACAAG	457067135	457067256	CGGCGAAGAGAAGCCGGGUCCAGAGGAGUGUCUCUGAGAAAACAAGCGCGGAAUCUUCUUCUUUUUUUCGAUUGGGAAUUUGGAUCGCAGUUGUUUUCUCAGGUCACCCCUUUGGGCUGCCU	tag37166708_91
Novel-m1639-5p	5	-	GGAGGAAGGACUGCAUCAUCU	-	460206338	460206419	GACUGCACCCGGAGGAAGGACUGCAUCAUCUGCAGCUCGCUGCGGAUGAAGCCCACCUCCCUCCGGACGCCCAGCAGCAGUG	tag7672507_6
Novel-m1640-5p	5	-	UCCGUCCCAUAAUUCUUGUCG	-	470143636	470143718	AUAUACUCCCUCCGUCCCAUAAUUCUUGUCGUGGUUUUAGUUCAAAAACCACGACAAGAAUUAUGGAACGGAGGGGGUAUAUU	tag22599321_33
Novel-m1641-5p	5	-	UCCCAAAAUAAGUGUCGCUGA	-	471519097	471519181	ACUCCUUCCGUCCCAAAAUAAGUGUCGCUGAUUUAGUACAAAGUUGUACUAAAUCAAUGAUACUUAUUUUAGGAUGGAGGGAGUA	tag486529_16
Novel-m1643-5p	5	-	AUGUUGCGUUAAUGAUUCGUAGA	GAGGACAUCGUUGACGAUCAUGU	474756599	474756679	UAGAAUCGGCAUGUUGCGUUAAUGAUUCGUAGAAAAAUCUGUAAAGAUCAGAGGACAUCGUUGACGAUCAUGUCCAGACUU	tag29605094_6
Novel-m1644-3p	5	-	GGCAAAGGCGGCAAAGGAUGCA	UUUCCUGCUACCGUCUUUGCCGU	478003088	478003173	UUUGGAUGUUGUUUCCUGCUACCGUCUUUGCCGUUUCUGUUGAUUUUGAUGCUGGGCAAAGGCGGCAAAGGAUGCAAAGGUGUACA	tag4052179_5
Novel-m1646-3p	5	-	UCUUAUACUAUGGAACGGAGG	-	480334070	480334164	UAACAUACUCCCUCUGUCCCAUAAUAUGAGAUCAUUUUGCAAACUGUUUUAGCUUGCAAAAUGAUCUUAUACUAUGGAACGGAGGGAGUAGCUGA	tag20506197_7
Novel-m1647-5p	5	-	UUUUGGUGGCUUAAAAAAUA	-	484037134	484037333	GGGCAAGUUCUUUUGGUGGCUUAAAAAAUAAUCUGCCUCGUCUCCAGCUUUUUCCAUAAGCCGCCUCCCUCAUUCAUUGGGGCUUCUGAAUUAGUUAUGCGAUUACUAAUUUAGAAGCCUCAGUAAAUUUUAGGAGUGGCUCAUUUUUUAAGCUGGGGAGAGGCAGCUUAUUUUUUAAGCCAACCAAAAGAACUAGCCCU	tag19620209_7
Novel-m1648-3p	5	-	UUCUGCGACAAGUAAUUCUGG	AGAAUUACUUGUCGCAGAAAU	484712168	484712252	ACUCCCUCCAUCCAGAAUUACUUGUCGCAGAAAUGGAUGUACAGAUACAUCUAUUUCUGCGACAAGUAAUUCUGGACGGAGGGAG	tag26791375_5
Novel-m1649-3p	5	-	UUUGAGCGACAGGUAAUUCCG	-	485049215	485049298	UUCCUUCCGUCCAGAAUUAUUUAUCGGUCAAAUGGAUGUAUCUAGCACAUUCUUUUGAGCGACAGGUAAUUCCGGAUGAAGCUA	tag28588662_9
Novel-m1650-5p	5	-	UCUUGGCAAAAAAGACAAAUC	-	485273600	485273706	UCUAAGCAGCUCUUGGCAAAAAAGACAAAUCGAAUCAAAAUAGCACAAGAACAGUAAACUUUUUUAGAGACGCCGAAUUUGUCAUUUUUGCCGAUAGAUGCUCAGAU	tag11070442_12
Novel-m1652-5p	5	-	UCUGUCCCAUAAUAUAAGAGC	-	486691905	486691993	UACUACUCCCUCUGUCCCAUAAUAUAAGAGCGUAUGUGACACUAAUAGUGUCAAAAAAUCUCUUAUAUUAUGGGACGGAGGGAGUACCU	tag35178745_223
Novel-m1653-5p	5	-	UCCGCCCGGAAUUAACUGUCG	-	489300153	489300252	AAGUACAACCUCCGCCCGGAAUUAACUGUCGCUGAAAUUAGUGUAUGUAGAUACACUCAUUUCGACGACAGUUAAUUCCAGACAGAGGGAGGGAGUACUA	tag13199233_11
Novel-m1655-5p	5	-	ACCUCCGUCCGGAAAUACUUGUC	CAAGUAUUUCCGGAUGGAGGGAG	489397236	489397364	GUAUAUUACUACCUCCGUCCGGAAAUACUUGUCCUAGAAAUGGAUAUAAUGGAUGUAUCUAUAANUAAAAUAAGUCUAGAUACAUUCAUUUUUAGGACAAGUAUUUCCGGAUGGAGGGAGUAUUAUCCA	tag25939128_101
Novel-m1656-5p	5	-	UAUUAAUGAACAGAGGGAGUA	CUCCCUCCGUCCCACAAUGUA	490221744	490222043	AAACGUCUUAUAUUAAUGAACAGAGGGAGUACUUUACUUGUAGUACUUUCCAUUUUCAAUGCCCAGGAAGAAUGAACCAGCUUCAGAAUUUAUCACAGAUAUUCAGAACAAGUCCAAGUAUGAUUUCUAACAGAAGAUUCCAAAAAUAGCCAAGUCUAUGGUUAUAGUUGCAGAAAACCUGGGGGUUUAUGGCCUGGGUUUUACAUUGAUAUAUCAACAUAGUUUCAUAAAAAAACAACACCCUAACCAACUACUGCUGAAGUAUUUUUUACUCCCUCCGUCCCACAAUGUAAGACGGUU	tag4124680_13
Novel-m1657-3p	5	-	AUCGUGCUGUGACAGUUUCACU	UGAAGCUGCCAGCAUGAUCU	495143125	495143236	CAAGAGAAAGCGUGAAGCUGCCAGCAUGAUCUAACUCUUGAAGAGCUAUGGCCGGCCGCGGGCGGGGUGGUUUUGGUUAGAUCGUGCUGUGACAGUUUCACUCUUUCCCUGU	tag32974789_8777
Novel-m1659-5p	5	-	CCUCCGUCCGGAAUUACUUGUC	CAAGUAUUUUCGAACGGAGGAA	500992758	500992883	GGGAGUACUCCCUCCGUCCGGAAUUACUUGUCGCAUAAAUCAUAAAAAUAAAUGUAUCUAAAACUAAAAUACAUCUAGAUGCAUCCAAUCAUGUGACAAGUAUUUUCGAACGGAGGAAGUAUUCGG	tag22959761_10
Novel-m1660-5p	5	-	UUUCCGACAGAAGCGAUAGCC	-	505977655	505977741	GGCGGUUGGUUUUCCGACAGAAGCGAUAGCCUCUUUAUUAUUAGGUAAAGAUUAUGUUUAUCUUGUUAUGUUGGAGGUUUUACCUUA	tag28760610_4
Novel-m1661-3p	5	-	GGUCCCAUGGUCUAGUGGUUAG	-	506143203	506143483	GACCAAUGGCUAGGACACUAGCCAUGAUAUCUUGUAUAACAGUGAUCUAAAAAGUCAUAUAUUUGAUAUUUCUAUACAGGGAGUAUAUAUUAUAUCUGUAAUGGGCAGAAGAAAUCGGGUAACGAGGCAUGGGACGGAAUCAAUUGAGACGAACUUUCAAAAGGAACUUGGGAGCUCAUGGUAUUCCUAAAGGGAAUCGUUCACUACUAGUGCUAAAUAAAAAUGUUUGUGCGAAAAUGUUGUCAAUCUGGUCCCAUGGUCUAGUGGUUAGGACAUUGGAC	tag37302733_1220
Novel-m1662-5p	5	-	UGGUAGAUAAUUUGAUGCGUG	-	507209948	507210178	GAAACUUGUAUGGUAGAUAAUUUGAUGCGUGAUCUCCGCUCUUAAUUUCAACUUAUUUGGACAUUCGAGAAGCUAUUAGAAAAAAACAAUUGGAUCAAAACAGUUCGUGAACAGCUAACCUUUUUUACACACCCGAUUUGUAUUUUUUACUGAGAGCUGCACAGAUGUACAAAUAAGUUAAUAUUUAGAGCAGAUCUCACGCAUCAGAUUAUCUAUUACACAAUUUUUUCU	tag2793988_192
Novel-m1663-3p	5	-	UUUAGUCCCGGUUGGUGUUUU	-	507379585	507379691	GUACCGGUUGGUAGCAACAACCGGGACUAAAGCGGGUCGUAGGGGCCCAGGCCUAACGCAACUCUGCCAUGACCCCUUUAGUCCCGGUUGGUGUUUUCGGUUGGUAA	tag2328894_2
Novel-m1664-3p	5	-	UAUAUUAGUUUACGGAGGGAG	-	510165734	510165835	CCUAAUAUGUACUCCUUCUGUAAACUAAUAUAAGAGUGUUUAGAUAAUUAAAAUAGUGAUCUAAACGUUCUUAUAUUAGUUUACGGAGGGAGUAUUUUGAGA	tag2436078_232
Novel-m1665-3p	5	-	UUAUAUUAUGGGAUGGAGGGA	-	510437989	510438086	UAUUUACUACUCCCUCUGUCCCAUAAUAUAAGAGAGUUUUUGACACUAUACUAGUGUAAAAACGUUCUUAUAUUAUGGGAUGGAGGGAGUACAUUUUG	tag26514930_14
Novel-m1666-3p	5	-	AAGUAAUUUCGGACGGAGGAAGU	-	511825607	511825735	CAAAACGCAUACUCCCUCCAUUGGGAAUUACUUAUAAAAAAAAUAUCUGGACAUAUUUUAGUUUUAGAUACAUUAAUAUAUAUUUAUUUCUACAAUAAGUAAUUUCGGACGGAGGAAGUAUGUUUUAUG	tag29307173_8
Novel-m1667-3p	5	-	CAUCCGUAUCUAGACAAAUCU	-	512356193	512356326	UUACUUGUACUAGAUUUGUCUAGAUACGGAUGUAUCUAACAUUAAAAUGUGUCUAGAUACAUCCAUAUCUAGACAAAUCUAGGACAAGUAAUUCUGUUAGAUACAUCCGUAUCUAGACAAAUCUAGGACAAGUA	tag35766607_5
Novel-m1668-3p	5	-	UUAGUUUAUGGAGGGAGUAAC	-	512525754	512525861	UGCUUAACAUGUAGUCUCUCUGUAAGCUAAUAUAAGAGCGUUUAGAACACUAAAGUAGUGAGCUAAACACUCUUAUAUUAGUUUAUGGAGGGAGUAACAAUUCACCAU	tag18540773_5
Novel-m1669-5p	5	-	UUCGUAAACUAAUAUAAGAGC	-	517611861	517611952	GAUGUCUCCCUUCGUAAACUAAUAUAAGAGCGUUUNGAUCACUACUUUAGUGAUCCAAACACUCUUAUAUUAGUUUACAGAGGGAGUACUUA	tag18456318_9
Novel-m1670-3p	5	-	CACUUAUUUUGGGUCGGAGGGAG	CCCUUCGUCCCAAAAUAAGAGAC	518058171	518058294	UUUUCAUAUACUCCCUUCGUCCCAAAAUAAGAGACUCAAAAGUGACUCUGUUUUGUACUAAAGUUAGUACAAAACUGAGUAAGUUUUGAGUCACUUAUUUUGGGUCGGAGGGAGUAUAAUAUUU	tag33524162_6
Novel-m1673-3p	5	-	GAGGGGCCUUGUUUCCGUGGU	-	530395489	530395573	GGGCCUUCGGUGGCCACGGCGGCCCGGCCUCUCUCUAGUGCUUGUAGCGCGAGAGAGGGGCCUUGUUUCCGUGGUUGCGGGGGCC	tag5584866_4
Novel-m1674-3p	5	-	UAUAUUAGUUUACGGAGGGAGUA	-	532082458	532082562	AGAUCAAAACUACUCCCUCUGUAAACUAAUACAAGAGUGUAUAGAUCACUAAAGUAGUGAACCAAACGCUCUUAUAUUAGUUUACGGAGGGAGUAGGUUAUUUGU	tag27583803_65
Novel-m1675-3p	5	-	CAUCUGCCGAUGACUUCUCGU	GAGAAGUUACCGGCAGAUUG	533534964	533535086	CAAUGCAGCUGUCGACGCAUGAGAAGUUACCGGCAGAUUGCGGGGGUCUGGAGGUAAAUACAUCAUUCCAAGAACACCCUGCCAUCUGCCGAUGACUUCUCGUAAGUCUUCAGCUGCAUCAAA	tag10141684_134
Novel-m1677-3p	5	-	UCACUUAUUUUAGGACGGAGG	-	536838070	536838181	UAAAAUAUUUCCUCCGCUCCAAAAUAAGUGACUAAAAAAUGACUCUACUUUGUAUUAAAUUAAAACUGAAUCAUUUUUGAGUCACUUAUUUUAGGACGGAGGGAGUACAUUC	tag23775467_7
Novel-m1678-3p	5	-	AUGACAAGUAUUUCCGGACGG	-	536891803	536891922	UCUACUCCCUCCGUCCAGAAAUACUUGUCCUCGAGAUGAAUGUAUCUAGACUUAUUUUNNUUAUAGAUACAUCCAUUAUAUCCAUUUUUAUGACAAGUAUUUCCGGACGGAGGGAGUACU	tag2679527_11
Novel-m1679-3p	5	-	UAUUAGUUUACAGAGAGAGUA	-	536920744	536920862	ACUUAAGGACCAAUGCUAUCAUGUACUCCCUCUUGUAAACUAAUACAAGAUGUUUUAGAUCCCUACUAGAGCGAUCUAAAAGGUCUUAUAUUAGUUUACAGAGAGAGUAUGUUCUUGGG	tag15142350_45
Novel-m1680-3p	5	-	AUAAUAUGGGACGGAGGGAGU	UCCCUCCGUCCCAUAAUAUAA	541279155	541279280	AUGUGCUGUUUUUCUGUUUGUUUCUAACCUAAUACUCCCUCCGUCCCAUAAUAUAAAAACGUUUUUGACACUACACUAGUGUUAAAAACGCUCUUAUAAUAUGGGACGGAGGGAGUAGUUUGCAUA	tag32614714_18
Novel-m1681-3p	5	-	UAUUAUGGUACAGAGGGAGUA	-	543247081	543247182	UAGUUAGUUACUCCCUCUGUUCCUAAAUACUUGUUGUUGGGGAGAACUAGAUUAGUCUCCCCAACAACAAAUAUUAUGGUACAGAGGGAGUAGUUGCUAACU	tag30788746_23
Novel-m1682-5p	5	-	UUCACUAGGAGACUACAUACG	-	543593123	543593231	UUUUAGAGGUUUCACUAGGAGACUACAUACGGAUGUAUUUAGACAUACUUUAGAGUUUAGAUUCACUCAUUUUACUCUGUAUGUAGUCCUUUAGUGAAAUCUUUAAAAA	tag5588332_14
Novel-m1683-3p	5	-	UAAAAAGACUUAUAUUUAGGA	-	544358952	544359110	ACUCCCUCUGUUCCUAAAUACAAGUAUUUUUAGAAUUUUCACUACGGACUACAUACGAAGCAAAAUAAAUGAAUUUACAAUCUAAGGUAUGUCUAUAUACAUCCGUAUGUAGUUCGUAGUGGAAUAUCUAAAAAGACUUAUAUUUAGGAACAGAGGAAG	tag7118806_334
Novel-m1684-3p	5	-	AUGUAGUCCACUAGUGAAACCU	CGAUUUUACUAGGAGUCUACAUAC	546072348	546072465	AAGUUUUUUAAGCGAUUUUACUAGGAGUCUACAUACAAAGCAAAAUGAUUGAAUCUACAUUCUAAAAUAUGUCUAUAUACAUACGUAUGUAGUCCACUAGUGAAACCUCUAGAAAUAC	tag17145783_183
Novel-m1685-5p	5	-	CGGGGGAGCAGGUGGCCAUC	-	548899720	548899988	AUGUAGUCACCGGGGGAGCAGGUGGCCAUCACCGCGGCCUGGAUUCCGCAGGUACUUCCGUUGACCAGGAACCAUGUCUUAGAGGAACCAAACAGUUGAGCUGCCUGGUUCUGAGCAUCGAAGAUCACACCCUUGGGGUAGAAGAGGUCGUCGAGCUCAGGUAGCUCGGGCAAGUCGUGUAAAAACGCUCCCAUGCCAAUAAGGUUUGACAACGAUGACGGAGCAGCUUUCCCUCGGUUGUGUCCAGGGAAGUGAAAGCAGGACACGUC	tag8916297_6
Novel-m1688-3p	5	-	UUUCUGAGUCACUUAUUUUGU	-	552125537	552125637	UCCCUAUGUCCCAAAAUAAGUGACUCAAAAAUGACUUAUUUUAUACUAAAAUUAGUACAAAAGUGAGUCAUUUCUGAGUCACUUAUUUUGUGACGGAGGAA	tag28213009_15
Novel-m1689-3p	5	-	AACGAGCUGCAUAACGUCCAUC	UGAGCGUUAAGCAGCUGGUUG	552369579	552369699	ACGAUGCUUGCGCGCGCCGAUGAGCGUUAAGCAGCUGGUUGGGGCCGCACCAGCUGGAGUGUGCAACUGGUACGGCCCCAACGAGCUGCAUAACGUCCAUCCGCGCUUACAAUUGUGACAA	tag25158616_377
Novel-m1690-3p	5	-	AGGGACUAGGGACUUUUAAGUU	UUUAAUGACCUCUAGUCCCUGU	556415798	556415885	UUACAUGUCAUUUAAUGACCUCUAGUCCCUGUUUAGUCCCUGGAAACAAACGGAUAGGGACUAGGGACUUUUAAGUUGGGACUAAAAA	tag5939307_18
Novel-m1691-3p	5	-	AGCGCGUCGCCGUCGAGUGGG	-	556459289	556459524	UGCGUGGCGCCAUCCAUGCCCCGCCGUGGCCAUCGACAGCGGAGACUAAGGGUCCCGCGCCGCGCCGCGCUUUCUCCCCUGCAGCCUUCGGCUGCUUCUUGCGCGAGAGAAACAGAGCAGCUUCUCCCCCUUCCGUUUAAGAGAAAGAGAGAGAAAUAGGGCGACGUGGCCUCCCCUUUCACCGGUGGCUAGUUCCCUUGCGGGGAGCGCGUCGCCGUCGAGUGGGUUAGCCGUGC	tag15443965_662
Novel-m1692-3p	5	-	UUUUUGAGUCACUUAUUUUAG	-	559151790	559151881	UCCCUUCGUCCUAAAAUAAGUGACUUAAAAAAGACUUACCUUUGUACUGAAGUUUGAGUAAUUUUUGAGUCACUUAUUUUAGAAUGAAGAAA	tag12750426_51
Novel-m1694-3p	5HL_unordered	+	UCGGAGGGAGUACUUUAGUGA	ACUAAAGUACUCCCUCUGAUC	204373	204469	GACGUUUUAGAUCACUAAAGUACUCCCUCUGAUCCAUAUUGCUUGUCACAGCUUUAGUAAUAUGGAUCGGAGGGAGUACUUUAGUGAUCUAAAAUGU	tag11259017_9
Novel-m1695-3p	5HL_unordered	+	AAGUAUUUUCGGACGAAGGAAGU	-	1002078	1002202	CUAGCAUAAUACUCCCUUCGUUAGGAAUUAUUUAUCAUACAAAUUGAUGUAUUUAGAACUAAAAUACAUCUAGAUACAUUCAUUUAUAUGACAAGUAUUUUCGGACGAAGGAAGUAUUUUCUCCU	tag23777050_46
Novel-m1696-5p	5HL_unordered	+	AAGCUCAGGAGGGAUAGCGCC	CGCUAUCUAUCCUGAGCUCCA	1072790	1072923	ACAAUCCUUGAAGCUCAGGAGGGAUAGCGCCUAGGUUUAUUGCAACCAACAAGAGGCCGGCUCCCUGCUGGCUCUUGAUGGUUCAUCGAUCUGUUCGUCCGAAGCGCUAUCUAUCCUGAGCUCCACGGGUUGUU	tag20263499_18133
Novel-m1697-3p	5HL_unordered	+	UUAUAUUAGUUUGCAGAGGGAGU	-	1287890	1288005	AUGAGGUGUAAAAGAUAUUUCAUACUCCCUCGGUAAAGUAAUAUAAGAGUGUUUAUAUCACUAAAAUAGUGAUCUAAACGCUCUUAUAUUAGUUUGCAGAGGGAGUACCACUUAAA	tag21491034_10
Novel-m1699-5p	5HL_unordered	+	AUUACUUGCCGCUCAAACGGAU	-	2257737	2257830	UCCGAUCCAUAUUACUUGCCGCUCAAACGGAUGUAUCUAGCACUGAAAUACGUCUAGAUACAACCAUUCGAGGGACAAGUAAUGUAGAUCGGAG	tag24828554_10
Novel-m1700-5p	5HL_unordered	+	UAUUGCCUGACGACAAACUUACU	-	2333692	2333795	UGCCGGCUGUUAUUGCCUGACGACAAACUUACUGAUUCCCGUGGUGGGCGGGUCUGAUCUCAGAUCUGUCCAGCGGUGAGUUUGGAGCGGCAAGACAACCGAUG	tag18258856_5
Novel-m1703-5p	5HL_unordered	+	AUGAGUUUGAGGGGGGGUGUU	-	3983231	3983331	UGGAUCCACCAUGAGUUUGAGGGGGGGUGUUAUAUCAGUGAUGUCUUUUGGCCUUUUGUAUUCUAGUCUCUUGGCAUCCUCUUGUAGCCUUUUGGCAUCCU	tag35050216_5
Novel-m1707-5p	5HL_unordered	-	AUAUAAGAGCGUUUAGAUCACUA	-	3238837	3238910	CCAUAAAGAAAUAUAAGAGCGUUUAGAUCACUAAAGUAGUUAUCUAGAUGCUCUUAUAUUUCUUUACAGAGGGA	tag2241762_6
Novel-m1708-5p	5HL_unordered	-	AAAUAUAAGUCCUUUUAGAUG	-	3279421	3279636	CCCCCAUCCUAAAUAUAAGUCCUUUUAGAUGUUUCAUUAAAACACUACAUACAAAUACAUAUAAACAUAUUUGAAGUGUUAAUUUACUCUUAAUAAAAAAUAUUAAAAACUUAUAUUUAAAACGGUGGAGUAGUAAAGAAUAAGUCUCCACACCUGUGCGCCACCGACGAGGCCCCGAGAGAGAAAGGAGAACUUAGGCGGUGAGGUGGAGGGGGC	tag6124941_36
Novel-m1709-5p	5HL_unordered	-	UUUUAGAGAUUCCACUACGG	-	3671686	3671813	UAUAAAUCUUUUUUAGAGAUUCCACUACGGACUACGUAAAAAGCAAAAUAAGUGUACCUACACUCUAAAGUAUGUUUAUAUAUAAAUAUGUAUGUAAUUCACAGUGAAAUCUCUAAAAAGUCUUGUAU	tag14195782_6
Novel-m1710-3p	5HL_unordered	-	UAUAUUAUGGCACGGAGGGAG	-	3846435	3846547	GAGCAAUAUUUAUUCUAUAAUACUCCCUCCGUCCCAUAAUAUAAGAGCGUUUUUAAACUAGUGUAGUGUCAAAAAACGCUUUUAUAUUAUGGCACGGAGGGAGUAUGUUGUAA	tag3136609_13
Novel-m1711-3p	5HS_unordered	+	AUGAUCAUUGGGCAAGGGCUU	-	321164	321264	GAAAUGCUUAAAAAGCCUUUUGUUAAGCUGGUAGUUUAUAAGAAUGGUUUUCUCGUCCUAUUCACAUGGCAUGAUCAUUGGGCAAGGGCUUGGGGUAAAGG	tag23869815_10
Novel-m1712-3p	5HS_unordered	+	UCAUGCACUAGCCAACGCAAC	-	506384	506459	UCAAACUUUUGGUUGCGUUGGCUAGUGCAUGAAGCCAGUUAAGCUUCAUGCACUAGCCAACGCAACCAAAAGUCUG	tag7462102_30
Novel-m1713-3p	5HS_unordered	-	UUCGCGAGAGGCACGACCGU	-	53083	53156	UGCGAGAGGCACGGUUUUGCUUCCGUGAAAGCCAUGCUUUUGCCUUCGCGAGAGGCACGACCGUGCCUCUCGGG	tag2664730_6
Novel-m1714-5p	5HS_unordered	-	UUUGGUUGCGUUGGCUAGUG	CUAGCCAACGCAACCAAAAG	506380	506463	AGUUCAGACUUUUGGUUGCGUUGGCUAGUGCAUGAAGCUUAACUGGCUUCAUGCACUAGCCAACGCAACCAAAAGUUUGAACUG	tag33072476_9
Novel-m1716-3p	6	+	AAAAGGAUCCGUGCGUUGCAACG	-	4532054	4532242	UUAAGUAGUCCUGAGUUGCUAGCAUCGCUAGCAUUCAUGGACACGUUGGUUGUUCGAAUCCUGUUGUAUGCGUUUUUAUAUUUUUCACAAAAUUCCAGCAUUCGCCCCUUCUAUCUCAAACUGGACUAUUAUGUACGUGUAUUAAUAUGUACUAGCAAAAGGAUCCGUGCGUUGCAACGGAAGAAAAAA	tag4463802_189
Novel-m1717-3p	6	+	UUAGUUUACGGAGGGAGUACG	-	4747445	4747580	ACGGAAGAAAUUAAUCCACAUUACCUGCAUGUACGUAUAUACUCCCUCUGUAAACUAAUAUAAGAGCGUCUAGAUUACUAAAAUCGUGAUCUAAAUGCUCUUAUAUUAGUUUACGGAGGGAGUACGUAGCUUCUAC	tag19816149_9
Novel-m1718-3p	6	+	ACUUAUGUUGGGAUGGAGGGA	-	4860752	4860851	GUUAUGCUCUCCCUCCGUCCCAAAAUAAGUGGCUUUGAUUUAGUACCAAAAUUGUACUAAAUCAAAGACACUUAUGUUGGGAUGGAGGGACUAGCACACA	tag18621406_52
Novel-m1719-5p	6	+	UUUGGACAUCUGAGCAGCUCUU	-	7606096	7606228	UUCUAAUUUAUUUGGACAUCUGAGCAGCUCUUAACAAAAAAGACAAACCGGGUUUGUAAAAAUGUUAACUGUUCUGAUGCGAUUUAUCUUUUUUGCCAAGAGCUGUUCAAAUAAGUUGAAAUUUAAAGCGGAU	tag25913015_261
Novel-m1720-3p	6	+	UUACUGUUCAUAGAGGGUGCC	-	8524777	8525126	CCGGGUGCCUAGGCACCCUCUAUGAACAGUAAAAUCAAAAAAAUAGAAAAAAAGUUUUAAAAAAAUCUGAAACUUUGCAACAUAUAAGAUGGUCAAACUUUGUAGGUUCUUACAAGUUUUCAUGCCAAAAUAUCAUGUAGAGAAAGGUGUACGAACAAGUCUCAGAUUUCAGUGCUAAAAGAGCUCAAAAUUUGAAGUACUAGAAAGGUUUUCCUCCAUAGAACUCCUCAAAUCUUUUUUUGGCACGAAAACUUGCAAGCAAAAGUUAGAUCAUCUUUGAUCUUGCAAAGUUUCAAAAAAAAUUCUAUUUGUUUUGAUAUUACUGUUCAUAGAGGGUGCCUAGGCACCCG	tag26912790_98
Novel-m1721-5p	6	+	UUACUAGGGGUAACAUGGUCUU	-	10373948	10374040	UUCUAGUACAUUACUAGGGGUAACAUGGUCUUUUUACAUGUCAUUUAAUGAUCUCUAGUCCAUGUUUAGUCCUUGGAAAGAAACAAAUAGGGA	tag18649443_17
Novel-m1722-3p	6	+	UCUGCUAAUGCCCUAUAAACC	UUUGUAGGGCGUGCACAGAUU	10692122	10692335	CUGUACUCCCUUCAUCUGGGUUUGUAGGGCGUGCACAGAUUUUUAGGUCCUCAACAUACUAUAUACCAGCAAAAAUAUAUGUCUAGAAACUUCAUUCGAAUACAAAUCCAAUGAUAUGCUUUUGGUGGCAUAUACACAUGUUUCGUUACUCAAAUUGUCGAGGAUGUAAAAAAUCUGCUAAUGCCCUAUAAACCUGGAUAGAGGGAAUGUAAGU	tag16323275_9
Novel-m1723-3p	6	+	UAUGUGGUCUCCUAGUGAAAU	-	10974065	10974174	CCUUUUAGAGGUUUCACUAGGGAACUGCAUACGGAUGUAUAGACAUACUUUAGAGUGUAGAUUUACUCAUUUUGCUCUGUAUGUGGUCUCCUAGUGAAAUCUCUAAAAAG	tag32881474_3704
Novel-m1725-3p	6	+	UGACAUGUGGGUCUAGGGGUA	-	17574405	17574604	AAUGACCAAAAUACCCACGGAUCAACAUGUCAGCUCUCCAUCUAUCUAAAUACGAUAAAGUAUGGGUCUCACUCAAUCACCAGCAAUGUUCUUAUUUUUCUCUAAAAUUAUUUACUUGCUUACUCCUGACAAAGUGGGGCCAGAUUUAUCAUUGUGAGAUAGAGAGAUAUGACAUGUGGGUCUAGGGGUAUUUUACUCAU	tag25975337_20
Novel-m1726-3p	6	+	UUGAGUCACUUAUUUUGGGAC	-	18271348	18271434	AUACUUCCUCCGUCCCAAAAUAAGUGACUCAAUUUUGUACUAUCCUUAGUACAAAGUUGAGUCACUUAUUUUGGGACGGAAGGAGUA	tag31582336_16
Novel-m1727-3p	6	+	AUUAUUUAGGUAUGGAGGGAG	-	22269492	22269581	AUAAAAUGUACUUCCCUUGUAUUUAAAUAAUUGUAAUGGGGAGAACUAAACGAACUGCAAUUAUUUAGGUAUGGAGGGAGUAUGAGAUAG	tag6586120_5
Novel-m1728-5p	6	+	AGUGUCUCAACUUUAUACUAGCU	-	36033811	36033886	UUCCAAAAUAAGUGUCUCAACUUUAUACUAGCUUUAGUGCAAAGUUGUACUAAGUUUAAGACACUUAUUUUGUGAU	tag35483892_9
Novel-m1729-3p	6	+	UUGUAGGAAUGUGAUUUUAUG	-	52817647	52817798	CAAAAAUUCUUCAUGAAAUCACAUUCCGAUAAGGUGUGGUAAAAAAAACAAAUUCAGUGCUCCAAAAUUCUUUUGAAAGUAGCUUUUCCAGAGUAUCAAUUUUGUUUUUUUUUGCCACGCCUUGUAGGAAUGUGAUUUUAUGACGAAAUUUU	tag19140336_24
Novel-m1731-3p	6	+	UAAAAGUGAACAGAGGGAGUA	-	62610600	62610734	UGGAGAUGGAUUUCAUCUACUCCCUCCGUUCACUUUUAUAUGUCCUUUGAGAUAACUGAAAUUAAACUGUUUUGCACUAUGUCUAAAAUGUCUACAAGGACUUGUAAAAGUGAACAGAGGGAGUAAUUUUCUCUG	tag18448653_7
Novel-m1732-3p	6	+	ACUGGCUGAUGGCAUAGAGUGUU	-	64798263	64798397	UACUGGAAAACAGUUUUUUGCCAUUAGCCUAAUCUUUGCCGUCUGGAAGCUCAUGGCAAAGAGUGUAUUUGCCGUCAGCUUCCACAAAGCAGAAGGCAAAGCACUGGCUGAUGGCAUAGAGUGUUUUUUCCAUCA	tag17180834_6
Novel-m1733-3p	6	+	UCAAGAGCCAUUUUUCUCACUA	-	65963247	65963341	GGGCAUGGUAGCUCGGAAAUUUGAUCUUGAGGAGAAGAGGGUGCAUNCACCUAAUCCGAUGAUUCAAGAGCCAUUUUUCUCACUACCUACUGUAA	tag20464276_5
Novel-m1735-5p	6	+	UCCUUCCCAUAAUAUAAGACA	-	69817419	69817486	GAAUACCCCCUCCUUCCCAUAAUAUAAGACAUUAUUACAUCCAAUAUUAUGGGACGGAGGGAGUACCA	tag26263417_10
Novel-m1736-5p	6	+	AUUUAUUGACAUGCAUGACACAU	-	70325930	70326111	AGAUCACAUCAUUUAUUGACAUGCAUGACACAUAUUAGUAUAGCAUUUAUUAUGAUACUGUAUCAUGAUAUGAUACUGAACUAUCUCUUUCUUCAUUUAAUUCUAUGACAUCUCAUCAUAAUUGCUUAGUUUGCAUGCAUGAUACUAGCCAUGAUACUCCCACUACGACCUAUAAGUGGGCG	tag24040640_12
Novel-m1738-3p	6	+	UGAACAUCCCAGAGCCACCGG	GCGGCUCUGUGGUGUUCAAGC	82295123	82295241	CGGUUUUGUCGCGGAGCCCGGCGGCUCUGUGGUGUUCAAGCAGGAACCUCAUGCUACCGGCAGCAUGCGGCGCUUGCUUGAACAUCCCAGAGCCACCGGCGUGCCAAAAUUCACGCAGA	tag25706547_180191
Novel-m1739-3p	6	+	UUUGCUCCCGCUGCAGUCGCC	-	86216573	86216681	AACCAACGUGGGCGAUGCGGCGGAAGCAAAAACUGUACCAUUGAAAAAAAAAUCAAAUAUGAAUUCAAUGGUACAUUUUUUGCUCCCGCUGCAGUCGCCUACGUUGCUC	tag34624673_1309
Novel-m1740-3p	6	+	AAACGCUCUUAUAUUUCUUUA	-	101315574	101315657	UACUACCUCUGUAAACAAAUAUAAGAGCAUUUACAUUACUACUUUAGUGAUCUAAACGCUCUUAUAUUUCUUUACGGAGGGAGU	tag19341985_25
Novel-m1741-5p	6	+	UCUUGUCGUAGGUUUGUCUAG	-	101376750	101376857	AUCCCAAAAUUCUUGUCGUAGGUUUGUCUAGAAAUGGAUGUAUCUAAAUACUAAAACAUGACUAGAUACAUUCAUACCUAGACAAAUUUAAGACAAGAAUUUUGUGAG	tag17470931_105
Novel-m1744-5p	6	+	UCCUCCGCCCCACAGUAUAAG	-	120694895	120694991	UUUAUCUACUUCCUCCGCCCCACAGUAUAAGUUGUUUUUGCAUGCUCUGAUAGCUUGCUAAAACAUCUUAUAUUAUGGGACAGAGGGAGUAUUACUC	tag7168044_9
Novel-m1746-3p	6	+	UAUAUUAUGGAAUGGAGGGAG	-	128394382	128394491	UUAAUUUGUACUCCCUCCGACCAAUAAUAUAAGACCUUAUUACAUCCAAUAUCCUCGCAUAUAAGAUGUAAUAAGAUCUUAUAUUAUGGAAUGGAGGGAGUAUAUAUUUA	tag17529123_51
Novel-m1749-3p	6	+	UAUUAGUUUACGGAGGGAGUAGA	-	165301453	165301561	GAACAUCAAAAGUACUCCCUCUGUAAACUAAUAUAAGAGUGUUUAAAUUACUAAAAUAGUAUUCUAAAUGCUCUUAUAUUAGUUUACGGAGGGAGUAGAUACGAAGUUA	tag5138777_6
Novel-m1751-3p	6	+	UUUGGAAAUUGCAGUGGCGUU	CGCCACUGCAAUUUCCAAACU	165555360	165555512	CGAUUCCGAGAAACGCCACUGCAAUUUCCAAACUUUGGAAAAUGUCAUUUCCAGUGGCAUUUUCAAAGUCUGCAGUGGCGUUUUUCAAAGUUUGCAAAAUUUUGCAGUGGCGUUUUUCAUAGUUUGGAAAUUGCAGUGGCGUUUCUCGGAAUC	tag19905945_248
Novel-m1752-3p	6	+	UAUUAGUUUACAGAGGAAGUA	-	165851417	165851527	GAGUGGCUAUUACAUGUACUCCCUCUGUAAACUAAUAUAAGAGCGUUUAGAUCAUUAAAAUAGUGAUCUAAAUGCUUUUAUAUUAGUUUACAGAGGAAGUACUAGCUAAUU	tag17061064_53
Novel-m1753-5p	6	+	UGGACCACGAAACGCUUGAUC	-	165886007	165886157	AUCUAUGAAGUGGACCACGAAACGCUUGAUCUUCAAGAUGACCUUUCAUAUCAAGAAUAUCUUGUUCAUAUUCUCGAUGAAACCGAGCGCAACACUCGAUGUCGCAACAUCAAGUUUCUCAAGGUUCAGUGGUCUCAUCAUUCUGAGGAUG	tag12661251_6
Novel-m1754-5p	6	+	UCUUAAACUUGUCUAGAUAUG	UUUCUAGAUAAAGCUAAGACA	167731079	167731177	AAAAUUCUUGUCUUAAACUUGUCUAGAUAUGAAUGUAUCUAGUCACACUUUAGUAUUUAGAUACAUCUAUUUCUAGAUAAAGCUAAGACAAGAAUUUUG	tag8591031_11
Novel-m1755-3p	6	+	GCGACACUUAUUUGGGAUCGGA	CGAUCCAAAAAAGUGCCGAAG	167788695	167788796	AUAUAUUCCCUCCGAUCCAAAAAAGUGCCGAAGCUUUGAACUAAGGUUAGUUCAACCUUAGUUGAAAGCUGCGACACUUAUUUGGGAUCGGAGGGACUAUUA	tag14762437_14
Novel-m1756-3p	6	+	AUAUUUAGAAACGGAGGGAGU	-	168094927	168095114	UUUUGAUGGUUUCAUGCUACUCCCUCCGUUCCUAAAUAUUUGUCUUUUUAGAGAUUUCACUACGGACUACAUACGGCUGUAUAUAGACAUAAUUUAAAGUAUAGAUUCAUUCAUUUUCCUUCGUAUGUAGACCGUAGUUGAAUAUUUAGAAAGACAAAUAUUUAGAAACGGAGGGAGUAUUAUCUUGU	tag22343871_182
Novel-m1759-3p	6	+	GUUAUUUUGGGACGGAGGGAGUA	CUCCCUCCGUUUCAAAAUAACUG	176917224	176917351	GUUACUCUCUCUGUAAACUAAUACUCCCUCCGUUUCAAAAUAACUGUCUUAAGUUUAGUACAAUUUUAUACUAGAGCCAGUAUAUAUUUGAGACAGUUAUUUUGGGACGGAGGGAGUAUAAGAGUGUU	tag17482822_152
Novel-m1760-3p	6	+	UUUUGUUUUUUUUGUCUACAC	-	197986551	197986658	CAUUUGUGGAGGGGUGGGCAAAAAAAACAAAAUCAAUGCUCAAAAUUAGUGUUUUUUGAAGCAUUUUGGAGCAUCAAUUUUGUUUUUUUUGUCUACACCUCUAGGAAU	tag29993267_9
Novel-m1761-5p	6	+	GUGGGUGCGCCGCCGUCGAGC	-	212934046	212934219	ACACUUUGCGGUGGGUGCGCCGCCGUCGAGCGGUCGGUUGCGGCCCCUUCGUUUUUCUUUUCUUGUCUCAAGAGAGUGAGUGACGACAUGACGGGGCGGAAAGCAUCUUUGUGUUGCCACCCCCCUCGCCGGUGGCAUGUCCGCUUUGCGGUGGGCGCGCCGCCGUCAAGGGAU	tag5196207_75
Novel-m1762-5p	6	+	UUUGGAUCACUAGAGACUUUU	-	228253574	228253899	UUCUAAGGGAUUUGGAUCACUAGAGACUUUUGAAUGGAGGAAAUAGAGGCAUCUUUGGUCCCACAAGAAGUAUACAGAAAACAUUUUUUUAAAUGAGUGGAGGCACUCAUUUAAUAGGGCAUGAAAUUAGAAACAUUUUGGAAGUGGUUUCACUGGAUUUGGGGUUUGUAUGAACUUCCAAUGGUUUUAGAACAUGGAAUAGAUGGAAAUAGGUCCUAUUAAUUUGGUCGAAGUGAAAUAAGGCAUGAUAAAAAUGUUCACCAAGGCUAGAAAAUUAGAUCAUGAUAUUUGAAGUCUCUGGAAAUUGGAAUCACUCCAUUUGGAGU	tag28474736_5
Novel-m1763-3p	6	+	UUUACAGUUCCGCGAUGCGGGU	-	229336277	229336361	GCAGAACAUCAUCCGCAUCACGGAACUGUAAAAUAGAAUAUUCGCAGUUCUGUUUUACAGUUCCGCGAUGCGGGUUUCAUUCUAU	tag18201044_8
Novel-m1764-3p	6	+	AUAGGAAAGAAGCGCAUCUAAGU	-	229686920	229687004	UGUGUAACGACCAAGAUGCGGUCCUUUCCGAUCUGGGGGACGAGGCACCCGAAUAGGAAAGAAGCGCAUCUAAGUGUGUUGCAAG	tag32919040_12
Novel-m1766-5p	6	+	UCUGUAAACUAAUAUAGGAUC	-	248623565	248623698	UUGUACUUCUUCUGUAAACUAAUAUAGGAUCAGUUAUAUCACUAUUUUAAUUAUCUAAAUGAUCUUAUAUAUUACUCCCCCGUAAAGAAAUAGUGAUCUAAACGCUCUUACAUUUCCUUGCGGAGGGAGUAGUU	tag16211996_2
Novel-m1767-3p	6	+	UUGAGCCGCGCCAAUAUCACU	CGAUAUUGGGGAGGUUCAAUC	248847817	248847927	UGGAUGGAGAGAGCGAUAUUGGGGAGGUUCAAUCCGAUGAAUGGGAUUUACGCACCCGAUCGUAAACCUAACAUAUCUGAUUGAGCCGCGCCAAUAUCACUUCCUUCAACC	tag3255477_127
Novel-m1768-5p	6	+	CAAGAAUUUUGGGAUGGAGGG	-	249144629	249144867	AAUUCUUAGACAAGAAUUUUGGGAUGGAGGGAGUAUUUUAAUUAAUCUCGCUAGAUUACCAUAUCAUCAACUUUCUGUGACUAAGUUGUUCAAGGUUCUAUUAAUGCACCUUGUAAAUCUGCAUGGACAAUGAAAAUUUGUUCUUAAUGCACUGUAAAUGACAUGGAUUUUUUUCUUUUAAGAAAACCGCAAGGGGUAAUAUAUACUCCCUCCGUCCCAAAAUUCUUGUCUUAAGUUUG	tag27467071_117
Novel-m1769-3p	6	+	GUUGUUGUUGCUGUUGUUGUUGC	-	250481796	250481956	AUCGUAAUCACCAUCAUAAUGCUAAUUCUGCUCACCGAGAGUAGCAAGAGCAAUAGGAACAUUGCCAGAAUUUCGGCCUUGGUCGAUAAGCACAUGUUGCGCUCGUCCCGCGAAAUUUGGGCAUUCUUGUUGUUGUUGCUGUUGUUGUUGCCGAGGUACGA	tag17094860_5
Novel-m1770-3p	6	+	AGAUAAAGAGCCAGUUCACUG	-	250659802	250660119	AAUGGAGAAAGAAAGUAGAUAUGGCCUUUGUUUGUGCUCAGAUGGACUCGAUGGUGGAUACUCCACAACCGGUCAGACCUACAGAGUGAGUCAGAGAGGUAAUUGAUGAUGAUGCUGCAUGGGACAAAAAAGGAGGAAUUAUGCUCCACUGGAGAUGUCAUACACCCUCGACAACCAAAUGUGAUACACCGCCAACAAAAAGUGUAUGUCCUUCAUAAAGAACACAAUUGAGAACGCAAUUGCGGGCUCAAUUACAUAAUGCACUUCCGCAGGGGAGUUCCUAGAAAAGAUAAAGAGCCAGUUCACUGACUCUUCAAA	tag10875042_14
Novel-m1772-5p	6	+	AUUUUGUGCCAAAUUUUGACU	-	251311424	251311612	UCCUCUUUGUAUUUUGUGCCAAAUUUUGACUAGAGAUUUAACUAAUAAAAUAUGAAUGCAUGUCGCCAAAGAUUAUAUCGUUGGAUUCGCAUUUGAACAUAGUUUCCAAUCAUAUUAUUUUUAUAACAUGCAUUAACAUUUUGUUAGUUAAAUUGAAGGUCAAAAUACGGCACAGAAUAUAAAUGGGGC	tag26077471_9
Novel-m1773-3p	6	+	UCUCUAUAAACUUGGUCAAAG	-	252501171	252501326	AUCUCACAAACUUUGACAAAGUUUUUAGAGAAAAACAUGUACAUCUAGAAUGUGAAGCAUGUAUCAUUAGAUUCAUUAUAAGAAGUAGUUUCAUAUUUUAUUAUUAUUGUACAUAUAAAUAGUUUUCUCUAUAAACUUGGUCAAAGUUUGGCAUUU	tag7690992_13
Novel-m1776-3p	6	+	GUUAAUUGGGGCCGGAGGGAG	CCCUCCGGCCCUUUUUAAUUG	260028629	260028750	UGGUCACAAAUAUAUCUACUCCCUCCGGCCCUUUUUAAUUGUUGCGGGUGUGCUUGCUCAUCGGAGUUGGGCGUUGCGACAGUUAAUUGGGGCCGGAGGGAGUAGCAUUUUAGCUGCAUAUG	tag27114742_39
Novel-m1777-3p	6	+	UUUUGUGAACAUUUUGAUAUC	-	260138132	260138344	AAUGCAAAUAAGAUAUGAGGAUGUUCUAAGAACAUCACCUACAUUUGCAUGUAAUUUUUAUUCAUGAAAACACUUUUGUUUUGAAAUUUUUAUUUUUAAUAAUGUUAAUAACAUUGAUAACCAUGGGUAGUUUAAAUGGUACCUUUUCCUAAAUGAAGAUGACAUGUACGUAAAGGUAAUUUUUUUGUGAACAUUUUGAUAUCUUAUUUACAU	tag36745451_39
Novel-m1781-3p	6	+	UUUUUGAGUCACUUAUUUUG	-	263604109	263604209	UCCCUCCGUCCCAAAUUAAGUGACUUAAAAAUGAUUUAGUUUUAUACUGACUUAACUACAAAGUUGAUUCAUUUUUGAGUCACUUAUUUUGAGACGGAGGG	tag29120934_22
Novel-m1784-5p	6	+	CCUCCGUAAACUAAUAUAAAAGC	-	269164689	269164783	AAUACCACUCCCUCCGUAAACUAAUAUAAAAGCGUUUAGAUCACUAAUUUAGUUAUCUAAACACUCUUAUAUUAGUUCACACAGGGAGUACAAUU	tag28592252_11
Novel-m1787-5p	6	+	GACUAGAACCCUCAAACCCAACU	-	271398620	271398711	CAGAUAUAAAGACUAGAACCCUCAAACCCAACUUUUAUAACGGAAUAUUCCGUUAUAAAGAUUGAGUUUGAGGGUUCUAGUCUUUGCCCUAA	tag11235459_2
Novel-m1788-5p	6	+	AGAUUUGGCGUAGCCGGGGAGA	-	271966967	271967317	AAGGUGCCCCAGAUUUGGCGUAGCCGGGGAGAGCAUCAUCAAGAACAUUCUUGAUAUUCAUGUAGUGUUUCUUCGACUCACGGUCCGAGUCGAAAUACGUGGCCAUGGAAUAUUUCGGGCUUAAGUGGAUGAGUGUGCAAUGUGUGUCACUGCACAAAACACAGAAUUUUAGGGAAAAAAUGAACGAUCGAAAUCUAAGAAAUCANAUGUUACGGGGCGAUGAGGGGAUGACUUACUCCAAAAAAUAAGGCACGAGGAAGUUAUCCUUAUCUGCGUUCGCCAGAAUGACGCCUUCGAUGUAUGAACUCGCGACUUGCGGGUCCCCAGCGCUGCCCAAGAUCUUGGCACGCA	tag15576863_12
Novel-m1789-3p	6	+	UACAUUGCCAAGUUUAUCCAA	-	273597773	273597919	GCAAGUCACACAGGAUAAAUGUGGUGAACCUGUAACGUUUCAUCUCAAUAUAAGUUGAUUUGAUUCACCAAUGUACCCCAAAACCCUCUAUGUCGAAAACUAAAUUUAAGCAACUUUACAUUGCCAAGUUUAUCCAAUUGGUCUCAA	tag26041110_17
Novel-m1790-5p	6	+	UUGGUCCUCCAUCAUUUGAUA	-	275265037	275265297	AUGGAUCUCUUUGGUCCUCCAUCAUUUGAUAGUAUUGGAGGAAGAAAGCAUUGCUUGGUGAUUGUGGAUGAUUAUUAAAGAUAUGCAUGGGUAUAUUUCUUCAGCAGGAAGGAUGAGGCCCAACAAACCGUCAUCGACUUUGCCAAUGAAGCUCAACGCCAACAUAAUGCAAAGAUUUUGAUGAUUAGAAACGCCAACGGCUCCAAAUUAAAGAACUACACCUUGGACAAGUUUUUGAGUGAUGAGGGGAUCAAGCACCAA	tag20174113_9
Novel-m1793-5p	6	+	UUUUGCCACUCUUAGUUUUUG	-	278754997	278755198	GACAUUUCGCUUUUGCCACUCUUAGUUUUUGACAAUUAUAAUAAUUGUCAUUUCGUGUAAAAAACAGAAUAUUUAGAGUGGCAAUUGUGAUAAUUGUCAAAAGCUUAGAGUGGCAAAAGUGAAAUAAAAUUAUUUUCCUUGUGCCACUAAAUGGCAAUUGUGAUAAUUGUCAAAAUCUAGGAGUGGCAAAAGUGAAAUGUCA	tag30530375_5
Novel-m1799-3p	6	+	AUAUAGCGCGGGUCACAGGGGCC	-	287796107	287796258	UGUGGCAUGGGUGGUGCUUCCCGUGAGCACCACGCUAACCCUAGAUCAGAUGGGUCUGUAGGUGGGAGUGUGGCGGUGGCAAACCUCGUAAGUCAUGCCCCAGCACCCCACCGUCCUUUAUAUAGCGCGGGUCACAGGGGCCCACCAACCAU	tag128080_16
Novel-m1801-3p	6	+	AAAAUGCUCUUAUAUUAUGGG	-	299340433	299340535	UUGCUGAUAUUGAAGAAAAUUACUCCCUCCGUCCCAUAAUAUAAGAGCGUUUUUCGCACUAGUGUAGUGUCAAAAAUGCUCUUAUAUUAUGGGACCUCAGUGU	tag3132927_92
Novel-m1802-5p	6	+	CAAUCCAAAAUAAGUGCCGCA	-	300293650	300293748	UCAGUCUCUCCAAUCCAAAAUAAGUGCCGCAGUUUUGAACUAAGGUUAGUUCAACCUUAGUUCUAAACUGCGACACUUAUUAUGGAUCAGAGGGAGUAC	tag5711844_623
Novel-m1803-5p	6	+	AUAUGUAGGAUCCAAUAUGGG	-	302624022	302624211	UCUUCAUAGUAUAUGUAGGAUCCAAUAUGGGCAUCCAAAUACCGCUAUUGCUUAUUGACCGAAGAGUGUCUUGGUCAAGUCUGCAUAGUUCUCGAACUCGCAGGGUAUGCACACUUAAGGUACGGUGAUGAUUUCAUAUUAAUGAUUUAUGUAUGCUGAUAACUGAAAGUUGUUCAGAGUCAAGGAGGAC	tag4564912_5
Novel-m1804-5p	6	+	CACGGGUUUUUAGGUCUUCAA	-	304157452	304157626	AUAAGUCAGACACGGGUUUUUAGGUCUUCAAUUUGAUUAGCAAAAAUGUAUUGUAUGUCACAAAAUAUAUUUUUAGAUAUGUCGCCGAAUGAAGUUUCUAAACAUAUUUUUUUGUGGCAUAUUAUAUAUCUUUUGCUAGUUAAAUUGACGACCUAAAUUCCUGUGCGAGAUUAUA	tag23001657_9
Novel-m1805-5p	6	+	CACUAGGAGACUACAUACGGAGC	-	304323991	304324093	UUAGAUAUUUCACUAGGAGACUACAUACGGAGCACAAUGAGUGAAUCUACACUCUAAAGUAUACUUAUAUACAUCUGUAUGUAAUCCCCAUGAAACCUCUAAA	tag6674312_43
Novel-m1807-5p	6	+	AGUUCUUCGUCAGAGUCGGAGUU	CUGAGAUUUUGGCAUAGAUCUUC	312086166	312086250	UGUCCUAUUGAGUUCUUCGUCAGAGUCGGAGUUGCAUUGUUUGGUCGCCGGUGGCUGAGAUUUUGGCAUAGAUCUUCAUGGAGCU	tag2114800_7
Novel-m1809-5p	6	+	GGUGUUGUUGGGAGCCUCCAAUU	-	338905679	338905852	GAAGCUUUAUGGUGUUGUUGGGAGCCUCCAAUUAAGUUGUGGAGAUUUCACCAACCUUUUUUGUAAAGGUUUGGUCGUCGCCUUCAAGUGAACUACUAGUGGAAUCACGACAUCUCGCAUUGUCUAAGGGCAUGCGGAGAAUACGGUGGCCUCAGCGGCAUAUUGGGUAGCAUU	tag18337208_5
Novel-m1811-5p	6	+	UUGGCUACCGGUGUUAUGUUC	-	359383762	359383996	CGCCUUAGUUUUGGCUACCGGUGUUAUGUUCAAUAAAUGAGCGCUCCUAACAUGCUUGGCAUUCUUAUGGGGACCCCCUAGAUUUUCGUUUUGGGAUAAAGCUCGUUUGGCAAGGCCCAACUUUGGUACUAUAUUUGCCCAACAUAAUAAUUCUGUUAAUACUAAAAACAUAGGGAGUUAGCGCUACCNNNNGAGUAAUUCAACAUAAUACAAGGAGGUCCAGUGCUGAUGGUGG	tag18506932_37
Novel-m1813-5p	6	+	ACGACAGUUGGCGCCCACCGUG	-	364341241	364341599	GUUUAAUCCCACGACAGUUGGCGCCCACCGUGGAGCAGACGUCUAAGCGACUUCCGGCAAGUUUGCAUUUUUUUUCACUCUUCAUCAUGUCUUCCGGCAGCAGUUCGUUCAUGGGCAAUGAGAUCCAUUUCGGCGCCCUCAUCUUUGUCGCCGACGACUCAGCGUGGCUCCCAGAAGUGCCACUGGACGUCAAGACGCUCCCAGUUCGUGGUGGGACGCACUUCUGUGCAAAAUCCUUCGGCGUUCUCCUUCUGCAGUCGUCGAGUGCGUUGUCAGCUCUUCACUCCGCUGUUCGUCACCGCAAGCGAUCCGAUCGCUCUCGACUCCAGCGGUGGGUGAAGCACGUGGUGGCUCGUCAU	tag5424854_13
Novel-m1814-3p	6	+	AAUCUUGAAAAGUGUGCAUGC	-	364837026	364837190	CCAAAAAGAAGGCGGACACGCUUUUCGAGAUUCAAGUUUGGCGUGAAUUUAACCAGUAAAAUGUGGGUCAUUUGUCAUUAUGCCAUUAAGUUACAUGACUUGUAUAUUAUUGGUCUAAUUGAUGGUCAAAGUUAAAUCUUGAAAAGUGUGCAUGCUCUCUUUUUG	tag14643821_3
Novel-m1815-3p	6	+	UUGGGAGAAUGAUGUGAUGGAC	-	369090588	369090904	UCACUGAAGCAAGUGCCAUUCAUCAUUUUUACAAGGAGAGUCUAUGUUGUUGUAAAUAUGCCCUAGAGGCAACAAUAAAUUGGUUAUUAACGUAUUUACAUGUUCAUGAUAAUUGUUUAUUAUCCGCGCUAUAAUUGUAUUGAUCGGAAACUCGGAUACAUGUGUAGAUAUAUAAGCAACAAUGUGUCCCUAGUGAGCAUCUACUAGACUAUAUCGUUGAUCAAAAUAUGCUUAUGGUUUCCCAACCACGGACAUAAGUUGCCAUUUGAUAGAAGGACCACAUCAUUGGGAGAAUGAUGUGAUGGACAAGUCACAAU	tag26393717_15
Novel-m1816-5p	6	+	AUAAUUUACUUAGCCGAAGUGUG	-	373550109	373550251	AAUAGAGCUGAUAAUUUACUUAGCCGAAGUGUGAUAAUUUUUUGAUCAGGGGAAAAAGUUGUUGAACCACCCUUCCUGGUAACUCGUGUCCACUAGCAUGGUAAUCUACGCACAUCAACGUUGAUAACUUACUUAGCUGAGAC	tag27744333_6
Novel-m1820-5p	6	+	UCUGUCCCAAAAUAAGUGUCGC	GACACUUAUCUUGGGACAGAGG	397414933	397415036	AUGUACUCCCUCUGUCCCAAAAUAAGUGUCGCAGAUUUAGUACUAAGUUAGUAUAAAUUUUGUACUAGAUCAAGGACACUUAUCUUGGGACAGAGGGAGUAAUA	tag27465138_8
Novel-m1821-5p	6	+	UAUUUGAGUGUGUUGCAUAAU	-	398289546	398289673	UUUAACUUUCUAUUUGAGUGUGUUGCAUAAUUACAAAAUGUCAUGAUUUUAAAAUGUUAAUAACUAAUUAACCACUCAUCUAAAUAAACACAUGUCGUAUAUGUAAAAUGCUUAAAAUUUCAUAUACA	tag2712567_60
Novel-m1822-3p	6	+	GCCCCCUACGUGGCGCGCCA	-	398945927	398946187	AGUUGAUGCGGCGCGUCGUAGAUGUCAGGGGCACUAGUGGUUGCGGCGGUGGAGACGCUGUUAACGAUCUGGUACGAGCCGCCUGGUACCAUAACGCCGGUACACGUGCUUCCGGCCUCUGUGGUAGGAUGGUUAGAAUACAGCUCGACGACGCUCAAAGAAGCUUGUUGAGCACCAGCCAUUGGAGCAGAAAGGAUUAGGGAAUGUGAAGCCCGUAGAAGUCCUUGACACGCCCCCUACGUGGCGCGCCAAAUGUCGAAU	tag23178324_5
Novel-m1823-3p	6	+	UAUUAAGGGACGGAGGGAGUA	-	406022766	406022876	CUGAAAAACGUCAGUACUACCUCUGUCUCUUAAUAUAACUCGAUUUUGCAGUUUAGUUUGAAUUGCAAACCAAAUUCUUAUAUUAAGGGACGGAGGGAGUACUUUUUUUUA	tag32295982_9
Novel-m1824-3p	6	+	CAAUUAGAGAUCAUAGUUGCU	-	406386474	406386612	UUGUGGUAAAGGAAGCUAGUAUGAACUCUUCUUGUUCUAUGUUUUUGUAAAUAUGUUUAGCUCAACCAUCUUGAUUCAACAUAUUAUGAGUNNNNAUGUUUAUGAUGACAAUUAGAGAUCAUAGUUGCUCAUCCCACAC	tag6023173_6
Novel-m1827-3p	6	+	UUAUAUCAUGGGACGGAGGG	-	418687268	418687363	CAGAUGUACUCCCUCCGUCCCAUAAUAUAAGAGCGUUUUUAUACUAGUGUAGUGUCAAAAACGCUCUUAUAUCAUGGGACGGAGGGAGUAGUAAAG	tag6385527_7
Novel-m1829-5p	6	+	CUUAUAUUAGUUUACAGAGUG	-	419063510	419063714	UCCAAAUGCUCUUAUAUUAGUUUACAGAGUGAGGAUAUCAUAGUUCCACAACGAAUAAAUAUAUUUCAUAGUUUACAAGCCAAAUACAAAUUAAAUUGUCUCAAAUAAAAUAGACAAAUAAAUCUAUUGGUUGCCAACAUGAGCCACAUAUGCUCAAUCAAGUCAUCUUGUAGCUGAAUGUGAGUUUCCCAAUCACGCAUUUGAU	tag29425487_44
Novel-m1832-3p	6	+	CUGCUGUGCCGAGUGUUGCUAC	-	428354283	428354479	GCUAGCAGCUGCUUGCUAGCGUGCUUGGUGUAGUAGCCUUGCUGCUUGCUAUUGUAGUUGUUGUUGCCUUUGCUUAGGUAGCUGCCUUGCUUUGCUUUGCUUUGCUGUGUUUUGCUGUUAGCUAUUGUUGUAGUUAGUUUUUGCUGUUAGAUGCUAGGUUGCUAGCUGCUGUGCCGAGUGUUGCUACUAGUGCUAGG	tag8378550_5
Novel-m1833-5p	6	+	AAGUGCUUACAAAUUUUCGUC	-	431661143	431661319	UAAAUGUUCUAAGUGCUUACAAAUUUUCGUCAUGAGAUCACAUUCGAUGUAGGCAUGACAAAAAAACGAUGCUUUGAAAAUUCUACUUUCAGAAGCAUUUUGAAACACUUAUCUGUUUGCGACACCUUACACAAAUGUGAUCUCAUGAUAAAAAUUUGCAAGCAUUUAAAUAUUUGU	tag33104651_24
Novel-m1834-3p	6	+	UCUUAUAUUUGUGAAAGGAGG	-	439558416	439558579	UGCCAUGGCACCCCUAUUCACAAAUAUAAGAUGUUUUGGAUAUUUCAAUAUGGACUACAUACGGGCUGAAAUGAGUGAACAAACACACUAAAAGAUGUCUAUAUACAUCCGACUCGGAAAAAAAGUUAGAACAUCUUAUAUUUGUGAAAGGAGGGAGUAUUUGC	tag18162729_16
Novel-m1835-3p	6	+	AAGUAUUUUCGGAUGGAGGGAGU	-	439990850	439990957	AUCUACUUUGAAUUGCCCUUUGUCCGGAAAUACUUGUCAAAGAAAUGGAUAAAAGUGGAUUACCAUUUCUUUGACAAGUAUUUUCGGAUGGAGGGAGUGCUAGUUAGA	tag9259967_5
Novel-m1836-5p	6	+	UAUUUAGAAACGGAGGGAGUAGA	-	440051640	440051728	AAAAGGCUUGUAUUUAGAAACGGAGGGAGUAGAUGGCAAGGUCAACAGUCGGAGUUAUCUCCCUGAGUUCAGAUAUAUGUGGCACUAAG	tag13223587_19
Novel-m1837-3p	6	+	UUUUUGAGUCACUUAUUUUGA	-	449521734	449521836	UUCCCUCCAUCUUAAAAUAAGUAACUCAAAAAUGACUUCGCUUUAUACUAAAGUUAGUACAAAACUGAGUUAUUUUUGAGUCACUUAUUUUGAGACGGAGGGA	tag27630620_39
Novel-m1838-3p	6	+	UUUUGCUCCCGCUGCAGUCGC	-	451360157	451360267	UUAACCAACAUAGACAUUUGCGGUGGAAGCAAAAUUACACCAUUAAAAACUUCUUUAGAAUACGAGUUGUAUGGUAUAAUUUUUGCUCCCGCUGCAGUCGCUCACAUUGAU	tag32988458_24
Novel-m1839-3p	6	+	UUGCUCCGUAUGUAGACUUCUAA	-	451751623	451751722	AGAGGUUUCAUUAGUGUACUACAUACGGAUGUAUAUAGACAUACUUUAGAGUGUAGAUGCACUCAUUUUGCUCCGUAUGUAGACUUCUAAUGAAAUACUC	tag21337754_9
Novel-m1840-3p	6	+	CUUAUAUUAUGGGAUGGAGGG	-	457229048	457229144	AAUACAUACUCCCUCCGUCGCAUAACAUAAGAGUGUUUUUUAUACUACACUACCGUCAAAAACGCUCUUAUAUUAUGGGAUGGAGGGAGUAUAAUAC	tag19651705_30
Novel-m1841-5p	6	+	AUUGUAUACUCGCUCCGUUCC	AACGGGGGGAGUAUAUAAUUC	470772497	470772596	AGAGAGGAGAAUUGUAUACUCGCUCCGUUCCAUAAUAAAAGUGCGUUUAAAAAACGCUUUUAUAAUAUGAAACGGGGGGAGUAUAUAAUUCUCCUCUCUA	tag9797724_65
Novel-m1842-5p	6	+	GACUUAUAAGUUGGGAUGACUUA	-	470867278	470867369	AGCAACUUAUGACUUAUAAGUUGGGAUGACUUAUAAAUUAGGUAUGUUUAACAAAAUAAGUCAUUUUUUAUAUUUUUAACUUAUAAGUUGGU	tag32823586_18
Novel-m1843-3p	6	+	UGUUGGAAUUAUGCCCUAGAGGC	-	470979396	470979615	UCGAGUCUGCCGGCUAGCGGCGAAUCCGGCACUACUGGCCGUCGUCACGGGCACCACCCCCACCUACUCCCUUAGCCACCGUGACGGCUCUUGAGUCGAGGCGGUGAAGCAUCUGUGGAUGUGGUUGGUACCGUGCUACUCCCAAUGGUCCUUGCCGACGCUAUUCUGACCCCGGCGGCCUUGGGCCUGUUGGAAUUAUGCCCUAGAGGCAAUGAUAAAU	tag12666352_9
Novel-m1844-5p	6	+	AUCCAGGUCCCGCUAUUGGUU	-	472528284	472528350	CAAUGUGUGCAUCCAGGUCCCGCUAUUGGUUAUUGACCGGACAGGAGUCUUGGUCAUGUCUACAUGA	tag13248582_5
Novel-m1845-5p	6	+	UCCGUACCUAAAUACUUGUAG	-	476019263	476019351	AUCUACUCCCUCCGUACCUAAAUACUUGUAGUUGGGGAGAACUACUAGUUCUCCCCAACUACAAGUAUUUAGGUACAGAGGGAGUAUGU	tag31756583_8
Novel-m1846-5p	6	+	CCGCGAACCCUCAUAUCCAUCUU	GAAGGAUAUGAGAUUUCGCGGAC	482685587	482685658	UCCGUAUUGUCCGCGAACCCUCAUAUCCAUCUUAAAUAUAGGAAGGAUAUGAGAUUUCGCGGACGGAACCUC	tag27932181_5
Novel-m1847-5p	6	+	CACAUUUUUUGAAGUCGUGGC	-	482717842	482717974	AGUACGAAAUCACAUUUUUUGAAGUCGUGGCAAAAAUAACAAAAUUAGUGCUCCUAUAUGCUUUUGAAAGUAGCAUUUUCAGAGUUUUGAUCUUGUUUUUUUGCCACAACUUUCACAAAUGUGAUUUUAUGAG	tag29278323_12
Novel-m1848-5p	6	+	GUAUCUUCCAUGCUAAGCGGG	-	484136423	484136726	GGGGCGGUCUGUAUCUUCCAUGCUAAGCGGGUUAUUNNNNNGAUGAGUGUUUAUUCACUUGUUAGUGCACGAAAGAGGAUAGUAAAAAUGAUGCUUGGUCCUCCAUAAUACAAAAAUAAAAAGAACUCCCCCUAGAAAGUUGAUUGUUUGGAGAGCACCUGUGGAUAUGGUUAGCCAUCUAAUGUGUUUGAAUGGUUGAGGGGGAGUAAAAAUUUAAUUCUGUUUGGGAACCCCAAUAAUGUGAUUAGCAUGGAAGAUAUUGAAAUCUUGUCUUGUAAUGUUGACACGAAAGGCACAACACCCA	tag25461723_6
Novel-m1850-3p	6	+	UAUAUUAGUUUACAGAGGGAGUA	-	484977736	484977845	UGCUUCCUGCAAUGUACUCCCUUUAUAAACUAAAUAUGAGAUCUUUUAGUUCACUAAAAUAGUGGUCUAAAAAGUCUUAUAUUAGUUUACAGAGGGAGUAGACAAUAGCU	tag24914412_28
Novel-m1853-3p	6	+	CACUUAUUUUGUGACGGAGGG	-	495287976	495288086	UAUCUUCUACUCUCUCUGUCCGAGAAUAAGUGUCGUUGAUCUAGUACAAAACUUGUACUAAUGUAGUGUUAAAUGUGCGACACUUAUUUUGUGACGGAGGGAGUAUAUGGU	tag3902770_22
Novel-m1855-5p	6	+	GGUGGCGUGCGUGCGUGCGUG	-	503371401	503371464	AGAGGAGAGAGGUGGCGUGCGUGCGUGCGUGCGUGCGUGCGUGAAUACGACGCCGCCCGCCAGA	tag30757932_6
Novel-m1857-5p	6	+	UCCGUUUCUAAAUAUAAGUCUU	GAUUUAUAUUUAAGAACGGAGG	504647837	504648006	AAAUGGUCCAUCCGUUUCUAAAUAUAAGUCUUUUUGGAGAUUCUAUUAUUAUAUUACAUAAGGAUGUAUAUAGAUAUAUUUUAUAGUGUAGAUUCACUCAUUUCGUUCCGCAUGUAGUCCCUUAUUGGAAUGUCUAAAAAGAUUUAUAUUUAAGAACGGAGGGAGUAUAA	tag7814035_32
Novel-m1861-3p	6	+	UACAUGAGGUAGGAGAGAUGU	-	516064121	516064289	ACUUUGAUCUGCCUUCUGAUCUCAAAACUUGUCUCCUAUAUCUCAGUAUAUUUCCAGAAGAUACUAUUAUCGAGAAGAAAAAUCUGAUAAGAAGAUGGAUUGCUGAAGGAAUCAUUCACAAAGACAGCAGAUACACAAUACAUGAGGUAGGAGAGAUGUAUUUCAAUGA	tag4273867_60
Novel-m1863-5p	6	+	GUGACAGAAGGGGUAGCGAGGCA	-	518148071	518148224	UCCUCACCUCGUGACAGAAGGGGUAGCGAGGCACAUAUUUGCAUUGUUGUUUCUAAGGGUAAAAUGAUAGGGCUCAUUCAUGUUGCUUGAUUUUAUUCUGUCUACAUUAUGUCAUCAUACUUCAUGCAUUACUCUUUCUGUUAUGAAAUUAAUA	tag21669482_12
Novel-m1864-3p	6	+	UUUUAGGACCUACUUGACAC	-	518326528	518326634	AUUUCAACUGUGUCAAGUAAGUCCUUAAAAUUUGAGAUCGUUCACCACCAGACCUAUAUGUAUAUUUUACCAGUAGCUUUUAGGACCUACUUGACACACUUUGAAUA	tag502000_5
Novel-m1865-3p	6	+	CGUAUGUAGUCCCUUAGUGAAAU	-	520555692	520555803	UUUUUCAAAGGUUUUAUUAGAGAACUACAUACGAAUGUAUAUAGACAUACUUUAGAGUAUAGAUAUACUCAUUUUGCUCCGUAUGUAGUCCCUUAGUGAAAUCUUUUAAAAG	tag6832297_9
Novel-m1866-5p	6	+	UUCGGAUGCUACGUGGGCUAG	-	523479991	523480312	UUCAUUCCUAUUCGGAUGCUACGUGGGCUAGUGGUCUCUCAUAUCAUCAUUUACUUUUUGCUUAUUGCGUUUUUUGGUGGUUCACUCAUUGCAUGGAAAAUGAAGAAACAAAAUGAAGUUUCUCGUUCGAGUGAAGAGGAUUAGUUGUGUGCUACGACUCUUUUUGACGACAAGGUUGACUUGGUUAUGGUGGUUACUUUAGGAGUUUGAUGUGUAUGUUACUACACCGACUACACUAUUGGCAUACAUUACAUAUGCUAUCAGUAUUGCGCCUGCCCUGUGGAGCAUGAGCUAGCUCACCAAGUAUAUUGGUGUUGAUGCU	tag37135578_47
Novel-m1867-3p	6	+	UUUAGUCCCGGUUGGUGUCUCC	-	523934849	523934960	AGUCCUGGUUCGAAUCAAACGUUUAGUCCCGGUUCCAGACACCAACCGUGACUAAAGGGCUUCGCUCUUGGCGCAACACCUUUAGUCCCGGUUGGUGUCUCCAACCAGGGCG	tag21988306_4
Novel-m1868-5p	6	+	AUCACAUUGGUGGAAGGCGUG	-	529654130	529654262	UUAUCACAAAAUCACAUUGGUGGAAGGCGUGAUUAAAAAACAAAAUCGAUGCUCUGAAAAGGUUACUUCAAACGCAUUUUGGAGCUCUAGUUUUUUUUUACCAUGACUUCUAUGCAUGUGAUUUCGUGAUAAA	tag12625390_5
Novel-m1869-3p	6	+	AUAUUUGUUUACGGAGGGAGU	-	529732737	529732837	UUUCCCGACUACUCCCUGUGUAAAGAAAUAUAAGAGUGUUUAGUUCAUUAGAAUAGUGAUCUAAAGACUUAUAUUUGUUUACGGAGGGAGUAGAAAGAACG	tag21402105_26
Novel-m1870-3p	6	+	GAAUCACUUGGUUAUGUACUUA	-	530935370	530935484	UGGAUGAUGAAAUGAGUAGCUAAUUUAAGUUUCGUCUAACAUAACUCCGUUCUGAUGUAGAGCAAAGCAGGAGAGAUGAUUUAGAAUCACUUGGUUAUGUACUUAUGUACUUCCU	tag17264876_7
Novel-m1871-3p	6	+	UUUGAGCGACACGUAAUAUGG	AUAUUACGUGUCGCUCAAACG	531129044	531129146	UUCCCUACAGUCCAUAUUACGUGUCGCUCAAACGGAUGUAUCUUAGACGUAUUUCAGUGCUAGAUACACCCGUUUGAGCGACACGUAAUAUGGAUCGGAGGGA	tag16306163_10
Novel-m1872-3p	6	+	ACACACAUGAACCGGAUACUA	GUAUCCGGUUCAUGUGUGUCU	533434757	533435040	CUCUAAUACUUUAGUAUCCGGUUCAUGUGUGUCUUUCUGGUUAGCACAACCCAGGACAUUUAACACUAUUUUCUUCACAACAAUAACAGCGUCCUGCCUCGAUUGUUUAGGAAAGAUAUCCUGGUUCUCCUCGUUUCAUUGAGGAGAACGAGCAUAUCUUUCCUGAACAAUCGAAUCGAACAAUCGAGGCACGGCGUUGUUAUUGGUGUGAAGAAAAUAGUGUCAAAUAUCCUAGGUUGUGCUAACCAGAAGGACACACAUGAACCGGAUACUAAAGUAUCAGA	tag18169391_23980
Novel-m1873-5p	6	+	CAGUUAUUUUGGGACGGAGGGAG	-	533439990	533440334	AAUCUUGAGACAGUUAUUUUGGGACGGAGGGAGUAGUAUUAAUAAGCCUGAUUACAGAAGAAAGAAAUCGCUUACUUUGCAAGAUCAAAGGGUGGAGGAACUUAGCUUCUGGUAUCACUAUCACACAUCCAGAAUACCUAUUGCGGGUACAAAAAAACAUUUGUUGUAUACAUGACUUUCCAAAUUGAUUCUCUAAAACACUAGAGCACAUUCAGUACAGUCACAAACACGCACGGAGCAUACGAAGAAUACAUACCAUAUACAUGCUUUAAAGGGGUAACAGCGUUUGGAGGUUCCACAAGGACCAUCUGCUAUCCUCGGUUCCGGCAACGCUGCCUUUAUUAC	tag145000_67
Novel-m1874-5p	6	-	UAUGUUUGGCUCGUUCGAUCUU	-	5017390	5017579	UUUUUGAAAGUAUGUUUGGCUCGUUCGAUCUUCAUUCAGUAUAUUAUGAGUGAACAUGUUUAUGAUGACAAUGAGGGAUUAUAGUUUUUCAUGCCAUGCUUAAAUAGAUAGGAGUGGAUAAUACAAUGGUAAAUUGUAUAGUUGUAGUAGUUCGACGAAGAGAUGACGAUCCAAAUGUAGUACGCAUAGU	tag36748709_6
Novel-m1875-3p	6	-	GAGGAUUGGUCUAAGGUGUAU	-	6381502	6381657	UUGGUGAGGAAGGUACCAAUCUUGACAACCAAUCUGUUCAAGUGUGUAAUAAAAUUUUAAGAAAAUGUGGCGGUGUGCCAUUAUCCAUUAUUACAAUAGCUAGCUUGCUUGCUGGUAAAGAAAAGGAGGAUUGGUCUAAGGUGUAUGACUCUAUUG	tag11576349_8
Novel-m1876-3p	6	-	UAAAAGGACUUAUAUUUAGGA	-	6405485	6405648	UCUACUCCCCCGUUUCUAAAUAUAAGCCUUUUAAAAAUGUCAAUACGGGCUACAUACGGAUAUAUAUAGACAUACGUAUCUUAAUGUAUAUAUUCAUUCAUUUUGUUUUGUAUGUAGUUUUUAUUAAAAUCUUUAAAAGGACUUAUAUUUAGGAACAGAGGUAG	tag37113945_128
Novel-m1877-3p	6	-	CUGUUCCUAAAUAUAAGUCUU	-	8511362	8511675	UGACCACGGAAAGAUUUUGUUUGGUGACAUGUUGAACUAUUAAUACAGCUUGAAUGGAAAAUGAGAUGGUUGUAGUGAGAUGCCUUCAAGUAGAGCUAGAAAUGCACGCGCUGACAUAGUGUCUUGAGUAUAAUAGAACAUAGACACAAACUGGACAGCUAAAUGAGACAGGUGAUUGGUAACUGCACUUAAAAAACUUCCCAAUAUAUAAAAUUCAGAUACAUAAAUGCAUGUGCUCAACUCUUAGAAUGUUGGAAACAAUCAUUAUAGUCAAGUACUCUCUCUGUUCCUAAAUAUAAGUCUUUUAAGAGAUU	tag15544923_29
Novel-m1879-3p	6	-	CUUAUAUUUAGGAACGGAGGG	CUUCGUUCCUAAAUAUAAGCC	10545332	10545591	UGAAUCUACUCCCUUCGUUCCUAAAUAUAAGCCUUUUAAGAGAUUUCAUUAAAUGACUACAUACGUAACAAAAUGAAUUAAUCUACACUCUAAAGUAUGUCUANNUACAUCCGUAUGUAGUUCUCUAGUAAUUUUUUUAAAAAGACUUAUAUUUAAAAACGGAGGGAGUAUAUUCUAAAAUAUGUCUAUGUACAUCCGUAUGUAGUUCGUAGUGCAAUAUCUAAAAUGUCUUAUAUUUAGGAACGGAGGGAGUAGUAAAU	tag25199420_869
Novel-m1880-5p	6	-	AAGGGAAAGGUCGUGAGUUC	GUUCGCCGAUUUUUCUUUUUC	14587381	14587741	UUCCCUUCGUAAGGGAAAGGUCGUGAGUUCGAUCCUCACCGGGGGCUUAUCAUCUUUUUUCUUGUCAGCAUUCUGUUUUCUUCUUCAUCUCUACUGUAUCCAAGUAAAUCUCCAUUUGUUCGUGUGUUGAAGUUGAACAUUGUGGCCGCCUACAGGGUUCUCCUGUUGCAUGCCACAGCCUAUAGUUAUACCACCCGAUUCGUCAAGCGUGUAGGCUACCUAGCAAGUUUCUUUUCCUUUUUUGGUCGAUGUUGACGAUCACAUCACGGUGUAAAACGUGUUCGCCGAUUUUUCUUUUUCACGAACGACUUCCUUUAGUUUCCUCUGCAUGAAUCUCCUACCAUUCAACCAGGGGAGGGUC	tag11789582_9743
Novel-m1881-5p	6	-	UGAAUUUGUCCAUAGCAUCAG	GUGCUAUGGAUAAAUUCAACC	16150227	16150358	CAGGGAGCCGAUCCUCUGAUUGAAUUUGUCCAUAGCAUCAGCCAGUCCUCUGUUUCUUUUGUUUUGCUAGAUGCGUAGGGUAUGGUUGCUGGUGCUAUGGAUAAAUUCAACCUGAUGGUCGGGGCAUACCCG	tag15821743_392
Novel-m1883-5p	6	-	UCUGUCCCAUAAUAUAAGAUG	-	24917764	24917863	UGUUACUCCCUCUGUCCCAUAAUAUAAGAUGUUAUUACAUCUAAUAUGUGAGUAUAUUGGAUGCAAUAACAUCUUAUACUAUGGGACGGAGGAAGUAUUU	tag20534383_8
Novel-m1884-5p	6	-	CUUUGUCCUAAGUCGAACUUU	-	30210785	30210874	UGCAUAUUAGCUUUGUCCUAAGUCGAACUUUAAAGUUUGACCAACUUUAUAAAGUUUAUAAAGUUCGACUGAAGAGAAAACUAAUAUGCG	tag17886520_134
Novel-m1885-5p	6	-	AUAAUGGAUCAAAUAUGAAAGG	-	47707737	47707844	CAAGGUUAUGAUAAUGGAUCAAAUAUGAAAGGAACACAUCAAGGGGUACAAAAAAAGUGGGUAUAAAUCCUAGAGCUUUUUAUUUUGGUUGCGGUUGUCAUAUCCUUA	tag34897215_7
Novel-m1886-3p	6	-	UUAUAUUAGUUGACAGAGGGA	CCUCUGUCAACUAAUAUAAGA	52464933	52465060	AAAAUAGAUACUCCCUCUGUCAACUAAUAUAAGAGCGUUUAGAUCUAUCAACUAACAUAAGAGUGUUUAGAUCACUAGAGUAGUGAUCUAAACGCUUUUAUAUUAGUUGACAGAGGGAGUACUGUGCA	tag29102527_160
Novel-m1887-5p	6	-	GUGAAUGAGAUAUGUUGACACC	UGUCAACAUCAUCUCGUUCAUGU	52567941	52568039	UUCUUGCAGCGUGAAUGAGAUAUGUUGACACCAGAUUGCAUUUCAUCAAUCAAUGAUUGUUCAUCGAGUGUCAACAUCAUCUCGUUCAUGUAUGUUGAU	tag1852225_6
Novel-m1890-3p	6	-	UUGAAUUUGUCCAUAGCAUCA	-	62944764	62944935	CGGGUCUCGACGCCCCACGGUGGUAUGGGCAGCUUCAACCCGAUGAUUGCGACGUAUCCUGCCCGCCGGGAGUCUCUUUCGUCGCCACCGCUGCCCAAAACAAAACAAGGCGCGCGCAGAAGCAGGGAGCCGAUCCUCUGGUUGAAUUUGUCCAUAGCAUCAGCGAGUCCUC	tag19181696_1029
Novel-m1892-3p	6	-	CAAGAAUUUUAGGACGGAGGG	-	64561906	64562045	CUUACAUACUCCCUCCAUUCCAAAAUUCUUGUCUUAGAUUUUCCUAGGUAUGAAUGUACCUAGUCACGUUUUAGUAUUUAGAUACAUCCAUUAAUAGACAAACCUAAGACAAGAAUUUUAGGACGGAGGGAGUAUAUUAU	tag4548836_36
Novel-m1893-5p	6	-	AUAGUAUAUGAAACAUGUGGGGU	-	65342131	65342352	CUGCCACAUGAUAGUAUAUGAAACAUGUGGGGUAAGUACCCUUGGGUGGUAGGAUGUAUUUUUCAUAUAUAUAUAUAUAUAUAUAUAACUUGAUUAAAAAUGUGUAGAAUUACAUGAUGCACUUUAUUUUCUUGUUUAAAAAAUAUAAAAUUGUGUUUAGUGCAGAAUAGUACUCCCUCCGUUUCAUAAUAUAAGAACCCUUUUGUACUAGUAUAGUGUCAA	tag1907591_5
Novel-m1894-3p	6	-	UCUGAAAAUGUUGAAAGUUGG	-	66583464	66583606	AAAUAUUUUAACAAAUUUUUAACAAUUUCUAACUUUAUUUGGUAUUUUUCGUGCAUUUACUUAUUUUUUUUGAGUUUGUUGACCUUGAAAUUGAAAAACACUACAAAUGAAUUCUGAAAAUGUUGAAAGUUGGCAAAGUAUCA	tag32028206_6
Novel-m1896-3p	6	-	UCUAAACGCUCUUAUAUUUCU	-	77523188	77523265	UCCCUCGGCAAACAAAUAUAAGAGCCUUUAGAUUACUAAAGUAGUGAUCUAAACGCUCUUAUAUUUCUUUCAAUAGGG	tag12776115_15
Novel-m1897-3p	6	-	GUGACACUGGUGAGGAAGCAGUC	-	92678801	92679133	UAUUGAUUAAUCUGCUCAUCCUUUUCCAUUUCACUAGGUUUGCUUAGCAUUUUUCUGUAGACACUAAAUCAUUAGCAAUUGGUUAGUUGAGUGGAUUACCCUGGUUCCCUAUACUAAUUUUACCAAUUGUAAGCUCACAACGUACCAUGAUUUUACAAUGUAGAAAAACCACUAAACUCUGUCGACGUUUUCAUUAGCCAUUACUGAUUCCUAAUGAAAUGUACCAGCAGUUGGUGCAGUAUUGUUAGUUUUACGAUCGAAUGUGGGCAUUUUAUCCUAAUCCUGUGUUAUAUGGUUCCAGUGACACUGGUGAGGAAGCAGUCUUAAACACGC	tag30455875_4
Novel-m1899-3p	6	-	CAGUUAUUUUGGGACAGAGGG	-	112251609	112251724	UAUGCUAGUAUAGUACUCCCUCCAUCCCAAAAUAAGUGUCUUAAGCUUNGUACAACUUUGUACUAGAGCUAGUACGAAACUGAGACAGUUAUUUUGGGACAGAGGGAGUAUGGCAU	tag2198694_7
Novel-m1900-5p	6	-	UGCCUGGCUCCCUGUAUGCC	GCGUGCAAGGGGCCAAGCAUG	113157860	113157984	ACCUAGUGAAGAUUGUGCUGUGCCUGGCUCCCUGUAUGCCACACAUGUAGCCCAACCCAUGAACGUGGUUGCCUGCUGUGGGUGGCGUGCAAGGGGCCAAGCAUGCAUAUGUCUAUAUAUGUCGU	tag239982_3313
Novel-m1903-5p	6	-	CUCCGUCCGGAAAUACUUGUC	CAAGUAUUUCCGGACGGAGGG	121592647	121592773	AAAGUACUCCCUCCGUCCGGAAAUACUUGUCCUAAAAAUGCAUGUAUCUAGACUUAGUUUAGUUAUAGAUACAUUCAUUUUAUUCAUUUCUAGGACAAGUAUUUCCGGACGGAGGGAGAAGUACAGA	tag22123163_718
Novel-m1904-5p	6	-	CUGUUUCAAAAUAAGUGUCUC	-	145330350	145330452	AUAAGUGUCUCUGUUUCAAAAUAAGUGUCUCAGGCUUUGUAUAAUUUUGUAGUAUAGCUAGUACAAAGUUGAGAAACUUAUUUUAAGACGGAGGAGUACUACA	tag10423104_6
Novel-m1907-3p	6	-	UAUUAUGGGACAGAGGGAGU	-	167480069	167480175	AUUUGCGUGUACUCCCUCCAUCCCAUAAUAUAAGAGUGAUUUUGACACUAACUAGUGUCGUGUCAAAAUCGCUCUUAUAUUAUGGGACAGAGGGAGUAGUUGCUAAU	tag12011270_5
Novel-m1908-3p	6	-	UUAUGGGACAGAGGGAGUAGU	-	168252209	168252318	CAAAACCAAAUAGCUACUCCCUGUGUCCCAUAAUGUAGGACUUUUUUGACACUACACUAGUGCCAAAAAACGUCCUAUGUUAUGGGACAGAGGGAGUAGUUAGGGAAAAU	tag23871132_8
Novel-m1910-5p	6	-	UGAAGCUGCAGCAUGAUCUGA	-	175369716	175369841	UGUGGGAAAAUGAAGCUGCAGCAUGAUCUGAUGGAGCCAAAAUUCCAAGAUAACCCCGCGCAACGGAACACGUUUUCAGCGCAUGCUGGACGAGCAGAUCAUGCUGGCAGCUUCAGUCUCUCACAC	tag35019624_4
Novel-m1911-3p	6	-	CAGUCGCUGGAUCUUUAGUCCC	GACUAAUGCUCCGCGGCACGC	176257485	176257557	AGCCCCCAACCGGGACUAAUGCUCCGCGGCACGCCACGUGUCAGUCGCUGGAUCUUUAGUCCCGGUUUUCGGC	tag29625340_9
Novel-m1914-5p	6	-	AUACCAACCGGGACUAAAGGG	CUUUAGUCCUGAUUGGUGUCC	229076363	229076452	CCGUUUGGUGAUACCAACCGGGACUAAAGGGGCGCGCAGGGGUCCUACCCUACAACAACCCCUUUAGUCCUGAUUGGUGUCCCCAAUGGA	tag35496141_6
Novel-m1916-3p	6	-	AUUAUGGGACAGAGGGAGUGG	-	245929749	245929857	AAAUAAGUAAAUACUCCCUCCGUCCCAUAAUAUAAGAGCGUUUUCGUUACGCUAGUGCAGUGUCAAAAGUGCUCUUAUAUUAUGGGACAGAGGGAGUGGCAUUUUAGUC	tag13958317_15
Novel-m1917-3p	6	-	AGCCAAAGUGAAAAAGCCAAG	-	245970604	245970691	UUGGGCUUUUACUUGCCUUUUUCACUUUGGCUUAUAAGCCAAAAAGCACCCCAACAAAGCCAAAGUGAAAAAGCCAAGUAAAAUCCCA	tag13613544_20
Novel-m1918-3p	6	-	AGAAGGAGGAGGAGGAGGAGG	-	246618711	246619042	GGGCAUCCUACACUCCGCACUGCGUGGGCCCCUCCAUCAUGCCGCCCGAGGGAGGAAGCUGGAUAUUUAAGCCAAAUGGUGGUAGUAAAACCCGUGUUCCUCCUAUUUUUUUCGCUUUCUCGUCUCUGCCGCUGGUAGUUCCACUUUCCUCUACCAUUUGUGAUUCCGAGGUGCUGGAACACUACCUACGCCAUGCUUACUCCGGAGCGCCGGCUGUAGCUACUCGAGCAGAUGUAGGCGAGGCAGACUGUUCCAUUCGCUGCGGGCCUUCCUCCGGAUUUGUCGUAGCCGUUGGAGGAGGAGAAGGAGGAGGAGGAGGAGGAGAAGGAUCC	tag32953573_6
Novel-m1919-5p	6	-	AGAAUUUUGGGAUGGAGGGA	-	247255415	247255529	AACUAACACAAGAAUUUUGGGAUGGAGGGAGUACAUAGUAACUUUUUUGAAAUGGUCCUGCUAGUUCCAAUGAUAUGUUAUGAUGCUCUUUAUUUUUUUAUUUUUGCGGUUGAUG	tag17987600_4
Novel-m1920-5p	6	-	UUCUGUUCGAAUGGGCUCCCGG	-	247273814	247274039	AACCUAGGAGUUCUGUUCGAAUGGGCUCCCGGAAAAGAAGGUAUUCCUUAUUGAUAUGAGCAAUCUAUCAUCCCUAAUAAGCACGCUAUCACAAACGCGCAUAUGGAGAUAUGCAUCGACCAACUUGUCUCCUAUCAUAGUAAUUAUAAAUCCCACAAACAUAGUGGUGGCCUCCCUGAAUGCCUUCUCUUGUUGAGGAGCAAUCAUUCCCGCGGGAUCCACAACA	tag9104160_5
Novel-m1921-3p	6	-	UUCCCCCUACCUGGCGCGCCA	-	249586815	249587061	ACGACCCUCUAGGUGAGGUGCGCUUGCCGGAGUGUGUGGAAGCUCAGGGCACCCGCUCCCUCCACACGUGCCCGUGUUGUCAUCCGUCUGUAAAGUCACAGGCACGAUGGUUGCAGAUGGAUCAGUAGUCGUGGCAGCCCUUCUCUUGGGAGCCAUUGCAACGGUGACGAUGAUGGAAGUGACGCACUGACCGCUAGGUCAGGUUAGGGCACCCUCUUCCCCCUACCUGGCGCGCCAGAGAUGUCGG	tag24050849_7631
Novel-m1925-3p	6	-	AUUAGGAGAAUGAUGUGAUGG	-	254030935	254031185	AGAGGCAAUAAUAAUUUGGUUAUUAUAUAUUUUCCUUGUUUAUGAUAAUAUUUUAUUAUCGAUGCGAUAAUUGUAUUGAAUGGAAACUCACAUACUUGUAUGGUUAAAUAAAAGAACACCGUGUCCCUAGUAAGCCUCUACUAAACUAGCUCCUUGAUCAAAGAUGGUUAACAUUUCCUAACCAUAGAUAUUAGUUGUCAAUUGAUAAUGGGAUCACANNAUUAGGAGAAUGAUGUGAUGGACUAGGCCCA	tag13112192_7
Novel-m1927-3p	6	-	CUUGGUGGCGACUCAAAGGG	-	258152615	258152884	CUGGCGUAUCUCUGUCGUCUUCCCUUUGCGCCACCAGGGCGGCGCUAAACACUUGGUUGGUUUCCGCUAGGUACAGGAGAAGUGGCUCUUCUAGUUUGGGUGCUACGAGGAUUGGCACAGAGGAAAGGUAUUGCUUCACGUCUUGUAGUGCCACUUCUGCCUCAGCGAUCCAUUCCAUCUGUCGUGGUUUUCUCACGGCAGAUGUCCUAGUGAAAGGAAUUAAUGAUGGAGCCAUCGCACCUUGGUGGCGACUCAAAGGGGUUGAGCCGA	tag21783083_5
Novel-m1929-3p	6	-	UCGACACGUCGGGCGGCCUUG	-	259297332	259297533	CGCGAAUAAUUAAUCAAACCCCAGGCGAGUGCUCCUCAUGAGUGUUGGUCCAAACUAGAGUCGUGUGUUGGGCCAAUCCGGGGCAUCUCAGGAGAUCUCUAUCAGGCUACUGUAGGUUGGGCUCAUCCGGCCAUGUCCCGAUAACGAGAUACGCGACUCCUAUUGGGUUCGUCGACACGUCGGGCGGCCUUGCUGUAUUUGU	tag31310822_15
Novel-m1930-5p	6	-	GUAAAGAAAUAUAAGAGCGUU	-	259853152	259853235	UACUUUCUCCGUAAAGAAAUAUAAGAGCGUUUAUAGAUCACUAAAGUAGCUAAAUGCUCUUAUAUUUCUGUACAGAGGGAGUAG	tag37141000_41
Novel-m1931-3p	6	-	UUUAGGGUUUAGGGUUAGGGU	-	259999409	259999661	AAUGAGCGUAGUCAAACGAAUCCUCACGCUCUAAUCGGUUUCGAAACUCUCAAAAAGAAACAAUCCGGAAACAAACAAAUGACACAGUAAACACCACAACAUANNCAUGAUAUGAUGCACAAACAAAUAUGAUGCAUGCCCGGUUUAAAUAUGCAAGGCAUGGCAAUCACAACAAUCAAUUACUACACAUUAAAUGAAGUUCAAUAUGCAACAAUUUGAAUGUUUAGGGUUUAGGGUUAGGGUUAAACUCCAC	tag32400183_7
Novel-m1934-3p	6	-	UUGCAUGCAUGUUUGGAAUGGC	-	265192205	265192569	AGCUGCGUCGAGCCGCCCCAACCAGCAUGCCCGUCGCCGCGUGGGCCGCGUGCCGGCCCAGCCCCGCUGCCUCUGCAUCGACCGACUUGGGACGAUCCCAUGGGUGCGCACCCCUAAUCCUCGCCCUAGGUGUAUGGUAGUUAUUUUGUGCAUGCAUGUUAGGCCUGGUAGACAGGAUUCGGCCCAUGGACAUUUUUCUAUUAUCCGUGCGAAUUUAAUAAUUCAGGAUUAGAAUAUUUUAAAAAUGGCUAUAACCUUUAAUCUGUAUGUCGGUUUGCAACAAUUUAUAUACGGAUCUCGUGUAGAAUUUCACGUAGAUUAUGAUUUUACAACUUGCAUGCAUGUUUGGAAUGGCUUGACCCGCC	tag26288607_1
Novel-m1936-5p	6	-	UCGAUACCGGUUCUAUUGCUCA	-	265894282	265894383	UGCGUGGGUUUCGAUACCGGUUCUAUUGCUCACAUUUGCAACCUGAAACAGGAACUGCAGCAUAAACGAAGGCUAGCGAAGGACAAAGUGACGAUGCGCGUN	tag8659021_6
Novel-m1940-3p	6	-	AUUAGUUAUUAGGCAAAUGUAGU	-	267930453	267930635	AUAACCUAGUGUACAUUGGCCUGAUACAAAUCACCCAAGUUUCCCUGGGGUGGCCCCGCACAGUGCUCUAGUUUGGACUAACACUCAUAACGAGCACUGGCCUGGUUUCUUAUUAAUUAUCCAUGGUUUAAUUACUCCCUAUGCGGGUUUAUUAGUUAUUAGGCAAAUGUAGUACCAAAGUUG	tag15566235_11
Novel-m1945-3p	6	-	CUUAUAUUAGUUUAUGGAGGG	-	277450731	277450828	GAUAAUGUACUCCCUCUGUAAACUAAUAUAAGAGUGUUUAGAUUACUAAAAUAGUGUUGUAAACACUCUUAUAUUAGUUUAUGGAGGGAGUAAUUAGU	tag9836524_24
Novel-m1946-3p	6	-	UGAAGUGGCCUUGUAUACAAGA	UUGUAUACAAGGCCAUUUUGU	278356070	278356315	GCCAAAUACUCCCUCCGUUUUUGUAUACAAGGCCAUUUUGUUUUUCGUGUCAAACUUUGACUUAUAAUUUUGGUCAACAAAAUAUGGGUUAUAUGUCAUAAAAAAUACAGUAUAUCAUCGGAAAGUUCUUUGAAAUGUGCAUCCAAUGGCAUAUAACUCACAUUUUGUUGGUAAAAUUAAUGGUUGAAGUUAGACAUAAAAAUAUGAAGUGGCCUUGUAUACAAGAAUGGAGGGUUUAUUUUAAUU	tag10577392_66
Novel-m1947-3p	6	-	UUGUCAAAAACUAAGAGUGGC	-	278755001	278755121	AUUUCACUUUUGCCACUCUAAGCUUUUGACAAUUAUCACAAUUGCCACUCUAAAUAUUCUGUUUUUUACACGAAAUGACAAUUAUUAUAAUUGUCAAAAACUAAGAGUGGCAAAAGCGAAA	tag666999_19
Novel-m1949-3p	6	-	UUGUUUCGUAUGUAGUCUUCUA	GGGGACUACAUACGAAUGUAUA	281549329	281549426	CAUGUUUCACUAGGGGACUACAUACGAAUGUAUAUACACAUAUUUUAGAGUGUAGAUUCANNNAUUUUGUUUCGUAUGUAGUCUUCUAAUGAAAUCUC	tag797257_5
Novel-m1951-3p	6	-	UAUUAGUUUACGGAGGGAGUA	ACCCUCUGUAAACUAAUAUA	283381799	283381902	UGGCACAAAGUUACCCUCUGUAAACUAAUAUAAGAGUGUUUAUAUUACUAAAACAGUGUUCUAAAUGCUCUUAUAUUAGUUUACGGAGGGAGUACUUUGGGGUU	tag32659926_715
Novel-m1953-3p	6	-	AGUGGCGAGCGAAAUGGAAG	-	287845315	287845554	ACAUCAUCUUCUUCUUCUCUUGUUACCCAUCGACUCUAGAUCCACAGUUCGGACACCCUACUCGAGAUAAGCCGGUUUCGACAUCGACAACAGGGAGGCCAUGCCGUCACUGAUCGGCAGCAAGAACACAGGCCCUCACAAGUUGUAAAUGCCUCCCGUGACCACCACGUCAACAUGGUUGAGAAGAGAUGGAUCUGGGUGGUGGUCUCGAGUGGCGAGCGAAAUGGAAGUUGCACAUGA	tag23367065_1
Novel-m1956-5p	6	-	AAAAUAAAUGUUGUUGAUCUAGU	-	291313080	291313169	CCUCCGCCCCAAAAUAAAUGUUGUUGAUCUAGUACAAUAUUUUUACUAGUUUAGUACUAAAUCUGCAACACUUAUAUUGGAACGGAUGGA	tag11302403_9
Novel-m1957-3p	6	-	UAGAGAUUUCACUAUGGGACU	-	293251886	293252080	GUUCGUGGAAGUUCUGUGUGAAUGGUCUUGUAAGCUCAGGUGAGCGCUUUGGCGUUGCUUGUAAAUAUCUAAAAUUGUACAUAUAUAAUAUUGGCUUAUUCUGCUUGAUAUAUUGAUGUUGUCUGUUAAUGUACUACUCCCUCUGUUCCUAAAUAUAAGUCUUCUAGAGAUUUCACUAUGGGACUACAUACGAAG	tag19868129_16
Novel-m1958-5p	6	-	UGGACAAUCGAGGAGCUCGUG	-	299721555	299721691	UUUUGAAAUUUGGACAAUCGAGGAGCUCGUGGCAAAAAGAAAAAUUUCAGAUGUCUAAGAAACUUUUGAAAAUCGUACUAUUCACGCGUGAUUUUCUCUUUAUUGCCACGAGUUCCUUGAAAGUCCAAACUUCACAA	tag32937716_136
Novel-m1959-3p	6	-	UUUCAACGUCAGUUAAUUCCG	AUUAACUGACACUGAAAUGAG	301813055	301813171	AUUCACUACCUCUGUUUGGAAUUAACUGACACUGAAAUGAGUGUAUCUAACACUGAAACGUGUCUAGACACACACAUUUCAACGUCAGUUAAUUCCGAACGGAGGGAGUAGGACAGA	tag18733780_4
Novel-m1961-5p	6	-	AGGCGACAUGUUGUAGUUGA	-	303335773	303335874	CCUAUUCUUCAGGCGACAUGUUGUAGUUGACAACAAAAGCUUCACUGCCAAAAGAGUUUGACACUUUUGUUGUCAACUACAACAUGUCACUUGAAAAUGGGA	tag2070936_4
Novel-m1962-5p	6	-	GAGGGGUUGGUCGGAAUCGAGAG	-	303577785	303578021	GGCGGGUUGAGAGGGGUUGGUCGGAAUCGAGAGACGCGAGUUUACUUAGGUUCAUCCCCUCCGAUGGAGGUAAAAGCCUACAUCCUGCUUGUGUUUCAUUGAUGAUGAUGAUGACCCCGAUUACAAGGGUGCAGAAUCGCUACCUCUAAUCUUGAGGGUGUCUAAUCUGUGUAUCUUAGGAUUUGUCUUGGCUAGACCUAAGUUAACCUAGCUUGUCCCUCUUGAGGUGCCCUGCCC	tag15319301_6
Novel-m1963-5p	6	-	AAGGGUCUCUCUUCCACAUG	-	304075095	304075162	ACCUCGUUAUAAGGGUCUCUCUUCCACAUGCGAUUGGACCAUGAGAAGAGAAGAGGCCCUCACGCACU	tag35640209_11
Novel-m1964-3p	6	-	UAAAUUUGCCAUCCUCGUGC	-	305336960	305337082	AAUUGUGUUUGUUGAGGAUGGCAAGUUUAGUUGGUGAGCAUGGCAAAUCUGUCUCAGUUUAUAUUUUGCCAGAAAAUUGCCGUGCUUGUAAACUAAAUUUGCCAUCCUCGUGCUAAUACAAAU	tag33973294_21
Novel-m1966-3p	6	-	UCUUAUAUUAAGUCACGGAAG	-	308457371	308457481	UUUUAUACUCCCUCUGUAACUUAAUAUAAGACGUUUUCUAAACACUGUCUUUUUGACACUACGACAGUGUAAAAAAAAGGUCUUAUAUUAAGUCACGGAAGGAGUAUGGUU	tag14139742_7
Novel-m1967-3p	6	-	CCUGUGGUUGGAUGGUUAGAGGG	-	308922000	308922315	UUAAAAUUGUUAAUCAAGCAUCUAAAAACCGGUAAAUGUGUAUAGAAAAAAAUCUUGGCGAUGUAUUGAAAAAUGUUGAACUUGUAUUUGAAAAAUGUUAAGCAUUUUUAAUGAUUAUAGAAAAAUGUUGACCAUGUAUUUAAAAAUGUUAAUCAAGCACUUGAAAAUGUAAAAUGUGUAUAGAAAAACUGUUGACCAUGUAUUAAAAAAACUUGUAUUUGAAAAUGUUAAAUGUGUAUAAAAAAUUGUUAACCAUGCAUUAAAAAAUGUUAAUGUGAACCAACCUGUGGUUGGAUGGUUAGAGGGACAGUGAUAU	tag17306547_11
Novel-m1969-3p	6	-	AGAACAACGGGGAGGUGCUG	-	309611733	309611837	CAAAAUUCCGGCACCACCUCCCCAUUGUUCUCUGGAUGCACAUUCUCUCGGCUUUUUGCCAAGACAUGUAUUCGGAGAACAACGGGGAGGUGCUGCCGAAAUUUU	tag17730645_22
Novel-m1970-5p	6	-	UUUUGUUACGGAGGGAGUAGC	-	311673697	311673920	ACGUAUUACAUUUUGUUACGGAGGGAGUAGCUUAUUGAAGACUGGGCAGCUAAAUGUGGACGGAUUAUUGUAGCUUGCAGUUGUUUAACAUAAAGUUUGUUGUCCUCUCUGGCAAUGUUUGCCAGAAGAUUCUAUGCACAGCCAGUAAUGUUGUAGCUUCUCGCUGUUACAUUGGCCAGCUUCUCAAGGUGUGCUAGCUCAUCUUUGGACACGAAAUGAUGCUC	tag33387568_246
Novel-m1971-3p	6	-	GACACUUAUUUUGGGACAGAGGG	-	311950893	311951002	AAGCUCUACUUCCUCUGUCCCAAAAUAAGUGACACAAAUUUUGUACUAAGUUAGUACAAAUUUUGUANUAAAGCAGCGACACUUAUUUUGGGACAGAGGGGGUACUAUUC	tag19788027_13
Novel-m1972-3p	6	-	UUGGAGCGGACCUCAUGCAUC	-	312268082	312268207	GCAUUGUUUAGAUGUGUGAGGUUCGCUUCAAUUUUAAGAGACGCCGAAUUUGUCUUUUUUGUUGAGAACUUCUCAGAUAUCCAAAUGACUCAAAAUUGGAGCGGACCUCAUGCAUCAAAUUAUCUA	tag18482507_8
Novel-m1974-3p	6	-	AAGACUUAUAUUUAGGAACGGGG	-	331622651	331622749	UAGGUACUCCCCCCGUUCCUAAAUAUAAGUCUUUUUAGACAAUAGUGGAAUAGUGGAAUCUGUGAAAAGACUUAUAUUUAGGAACGGGGGGAGUAUGUU	tag26991659_5
Novel-m1975-3p	6	-	GACCGGUAGUAGCGAGAGACCCG	-	332258565	332258664	CGAUAUCCGUUCCUCUCUCUCGCAUCCCUGGCAUAGCAAACAUGGAACUUUUCCAUCAUUUUUGUGUGACCGGUAGUAGCGAGAGACCCGAGAAAUAUUA	tag27942751_12
Novel-m1976-5p	6	-	CCAGCUGGUGCGCCAUUAGUAAC	-	335510251	335510321	UGGCGCACCUCCAGCUGGUGCGCCAUUAGUAACCAUGGUUACAAAUGGCGCAUAGGUAGGUGGUGCGCCAU	tag3018430_13
Novel-m1977-5p	6	-	CCCUCCGUCUCAAAAUAAGUGUC	-	339390141	339390245	AAGAAGUACUCCCUCCGUCUCAAAAUAAGUGUCUUAAGCUUAAUACAAAUUUAUACGUUAGUAUAAAGUUAAGACAGUUAUUUUGGGACGGAGGAAGUAUAUCGA	tag18570310_130
Novel-m1978-5p	6	-	AUUACUUGCCGCUCAAACGGA	-	348217637	348217711	UUAAUACGGAAUUACUUGCCGCUCAAACGGAUGUGCUAGAUACAUCAAUUUGACCGACAAGUAACUCCGGGCGGA	tag21316099_34
Novel-m1979-5p	6	-	AUCCCUGACGAGGCCUUCGUGCC	-	360042636	360042717	AUGCGCUUCUAUCCCUGACGAGGCCUUCGUGCCAAACUGAGGAUGGGGUCGCAUCUUGGGCGUGACAGGGACGGUCCGGAUA	tag36864419_27
Novel-m1980-5p	6	-	AGCAGCUCUUGGCAAAAAAGA	-	365034350	365034466	UCGAAAAAUGAGCAGCUCUUGGCAAAAAAGACAAAUUAAGGGUCUCUAAAAAAGUUUGCUAUUCAUGCAUUGUUUUAACCAAUUCGUCCUUUUUGCCGAGAGCUGCCUAGAUGUCCA	tag12305700_9
Novel-m1981-5p	6	-	UACUAUUAACCAUGCUCUAAGGU	-	375452657	375452803	CAGUUGGCUAUACUAUUAACCAUGCUCUAAGGUCGAAUGGUGGCCCCGAGUGGGGUGAGAGAAGAUUUUAAUUUAAACGUUGUAUGUGGACUUGUUGAUCUUUCACCCAUUGAUCUUUAGAGCAUGGUUAAUAGUAUAAUCAACUGC	tag34787787_5
Novel-m1983-3p	6	-	AGUACCGACCUAGGAGCCCCCUU	-	385582082	385582429	ACGAUCAUAGGAAGGUUUCCUGGUCGGCAUCGUGGGAUAGUGGGGUGUACGUUGUUCCUUUUUUGUUUGUUUUCAUCCAUAGUCGGAUCCUGCUCUUCUAUAUGAUUAUUGUUAUGUAUGGAUGUAUGUGAAAUAUUUAUGAUGUAGCAUGUGGUGAGUGUAAGCCNNNNNCAUAUACUCAUCUCUUCAUUACAUGUAUUGUGAUGAUUUCCAUCUUGUGAAGCAACUCCGAUAUGCGCUUCUAUCCCUGUUGAGACUUCCAAGUUUCCACGAGGAUAGAACCGCAUGUUGGGUGUUACAAGCUAGUAUCAAAGGAGUACCGACCUAGGAGCCCCCUUGACUGAUUGA	tag30223159_32
Novel-m1984-5p	6	-	UCUGUCAACUAUUAUAAGAGC	-	404828955	404829040	AUGUGCUCCCUCUGUCAACUAUUAUAAGAGCGUUUAGAUCACUGGUGAUCUAAACGCUCUUAUAAUAGUUGACAGAGGGAGUAUUU	tag11613061_7
Novel-m1985-3p	6	-	CCUCCGGAUCUUCACGUUCG	AGGGGAGGAUCCUGGAGGCG	405544906	405544976	GCCAGCCCAAGCCGGGAGGGGAGGAUCCUGGAGGCGCCCAACCUCCGGAUCUUCACGUUCGCGGAGCUCAA	tag4404852_3
Novel-m1986-3p	6	-	GCUUCCGUAGCAUAGUGGUA	-	405650415	405650682	AUAGCAGACAGUAUCAUUGAUGACAUGGGAGAGAACUAAACAUAGACACGACUAGUAUCACUAAUCACAUGCGAGAGAACUAAACAUAGAUGACUAGUAUCACUAAUCACAUGGGGGAGAACUGUUUUCAUAUGGGAGAUCGUUCUUCGCAUUCUUUCUGUCUGCUCAACCUGCAACGGAAAACUGGUGAUAGUCAGGUAAUGAAUAUUAAGAAGGCGAUUUCGAAUUCAUGGUCCAAGCUUCCGUAGCAUAGUGGUAUUGCGUUCGC	tag29058595_2047
Novel-m1987-5p	6	-	UUUGCCACUCUUAGUUUUUGA	-	418904056	418904181	ACAUUUCACUUUUGCCACUCUUAGUUUUUGACAAUGAUCAGAAUUGCCAUUUCCAGGCAAAAACAAAAAAUUUAGAGUGAAAAUUGUGAUAAUUGUGAAAAGCUAAGAGUGGCAAAAAGGAAAUAA	tag35814055_7
Novel-m1988-5p	6	-	UUCCUUGAUGAAGUCUUGCCAG	-	426649239	426649305	UUUUGUUGGAUUCCUUGAUGAAGUCUUGCCAGAAUUAUCGUCAGAUUUUAUACCAGGACAGCAAGAG	tag18312915_74
Novel-m1989-5p	6	-	GCUUCGUAUGUAGUCCAUAGUGA	-	427535421	427535553	CACCCAUUUUGCUUCGUAUGUAGUCCAUAGUGAAAACUCUAAAAGUUCUUAUAUUUUGGAACGGAGAGAGUAUGCUUUUGGUGAGCAUUUGUAUGCACUGAACUAUGUGAACUUGUGUUAGGCAAAUAUCAUG	tag15052277_17
Novel-m1991-3p	6	-	AUUAUGGUACGGAGGGAGUAU	-	448816776	448816869	GCCUUGUCAACUACUCCCUCCGUACCAUAGUAUAUGACGUUUUAGCAGUUCAAAACAUCAUAUAUUAUGGUACGGAGGGAGUAUAAUUUAGAAU	tag30013740_6
Novel-m1992-5p	6	-	UCCGUAAACUAAUAUAAGAGC	-	449069805	449069902	UAAUACUUCCUCCGUAAACUAAUAUAAGAGCUUUUAGAACACUAUUUUAGUACUCGCAAUACUAAAAGCUCUUGUAUUAGUUCACAGAGGGAGUACUA	tag20850948_163
Novel-m1994-5p	6	-	UCAAAUGAGCUUGGUGAACAG	GUUCACCUAGCUCAGUUAAGC	450905227	450905580	GCUCCCGAGCUCAAAUGAGCUUGGUGAACAGUAAAAUUUAAAAAAACUUAAAAAAAAUCUGAUUUUUUAUGAAGACAUUGACAAAAGUUUUAAGUGUGUGCAGAAUUUCAGCAAGAAAUUUCAUUUUUAUAAGGCGUGGUAAAAAUAACAAAAUUGAUACUGUGAAAAUGUGUAUUGCAAGAGUAUGGAUUUUGUUAUUUUUGUCAUGUCUUCUAGGAAUGUCAUUUCAAGCCGGAAUUUUUGCAUGUAUUUAAAAAUUUGUCAAUGUUUGUGACGAAUUUUUUUUCAGAUUUUUCCUGAAAUUGUUUUUUUUAAAAUUUUACUGUUCACCUAGCUCAGUUAAGCUCCGGAGCA	tag35189224_5
Novel-m1995-3p	6	-	CCUUAGGAACGCUGCGGUGAA	CACCGCAGCGUUCCUAACGGC	451073405	451073602	CCGACGGCUUCACCGCAGCGUUCCUAACGGCAUGUUGGAGCUGGCAUAUGCGUGCUUCAUUAGCAGGGUGAUCAAUGCCUGGUUGAGGCUACAGAAGCCACGACCCCUUAUCUUGUACAACUGUUGGAAGACAUCGACGAAGUCUUGUCGUACCAUACUCCAACAUGCCCUUAGGAACGCUGCGGUGAAGUUGUCGGG	tag4836840_14
Novel-m1996-3p	6	-	AUGUUAUGCGACGGAGGGAGU	-	457229045	457229148	GUCAGUAUUAUACUCCCUCCAUCCCAUAAUAUAAGAGCGUUUUUGACGGUAGUGUAGUAUAAAAAACACUCUUAUGUUAUGCGACGGAGGGAGUAUGUAUUAGA	tag6021475_22
Novel-m1997-5p	6	-	ACCUAAGGCCAUUAGUUGAUGAA	-	466598118	466598275	AUUGAUGUGUACCUAAGGCCAUUAGUUGAUGAACUUUUAAAACUAUGGAAUGGAAAUGGUGUACGUGUGUGGGAUGAGAACGAACAUGAAGAAUUUGACCUACAUGCGUUGAUGUUUGUAACCAUCAAUGAUUGGUCUGCUCAGAGUAACCUUUCAGG	tag24375852_3
Novel-m2000-5p	6	-	AUGUUCGUAUAAGGUGUGACA	-	473141510	473141640	UCAUGAGAUCAUGUUCGUAUAAGGUGUGACAAAAAAACAAAAUCGGUGUUUCAAAAUGCUUUUGAAAGUAGCAUUUUUAGAGCAUUGUUUUUAUUUUUUUGUCACGCUUUCCUCGAAUGUGAUCUUAUGAU	tag17986706_5
Novel-m2001-5p	6	-	CCGUUCCAAAAUAAGUGCCUC	GACACUUAUUUUGAAACGGAA	474843317	474843417	UGUACUCCCUCCGUUCCAAAAUAAGUGCCUCUAAUUUUUACUAAUUUUAGUACAAAAUUACACUAGGUUUGAGACACUUAUUUUGAAACGGAAGAAGUAUU	tag28997911_32
Novel-m2007-5p	6	-	ACCGACAUAAAGCAUGGAUUAUU	-	505761779	505761974	UAACUACACAACCGACAUAAAGCAUGGAUUAUUAGGAUGUUAAUUAAUCCUUAACACUUUUGACUAGCUAUAUUUGGCACACGUGGCAUGUUGUUUGACCUUUUGACUAGCCACGUAAACCUUUUGACUAGCCACGUAAGCCAGGUAGGGGUUCUUUUGCUCUAGCCGGUUAAUUGGAGGGGUCAAUGUGUAAAUU	tag24403474_5
Novel-m2008-3p	6	-	UCUUACAUUAUGGGCCGGAGG	-	507993727	507993835	AUCUUCUUUGCAGUACAAAUUACUACUCUGUCCCAUAAUAUAAGACAUUUUUACAAGCUAGUUUAGCUUGCAAAAACGUCUUACAUUAUGGGCCGGAGGGAGGAGAAGA	tag33455748_21
Novel-m2009-3p	6	-	UUAUUUUUUAAGCCGCUCAAA	-	508343231	508343420	GGCUAGUUUUUUUGGCGGCUUAAAAAUAAGCUUCCUACUCUCCAUCUUUUUUUAUUCUGGAUCUCUUGUUCAUUAGGGUUUAUGGAUUAGUUAUGGGAUAUUUAAUUUAAAAGCUUUAUUUUUUUAAACAGCUUACUUUUUAAGCUAGAAAAAGGCAGCUUAUUUUUUAAGCCGCUCAAAAUAACUGGCA	tag14819341_19
Novel-m2010-5p	6	-	CUUAUAAGUCACUGGUUUUAAGU	-	508672130	508672216	ACAGGCUUGACUUAUAAGUCACUGGUUUUAAGUCACUUGACUUAUAAGUCACCUGACUUAUAAAUCACUGACUUAUAAGUCACCUGA	tag15263058_12
Novel-m2011-5p	6	-	UGGAGAAGGAGAGCACAUGCU	-	509066121	509066208	GAAGCCAUGCUGGAGAAGGAGAGCACAUGCUGUAACCUCCUGGGAUCGGAUGGAUGGAGCACGUGCCCUGCUUCUCCAGCACGGUUCG	tag12250107_8
Novel-m2012-3p	6	-	GAAGAGUAUGUACGCGUAGUAUG	-	509212913	509213244	AAAUAUGCAACGUUGCCAUGCAUGUUAUUCUCUUUCAUUUUUUCUACUACAGAAUUUUUUCCAUGCAUGAUGGGCAUGGGCCUUAUUUAUGAUAUCCAAUUAGUGAUUAAUGCAUUAAUACACAUACCCGUUGUAAUAACACACAUCUAAAUGCAAUCAGAUGGUGAAAAGAAAAGGAUUAUGGGCAUCUAGGUGCCCCAAACGGUCGUUAUAUAUAUAUAUAUAACAAAUUUUAUCUACCACCGGUGGUAGUUACCGCCACUUGCGUUUUGUAUGUUGUAUGUAGUAUCUAUCAAAUUGAAGAGUAUGUACGCGUAGUAUGUAGUAUAUAA	tag14157181_14
Novel-m2014-3p	6	-	AUUAUGGUACAGAGGUAGUAU	-	512781728	512781813	AGGGACAAUGUUGUACUCCCUCUGAACCAUAAUAUAUGACGUUUUAGCAGUUCAUAUUAUGGUACAGAGGUAGUAUUUAGUACUCA	tag3610420_13
Novel-m2015-5p	6	-	CUCGCGAGCAACGGAUGAAUC	UUUCUCCUUUGCUCGAGCAGAG	518213396	518213489	GAUUCUUUCUCUCGCGAGCAACGGAUGAAUCAGCCUCUCUGUUAUCCAGAGAGAUGGCCGAUUUCUCCUUUGCUCGAGCAGAGAAAGAGCAUCG	tag6191447_1048
Novel-m2016-5p	6	-	UUCUCAUGGUAUGGUCCUUGUU	-	521772331	521772412	CUUUCGAGGAUUCUCAUGGUAUGGUCCUUGUUAUUGUUUGUGAAUAUAUGAGAGAGAGCAUGCAUGUGUGAAAUCUCGUUAA	tag1069816_9
Novel-m2017-5p	6	-	UUCCACAGCUUUCUUGAACU	UUCAAUAAAGCUGUGGGAAG	522649807	522649941	CUCUGUGAUCUUCCACAGCUUUCUUGAACUGCAUGCGCCCAUGGAUCCGCCUCUCGCUAGAUAGCUUGAUCUUGCUAGCUGCACGAUCGAGAGGCCGGCCGGGCAGUUCAAUAAAGCUGUGGGAAGUCUCAGUGA	tag15285254_848
Novel-m2018-3p	6	-	UUCACAUCGGUAGUCGAACACG	-	528482052	528482191	CAUAUCGGAGGGGUUCGGAUCGGUGUAGGAGAACAACGAUCGUCGUGGAAGUAGUGGAAGUCGGGUCUCGUCGACGGUAGUCGUACACUUGGCAUCGACACACGGGUCUUCACAUCGGUAGUCGAACACGUUCUGAAGAC	tag5574345_45
Novel-m2019-3p	6	-	UCAAGCAUCAUGUCAUGGACU	UCUAGGCAAGUGUUUGAUG	529043603	529043860	AAGCUUCAAACCCAACAAGUCUAGGCAAGUGUUUGAUGCAAGUUGAUGCUAUCACUGUCAGAGAUCGUACAUGGCUUAGAUCUUCAUUUUCCAAUCUAGAUGCAAGCUCUUGGUAACUAUGCUGGACAGAUAGCCGCCGAAUAAGACCAUGACCAUUUACAAAAUCAGUUUGCCCGUGGCCUGCCAAAGAGAUGAAAUUAUCUUCGACUGAUUUUGAAAUAAUGAGCUCAAGCAUCAUGUCAUGGACUUGACAAGCAC	tag3306882_419
Novel-m2020-5p	6	-	UUCCUAAAUAUAUGUCUUUUU	-	529181988	529182074	ACUCCCUCCGUUCCUAAAUAUAUGUCUUUUUAGAGAUUUCACUAGUGAAACCUCUAAAAAGACNNNUAUUUAGGAAUGGAGGGAGUA	tag9492426_28
Novel-m2022-5p	6	-	GAAGGGGAGCCUUGGCGCAGUG	-	531234394	531234595	GUAAAGUCUUGAAGGGGAGCCUUGGCGCAGUGGUGAAGCUGCUGCCUUGUGACCAUGAGGUCACGGGUUGAAGUCCUGGAAACAGCCUCCUACAGAGAUGUAGGGAAAGGCUACGUACAAUAGACCCAAAGUGGUCGGACCCUUCCCUAGACCCUGCGCAAGCGGAAGCUACAUGCACCGGGCUGCCCUUAGGGAACUGUAA	tag13775367_169
Novel-m2023-3p	6	-	UUUAUAGACAAAGUUAAGACA	-	531296589	531296691	CCCAAAAUUCUUGUCUUAGAUUUGUUUAUAUACAAAUGUAUCUAGUCAAGUUUUAGUAUUUAGAUACAUCUAUUUAUAGACAAAGUUAAGACAAUUCUUUUGG	tag22973975_4
Novel-m2024-5p	6	-	GCAGCACCACCAAGAUUCACA	AGAAUCUUGAUGAUGCUGCAU	531319300	531319422	CACAGUCGGUUCUUGCAGGUGCAGCACCACCAAGAUUCACAUCGGAUCCGUCGUGAAUUCAUACGCGACGCGCAAGAUGAUGAGAAUCUUGAUGAUGCUGCAUCAGCAGGCACUCGACUCGAC	tag10273273_496
Novel-m2026-5p	6	-	AUAUGGUAGAGUCAAGAGUUGU	-	532410564	532410641	AGAUGGACAAAUAUGGUAGAGUCAAGAGUUGUCGACUUCAUGACACGAUUUUUGAUUUCAUCAUAUCCAAAUCCACUG	tag14581635_3
Novel-m2027-5p	6	-	GCUGUGGAAAUAAGCUGUCCC	-	532897545	532897727	CUUAUUUAGAGCUGUGGAAAUAAGCUGUCCCCUACCCAGCUUAUUUUAAAAGCCUAAACUAAAAUUUUAUUUUAGAAGCCUACUAAUUAAACGUCAACUAGUAGGCUUCUAAAAUAAAAUAUAAGUUUGGGCUUCUAGAAUAAGCCGGGUAGGGGGCAGCUUAAUCUAGAAGCCCAAAAUAAA	tag37214896_14
Novel-m2029-5p	6	-	ACACCAAUAACAACGCCGUGC	AGGACGCUGUUAUUGUUGUGA	533434811	533434985	UAUUUGACACUAUUUUCUUCACACCAAUAACAACGCCGUGCCUCGAUUGUUCGAUUCGAUUGUUCAGGAAAGAUAUGCUCGUUCUCCUCAAUGAAACGAGGAGAACCAGGAUAUCUUUCCUAAACAAUCGAGGCAGGACGCUGUUAUUGUUGUGAAGAAAAUAGUGUUAAAUGUC	tag36316564_11139
Novel-m2032-3p	6HL_unordered	+	AGAUCCACAGGUCAUUACAGU	-	127172	127277	UGACAUAGCAUCCACUGUAAUGAUCUGUGGAUCUCACCAGGGCUUUGCUUAACGUCUAUAAGCAACGUCCUGGUGAGAUCCACAGGUCAUUACAGUGGGCGUUUCG	tag26825751_11
Novel-m2034-5p	6HL_unordered	-	GAGAUUCCACUAUGAACUACGU	-	466307	466426	UUCCUUUUUAGAGAUUCCACUAUGAACUACGUAUAGAUAUAUAUAUAUAGACAUACUUUAUAGUAUAGAUUCACUCAUUUUGGUUAGUAUGUAGUCCAUAGUGAAAUCUCUAAAAAGACU	tag11135073_3
Novel-m2035-5p	6HL_unordered	-	UGUAGUACAAAAGAUUCCAUAGG	AUAGGAUUCAUUUGUACUAUAUU	1599757	1600001	UCCUAUAAAAUGUAGUACAAAAGAUUCCAUAGGAAAAAUUCCUAUGGGAUCCAAUCCAACGAAUCAAAGGACCAAUGUAGGAGAAAAUCCUAAGAAUUUUAAUCUUUCAAAAAUCCUAUAGAAUUCCUUUGAAUCAAAGGAGCCCUUAGGAAUUUUUUUUCCAUUGAUGGUCAUUUGAUUCAUAGGAUGGGCAUUCUUAGGAUUUUUUUCAUAGGAUUCAUUUGUACUAUAUUUUAAAAAAGGAA	tag4496224_5
Novel-m2036-3p	6HL_unordered	-	AACCCGGACUGACGUUGUUUUCA	-	1679670	1679915	AAAAGGCAGCCGAGAACGACGAGUCGUCUUAGUCGUCGGCGAGGACCAAGUGGGACAACUUGUACAACCAGGCCCCGAACAUACUGAAAAAUGUCUAGGUGGAUGAUAAAUCUCCAACCUAUCAACAAGUUAUGAAGUAUUCAUGGCUUAUUCACUUAUGUUUACAAUACUUUUAUAUGUGUUUGAUGCACUUUAUAUGAUUAAUUUAUAACUAACCCGGACUGACGUUGUUUUCAGCAGAACUAC	tag28707272_13
Novel-m2037-5p	6HS_unordered	+	CCUCCGUCCUAAAAUAAGUGU	UCACUUAUUUUGAAACGGAGGAA	179240	179341	UAUAGUACUUCCUCCGUCCUAAAAUAAGUGUCAACUUUAAUACACUUUGUAUUAAAGUUUACCAAAUUGAAUCACUUAUUUUGAAACGGAGGAAGUGCCACG	tag18708969_49
Novel-m2038-3p	6HS_unordered	-	GAGAGAGGGAGGGGAAGGGA	-	695826	695912	GUCGUGGGGGUCAUUUCCUCUUCCUCUUCUCGCGAUAUAUACCUUGGUAUAAUGCGCGAGAGAGGGAGGGGAAGGGACUAACACCGA	tag28240493_11
Novel-m2039-5p	7	+	GUGAUCAAAUGACAUGUGAGG	UCGAAUGUCAUUUUGCCAUCA	2657917	2658065	GCAACAUUUGGUGAUCAAAUGACAUGUGAGGAGCUCUGGAAAAAUAAUUUGUGCUCAAGCAUAUGAACAGUAAACUUGGGUGUAGAGCAGAGUUUGUAUUUCAUUUUGUACCAAGCUCCUCGAAUGUCAUUUUGCCAUCAAAUUUUGCA	tag2470471_7
Novel-m2041-3p	7	+	UAUAUUUCUUUACGGAGGGAG	-	5113148	5113248	CAUUUAUAAUUACCCUUUGUAUACAAAUAUAAGAGUGUUUAGAUCACUAAAGUAGUGAUCCAAAUGCUCCUAUAUUUCUUUACGGAGGGAGUACUAGCUAC	tag35069628_197
Novel-m2042-3p	7	+	AUUUAGGAACUGAGGGAGUAC	-	6854861	6854966	AUAUUAAUAUAUACUUUCUCCGUUCCUUAAUAUAAGACCUUUUAGAGAUUCCUAAAAUAUGAAAUCUGGUCUUAUAUUUAGGAACUGAGGGAGUACAUCACCAAAU	tag16157293_8
Novel-m2044-5p	7	+	GGGAUUUCAGGGGAUUGGGUGA	-	16354787	16354866	UUGGGAGGGAGGGAUUUCAGGGGAUUGGGUGAAUCCCUUCCUUCCANCCAAUCCUCUCAAAUCCCCUCAAAUCCUCUCAC	tag11653094_9
Novel-m2045-3p	7	+	UGUGAAAAGAGGGGGUAAGAG	-	16906173	16906319	AGCAUGGUCUCUCUUACCUCUAUUUUUUCACAUGAGAGGUAAGAGUACACAAUAUAUCCGAGUCAUUGAUUUGAUUAAAUAAUGGUCUGGUUAACUCUUACAUUUUUUUCCUUUCAUGUGAAAAGAGGGGGUAAGAGGGACUGAAGG	tag19988811_5
Novel-m2047-5p	7	+	UUCGCUUGGCAAGAUUAUCCUUC	-	21982166	21982372	CCAUUCCAAUUUCGCUUGGCAAGAUUAUCCUUCGUAAGAAUAAUUUCUUUAUGGACAAACCACAUAAAUAUUCUUAUUCUUAGAGGAACCCUGAUCUUCCAUAUAUGAACUGACUUAGGAAUAGUAGUAGAACCUAUGAGAUCAACAUUCAUAGAUUUGACCGUAAAGACUCCAUUGGAGGUUAAUCUCCAUCGAAUUUGAUCUGGU	tag11681938_5
Novel-m2048-5p	7	+	AUGAAUGCAAGUGAUCAAGUU	-	22166561	22166687	AUUAAAGUGGAUGAAUGCAAGUGAUCAAGUUCAAUAAGAGAAAAAUAUAAUGUUGCGAUUCGCAUCAUCAUAUUUUCCCUCUAACCCAACUUGACGACUUGAUCACGUGCACCCAUCCACUUUAAUC	tag1397184_12
Novel-m2049-3p	7	+	UACUUAUUUUGGGAUGGAGGG	CUCCGUCCCAAAAUAAAUGUC	23469178	23469284	UGAUAUUGCUCCCUCCGUCCCAAAAUAAAUGUCUCAACUCUAGUAAAACUUUAGCACAAAGUUGUACUAGUUGAGAUACUUAUUUUGGGAUGGAGGGAGUAGUACUU	tag2808186_7
Novel-m2050-5p	7	+	UCGUCGAUGACCUCGUGGUAG	-	28455975	28456108	GUUGUAGAUCUCGUCGAUGACCUCGUGGUAGGUCUUGAUCUUGUAGAGCUCCUUGAAGUAGUCCGAGGAGACGAUGUUCAUCGACAGCACCUUCUCCAUGAGCACCUCGAUGGGCCGCCCCGACGUCUGCAGCU	tag5864962_5
Novel-m2051-3p	7	+	UUGCCGAGAGCUGCUCAGAUG	-	28701835	28701964	AUCAUUUGAAUAUCUGAGCAGCUCUCGACAAAAAAGAUAAAUCGAAUCAAAACGGUGCAUGUAUAGUAAACUUUUUUAGAGAUCCUGAAUUUGUCAUUUUUGCCGAGAGCUGCUCAGAUGUUCAAAUUAU	tag7297457_607
Novel-m2052-3p	7	+	UAGAUACUCUCUAAGGCUUGG	AGGCCUUAGUGAAUAUCUACA	33949437	33949558	CACAAAGCUUUAAAGCAGUCAGGCCUUAGUGAAUAUCUACACCGGUAAGUUUUUUCUCCAUGGUAGAAAUACUAAACAGUGUAGAUACUCUCUAAGGCUUGGUGGUAUUGCAUUGUUGUGGC	tag11072294_6535
Novel-m2053-5p	7	+	UAAUAUAAGAGCGUUUGGAUC	-	34452670	34452745	UUUUGAUCACUAAUAUAAGAGCGUUUGGAUCACUUCUUUAGUGAAAUCCAAACGCUCUUAUAUUAGUUUACAGAGG	tag8309402_48
Novel-m2054-5p	7	+	ACGAAAUGUAGCGCUGCAGAACA	-	34496675	34496970	UUUUUGCGAGACGAAAUGUAGCGCUGCAGAACAGACCCCGUAUAAUCAAGCUACAUCAUUUGAAGAAAAAAGCAUUCACGGACGUAAUUGGAACCAAACUAACUCAUUCAAAGUUCAUUACGUAGUAGACGAUCAUACACACUACAGGGGGUAGAGGUAAGCUAACCUACUGGAGCUCACCGGAGCUACUACUAUCCUACCACACUACGCAAAAAUGAGCUCACCAGAGUUGAGUUCGUGCGACAGUAGAUGUUCUCCAUCGCUCAAUCGUCUUCCACGUCGUCCUCGUCAGAGGA	tag30254437_4
Novel-m2055-3p	7	+	UUUAUUUUGGGACGGAGGGAG	-	45476499	45476611	UUGAUUUAUACUCUCUCCGUUUUGAAAAAAAUGACUUAAAAAUAACUUAGUUUUGUAGUAACGUUAAUAGAAAAAAGAGUCAUUUAUUUUGGGACGGAGGGAGUACAUGUUUA	tag28558260_17
Novel-m2057-5p	7	+	AAUUGUCGCUGCUUUAGUAUAGC	-	52081031	52081108	GAUCCAUAUUAAUUGUCGCUGCUUUAGUAUAGCUUUAGUACAAAGUUGUACUAAAGCAGCGACAAUUAAUAUGGAUCA	tag2746698_5
Novel-m2058-3p	7	+	UUUUAAUGUAUUUCGACCUGA	-	52280139	52280292	UGUGUGAAAACUUUCAGGAUGAAAUACCUUAAAUUGCAAGCUGCCCAAAAAGAAAAACAUGGACUUUAAAGAUGAACAGUACAGAUGCUAAAAAGCACCAGAUUUUUUUUUAUGUAGCUCACAUUUUAAUGUAUUUCGACCUGAAAAUUUGCAC	tag28819657_9
Novel-m2059-3p	7	+	UGGGUUGGUGUGGGCGUGUGCAG	-	53563464	53563602	UCCGCUCGCCCUCCUGCCCGCCCGCCUGAUGCGAUCUCGGGGGAGGACGCGGCGUGAUCUUGUGUCUGUUCGGCUCGUCUCGAUCGGCAUUGAUCUGAUCUGGCUUUGGGUUGGUGUGGGCGUGUGCAGGGGCGUGCGG	tag12553141_3
Novel-m2061-5p	7	+	GCCAAGGAUGAUUUGCCUGUGA	GGGCAAGUCAGCCUGGCUACC	66037391	66037525	GUAAGAGGCCAUCUUCGGUAGCCAAGGAUGAUUUGCCUGUGAACCUACUGAGAGGCGAGCUCUCGGCGCAACCGAGAGCCGCUACCGGUUCCACGGGCAAGUCAGCCUGGCUACCCCAGUACCUCUUACGAAUAG	tag52871_606
Novel-m2062-5p	7	+	CUCCGUUCCAUAAUAUAAGUGU	-	67064730	67064823	UUACUACUCCCUCCGUUCCAUAAUAUAAGUGUAUUUUUUACACCAGUGUAGUGUCAAAAACACUCCUAUAUUAUGGGAUGGAGGGAGUAAUAAA	tag4553474_6
Novel-m2063-3p	7	+	CAGCUAGCUAUAAGGAAUAAACU	UCUAAUCCUUAUAGCCCGCUUAU	67633417	67633510	AAGGAUAUACUAUUCUAAUCCUUAUAGCCCGCUUAUGUCAGCAAGUACAAUAGAACUGAGUCAGCUAGCUAUAAGGAAUAAACUAAUAUGUUUU	tag29224274_10
Novel-m2064-5p	7	+	ACGAGCGGAGCAGCAGCCGGAGU	-	67652522	67652604	UUAAAAAAAGACGAGCGGAGCAGCAGCCGGAGUGUCGCCGCUUGCUCCGGCACCACGCGUGCUCCUGCUCCAUCGCGACUGUC	tag12288140_3
Novel-m2065-5p	7	+	UCUUGUCUUAUGUUUGUCUAG	-	71259685	71259793	GUCCCAAAUUUCUUGUCUUAUGUUUGUCUAGAAAUGGAUGUAUCUAAAUACCAAAACAUGACUAGAUACAUUCAUAUUUAGACAAAUCUAAGACAANNNNUUUGGGACG	tag21879470_18
Novel-m2066-5p	7	+	CCUCGUGGUCCCGUGUCGUCC	AUGGCGCGGGACCUCGAUGAG	81078977	81079063	UCCCGCCACUCCUCGUGGUCCCGUGUCGUCCCGGCGCGCCGAGCUGUACGGCAGGAUGGCGCGGGACCUCGAUGAGCGCGGCGCGGC	tag19648497_5
Novel-m2070-5p	7	+	UAGUACUACCUCCGUCUCAAA	-	91114264	91114386	UGACAUCACUUAGUACUACCUCCGUCUCAAAAUGUAAGACGUUUAGCCUACAAAAAUGUCUGAUAUUUUGAGACUGAGGUAGUACUUAGAAGUAGGGGGAUGGGGGGGACAGAACUGAUGUGA	tag34134280_40
Novel-m2072-5p	7	+	UUUCACUAAUGGACUACAUACGA	-	97369533	97369643	UUUUUAGUGUUUUCACUAAUGGACUACAUACGAUGUAAAAUGAGUAAAUCUACACUUUAAAAUAUAUCUAUAUACAUCCGUAUGUAAUUUUCUAGUGCAAACUCUAAAAAA	tag25167788_5
Novel-m2073-3p	7	+	CUUAUAUUUGUUUACGGAGGG	-	120089312	120089407	GUUUCUACUCCCUCUGUAAAGAAAUAUUAGAGCGUUUAGAUCACUAAGGUAGUGAUCUAAACACUCUUAUAUUUGUUUACGGAGGGAGUAAGAAAG	tag19162861_6
Novel-m2074-3p	7	+	UUUUUGAGUCACUUAUUUUGG	AAAAUAAGUGACUCAAAAAUG	120093933	120094035	CUCUCUCCGUCCCAAAAUAAGUGACUCAAAAAUGACUUAGUUUUGUAUUAAUUUUAGUAUAAAGUAGAGUCAUUUUUGAGUCACUUAUUUUGGGACGGAGGGA	tag7831674_956
Novel-m2078-3p	7	+	UGCUGCCGCUUGUAGCCGUGGC	-	149402353	149402448	AGCUGUGGUUGUUUGUGGUUGCCUGCCGUAGCUUGCUGUUAGUUGCUAGUUGCUAGAUGUUAGUUGCUGCCGCUUGUAGCCGUGGCCUCCGCUCGC	tag30927374_16
Novel-m2079-5p	7	+	UCUUAUUGUAUUCAUGAUAUG	-	162993826	162994072	GGGUAAUGUUUCUUAUUGUAUUCAUGAUAUGCUAUAUAUAUUACUUAUGAUGAUAUUCCACUGUUGCAUCAUGUAAACUUCCUAGCCAACUAAGAUGCUAGGUUACUUUCUACUCUAUCAUUAGUUGUUGUUUAUCUGUUCUGCUACUGAGAAGAAGCAGCUCAUGGAUUUUCCAUGUGUGUAAGGUUCAAGGAAUGGAAGUUGGGACAACCAUGGAAAUCAAGAAUUACAAUGGAAGUUUGGCUCU	tag29920213_2388
Novel-m2080-3p	7	+	CUUAUAUUAUGGGUCGGAGGG	-	163233516	163233612	AGUUUGUUACUCCCUCCGUCCCAUAAUAUAAGAGCGUUUUUACACUAGUGUAGUGUCAAAAGUGCUCUUAUAUUAUGGGUCGGAGGGAGUACUAGAU	tag35338065_41
Novel-m2081-3p	7	+	UACAUUGAUCAUCAUAGGCGU	GCCUAUGAUGGAUUAAGGUACU	163491164	163491475	UAGCUGUAUCUACGCCUAUGAUGGAUUAAGGUACUUGUACUAUUCAGAAAAUAUUCAAAAACUUCACGGGCAUUAGUAGAUGUAUAUGUAAGAAUUAAGAUUACAUACAAAAUCUAUGCAAAUUGACCUGUACAUUGUUCUGUACAAACAAUACAAAAAUUGGUGCUACAUUGAAAACCUUUUCCUUUUUUACAGCACCGUACAGGUCAGUUCGUACAAUUCUUUGCAUGUAUAUUUACAUUAUAUGCACUACUACUGCGAAUUGUUUUGAAUAUUACAAGUACAUUGAUCAUCAUAGGCGUAGAUACACCU	tag30140078_96
Novel-m2082-3p	7	+	GACGGAUGAGCGCAGGGCGGUGG	-	164716305	164716668	CCCAUUGGCGGGUGAUGACGGCGCUUUGCGUCGUUACCUUGAUGAAGACAUCGUCGUGUAACUGUUGUUGACCCACUCAUCUUGUUUCGGGGGAAGCCCUAGGAUUUGGUCUUUCAAAUCGGAUGAUGGCGGUACUAAGGUGUCAUUUCUUUCGCGGGAGCAUAGUUUGUGGAGCAGCGCUGGAAGACAAAGGAGCUUCGGUGGAGCGGCUUCGUCAUGCACGGAGCUUCGCUGGAGUUGUCAAGUCAUGCCUGACCGACAGGUGUUACGUUGAGUAAUGGAUGGUUGGCAGGUGCUACGCACGAGAGGUCUUUCAGAGUCUUCGCGUCUGGACGGAUGAGCGCAGGGCGGUGGCGUCGUUGGA	tag26578489_10
Novel-m2083-3p	7	+	AUCCGUAUGUAGUUUAUAAUGCA	-	166861685	166861791	UUUUAGAGAUUUUAUUAGAAAGCUACAUACAGAGCAAAAUGAGUGAAUCUACACUCUAGAAUAUGUCUAUGUACAUCCGUAUGUAGUUUAUAAUGCAAUCUUUAAAA	tag35955271_25
Novel-m2084-3p	7	+	ACGGUUUAGAAGGCAUGCUUGAA	-	166945048	166945268	GCCGGGCUUCGGGCUUGGGCCUCCGGGCCGGGUAGUCCAUGAACGGGGAAUGCAAUGAUGAAAAUGCUUUGUGAUUUAGACACGGAAUUUAAGAGAUAAAUCAUUUUAAAGUAACAAAUAUAAAAAAGCACAAUGAAACCCAUGGAUCUCUUAUGCGGAUGAAGAGAAAUCUCACUACUUCCUCCGUCACGGUUUAGAAGGCAUGCUUGAAAAUUGUCUGG	tag30263701_10
Novel-m2085-5p	7	+	AUUAACUCAGUGCCAAGUGUCAG	-	189588749	189588852	GGACUAAGAUAUUAACUCAGUGCCAAGUGUCAGUUCUUGUUUUUUCCAUGCUAUUACCUUGUCAAACUUCUGGCGCUGUUGUCUGUGGGAUAGCAUCGUGUCCG	tag13163369_5
Novel-m2086-5p	7	+	UCCGGAAAGUAAUAUAAGACG	-	202232746	202232896	UUUGUAGUACUCCGGAAAGUAAUAUAAGACGUUUUAGAUCACCACUUUAGUGAUCUAAAACGUCUUAUAUUAUUUUACAGAGGUAGUACCAGUUUCUUCACUACUUUAGUGAUCUAAAACGUCUUAUAUUAUUUUACAGAGGUAGUACCAG	tag26553038_9
Novel-m2093-3p	7	+	UAUUAUGGUACAGAGAAAGUAGU	-	246960943	246961047	ACAGUUAUAUGCUACUCCCUCUGUUCCUAAAUACUUGUUGUAGGGGAGAACUAACUAGUUCUCUCCAACAAGUAUUAUGGUACAGAGAAAGUAGUAUCUAAUAAU	tag1917583_27
Novel-m2094-5p	7	+	CCGUACCUAAAUAUAAGUCUU	GACUUAUAUUUAGGAACGGAG	250109932	250110099	ACUACUCCCUCCGUACCUAAAUAUAAGUCUUUUAAAAUAUUUCACUAGAUGUCUACAUACAAAAUAAAAUGAGUGAAUCUAUACUUUAAAAUAUGUCUAUAUAUAUCAGUAUGUAGUUCAUUAGUAAAAUCUGUAGAAAGACUUAUAUUUAGGAACGGAGAAAGACUU	tag22777668_551
Novel-m2095-5p	7	+	UCCGUUCAGAAAUAUAAGAUG	-	251737198	251737355	AUGUACCCCCUCCGUUCAGAAAUAUAAGAUGUUCUAACCUUUUUCUGAUUCGGAUAUAUAGAGAGCCAUUUUAGUGUGUUUGUUCAUCCAUUCAGUCCGUAUGUAGUCUUUACUGGAAUAUCUAAAAGAUCUUAUAUUUAUGAACGGAGUAUAUACAC	tag16147027_10
Novel-m2096-3p	7	+	UAUGUAGACACCUAGUGAAAU	-	252200240	252200350	UUUUUAAAGGUUCCACUCGUGGACUACAUACGGAUGUAUAUAGACAUAAUUUAAAGUGUAAAUUCACUCAUUUUGCUUCUUAUGUAGACACCUAGUGAAAUCUCUUAAAAA	tag25325862_5
Novel-m2097-3p	7	+	UUUUGCUUCGUAUGUAGUCCGUA	CGGACUACAUACGGAUGUAUAUAA	253987951	253988048	AGAGAUUCCAGUACGGACUACAUACGGAUGUAUAUAAGACAUACUUUAGAGUGUGGAUUCAUUCAUUUUGCUUCGUAUGUAGUCCGUAAUAGAAUCUC	tag10577905_9
Novel-m2099-3p	7	+	UUUAUUUUGUAUGUAGUCUUCUA	-	255449562	255449727	UGAAUUUUGCAGAAAUCUCGUGCAAAAUAAAGGAAAGUACUAGUCCUUCCUCCGUCUGUAUUUUUUUUUAAAGUUUCAUUAAAAAACUAUAUAUGAAUGUAUAUAGACGAACUUUAGAGUGUAGAUUACUUAUUUUAUUUUGUAUGUAGUCUUCUAGUAAAAUCUU	tag20719721_1
Novel-m2100-3p	7	+	CUUUUGUCAAUGUUUAUCACA	-	258004309	258004544	UCUGAAUUUUUUUGGUGACAAACAUUGAUAAAAGUUCUAAUUGUCUGCAAAAUUACAUUACGAAAUCACAUUUGUGAAAGCCGUGGUAAAAAAAAUUGAUACUUCAAAAUGCUUUUGAAAGUAGCAUUUUCAGACUAUCAAUUUAUUUUUUUGCCAUGCCUCACAGAAAUGUGAUUUUUUGAUGAAAUUUCGCAAGAUAUUAGAACUUUUGUCAAUGUUUAUCACAAAAAAUUUAG	tag36348057_5
Novel-m2103-5p	7	+	AUUUGGACAUCUGAGUAGCUCUC	-	260931798	260931940	UUUUUUGACCAUUUGGACAUCUGAGUAGCUCUCAUUAGAAAAGGCAAAUUGGUUACAAACAUUAUAUGAACAGUAUACUUUUUAACAGACCUCAAAUUUGUCUUUUUACCGAGAGCUACUCGGAUGUGUAAAUAGUUUGAAAU	tag15697782_3
Novel-m2105-5p	7	+	AUAAUGUAGUGCAUAUAGAU	-	261718081	261718336	CCUCCUUUCCAUAAUGUAGUGCAUAUAGAUUUUCUAAGAAGUCAAACUUUGCAAGUUUUGACCAAAUUUAUAGAGAAAAGUAUCUAUAUCUACAAUACCAUAUAUAUAUAAUAUGAAACUAUGUCUUGUGACUAAUCUAAUGAUAUAUGUUUGGUAUUCUAGAUGUAUUUUUUUUUUCUCCACAAACUUGGUCAAAGUUGGUGAGAUUUGAUUUUUUGUUUAAAAAUCUACAUGCACUACGUUAUGGAACGGAGGG	tag5804819_8
Novel-m2107-3p	7	+	UAGAAAGUUGGACAUAUCGAGU	-	263429072	263429180	AUUUUCGGCGACCUAUAUGUGCACUUUCUAGCAUAGGUCAUUUCGAAAUUUUCCGUUACUUUGGGCAUGACUUGUGCUAGAAAGUUGGACAUAUCGAGUGCUCGAGAUU	tag1490053_3
Novel-m2108-3p	7	+	AGAAAGUUGGACAUAUCGAGUG	-	264760492	264760602	AAUUUUCGGCGGUCUAUAUGUGCACAAUCUAGCAUAGGUCAUUUCGAAAUUUUCCGUUACUUUGGGCAUGACUUGUGCUAGAAAGUUGGACAUAUCGAGUGCUCGAGAUUU	tag25098312_7
Novel-m2109-3p	7	+	GGAAAAGCUGGAAGCUGAAAAGU	-	265846157	265846308	AACAUUUACCCCUUUGGUUAGCUUUUAGCUUUUCAAAGCAGAAAUUGGUAAAAAAAAAGCUAAACCUGUGUUUGGCUGAGCUGCAGAGUCUAAAAAAGUUGCUGUGAAAAAACUGAUGUGGAAAAGCUGGAAGCUGAAAAGUUGUGAUACCC	tag31165790_4
Novel-m2110-3p	7	+	AGGGGAACGUCGCAUGGGAAACA	-	266236906	266237236	CGAAGAAGACGUGUCUUAUCGGCGGUAUCUACCUUGCCGAUGGUUGUGGGCAGUUUUGGUGGGAAGUAGUCAUGCGUCUUCAUAUUUCUAUUCUUGCAUGGCCUUGUUCAGGAUGUUACUGAUGGAUUAGUUAAUUGUAGCACAAAAGUUCACGGCUCCAUACGGAGCCUCUUGGCGGCAAGCUUUGACAAGCUACCGGUAAUAUCAUUCCGGGCCCGGGAGACAUGCUCCAUUUGCAAGCCAUCGAAGUGCUCUUGGAAAUUUCUCAAUUCAUCCACGUACGCUUCCAUCAAAUGGUAGGGGAACGUCGCAUGGGAAACAAAAUUUUUCC	tag21679708_13
Novel-m2111-3p	7	+	UUUUUGCCGAGAGCUGCUCAGA	-	266317177	266317302	CAUUUGGAUUUCUGAGCAGCUCUCAGCAAAAAAGGCAAAUCGGGUUAAAACAGUGCAUGAACAGUGAACAUUUUUAGAGACCCUGAAUUUGUAUUUUUUGCCGAGAGCUGCUCAGAUGCCCAAAUU	tag30292200_35
Novel-m2112-3p	7	+	CUUGCAUCCGUUGUUAGUUGC	-	269900113	269900381	CAGAAAACAGGAACUAGCACUUGGCACUAAGUUAAUAGGUUAGUCCCCAAAUAUGAUAAAAAAGCUAUAAAAUGAUAAUAAAACAUCCAAGAAUAAUAAUAUCAUAGCAUGGAAUAAGAAAAAAAUAAUAGAUACGUUGGAGACGUAUCAUCGUCGUGUGAUUCGGUUGUUUAUCGCAUUCAUCAUCGCAUCAUGCGCAUUGCAUCGGCACUCCAUUGCCAUCAUUUUUUUUUCAAAACUUGCAUCCGUUGUUAGUUGCCGGUUAUCUC	tag36885468_5
Novel-m2114-5p	7	+	UCCGUCCCAAAAUAAGUGUCG	-	271900513	271900591	ACAUACUCCCUCCGUCCCAAAAUAAGUGUCGUUGAUCUGGUAUAAAAUUGACACUUAUUUUAGGACGGAGUACAUAAUU	tag35135395_139
Novel-m2118-3p	7	+	UAUUGAGUUAGAGGAGAGUGAG	-	278429493	278429618	AUGGAAUCGCGCGCCUCCUCGUUUCUGUGAUCAGUGUUGAGCAUAUUCCUGACACCGUCAGAUGGACGUAUGAUGGCAGGAGUUUUGACCUGGAUAUUGAGUUAGAGGAGAGUGAGGACUUUCACG	tag35009131_28
Novel-m2121-5p	7	+	CUUAUAUUUAUGAACGGAGGG	-	292479335	292479494	UCUUAAAAGACUUAUAUUUAUGAACGGAGGGAGUAUAUUUGUACAUUAUUUAUUUUGCUUUUAAUCGAACUUUAGGUGAAUCGAAAUGAAAUUAGUUGAAUACGUACGUUGUUUAUAUAUAGGGUUCGCCUUUUUGUUUAUAUAUAUUUGUGCGUUGUUU	tag22014923_8
Novel-m2128-3p	7	+	AUUUCUAAACAAACCUAAGAC	-	307685298	307685399	CCCAAAAUUCUUGUCUUAGGUUUGUCUAGAUAUGAAUGUAUCUNGUCACGUUUUAGUAUUUUGAUACAUCCAUUUCUAAACAAACCUAAGACAAGAAUUUGG	tag19505089_19
Novel-m2130-5p	7	+	UUUCUAAAUAUAAGUCUUUCU	-	308268264	308268425	ACUUGCUCCGUUUCUAAAUAUAAGUCUUUCUAGCGAUUCUAUUAAAAAACUACAUACGAAUGUAAAUAGACAUAUUUUAAAGUAUAGAUUCAUUCAUUUUGCUUUGUAUAUAGUCAGCUAAUGAAUUUUUUUAAAGAUUUAUAUUUAGGAACUGAGGGAGUA	tag4067937_7
Novel-m2131-3p	7	+	AUUUAUUUUGGGAUGGAGGGA	UCUCUGUCCUAAAAUAACUGU	310162480	310162590	AUUAAAAUACUCUCUCUGUCCUAAAAUAACUGUCUCAACUUUAUACUAGCUCUAUUAUAAAAUUAUACUAAACUUAAGACAUUUAUUUUGGGAUGGAGGGAGUAUAAGACU	tag22243242_159
Novel-m2132-5p	7	+	UGUCUUAAGUUUGUCUAGAAA	-	311804185	311804286	CCAAAAAUUUUGUCUUAAGUUUGUCUAGAAAUAAAUGUAUCUAAAUAUUAAAAUAUGAUUACAUACAUUCAUAUCUAGACAAAUCUAAGACAAGAAUUUUGA	tag13432500_18
Novel-m2133-3p	7	+	UUUGUCCACUGGAAAAGACUUC	-	313835732	313835838	UGCCAUUAUGGACUUUAACCAAACGGGGCAAUCUUUCUUGUAAUGCCCAAUCUUUUUGUAGUGGAGACAAGCGUGUUUGUCCACUGGAAAAGACUUCUGGUGAUGGU	tag10437410_7
Novel-m2134-3p	7	+	UCUUCCCCCUACCUGGCGCGCCA	-	314607577	314607708	CACGGCCGCUCUCCCUUCGGAGGUCGCCGCGGUGGGGGUGAUGUCGGAGCUGAUGCCGAAACUGGAGCCCCGACCUCUAGGUCAGAUUAGCGCACCUUCUCUUCCCCCUACCUGGCGCGCCAGAGAUGUCGU	tag4357477_8
Novel-m2136-5p	7	+	CUCCGUUCCUAAAUAUAAGUC	-	317647464	317647635	UAUCUACUCCCUCCGUUCCUAAAUAUAAGUCUUUGUAAAGAUUUCACUGGUAAACUACAUACGGAUGUAUAUAGACAUACUUUAGACUAUAGAUUCACUUAUUUUGUUCCGUAUGUAGACCUCUAGUGAAAUCUCUUAAAAGACCUAUAUUUAGGAACGGAGGGAGUAUUAU	tag24397566_1173
Novel-m2140-5p	7	+	AAGAUGUUGCGUGGUGUUCUU	-	320459474	320459653	GUAUAUUUCCAAGAUGUUGCGUGGUGUUCUUGCUAAGAAAGGGACACUCUCUCAGUUCUCUUGUCCUGGUGNNCAUGCUCAGAAUGGUGUGGCUGAGCAUAAGCAUCGUCACCUUCUUGAGACAGCUCAUGUAUUGAUGAUCGCCGCGUCUCUGUCGCCUCAGUUUUGGGCUGAGUAUGU	tag882615_16
Novel-m2141-3p	7	+	UGGUCAAAGUUUGUGAGGUUU	-	321722786	321722985	UGUGUGUAUAGUUUUUUUUUUAAGUCAAAGUUUGCAAACUUUACCACGUUUAUAGAGAAAACUAUUUAUAUCUACGGCACAGAUAUUGUAGAUAUUGUAACUACAACUUACGAUGAAUCUAAUGAUAUAUUUACGGCAUUCCAGACGUAAAUAUUUUUCUCCACAAACUUGGUCAAAGUUUGUGAGGUUUGAGGCACACC	tag5907655_7
Novel-m2145-3p	7	+	CCCUCCGUCCCAAAAUAACUGUC	-	326075088	326075177	AUAUCUAAAAGACCUUAUAUUUAGGAACGGAGGGAGUAUAUUUCACUCGCAAGUACUCCCUCCGUCCCAAAAUAACUGUCUCAAGCUUAG	tag28275016_70
Novel-m2146-3p	7	+	UUAAUAUGGAUUAGAGGGAGU	-	331563489	331563592	CCAUUAUGCUACUCCCUCUGAUCCAUAUUAAUUUUUGCUUAUUUAGUACAACUUUAUACUAACUUAGCGACAAUUAAUAUGGAUUAGAGGGAGUAUUUUUGUGA	tag23658432_391
Novel-m2147-3p	7	+	UAUUUUAGGACAGAGGGAGUAGU	-	333961092	333961465	UAAUACUUCCUCUGUUCCUAAAUAUACCCAACAACAAAUAUUAUUGGUACAGAGGGAGUACCAGUUAUACACAGUCGAGACUUUUCCUGUUGUAAAAUGUACUUACGAUUGUGAUUUAUUGUCAAAAGAUGCGGCAAGUAUCACUAGGAGAAAAAAUAUACUACAUUAGAGAUAAAUCCAAUGCACGAAUGACCUAUUGCUGAGGACAUCUACGGUCGGUGUGUAGGAAGGGAAAUGUGUACUCAGAAUCAAGCAUUUCAUAGAUAAUACUCCCUCCAUCCCAAAAUAAAUGUCUCGACUUUGCACUAGCUCUAGUAUAAAGUUGUACUAAAUUUUAGACUUAUUUUAGGACAGAGGGAGUAGUUGGUAGCCAA	tag30014932_7
Novel-m2148-5p	7	+	UUAAAGACUUAUAUUUAGGA	-	334080692	334080784	UAAAACCUUUUUAAAGACUUAUAUUUAGGAACGGAGGGAGUAAGUUAAAUUAUACUCCCUUCGUUCCUAAAUAUAAAUCUUCUAAGUGAUUUC	tag15903079_6
Novel-m2149-5p	7	+	UGUCUGAUUCAAAUUAAUUGA	AAUUAAUUUGGAUCAGAGGGG	340871534	340871649	UCUUGGAUGUUCACAUACUCUGUCUGAUUCAAAUUAAUUGAUGCUGCUUUAGUAAAGUUUUAUUAAAGCAGCGUCAAUUAAUUUGGAUCAGAGGGGGUAACAUUUUUUUUGUGCAU	tag3169569_735
Novel-m2151-5p	7	+	GACUUAGCUUUUAUCACCGGG	-	419997134	419997202	UACUCGCCCUGACUUAGCUUUUAUCACCGGGGUACUCGGUAGAUAUCAAGAGAAUCCGGGCAUAGAGCA	tag19184631_6
Novel-m2154-3p	7	+	AAUGAGUCCACCAUACCAACCU	-	437815788	437816110	AGUUGUGAUGUAGUAUGUUCGUCUGGUAUCCUCCUUUGAGUAAUUGGAGCAGCUUGAUUUGGCCCAUGUGCAAACAUGUAGUUGAAUCAAAACCAAUGCAGCCUUCAUGAUAUUUAAAUUUAGAGUGUUCAUAUCCGAUUCAUGCUAGUAUUCAAUGUUAAUUUUUCUCAAUGCAUGAUUGUGACCGUUUUCACUCUCUAGCUGGUCACUUCUCAACCUAUUGCUAGAGUUCACAUGUAUUAAGCGGGAAUACUGCUUGUGCAUCCAAGUCACUAUACCCAUGUUAUUCCAAAUGAGUCCACCAUACCAACCUAUAUACGGUA	tag20383108_5
Novel-m2155-3p	7	+	UAUUAGUUUAAAGAGGGAGUAGU	-	456064924	456065034	GUCAUUAUGAUAUACGCCCUCCGUAAACUAAUAUAAGAGCAUUUAAUACACUACUUUUGUAUUCUAUAGACACUCUUAUAUUAGUUUAAAGAGGGAGUAGUAUAUAUUUGA	tag5816103_20
Novel-m2156-5p	7	+	AAUUCUUGUCUUAGAUUUGUC	-	457360497	457360611	UCCGUCCCGAAAUUCUUGUCUUAGAUUUGUCUAGAUAUAAAUGUAUCUAGUCAUGUUUUAGUAUUUUGAUACAUCUAUUUUUAGACAAAUCUAAGACAANNNUUUUGGGACGGAG	tag32153452_12
Novel-m2160-5p	7	+	AAAUAUAAGUCUUUUUAAAGGU	-	470023553	470023704	CUCCGUUCCUAAAUAUAAGUCUUUUUAAAGGUUUACUAGAAAACUACAUACAAAUGUAUAUAGACAUAUUUUAAAAUGUACGUUCACUCAUUUUGCUUCGUAUGUAGUCCCCUAAUGAAAUCUCUAGAAAGACUUAUAUUUAGGAACAGAGG	tag31319553_9
Novel-m2162-5p	7	+	UCCGAUCCACGUUAAUUGUCG	ACAAUUGAUAUGGAUCGGAGG	472148159	472148272	UCAUCGGUUAUUGUACUCUCUCCGAUCCACGUUAAUUGUCGCUGAUUUAGUACAAAGUUNNACUAAAUCAGCGACAAUUGAUAUGGAUCGGAGGGAGGACUAUAUAUAUGUACA	tag4829431_154
Novel-m2163-5p	7	+	AUUUGGACAUCUGAGCAGCUC	-	472152951	472153113	AUUUCAUAUCAUUUGGACAUCUGAGCAGCUCUCAGCAAAAAAGACAAAUCGGAUCAAAUUUUUUUAUGAACAAUUAACCUUAGUUAACCUUUUUUACAGACCCAGAUUUUGUCUUUUUUGAUGAGAGCGCCUCAGAUGCCCAAAUGAACUCAAAAUUGAAAUG	tag32923144_318
Novel-m2165-5p	7	+	GUGUAACUUGUCCCCUGGGCGCU	UGCCCCAGGGGACAAGCAUAGCUU	488881495	488881569	UUCAUUUACAGUGUAACUUGUCCCCUGGGCGCUGGUUUAUAAAGUGCCCCAGGGGACAAGCAUAGCUUAGGUCCC	tag29412289_6
Novel-m2168-3p	7	+	UUGGUCAAACAUACACAAGUU	-	500226313	500226638	GGUGUAUUAGUUUUCUCAAAAGUCAAACAUGUGCAUGUUUGACCAGGCUUUUAGAAAAAAAUAUAGCAAUAUCUACAGUACAGUACCAAAUUUGCUAUCCAUGUGCCAGAACCAUGAGUUGGUUGCGAGUUCUUAUGGGUUUCAGCUCUAGCCUACUCCAACUUGUUUGGGACUGAAGGCUUCAUGGUGUUGUUGUAUCUACAGUACCAAAUCUGUACCAUUAGAUCCAUCAAGAAAAAUAUUUUCAUAUUUUAUUAAUUUUGUAUUGUAGAUGUCAAUACUUUAUUCUAUAGUCUUGGUCAAACAUACACAAGUUUGACUUGCAC	tag35108452_10
Novel-m2169-5p	7	+	GUUAGAGUUAGUUCAGGGUUAGU	-	508249740	508249843	CACCUCUUUGGUUAGAGUUAGUUCAGGGUUAGUCCAGGGUUAAAAUCUAACUCUAACCUCUAACCAAGUUAGAGUAUCCAAACAGGGCCAAUGUCGAUGAGGGU	tag16056567_41
Novel-m2170-3p	7	+	CGGUCAAAGCUAAUAUGUGGAGU	UCCGCAAUUAGCUUUAUCUAAA	508265853	508266039	AUUUUUAUUUACUCCGCAAUUAGCUUUAUCUAAAAUCAAACUUUAUAAACUUCCACCAUGUUUGUUAAAAAAUAUAUUAACAUAUAUACCACUAAAUCAAUACCUUCAUCAUUGAAUAUAUUUUCACAUCAUAUAGAUUUAUAAAGUUUGACUUCGGUCAAAGCUAAUAUGUGGAGUAAAUAAAAAC	tag13547419_3
Novel-m2171-5p	7	+	UCCCAAAAUAAGUGACUCAAC	UGAGUCACUUAUUUCGGGAUA	508725206	508725298	ACUCUCUCUGUCCCAAAAUAAGUGACUCAACUUUGUACUAACUUUGUAAACUUAGUACAAAGUUGAGUCACUUAUUUCGGGAUAGAGGGGGUA	tag17336430_35
Novel-m2173-3p	7	+	UUGUAUUAUGGGACGGAGGGA	-	521854172	521854258	UGAAAAGUACUCCCUCCGUCCCGUAAUAUAAGAACGUUUUUGUAUCAAAAACGUUCUUGUAUUAUGGGACGGAGGGAGUAGAUUAUU	tag8712041_8
Novel-m2174-3p	7	+	UCUUCUUAUGGCAGUUCGUGCA	AACAGAAAUAUGCCAUCAGAAGCAUU	524926195	524926273	UGCAGCUAUUAAACAGAAAUAUGCCAUCAGAAGCAUUUGCUAACCUAUCUUCUUAUGGCAGUUCGUGCAAUAGUAUGUC	tag21728915_4
Novel-m2175-5p	7	+	CAUCAUGAGAUCACAUUCGUG	-	525318869	525319024	UACAAAAAUUCAUCAUGAGAUCACAUUCGUGUAAUGCGUGGCAAAAAAUACAAAAUAAAUGUUUCAGAAUGCUUUCGAAAAUAGCAUUUUUAGAGCAUCGUUUUUGUUUUUUUUGUCACGUCUUACUCGAAUGUGAUCUCAUAAUAAAAAUUUGCA	tag14427581_56
Novel-m2176-5p	7	+	CCGAAAUACUUGUAGUUGGGG	-	533725853	533725932	UUCCACUGUACCGAAAUACUUGUAGUUGGGGGAAGUUGUACUAGUUUCCUCAACGACAAGUAUUUUGGUACAAAGGGAGG	tag35276286_7
Novel-m2177-5p	7	+	CCGUUGGGCAAAUGAUAGAAA	-	534000426	534000566	AUCUACAUUACCGUUGGGCAAAUGAUAGAAAUAAAUGCAUCUUUUAUGCCAAUAAUGCAACAUGAUUAUGUUAUUAACAAUGUUGGUCAGAAAAAUAACAUAACCAUAUUUCAUAUAUCGCUUCGCAGCGGAAACGUGAAU	tag34609570_12
Novel-m2179-3p	7	+	UAUUGUGGUACAGAGGGAGUA	-	536835947	536836048	AAUUAACAAGUACUCCCUCUGUACCUAAAUACUUGUUGGGGAACACUAAUACAAGUACUCCCAACUACAAGUAUUGUGGUACAGAGGGAGUACAUAACAUGG	tag37254643_8
Novel-m2180-5p	7	+	CAUUAUGGGAUGUGAGCUAUG	-	549606328	549606475	AGUAAUAACACAUUAUGGGAUGUGAGCUAUGAAAAAAAAUUCACCAUUUGAAUAGUGCCGAAUAGUAACGUCACUAUUCACAAAACAUCCCGUGAUCAAUGCUAAAUUUCUCUUUUUCAUAGCUCACGUCAUGUACUGUAUUUGAACC	tag3813858_9
Novel-m2182-5p	7	+	ACACUUAUUUUGGAUCGGAGG	-	562453847	562454046	UAAAACCACGACACUUAUUUUGGAUCGGAGGGAGUAAUUCUGAAUUGCGCAUUGCGAAAUCAAAAACGAGUCUUUUGCCAUCUUUUAUGACAAAAUUACUAACAACCCUUUUUGCGGCAGCACCGUCCUCGAGUUAAUGGAGAGAUUCCUAAUGUUGACAACGCAACCUUGGAUCAUGAAAGAUUGUUGGAAAGGUAAAG	tag4248790_16
Novel-m2183-3p	7	+	UUUUCGAGUCACUUAUUUUGG	-	562533779	562533880	UCACUCCGUCCCAAAAUUAGUGACUCAAAAGCGAGCUUACUUUGUACUAACUUUAGUACAAAGUUGGGUCCUUUUCGAGUCACUUAUUUUGGGACUGAGGGA	tag5929470_64
Novel-m2184-3p	7	+	CGAACCGGGACUAAAGGGCCU	-	563114850	563114954	GGCCAAGACGCUGGUCGGGCCUCGACGGGCACUAGUCCUGGUUCGUCUGGGACCUUUAGUCCUGGUUCCAUCCACGAACCGGGACUAAAGGGCCUGGCUCGUGGC	tag13348287_21
Novel-m2186-5p	7	+	CUCUGUUCCAUAAUGUAGUGC	-	564612772	564613040	GUGACAUACUCUCUGUUCCAUAAUGUAGUGCAAAUUUUUUUCUUCAAAAAUCAAUGUUUACAAACAUUGAACAAGUUUAUAGAAACUAUUUAUAUGUACAAUACUUAAUAUGUAAAAUACGAAACUACAGCUUAUGAUAAGUCAAAUGAUAUACAUUAGGCGUUCUAUAUGUAAAUAUAUUUUUCCGCAAUCUUCAUCAGUUUGUGAUGUUUGACUUAGAAAAACAAACUAUAUGCACUAAAUUAUAAAGCGGAGGGAGUAUAAGUUAG	tag10475896_16
Novel-m2188-3p	7	+	AUAUUAGUUUACGGAGGGAGU	-	566172328	566172430	UCAAUUUUAUACUCCCUCUGUAAGCUAAAAUAAGAGUGUUUAGAUUAUUAAAAUAGUGUUCUACAUGCUCUUAUAUUAGUUUACGGAGGGAGUACGUAUAUGG	tag1776290_290
Novel-m2189-3p	7	+	UUAUAUUAGUUUACGGAGGG	CUCUGUAAACUAAUAUAAAA	568141296	568141392	ACUUACUACUUCCUCUGUAAACUAAUAUAAAAGCAUUUAGAUUACUAAACUAGUAUUCUAAAUGCUUUUAUAUUAGUUUACGGAGGGAGUACUUAAU	tag34710771_30
Novel-m2190-5p	7	+	UCCCAAAAUAAGUGUCUCAAC	UGAGACACUUAUUGUGAAACG	568930546	568930618	ACUCCCUCCGUCCCAAAAUAAGUGUCUCAACCUUCGUACAACUUGAGACACUUAUUGUGAAACGGAGGGAGUA	tag15713890_25
Novel-m2191-3p	7	+	UAGUUGUUGGUUUUCUAUGCU	-	570232925	570233063	AAUAAUAUCAGCAUCAGUGAGCCAAUGAGAUAGGACUAGGAGCGAUGAAAAAUUCUGGACUAAAACCAUAUGUUCCAAUGCUUUGUUUACUGUAUUUCUGCAAAUAACUAGUUGUUGGUUUUCUAUGCUUAUAUGUUAU	tag1543537_6
Novel-m2192-3p	7	+	GUUUGGUCAAAGUAGAGAUACUU	-	570929562	570929883	UUUGGGGAUGGAGUGGGGUUCGUGCGGGCGAUGAUGGGCCGAGCGUAUUUUUCUUCAAUAUGCCACCGAAGUUUGCUUCUCUUGGUUGCAAAUACAUAAACAUACUCCCUCCGUCCUUUUUACUCUCCAUAUUACAUUUGGAUCAAGUCAAACUAUGCAAACUUUGACCAAAUAUAUAUUAAAAAAUAUCAACAUCCAGAGUAUCAAAUAUAUAUUCCAUGAAACUGCAUUUCGUAAUGAAUCUAACAACAUUGAUUCGGUAUGGUGACUGUUGAUACUUUUUCUAUAAGUUUGGUCAAAGUAGAGAUACUUUAACUUUAUG	tag20201070_6
Novel-m2194-3p	7	+	UUGAUGUGGAAUAUGGCCUUC	AGGUUGUGAUCCACAUCCAUG	583875499	583875621	UUGCGUUCGUGAAGGUUGUGAUCCACAUCCAUGCCAAAAUUCAGUAUCAAAUAAAAUGUUACUUGUGAGAUAUUUGGUACUGAAAGUUUGCAUUGAUGUGGAAUAUGGCCUUCCCGAGCACCA	tag14097443_1056
Novel-m2195-3p	7	+	AAUUUUGUUUUUUUUUGUCUACA	-	583972143	583972247	UUUGAGGAGGGGUGGACAAAAAACAAAGUCAACGCUCCAAAAAUAGUGUUUUUGCAAGAGUUUUGGAGCAUCAAUUUUGUUUUUUUUUGUCUACACCUCCAGGAA	tag3858216_5
Novel-m2197-3p	7	+	CCGUCGAGCGGUUUGGUGAUG	-	585382082	585382172	AAAACAGCUCUGUCGCCAUCCCCUCGCCGGUUGCGCAUCCAGCUUGCGGUGAGCGCGCCACCGUCGAGCGGUUUGGUGAUGGAGCUCUUAA	tag13110951_41
Novel-m2199-3p	7	+	AUUUUGGAACUGGGGGAGUAG	-	585641268	585641364	CAUUUGGUUAGUACUCCCUCCGUUCCAAAAUACUUUUCGUGGUUCUAGUUCUGAACCAUGAUAAGUAUUUUGGAACUGGGGGAGUAGUUAUGAAAAA	tag14074871_7
Novel-m2200-5p	7	+	UUUUGCUCCGUAUGUAGUCCAUA	-	585754951	585755052	GGUUCACUCAUUUUGCUCCGUAUGUAGUCCAUAGUAGAGUUUUUAAAAUGUCUUAUAUUUAGGAAUGGAGGGAGUAGAUUUGUGUUCGUCAUUAUAGGACCG	tag27662921_8
Novel-m2202-3p	7	+	GAGAGAGAGAGGAAGAAGAAG	-	592816445	592816609	UGCGCAACUUCUUCAAAUUCCUCUCUUUGUGUUUGUGUGUGAGAAAGAGACACCCACAGAGAGAAAGAGAAGAUUAAAGUUCCUCGGAGAGAGAGAGAGAGAUAGAGAAGAUUAAAAUGCCUCGAAGAGAGAGAGAGAGAGAGAGGAAGAAGAAGAAGAUUAAAA	tag22747450_20
Novel-m2203-5p	7	+	UCCGAAAAUACUUGUCCUAGA	UAGGACAAGUUUUUCCGGACG	596822358	596822471	CCUCCCUCCGUCCGAAAAUACUUGUCCUAGAAAUGGAUAUAAUGGAUGUAUCUAUAACUAAAAUAAGUCUAGAUACAUUCAUCUUUAGGACAAGUUUUUCCGGACGGAGGGAGU	tag618422_19
Novel-m2204-3p	7	+	AUAAAUGAUGAGGUGGAGAAGAG	-	596846082	596846206	UUAUGAGUUCUCUCUCUUCCACCUCAUCAUUUAUCUUAUGUAGCACCCCUAUGGGCAUGUAUAAUAGUGCUAUAUUAGUAAUGCCAUGUAGGAUAAAUGAUGAGGUGGAGAAGAGAGAAUCCAUA	tag13398404_6
Novel-m2206-3p	7	+	AUAUUAGUUUACAGAGGAAGU	-	600153212	600153313	AAAAACAAUAAUUUCUUCGUAAACUAAUGUAAGAUCAUUUGAAAUACUAUUUUAAUAAUCUAAACACUUUCAUAUUAGUUUACAGAGGAAGUGCUAGUUAUC	tag33504495_11
Novel-m2207-3p	7	+	UUCGAGAUGAUGCAGGCAUUC	AAGGCUGCAUCAUCUAGAACU	600339498	600339610	UCCGCCUUGAUGAAAGGCUGCAUCAUCUAGAACUUGCCCAUGAUGAACGCCAGGUCACCCUGCAUCCAAUCACACCAGCGAGUUCGAGAUGAUGCAGGCAUUCCUCAAGGAGG	tag27946838_70
Novel-m2208-5p	7	-	AAGUAUUGUGGUACAGAGGG	-	2728243	2728529	CUACAACAAUAAGUAUUGUGGUACAGAGGGAGUACUAUUAAAAGAGCGAACUAGAAUUUGUCUACAACCACCCAAAAAAAUGUACACAAAACAACCGUAACCAUUAGAUCUAAUCCAUUCAGUCAAAUCUAAGAGCACAUAAUGAUUUGGUAGUCUGUCAGCUAAUUGAACGGUUGUGUUUGAAUGUUUUGGUGCAGCAGACGACGUUGUGCACGCCCUCCUGAUCAAUCUGAGCGGUAAUUUAGGAUAUACUCCCUCUGUACCGGAACAUAGGUCGCUGGAGUAGC	tag12517554_13
Novel-m2210-3p	7	-	UCUACAAAUCUUUUUCCUGUU	-	5508286	5508386	ACCUCAUAAUAGCAGGGAAAAGAUUUGGAGAAGUCGACUAACUUCAUUAUACAGGAAGUUAUAGUCGACCUCUACAAAUCUUUUUCCUGUUAUAGAUUGCU	tag3498653_1
Novel-m2211-3p	7	-	UUCUAGUUAGAAUGUUUAGGU	-	5632053	5632237	ACUUCACAACACAACAAAAUAUUCUAACUAGAGUGUGGGGAAAACUUUUGGAUUUUUGCGUGCAUCCUAAAUACUAAACAUAACUUUUUUUAAUCCAGAAAAUCUCAUUUCGUAUAUUUACGUUGGACCAAAAAUCGGAAAGUUUUCUCCCACAUUCUAGUUAGAAUGUUUAGGUGUUCUGCAAA	tag34692153_8
Novel-m2212-3p	7	-	UAUAUUAUAGGACGGAGGGAA	-	5746769	5746869	CUGUUUGGUACUCCCUCCGUCCCAUAAUANNAGAGCGUUUUUGACACUAGUGUAGUGCCAAAAACAAUCUUAUAUUAUAGGACGGAGGGAAUACUAUUUUC	tag26527413_13
Novel-m2213-5p	7	-	AUAUAUCUUAUAUGCCGCAAU	-	5749115	5749226	GACCAACAAAAUAUAUCUUAUAUGCCGCAAUAAAUAUAGCAUUGGAAACUUCUUUCACAAACGAAUCCAGUGUCAUACUUUUUGUGCCAUAUAACAUAUAUUUUAUGGGUCA	tag18903766_5
Novel-m2216-5p	7	-	UCCCUGCGCCAUUGUUCUGCA	-	9619443	9619717	CUUCUUGACAUCCCUGCGCCAUUGUUCUGCAAUUGCGCCAUUGACAUCACUUCUCUAUCUCAUGAAACGUAAAAAUUACAAAGCCAUUUUAACUUCAAGUUCCACAAGAGUAUAUGAACAUCAAAGCUCUAUAACAAAUGGAAUGAUAAGGAAGGUCCUUUAUGUUGCGUCACAUGCAUGCAUGGUAGGUGAGUUUGUCAGUUUUGAUAGGACAUAAGUUGGUUGCUUCCUCAUCUUUCUUAUUGCAAAAUAAGUGGUGCUUGAUGGAUUGGAGA	tag9911608_1
Novel-m2219-5p	7	-	AAAUUUAAUCAACGUGGACGA	-	34112402	34112549	GUUGAAUUAUAAAUUUAAUCAACGUGGACGAUUAUGGCGGGAACAAAAAUUAUAUCAUUGAAAACUUCUUUCGAAUAUGAAUUCAAUGAUACAUUUUUUGCUUCUAUUGUAGUAGUAUACGUUGGUUAAAUUUAUCGUUAAAUUUAAA	tag24168156_23
Novel-m2220-3p	7	-	CUUAUUUUGGGACGGAGGGAGU	-	37325540	37325654	UUUAAAACGUACUCCUUCCUUCCCAAAAUAAGUGUCACAAAUUUAUAACUAAACUAGUACAAAUAUAUACUAAGUGAGCGACACUUAUUUUGGGACGGAGGGAGUAGAAAUUAGA	tag15000883_13
Novel-m2223-5p	7	-	UUGGAGAGGGCAAGGCCCUAC	-	37754701	37754792	CCUCUCCUCUUUGGAGAGGGCAAGGCCCUACAAAUUCAAUUUCAAAAAUUUGUAUGUAUGGCGUGCUUUCUUCAAAGGAACAGGGGCGAGGC	tag36343612_381
Novel-m2224-5p	7	-	UUCCGUUCCUAAAUAUAAGUC	-	40977679	40977848	ACUAUACUCCUUCCGUUCCUAAAUAUAAGUCUUUUCAGAUGUUUUAUUGAAACUACAUACGAAUGCAUAUGGACAUAUAUUACAGUAUAGGUUCACUUAUUUUGCUCAGUAUGUAAUCAUGUAAUGAAAUCUCUAAAAAAAGUAAUAUUUAGGGACAGAAGGAGUAUAAG	tag31324474_99
Novel-m2225-3p	7	-	GUUCAAUAAAGCUGUGGGAAA	UUCCACAGCUUUCUUGAACUG	52552120	52552245	GUGUGGCCCUCUUUGCUGUCUUCCACAGCUUUCUUGAACUGCAUCUGCAAUUGGUGGAUGAUGGAUUCUACCGGCAAGAUCUGCAGUUCAAUAAAGCUGUGGGAAAUUGCAGAGAGAGGCCAAUUG	tag13371334_12228
Novel-m2226-3p	7	-	CUUAUUAUGGAUCAGAGGGAG	-	62007062	62007169	CAUUGGAUAUUUCAUGCUGCCUCCAAUCCAAAACAAGUGUCAUGCUUUUAGUUAAAAUUUAAACUAAAACCACGUUGCUUAUUAUGGAUCAGAGGGAGUAUUUCAAAU	tag2338556_6
Novel-m2228-3p	7	-	GACUUAUAUUUAGGAACGGAG	-	70834793	70834961	UCUUUACUCCCUUCGUUCCUAAAUAUAAGCCUUUUUAGAAAUUUUACUAAAGGGCUACAUACGGAGCAAAAUGAAUCUAUACUCUAAAGUAUCUCUAUAUACAUCCGUAUGUAGUCCCUCUAGUAAAACAUCUUAAAAGACUUAUAUUUAGGAACGGAGGGAGUAUCAU	tag8556447_1125
Novel-m2231-3p	7	-	UCCGUUCCUAAAUAUUUGUCUUU	-	91258194	91258287	GUAGAAAUAGAAGGGGGGAAAUGACAGGAAUGGACUGCCUGGCAUGUUGAAUACUACUCCCUCCGUUCCUAAAUAUUUGUCUUUCUAGAGAUUU	tag34311759_6
Novel-m2232-5p	7	-	CCUCCGUCCGGAAAUACUUGUCC	AUAAGUAUUUCCGGACGGAGGUA	91328389	91328514	ACAUGUACUUCCUCCGUCCGGAAAUACUUGUCCUAAAAAUACAUAUAAUAGAUGUAUCUACAAUUAAAAUAAGUCUAGAUACAUUCAUCUCUAGGAUAAGUAUUUCCGGACGGAGGUAGUAUGUUG	tag32030498_41
Novel-m2233-3p	7	-	AGUUGAGUCACUUAUUUUGGG	-	96866426	96866500	ACUCCCUCCGUCUCAAAAUAAGUGACUCAACUUUGUAAAUAUAAAGUUGAGUCACUUAUUUUGGGACGGAGGGAG	tag29498678_5
Novel-m2234-5p	7	-	CUAGACGGUUGAGGUCACCUC	-	97508236	97508317	UUUUAGCACCCUAGACGGUUGAGGUCACCUCGGAGCCAAAAUCCAUUGUGGUGAAGCUUCAUGGUGUUGUUGGGCGCCUUCA	tag8411077_8
Novel-m2236-3p	7	-	AGUAUCGUGAUACAGAGGGAG	-	121734871	121734972	UUUACCACAUACCCCCUCUGUACCUAAAUACUUGUUGUUAGGGAACACUAAUACAAGUACCCCCAACUACAAGUAUCGUGAUACAGAGGGAGUAGUAAUUUU	tag13684839_11
Novel-m2237-3p	7	-	UUAUAUUUCUUUAUGGAGGGA	-	126645954	126646053	CAUGUAGUACUCCCUCUGUAAAGAAAUAUGAGAGCGUUUAGAUCACUACUUUAGUGAUCUUAAACGCUCUUAUAUUUCUUUAUGGAGGGAAUACAAAGUA	tag17553257_6
Novel-m2238-5p	7	-	UCCGUCCCAUAAUGUAAGAGC	-	129328701	129328788	AUAUACUCCCUCCGUCCCAUAAUGUAAGAGCGUUUUUUACUCUAGUGUAGUGUAAAAACACUUAUAUUAUGGGAUGGGGGAGUAUAUU	tag29750417_8
Novel-m2240-5p	7	-	UUUGUCGGAGCAGCGUGCCUGG	-	138219811	138219881	GGCAGCCCCGUUUGUCGGAGCAGCGUGCCUGGCCUCAAGCCCGCGCGCUCCUCCGCCGAACGGCGCUAUCU	tag9677032_10
Novel-m2241-5p	7	-	CCGUAAACUAAUAUAAGAGCGUU	-	147130039	147130128	AGUACUCCUUCCGUAAACUAAUAUAAGAGCGUUUAAAUCACUAAAAUAGUGAUCUAAAUACUCUUAUAUUAGUUUACAGAGGGAGUAUUA	tag32726073_11
Novel-m2242-5p	7	-	AUUGCUCGAGAUACAAAAAUG	-	147761986	147762124	AAUCUAAAACAUUGCUCGAGAUACAAAAAUGAUCAAUUUGACAUUAAUGUGCUAAUGGACCAAAACUGAAGCCCAACUUGUGUUACGUACUAUUCGGUGUCAAAUUUAUCAUUUUGUAUCUCAAGCAAUAUUUAUAAUU	tag336271_34
Novel-m2245-3p	7	-	UUUUAUAUUUCUUUACGGAGGG	-	164446110	164446212	UGGUUUACAAUGUACUCCCUUUGUAAAGAAAUAUAAGAGCAUUUAAAUCACUAAAGUAGUAAUCUAAACGCUUUUAUAUUUCUUUACGGAGGGAGUAGUUCCU	tag10824182_22
Novel-m2248-3p	7	-	GACAAGUAUUUCCGGACGGAGGG	-	166579840	166579967	AAAUCGUACUCCCUUCGUUCGGAAAUACUUGUCCUAAAAAUGAAUAUAAUGAAUGUAUCUAUAACUAAAAUAAGUCUAGAUUCAUUCAUUUCUAGGACAAGUAUUUCCGGACGGAGGGUAAUCAUUUU	tag14325485_74
Novel-m2249-5p	7	-	AGGGCCUAGUGUUGAUAUUGGUA	-	184810254	184810392	UGGGUCCUGAAGGGCCUAGUGUUGAUAUUGGUAAAUCUUGUGCAAUUGGGUGCGCUGAAAUGAUGGAGAACAACAGGGAACGAAGGAUUGCUCUUAUCGCAGCCGGAUCAGCUGCUGGAAUUGCUUCAGGUAUACCUAA	tag22446490_3
Novel-m2250-5p	7	-	UUUUUUUGGCGUCCAAGGUGC	-	186818077	186818307	CGAAUCUAAAUUUUUUUGGCGUCCAAGGUGCUUGUGUGCGUGCAAUUUUUUGUAGUGUUUGGACUUGUAGAAGCUCGUGAAGAAAAUAAAAAAAUUGUCUCGGAAAGAACUUUGAAAAAAAUGCACUAUUCUGUUUUUUUGCUAGAGGUCCUCGCAUGUCAUUUGUUCACAAAAACUUGCAACCACCUUGCGUACCCAUGGCUCUUUGAUGCCAAAAUAAUUUAUAUUUGU	tag3867539_40
Novel-m2251-5p	7	-	UACAAAGACUUAUAUUUAGGAU	-	227709814	227710086	GUGAAAUCUGUACAAAGACUUAUAUUUAGGAUCGGAGGGAGUAUAUCUUUAUUCAAAACCGAAAGACACAAACUAUAACUCAUACCUCAAGCCAAUGUGGAAGGCCGAAGGAUGCCCUUGGAAUAAAAUCAGAUUUCGUUCCGUCCUGCUGGCUUGUCGACUGGCCUUCACAUAAGAUUUCAAAAGCAGACUUUUUUGAUCCACAGUUAUUUGUUAUUCGAAGGACAACAGUUUCCUCGUUUUCCAAUAUAAUGUUGUUUGUGCUGAUUAUAG	tag5879361_5
Novel-m2253-3p	7	-	GCUCGUAGGGUGAAAGAAACA	CUUCUUCCACCUGAUGAUGCUU	247139871	247139940	AGGGGCGAGCUUCUUCCACCUGAUGAUGCUUUGGAUAUAGCUCGUAGGGUGAAAGAAACAUAUUGCUAUA	tag2848590_4
Novel-m2256-5p	7	-	UGUCGCUGAAAUGGAUGUAUC	-	250323277	250323357	CCAUGUUACUUGUCGCUGAAAUGGAUGUAUCUAGAUGUAUUUCAGUGCUAGAUAUUUCCAUUUGAGCGACAAGUAAUAUGU	tag17065456_22
Novel-m2257-5p	7	-	UCCGUUCCUAAAUAUAAGACC	-	250718693	250718860	AAAUACUCCAUCCGUUCCUAAAUAUAAGACCUUGUAGAGAUUUCAUUAUAGACUACAUACGGGAUAAAAUAAGUGAAUCUACAUUUUAAAAUAUGUCUAUAUACAUUCGUAUAUAUACCAUAGUGCAAUUUCUACAAGGUCUUAUAUUUAGGAACGGAGGGAGUAUAA	tag22682576_859
Novel-m2258-5p	7	-	UUAAAUAACAUUCGAGGAGCU	-	256239741	256239856	AGUUUGGUGGUUAAAUAACAUUCGAGGAGCUCUGUACAAAAAUGAUUUUAACUAAUUUUCAAUGAUUUUGUCUUUUUUGUACAGAGCUCCUCGAAUGUUAUUUGACCACCAAACUU	tag36588963_97
Novel-m2259-3p	7	-	UAUGUAGUCUAUAUUGAAAUC	-	258722386	258722498	GUCUUUUUAGGGAUUCCACUACAAACUACAUACAAAUAUAUAUAGACAUACUUUAGAGUGUAGAUUCACUCAUUUUACUUUGUAUGUAGUCUAUAUUGAAAUCUCUAGAAAGA	tag8964550_5
Novel-m2260-5p	7	-	UUUAUCAUGAGAUCACAUUCG	-	260519903	260520065	UUUGUAAAUUUUUAUCAUGAGAUCACAUUCGUGUAAGGUGUGGUAAAAAAAUACAAAAUCAGUGUUUCAAAAUGUUUUGGAAAGUAGCAUUUUCAGAGCAUCAUUUUUGUUUUUUUUUGUCACGCCUUCGUCGAAUGUGAUCUAAUGAUGAAAUAUUUCAAGC	tag8837265_12
Novel-m2261-5p	7	-	UUUCGACUCAAAAAAUAAGGCC	-	261540001	261540292	GUAUCUACCCUUUCGACUCAAAAAAUAAGGCCUAUAAUUUUGUUGUCAAGUCAAAUGAUUCAAAGGUUCAAAAAGUCAAACGAUUCAAUGUUGACCAAGUUUGUAAAAAAACAACUAUAGACAGGUACACCAUAUAAUUAGUGUCAGUACACAAUUGAAUAUAUUCUUAUAUUAUUACCCCUAAGUAUUAUAGUUGCUUAUACUUUUUCCUACAAACUUGGUCCAACACUACACUGUGUGACUUGAUAGAAUGUUUAUAGGCCUUCAUUUUGGAGUUGGAAGGGGUAAUAUA	tag34418027_23
Novel-m2262-5p	7	-	UACCUAGGUUCGGGGCUCUCCGG	GUGUGGGUGUGUGGCUUGGGAUGUAAG	262687257	262687541	UGUAGUGGUUUACCUAGGUUCGGGGCUCUCCGGAGAGAUAAUACCCCUACUCAUGCAUGUAUGUAUAUGAGGUGUAUUUGCAGUACAGGGUUGCUCUUGGAGCUGUAUUAGACGAGGAAGAGGGGGAAUAGUUCUCCUUUCCUUGGCCUCAUGUAUGAGUCUGAGAGUGUGUGGGGGAUGAGAGAAUGUGAGGGGAAGAAGAAUAGAUGCCAUAUGUGGUUGGCAUGAGACCCCUUAUAUGGGCAAGAGUGUGUGGGUGUGUGGCUUGGGAUGUAAGCUAUAGUG	tag3958187_5
Novel-m2263-5p	7	-	UGUUUGUUCUUUUGUGUGGAG	-	272308257	272308507	GGUUGCAAGUUGUUUGUUCUUUUGUGUGGAGCCACUAAAUAUGGUUGCGGUUGAUAUUCCUAUUUGUUCGAUAACACUUGGUUUGAUAACUGAGGGAAAUACUUACCCGCUUUAUGUUGCGAUAACCCGUUCCUCUUNNCAGAAAACCCAACGCAGAUCAUGAGUAUCAGGAAGGAAUUUUGGCAUUGUUGGCGGGGAAUAUCACCACCAACUACCAAGUAACUCCACAAAAAAAUUAGUCAGUUGUUCCU	tag31749590_5
Novel-m2264-3p	7	-	UUGUAGGAAUGUUAUUUUAUG	-	273091974	273092104	AAAAAUUUGGUAUGAAAUAACAUUCCUACAAGUGGUGCCAAAAAAAUGAUACAUUGAAAAUGCGCUUUUAGGAGGAUCGAUUUUGUUUUUUUGUCAAACCUUGUAGGAAUGUUAUUUUAUGCCAAACAAUU	tag4498139_22
Novel-m2265-3p	7	-	ACCCAGGGCCUCCCCAUUUU	-	277406619	277406838	UUCCCACGCAGGCAUGGGGCAGGUCUGGGGUUCAAGACCCAGCGCCCCCUUUUAAUCUGGGGUUUUCCCCUUUGCUGUCGAUGUGUGGCAGAGAUUGCAUAAGAGGGUUUACCCCUGUGAUAGUGCAGCUAAACCGCGAUAGCCCAGUGGUGCAUGUGUGGAGCAAUGUCGUAGGAGGUUGUGGGUUCGAACCCAGGGCCUCCCCAUUUUUGCUUUCCUU	tag3875865_5
Novel-m2267-5p	7	-	UUACUUGUCGCUCAAACGGAUG	-	279012850	279012940	AGGGAGUAUAUUACUUGUCGCUCAAACGGAUGUAUCUUGACGUAUUUUAGUGCUAGAUACAUCCGUUUGAGUGACAAGUAAUAUGGAUAGG	tag8424935_213
Novel-m2268-3p	7	-	UCGCUUGGGCCAUAUUUUGAAG	-	279220305	279220597	AACAUCUCCCUGGAGUUAGCUGAUGGAUUCAAGUUUCAUGUUUGGACAAAUAUCAUUAUGAAUGUUAUUUUGGACAUGGCAAGUGUGCCAUAUGGUUUAAUAAUGCUUAUGUGGGUGAUGCUUUACUUCACAAUGACAUUUAUUUAUUAUCACUGCGUGAAAAGUGUAUUAUGUGUGUAAUGUGAAUGAGCAUAUUUCCGCGUCAAACAAAGAACAAAAGAAAAGAAAGAGAACUCAUGACUCAUUGAAAUUAUGGCAGUGUCGCUUGGGCCAUAUUUUGAAGGGGAUAAUAG	tag6823758_17
Novel-m2270-3p	7	-	ACACUUAUUAUGGAUUGGAGG	-	282242283	282242385	UAUACUACUCCCUGCGAUCCAAUGUAAGUGUCGCGGUUUUGAGCUCAGGUUCAAUCUCAGUUCAAAAGAGCAACACUUAUUAUGGAUUGGAGGGAGUAUCAUA	tag32064081_94
Novel-m2271-5p	7	-	AUGAUCCGACUGGUCGAAGGU	-	282325357	282325508	CGUCAGUUGGAUGAUCCGACUGGUCGAAGGUGAUGGCAAUCUACGACCACUUNNNAUAUGUUGGGGCGGAAGGAGCUGCCAUGUUGACUUAUCGGUUGACCACCUUUAGUCGACUCUUACUUUCGACAUCAGCAAAGAUCAUCAGAGUGGCA	tag32166543_50
Novel-m2275-3p	7	-	GGGAGCUGCUGCUGAAUGGA	CUAUUCGGCUUCAGCUCCCG	290703253	290703344	CACCAUCACCACCAUAAGCACUAUUCGGCUUCAGCUCCCGACCUCGAGGAAGGGGAGCUGCUGCUGAAUGGAGAGGCAGACAACAGACGGGA	tag24394755_4
Novel-m2276-5p	7	-	UGUGUAAAGAAAUAUAAGAUC	-	291386384	291386473	UGAUACUCCUUGUGUAAAGAAAUAUAAGAUCGUUUAGAUCUAGAUCACUAGAUCUAAAUGCUCGUAUAUUUGUUUACGAAGGGAGUACUA	tag21986244_7
Novel-m2277-5p	7	-	AGCAACAAUCCCGCAUGGCGC	ACCGUGCAGGCUUGUGACUCC	292795961	292796040	GCCACGAAGGAGCAACAAUCCCGCAUGGCGCGCCCACGGGGUAGGGUGCACCGUGCAGGCUUGUGACUCCCUCGCGUGCC	tag21155012_6
Novel-m2279-3p	7	-	AAUCGACGCGCCGGUCGCCCCCU	-	297373467	297373662	UGUGUGUGCAACAAUAAAACGGAACUAGUGCAAAAUUGGGGUGACUCGGUAUCGAACCCUACAUCUGCUGCAGGUAUGCAUGCGUGGUUGACCAGAUCGGCUAUGCUCGUUCGUGUGAUAGCUGGGCAGGGGAUUUCAUCGUUUCCCACCCGCGCGCCGGCUGAAUCGACGCGCCGGUCGCCCCCUGGCGCGCGCG	tag1738506_7
Novel-m2280-5p	7	-	UUAGUAGGUCUAGCAUUUUUGGU	-	306243750	306243842	UAAGUAAAAUUUAGUAGGUCUAGCAUUUUUGGUGUUUAGUGCGGGGUUGUUGUCCGAAGUGGGCUAGGAAGCUAGGCCCCUAGGUUGUUUCCU	tag21159884_1
Novel-m2285-3p	7	-	AGACUUAUAUUUAGGAAAGGA	-	311871475	311871613	UUUUACUCCCUCUGUUCCUAAUAUAAGUCUUUGUAGAGAUUGCAUUAUGGUUGUAUAAGGAGCAAAAAAAAUUUGCUUCGUAUAUAGUCUAUAAUAAAAUAUCUACAAAGACUUAUAUUUAGGAAAGGAGGGAGUAGUU	tag6361787_15
Novel-m2294-3p	7	-	UUUUUGUACAGGUCGCAUUUC	-	331860078	331860198	AAAUACGUUGUAAUGAGGGCUGUGCAAAAAAAAAAUCUAAAUUUUUUUAACACAUGUUACUAUUCAUCAUUUCAGAUCAUGAAUUUGUCUUUUUUGUACAGGUCGCAUUUCAAACUUUUUC	tag924599_8
Novel-m2295-5p	7	-	ACAUUUAUUUUGGGAUGGAGG	-	333961286	333961394	CAAAGUCGAGACAUUUAUUUUGGGAUGGAGGGAGUAUUAUCUAUGAAAUGCUUGAUUCUGAGUACACAUUUCCCUUCCUACACACCGACCGUAGAUGUCCUCAGCAAUA	tag36328510_68
Novel-m2296-5p	7	-	UUACGGGCAUCCUUGAAGAGAGU	-	337855907	337856017	UAAAAUGAACUUACGGGCAUCCUUGAAGAGAGUAUGCCAAUAAAAACAAGAUUGCAAUACCUUGUGAGCAGUUCUAUCCUCCGCAUGAUGUCCUCCAUAAGCUUCAAAGUG	tag34124518_3
Novel-m2298-3p	7	-	UGAUAGCCCAGUCUCUCCAGA	-	371231583	371231706	UCCUUAUGGUGUUUGGCAAAGUACUGAUGCUUCAUUAUGAAAUGUAGACCACAACAAUGCUUCUUCCAAGUGACGCUGGCAACCCAUCAUCUAUGAUAGCCCAGUCUCUCCAGAUAUACAAGCA	tag32880564_3
Novel-m2299-5p	7	-	AAAACCCAACAAGAUCACGAG	-	390369443	390369556	AUCUUCGCGGAAAACCCAACAAGAUCACGAGUAUCAAUGGCACUCUCAUUGUCACACUAGAGAGGAACAUUCUUCACGUUGAUGUCGUAGUCCUUGAGGGUUUUCUUCAUCCAU	tag19075933_11
Novel-m2300-3p	7	-	UUUGUGAAUGGAGGGUGUAGU	-	437798547	437798724	ACCGCUUAUGUAUUACUCCCUCCGUUCACAAAUAUAAGAUGUUUUAACUCUUUUCUGGAACUGAUGUAUAUAGACACGUUUUAGUGUAUUUAUUCACUCAUUUCAGUCCGUAUGUAGUCCAUAUUAAAAUGUCCAAAGCAUCUUACAUUUGUGAAUGGAGGGUGUAGUAUGCAGUGAA	tag7063818_9
Novel-m2301-5p	7	-	AAUUCUUGUCUUAAAUUUGUC	AAAAUCUAAGUCAAGAAUUUU	453738299	453738410	UUUGUCUUAAAAUUCUUGUCUUAAAUUUGUCUAGAUAUAAUUGUAUCUAACACUAAAACGUAACUAGAUACAUCUGUACUUAUAAAAUCUAAGUCAAGAAUUUUAGGACACA	tag35151882_6
Novel-m2302-5p	7	-	UUGGUUAUUUCGGUUCGGGUAGU	-	454364719	454364858	UUCGAGUAUUUUGGUUAUUUCGGUUCGGGUAGUUCGGGUUAUGGGUAAUUCAGUUACUCACACAUGAGAACCAAACAAUUUUCUGCCAAAAAAAUACCCGAACCCAAAUUACCCAAAAUUUAGGAUCGUGUAAUUCGGGU	tag36087340_6
Novel-m2303-5p	7	-	UUUCCCAUGCGACGUUCCCCAAC	-	459280136	459280369	AAAAUUGUUGUUUCCCAUGCGACGUUCCCCAACAACGAAAGGGUGCAAGGAGGAGUCGUGCUGCUUGCGGGUAACAGGGUUGAUGGCGGCGGUAGCCGCAUCGCUGGCGAAGUGUUGGCGACCGUUGCGGCCAGCAGGCGCGAUCAGGGCGAGGCGGGCCGCCGGAGCUCGGCACACACACGACGAGCGUUGGCCAUAGGGUUGGUGGAGCUGGAGCCGGAGAACAGUGUUGCA	tag3037361_8
Novel-m2304-3p	7	-	UUAACGACCUAGAUACACGUGUC	-	469620584	469620767	UUUAUAAGGCAUGCAUGUUUAUCUAGUUCGUCAAUUUAACUUAUAUAAAAUAUAUUGUUUAACAUAAAAAUUAUAUUAUUAAAAAAUAUAACAUCUAAAGUUUUUAAUGAUAUAUUUUUUGUAAUAUAUGUUUCUCAUUGAGUUGGUCCAAUUAACGACCUAGAUACACGUGUCGGACUUAUAA	tag34663657_5
Novel-m2307-3p	7	-	UGUGUGUGUGUGUGUGUGUGUGU	-	472578725	472578937	GGCACAACACACAUGACGAUGAUCUACCCAGGUUCAGGCCCCUCCGGUGAGGUAAAACCCCUAGUCCCGCCUGUGUGACUAUAUGGGAAUCACAAUGCAAAGGGUGCUCCUUGAGCUGUUCGUGAGGAGGGGGACAGAGCUCUAGCUGCUCGCCUCGCUGCCCCAGUGGUGUUUCUCUGGUGUGUGUGUGUGUGUGUGUGUGUGUGUGUGUGU	tag8575717_7
Novel-m2308-5p	7	-	UGGACAUCUGAGCAGCUCUUGG	-	474041736	474041871	UCAUCUUAGUUGGACAUCUGAGCAGCUCUUGGUAGAAAAGACAAAUCGGGUCAAAAAAGUUCGUAAAAAAUAUACCUUUUUUGCACACCUAGAUUUAUCUAUUUUGCUAAGAGCGCCUCGAAUGUCCAAAUGAUAU	tag14943805_76
Novel-m2309-3p	7	-	UAUGUAGGAUCCAAUAUGGGC	-	474290704	474291048	UGGGUUGGGUGUUUGUUGGGUUGGCGUGAAUGAAGACUAGGAUUUGUCACUNCGUGUGAUGGAGAGGUAUCUCGCGGCUCACUUGAUAAUACAACAUCACAAUAAGCGUUGCAAGCAAUGUGACUAAAGAGGUAGCCACGAGAUAUUGUAUUACAGAAUGAGUAAAGAGAUUUGCCGGUAACGGUAUUGACCUAGGUAUAGAGAUACCAACAAUAGAAUCCCGCAGAAGUAACAUACCGAAGAACCAUGGAAACAGUAUACGGGAUUAACUGAAUCCUUGACAUAGAAGUUAGACCGUUAAGAUCUUCAUAUAAUAUGUAGGAUCCAAUAUGGGCAUCCAUAUCC	tag33900013_9
Novel-m2310-5p	7	-	AAAAAAUGGAUCGGAGGGAGUA	-	474836718	474836952	AGAAGCAGAGAAAAAAUGGAUCGGAGGGAGUAUGUCUAUAUAUACCCGUAUGUAGUCUCUAGUGGAAUCUCUAAAAGACUUAUANUUAGGAACGGAGGGAGUAGAUACUAUGUACCCAUUGUGCUGUGAUGCCUCCUUGUCAGCUAAUCUUGUGAAUUUCGUUAAAUAAUCAUUUGAUGUAUAUAAGUUAUAUCUUUCCUUCUAUUUAUUUUUAUUUUUAAUCCUUUUGUUUCUA	tag22085978_151
Novel-m2311-5p	7	-	GGAAUGUUGUCUGGCUCGGG	CGGACCAGGCUUCAUUCCCC	474953017	474953183	CGUUUUGAGGGGAAUGUUGUCUGGCUCGGGGUUCUCUUUCUUUCUCUCUCCCUCUAUCUUCCUCCCCUCGGUCGAUCCCUCCAUGAUCAGAUCAAAGAUCCGAUGAGGGGGGAGAGGAGAGUGAACGUGCGUAGAUCUCGGACCAGGCUUCAUUCCCCCCAAAGACA	tag2273317_1206
Novel-m2312-5p	7	-	GUGCAGUUCUCCUCUGGCAUG	UGCCAAAGGAGAAUUGCCCUG	482154718	482154826	GAGAAUCACAGUGCAGUUCUCCUCUGGCAUGGAUGCCAAUGUAGCAGGUCCUAGACAAGGGACUAUGGUAUCGCCGUCCCUGCCAAAGGAGAAUUGCCCUGCCAUUCAG	tag19938205_21
Novel-m2313-5p	7	-	UUAGUUGUCUUAGAUUUGUCU	-	494076269	494076382	CCAUCCUGAAUUAGUUGUCUUAGAUUUGUCUAGAUACAGAUGUAUUUAGACAUAUUUUAGUGUUAGGUAAAUCCAUAUCAAGACAAAUCAAAGACAACUAAUUGGAACGGAGGU	tag14347269_6
Novel-m2314-3p	7	-	UUAUAUUUAGGAACAGAAGGAGU	UCCCCCCGUUCCUAAAUAUACGU	498738244	498738422	GGUACCAACUACUCCCCCCGUUCCUAAAUAUACGUCUUUUUAGACAUUCCAUUAUGGACUACAUAUAGAUGUAUAUAGACAUACUUAGAAUGUAGAUUCACCCAUUUUGCUUCAUAUAUAGUCCAUAGUGAAUUCUCUUUAAAAACUUAUAUUUAGGAACAGAAGGAGUAGAAGAAAAU	tag36440537_3
Novel-m2316-5p	7	-	AUUGACUGUAGCUGGAAUGAG	-	508721684	508721778	UCCGUCCGGAAUUGACUGUAGCUGGAAUGAGUGUAUCUACACACUGGAACGCGUCUAGAUACACUCAUUUCAGCAAUAGUUAAUUCUGUAUGGAG	tag1360934_69
Novel-m2318-5p	7	-	UUGGAGUGGUGUCUUGUGGACA	-	517972924	517973002	CCUACCUAAAUUGGAGUGGUGUCUUGUGGACAAUGAUAAAGUGUUGCAGAAUCUCAGACACCUCUCUGUUGCUGGCUGU	tag34619397_4
Novel-m2319-5p	7	-	UCCGUUCACUAUUAUAAGAUG	-	533873820	533873978	AUUUACUCCCUCCGUUCACUAUUAUAAGAUGUUCUAACUUUCUUCUGAAUCGGAGAAUUAUAGAUGCGUUUUAGUGUGUUUGUUCACUCAUUUCAAUCCAUAUGUAAUACAUAUUAAAAUAUCCAAAAGGUCUUAUAAUAGUGAACGGAGGAAGUAAUG	tag35267073_29
Novel-m2321-3p	7	-	GGGGAGCCUUGGCGCAGUGGUA	-	536725031	536725305	UGUAAAUUGGUCUCUAUUGCGCUGCAUCCUAUAAAUACAGGGAAAAUAUGAAAACUGUUAAUUGUAUUUGUGCAUAAUCCGUGCAGAGGUAAUUUAGACAAACAAGCAAAAUAUAAUGUUGUCUGACAUAACGUUGUUAGCAUCAGAAUAUUAGGUAGUAAUCGUUUUCUUUUGUCAGCAGUACCAUAUCAUAAAAUCACAAUACUAUUAUAAUUUUCAUGAACUAUAAUUUUGCUUAUAGAAGGGGAGCCUUGGCGCAGUGGUAAAGCUGUUGC	tag2134752_50
Novel-m2322-3p	7	-	UCCGUCGUAGUCUAGGUGGUUA	-	536929906	536930224	UCGGCUGCUCCUUUCUCUUCGACACGGCAGCGCUGCGCUGCCCUGCGAGGAAGCUUUUAAUCUGAGAGAGAGAAAAAAUACAUAAGUACGCGUACAUGCAAAGCUUGAAGCCACUAGCCAGUCUAAGUUUCGGGAGGGGAAAUCGUAUUUUUAUGCGUGUACGCGAUCGUUUUACUGAAAUGGAUCUGUGACCUGGCUCCAUGAUCAUGAGCUGGAUGGACUGUUUGCAUGUAAUGCCUGUGAAACGGAAAGAUCUAAUUGGCUAGCUAUUAUGCAACAGUCAACCAUCCGUCGUAGUCUAGGUGGUUAGGAUACUCGG	tag12499365_28764
Novel-m2324-5p	7	-	GUGCUUGGUGAGCUCAUGCUUC	-	542578545	542578880	CCACACCAAUGUGCUUGGUGAGCUCAUGCUUCAACGGGUCACACGCGAUACUGAGAGCACUUGUGUUGUCUCACAGUAAGAGAGUCGAUGUAGUAGGAGGAACACCAAAGUCCUCGAGUAACCAUCGUAACCAUAUCACCUCAGCCAUCAGCAUAGCCAUCGCACGCAACUCAGCCUCGAUACUCGAACGAGAAACUGCAGUCUGUUUCUUGGUCUUACUGGCAAUAAGAGAGCCACCAAGAAAAACACAGUAAGCAGAUAGCGAGCGGCGAUCAGGGGGAUCACUAACCCACGUAGCAUCAAAGUAGGCCUCGAGUUCGAGUGAGCUGGAGUGGG	tag7411460_9
Novel-m2326-5p	7	-	AAGCAAAACCGUGCCUCUCGAGA	UCCGAGAGAUAUGACCGUGCUCAC	558516552	558516689	CCUCUCAUGGAAGCAAAACCGUGCCUCUCGAGAAAGGAAAAAAUGUGUUAUUCUGGUUUCCGAGAGAUAUGACCGUGCUCACGAAAGCAAAGCCUGCUUCUCGAGGAAAGGGCGAAAGCAAAGCCUGCUUCUCGAGGA	tag29219732_5
Novel-m2327-3p	7	-	UCUUAUAUUUUGGUACGGAGG	-	562400675	562400752	AGUACUACCUUCGUAUCAAAAUAUAAGACAUUUUUGCCUACAGAACGUCUUAUAUUUUGGUACGGAGGUAAUAGUAAU	tag16637112_195
Novel-m2328-3p	7	-	GCGUGCAAGGAGCCAAGCAUG	UGCCUGGCUCCCUGUAUGCCA	562988490	562988613	AGUCGUGGUGCGUGCUUGCGUGCCUGGCUCCCUGUAUGCCACUCAUGUAGCCCAACCCGCGGCGUGAUUGGAUGCUGUGGGUGGCGUGCAAGGAGCCAAGCAUGCGUACAUACAUGCCUCCUUC	tag34492753_8374
Novel-m2329-5p	7	-	GUAACACUGGAAAGACAUGGC	CAUGUCUUCCCAGUGUUACAU	565563303	565563373	CAGUUGCCAUGUAACACUGGAAAGACAUGGCAACUGACUGCCAUGUCUUCCCAGUGUUACAUGGCAACUGA	tag32227188_9
Novel-m2330-5p	7	-	UCUCUACUUUGACCAAACUUAUA	-	570929706	570929878	AGUUAAAGUAUCUCUACUUUGACCAAACUUAUAGAAAAAGUAUCAACAGUCACCAUACCGAAUCAAUGUUGUUAGAUUCAUUACGAAAUGCAGUUUCAUGGAAUAUAUAUUUGAUACUCUGGAUGUUGAUAUUUUUUAAUAUAUAUUUGGUCAAAGUUUGCAUAGUUUGACUU	tag9473782_8
Novel-m2331-3p	7	-	ACUGGAUCACAUCAUUAGGAGA	-	572025009	572025102	CUAGCUCGUUGAUCAAAGAUGGUUAAGUUUUCCUAGUUAUAGGCAUGAGUUGUCAUUUCACAACUGGAUCACAUCAUUAGGAGAAUGAUGUUAU	tag19398971_12
Novel-m2332-5p	7	-	UGAAAUCAUUCACCGCGGGUC	-	572033563	572033717	CCUAAAAGUUUGAAAUCAUUCACCGCGGGUCCUAUAUGUGUAAUUUAACUGUGACUUUUAGGAUCUACUUGACACUUUUGGAAUACUUUUAGGAGCUGCAGUGAACGAUUUACACACAUUUAGGACCCGUGGUGAAUGGUUUUAAACUUUUAGGA	tag13581882_681
Novel-m2336-5p	7	-	AAAUUCUUGUCUUAGGUUUGU	-	587346421	587346537	CUUCGUCCCAAAAUUCUUGUCUUAGGUUUGUUUAGAAAUGAAUGUAUCAAAAUACUAAAACAUGAAUAGAUACAUUCAUAUAUAGACAAAUCUAAGAUAAGGAUUUUGGGACGAAGG	tag18143047_28
Novel-m2337-5p	7	-	CUCCAUCCCAAAAUUCUUGUC	-	587446492	587446657	UUAAUACUCCCUCCAUCCCAAAAUUCUUGUCUUAGAUUUGUUUAGAAAUGAAUGUAUCAACUUAGAUUUGUUUAGAUAUGAAUGUAUCUAUUCAUGUUUUAGUAUUUUGAUACAUUCAUUUCUAAACAAACCUAAGACAAGAAUUUUGGGACGAAGGGAGUAUACA	tag9362538_13
Novel-m2338-3p	7	-	AACCAAAGCUGGCAUACCUUC	AGGUGUGCCUAGCUUUGGUUGU	589580760	589580879	CUCGAAACCUAGCAUAUUGAAGGUGUGCCUAGCUUUGGUUGUAAGUGUUGUGGAAUAAGUGGAAUUCCGUAACUCAUGCAACCAAAGCUGGCAUACCUUCUAUGUAUGGCAUAAGGUUCA	tag11219272_43
Novel-m2340-3p	7	-	CUUAUUUUGGGACGGAAGAAGUA	CUUCCUCUGUCCUAAAAUAAGUG	589890053	589890174	CUAUAAAUUACUUUGUACUUCCUCUGUCCUAAAAUAAGUGUCUCAACUUUAUANNNGCUCUAGUAUAAAAUUAUACUAAGCUCAAUACACUUAUUUUGGGACGGAAGAAGUAUAUUUUAUAA	tag13914156_5
Novel-m2342-5p	7	-	CUCCCUCUCUAAACUAAUAUA	UAUUAGCUUACGGAGGGAGUA	590641408	590641508	UAAUAUGGUACUCCCUCUCUAAACUAAUAUAAGAGCAUUUAGAUCACUAUUUUAGUGAUUUAAAUGCUCUUAUAUUAGCUUACGGAGGGAGUAUUAUAUAU	tag26081152_5
Novel-m2343-3p	7	-	UGCUCAUGGAGGAUUCAAGUG	CUUGAAUCCUCCAUGAUCUGC	593464299	593464474	CAUGGGGGCGUCACUUGAAUCCUCCAUGAUCUGCGAGCUGUGUGUUCGCUUGGUGCUCGCUCCAUUCCUUCCCAUCUUCGUGACACCAUGGCCGCCUCCGGCAGCGAAUCAGGUAGCACGGUGGACCCUAUCAACUGGGACAUGCUGCUCAUGGAGGAUUCAAGUGACCCCCCGAA	tag21472583_9
Novel-m2344-3p	7	-	AGAAGCCGCCAAAAGAACUGG	AGUUCUUUUGGCGGCUUAUGG	593580764	593580922	UUUUUUCAGUAAGGCCCAGUUCUUUUGGCGGCUUAUGGCAUAAGCUGCCCCCUCCCCAGUUUGUUUUAGAAGCCACCCCCACUAUUCGUUGAGGCUUAUUUCUAGAAGCCUAGGGGGUAGCUUAUUUUAGAAGCCGCCAAAAGAACUGGGUUGAAGUCU	tag3950764_10
Novel-m2345-5p	7	-	CGUAUAAGAUGUUUUAACAGUUU	ACUGCCAAAACAUCUUGUACUUU	593593489	593593569	UCUCGCCCUACGUAUAAGAUGUUUUAACAGUUUAAUUUGAAACUGCCAAAACAUCUUGUACUUUUAAAAACAGAGGCAGUA	tag437286_5
Novel-m2347-5p	7	-	AAAAUAUGUCUUUGCCGUCUG	-	595248640	595248763	UAAAGUCGACAAAAUAUGUCUUUGCCGUCUGCCAUUUUAUUUACACACGGCAAAAUAUUUAUUUGUCGUCUGACAAUUUUUGUCGCGAGCAGCUGACAGCAAAGACCACUUUUGCCGUCUUUAU	tag1514093_5
Novel-m2349-3p	7	-	UCCGUUACUAAAUAUAAGUCU	-	599374128	599374326	GGCAGUAGGGAGUGAUGUGUGUAGUGAGAGGGGGGGGGGGGGGGAUUGAGUUGGAUGUCGUGGACGCGGCCCCAUCACCGAUCAUUUUUUUUUUCUCAAUCAAUCAUGUGCAAAUAAUUAGACAUAUGAGGAAAAAAAAUAUGAUCAAGUAGAUAGAUAAAUACUUCCUCCGUUACUAAAUAUAAGUCUUUUAAGAGAU	tag35609157_8
Novel-m2350-3p	7	-	UCACUUAUUUUGGGACGGAGGG	-	599450318	599450437	AACUACUACUCUCUCCAUUUCAAAAUAAAUGACUCAAAAAUGACUCAACUUUAUAUUAACUUUAGUACAAAGUUAAGCCACUUUUGAGUCACUUAUUUUGGGACGGAGGGAGUACAUACA	tag5412892_9
Novel-m2351-5p	7	-	UGAGGAAGGACUGCAUCAUC	GGAUGCACUCCUUCCUCAAG	600339328	600339438	AUGGCCGCCUUGAGGAAGGACUGCAUCAUCUGGAACGAUGGCGCACAGCGUGACCUGGUGUCGUAUCACCACCAAGUUCCAGAGGAUGCACUCCUUCCUCAAGGUGGCCAA	tag25742508_43022
Novel-m2352-3p	7	-	UAUAUUAAGGGACGGAGGGAG	-	600388739	600388846	ACAUAACAUAUAUUACACAUGUUCCUUAAUAUAAGGCGUUGUUGCAGUUCAAUUCAGGUUAAACUACAAAAACAUCAUAUAUUAAGGGACGGAGGGAGUAUUUUUGUG	tag25380940_7
Novel-m2353-3p	7	-	AAUGGAAAGGGGAGAAGCCCGGU	-	600400714	600400827	AUUGUCCCGAACUCGCUUCUUUCCCUUUCCCUUUCUCUACUUCUGGUUCAGAGAAAACUUUGUAUUUUCGUUAUGCUUUAUAAUGGAAAGGGGAGAAGCCCGGUUCGAAAAACU	tag16499242_8
Novel-m2355-5p	7HL_unordered	+	GGACUUAGGUGUGAGGCCAUCGC	-	4118102	4118235	CCUCAUGAAAGGACUUAGGUGUGAGGCCAUCGCAACUAGGUGGUGAUCUGCACGGUGUUGAACAGAAUCGAGAUACGAGUUUACACAGGUUCAUCCCCUGUGAUGGACGUAAAAGCCUACAUCCUGCUUUGGCG	tag24331047_5
Novel-m2356-5p	7HL_unordered	+	UUCAUUAGUAGACUACAUACG	-	4887170	4887281	UUCUAGAUGUUUCAUUAGUAGACUACAUACGGAUGUAUAUGGACAUACUUUAAAGUAUAGAUUCAUUCAUUUUGCUCUGUAUGUAGACACCUAGUGAAAUAUCUUAAAAGAC	tag14354396_15
Novel-m2357-5p	7HL_unordered	+	CCGUUUCUAAAUAUAAGUCUUUU	-	4967664	4967820	CAUACUCCCUCCGUUUCUAAAUAUAAGUCUUUUUAAAAAUUCUAUAUAUAGACAUACUUUAUAGUGCAAAUUUAUUCAUUUUGUUCCGUAUGUAAUUCAUAAUAAAAUCUUCAAAAAGAUUUACAUUUAAGAAUGAAUGGAAUAUAAUCGAGUGUGU	tag2170200_40
Novel-m2358-5p	7HL_unordered	-	UUAUGAAGUAGAGCUGUCCCA	-	1138927	1139073	GAACUGAAUUUUAUGAAGUAGAGCUGUCCCAAACAAGACCUUUAGGUCAUUUUCCUAAGGAAAAGUUUCUGAAAUUAUUGGGCCACAAAUAUAUGUCAAGAAAACUUUGUAAUAUUGAUAGCAACUACUCAUAUAGAUGCCUAGAAG	tag25244782_20
Novel-m2360-5p	7HL_unordered	-	CUCCGAUCCAUAUUAUUUGUC	-	1534765	1534862	UUGAUACUCCCUCCGAUCCAUAUUAUUUGUCUUAGAUUUGUCUAUAUCUAUAUCUAGACAAAUCUAAGACAAGUAAUAUGGAUCGGAGGGAGUACUAG	tag10685791_43
Novel-m2362-3p	7HL_unordered	-	UGAAAUAGGCAGAAAGGGUUU	-	2097735	2097828	UGACAUGCUAGAAUUUUCGUUUACUUAUUUCAGAAUAUUUCUUAUAGAAAUAUUUCAAAUAUUUGAAAUAGGCAGAAAGGGUUUUGGAGGGUUU	tag8647893_14
Novel-m2364-3p	7HS_unordered	-	AAUUUUGGGAUGGAGGGAGU	-	94061	94204	UGUUACAUACUCCCUCCGUCCCAAAAUUCUUGUCUUACAUAUGUCUACAAAUGGAUGUAUCUAAAUACUAAAAUGUGACUAGAUACAUUGAUAUCUACACAAAUGUAAGACAAAAAUUUUGGGAUGGAGGGAGUACAUGUGUAU	tag19006605_63
Novel-m2365-3p	7HS_unordered	-	AUGAAUUUUUGCAUGCAUGUA	-	231301	231492	GAUGUUUUUCCUACAUGUGUGCAAAAUUUCAUGGCGAAAUCACAUUUUUGGAUGUGUGGGCAAAAAAAACAACGCUUCAAAAAAAUUGUUUUUGGAAGCAUUUUUUAGCAUCAAUCUUGUUGUUUUUUUUUUGUCCACACCUCUAGGAAUGUGAUUUUAUUAUGAAUUUUUGCAUGCAUGUAGUAAAAACAU	tag26296377_14
Novel-m2366-5p	7HS_unordered	-	AAUUCUUGUCUUAGGUUUGUCUA	GACGAAUCUAAGACAAGAAUUUU	479999	480112	CCGUUUCCAAAAUUCUUGUCUUAGGUUUGUCUAAAAAUNNNNNUAUCUAAAUACUAAAAUGUGACUAAAGACAUUCAUAUCUAGACGAAUCUAAGACAAGAAUUUUGGGACGGA	tag12046157_49
Novel-m2368-3p	7HS_unordered	-	UAUAUUAGUUUACGGAGGGA	-	1918167	1918265	UGUAUGGUACUCCCUCUAUAAACUAAUAUAAGAGUGUUUAGAUAACUAAAAUAGUGAUUUAAAUGCUCUUAUAUUAGUUUACGGAGGGAGUACAAAGUG	tag20447330_13
Novel-m2370-5p	morex_contig_102600	-	AACGGCGAGUGGCAACGGAACUU	-	4810	4916	GGCGACAGACAACGGCGAGUGGCAACGGAACUUAAAUAGUAACGGCAAGUGAAACGGUACAGUGACGGCGAGCUGCUUGAGCCGUUGGAUGUAAGCGAUCCUAGCCG	tag29885439_5
Novel-m2371-3p	morex_contig_103370	+	AUACACUAGUGGGGACGGGGCCU	-	1416	1689	UGGGGGCAGAUCUUGUAUGUCGAGUUCCGAACUACUUCCGUCUAAUUACUCUAAGGCCUUACUAUUAUCUGGUGCAUGAUACAAUUCAACAUAAUCAUGAUGCGAAGCUCCAUUGCAUCCAAGAUGUAGUUGCAAGCACAUACAAAUGUAAAAAUAUAUAACAUAAUUGGUUCAAGAAACAAAUUUGAAAUUACAAUUUACUAUGGAAAGCAUGGAAGUUCAAAGAAAUUUCACGUAUUGUAUACACUAGUGGGGACGGGGCCUAUAGCCCCGG	tag12318121_9
Novel-m2372-5p	morex_contig_114276	-	CAUUUAUUUUAGGACGGAGGGAG	-	2388	2604	AAAUUUAAGACAUUUAUUUUAGGACGGAGGGAGUACGUACUUAAUUAUUUUAUUGUUGCAAAAUAGUUUUAGAACAUAAGUAGCAUAAUGUGAGUUUAAAAUUCCUUGGAGUUGUUCUUUUUGAUUGAAGAAAAAUUGGACAUGAGUAGUGAGGAGGACUCUCUUUCCACGUGUUGUUGCGGUAACUUUGUUAAAAAAUGAGUAAGUACUUAAUAAA	tag16347291_8
Novel-m2374-5p	morex_contig_125317	-	UCCAUUGUGACCAGCCUUACA	-	1894	2168	UAUGUUACUCUCCAUUGUGACCAGCCUUACAAACAACAUCAUCAACAACGCCAAAGCACGACUACCAACCAAAGUAACUCAGAACCACCUGACCUACACAAAAACUAACACAAACAAACCACCGAUGUGCAUGUGCUGAUGUGCAGUCAACCAGACCUGGAAGAGAUACACAUACAUCCACCGGUGUCGUGGUAUUUGGAGCAGUCACAGAGUCCAAUACCACUAACGAUCGAUGUCCAUGAAGAUGGUCUUGGUGGAGCCGUAAAAGUAACCAA	tag19726048_3
Novel-m2375-3p	morex_contig_131456	+	UCGUCCACCUGGUCAUGGCUU	-	566	652	CAUGGCAGCAAAGCUAAAGCCAAUGGACGCGGAUCUGGAGAUCAAACCAGCUAUCCUCGUCCACCUGGUCAUGGCUUCACUGCCCAA	tag16012923_12
Novel-m2376-5p	morex_contig_131647	+	AAAUAUUCAGUUGCAGAUCAUC	-	1793	1914	AAGACACAUCAAAUAUUCAGUUGCAGAUCAUCUCAUCUCAAUGCAAACAUGGGACACAUUAGAUUAUCAUGUCACUUUGUAGCUGAUUAGAUGUCUACAACUGAAUAUUUGGUGCAUGUCUA	tag35863786_6
Novel-m2377-5p	morex_contig_148706	+	CCUUCCGUCCCAAAAUAAGUG	-	182	290	AUAAAUUACUCCUUCCGUCCCAAAAUAAGUGCCUUAAAUUUAAUACAAUUUUAUAUUAGCGUUAAUACAAAGUUAAGAUAUUUAUUUUAAAACCAAGGGAGUACUAAAA	tag11638702_5
Novel-m2378-3p	morex_contig_155552	+	AUAUAUUUAUCUUUGCUUGUU	-	494	678	ACACAGAUCACAAGUAUCAUGAAGGAUAUGUAGUGCUGCUGCCGGGGAAUAUCAUCACCAACUACCAAGUAACUCCGCACAAAUUUUCAUUCACUUGUUCCUCUUUUUAUUUGCUGGUAUAUUAAGUUUAUCUCAUAAAAAAUAAAAAUACAAAAUAUAUUUAUCUUUGCUUGUUACUACUUUGG	tag24565510_8
Novel-m2379-5p	morex_contig_1563512	-	AAAGAAAUAUAAGAUCGUUU	-	1224	1338	GCCCCUCUGUAAAGAAAUAUAAGAUCGUUUAGAUCACUUACAAACUUAGCUAGCGGUUAACGUUAUUUAGCUGACGGUGGAGAGAAAACAAUUUUGUGUUUCCCUAUAGUGGGAA	tag9698552_25
Novel-m2380-3p	morex_contig_1565401	+	AUAUUAUGGGAUGGAGGGAGU	-	4076	4178	AAAAUAUUGUACUCCCUCUCUCCCAUAAUAUAAGAGCGUUUAUUACACUAGUGUAGUGUCAAAAACGCNNNNAUAUUAUGGGAUGGAGGGAGUACAAAACAAU	tag12747260_37
Novel-m2382-5p	morex_contig_1590144	+	UGCUUGAAAGACCGGAACUUC	AGUUCCCGUUCUCCUGAGCAUU	496	581	CAGAUAAGUCUGCUUGAAAGACCGGAACUUCAACACAGAAUUAAAGCAUUCUGCAGUUCCCGUUCUCCUGAGCAUUGGCUAAAAAA	tag15080040_10
Novel-m2385-3p	morex_contig_1627475	-	ACCUUUCUCGGCCUUUUGGCUAA	-	64	184	UCGCUUGUUAGGACCACCUCGCCAAUGGAUAGCUGAGAAGAGGCAGAGGAAGCUAUAAGAGGAGGGGCAGGGCACACUUCCAAAUCAUACCUUUCUCGGCCUUUUGGCUAAGAUCAAGUGU	tag26906819_8
Novel-m2387-3p	morex_contig_1631791	+	UUAAUGUGUAGUGUUUGCGUG	-	1122	1193	GAGUUCCGUGAAUAUGCAACUCGUUGCAUAUUGAGCUACACUUAAUGUGUAGUGUUUGCGUGUUAUGAAUUG	tag4539273_5
Novel-m2389-3p	morex_contig_1638973	+	CAAAAACACAAGGCGAGUGAAGU	-	208	349	UUCCCAGCUCACGUCACUCGCCUUGUGUUUUUGCCCAUCGAACACGGUUUCGUCCAGUCACGGUUCGCCAUGUGGCGACUGAUAAAUGUAUGGAACCGUGCCGGAAGGGCAAAAACACAAGGCGAGUGAAGUGAGCUAGGCA	tag1391904_7
Novel-m2390-3p	morex_contig_171303	-	UUGCAGGGAGUUCACACAUAG	-	82	290	GCAAGAUGCUUCUAUAUGUGAACUCCCUGCAAAAUUUUGUAAAGUUUGGACAUUCGAGGAACUUACAGUAAAAAAGACAAAUUUCGAAUGUGCGAGAAACUUUUGAAAAUCACACUGUCCAUGCCUGAUUUUGACUUUUCUGCCGAGAGCUCCUCGAAUGUCCAAACUUUAUAAAAUUUUGCAGGGAGUUCACACAUAGGAGCAUCUUG	tag5119885_5
Novel-m2395-5p	morex_contig_208962	-	AAGUUGAAGCUGUCGGCGACA	-	580	652	GCCCAAGCAGAAGUUGAAGCUGUCGGCGACAUCUCCUUGGAGUUGGCUGAAGGAUUCAAUCUUUUGCUUAGAN	tag13335504_12
Novel-m2396-3p	morex_contig_221771	+	CCUCAACUUGGCUGCGGCUGC	-	513	737	GGCUCCUCUUCCGAGUGUGAGAGCUGCAGCCCUGUGGCGGAGAUCUUCAUGGCCGGCUCACACGAGAGCUCGUCAAAGACCAGUCAGGGCAAGUAGGAAGACGGAGAGACUUUGGGCGCACGUCCUCAUCAGCACCCUCCUACUUCUGGUCGUCAUUCUCAUCAAAACAACGUUGAGUUACUCUGCACGCCCGUCCUCAACUUGGCUGCGGCUGCAAGGAUAGCA	tag4512547_4
Novel-m2402-5p	morex_contig_247348	+	GAAGGGGAGCCUUGGCGCAGUGG	-	166	283	UUGUUUGGCUGAAGGGGAGCCUUGGCGCAGUGGUAAAUCUGUUGUCUUGUGUCCAUGAGGUCACGGGUUCAAGUCCUGGAAACAGAGCUGCAUGCACCGGGCUGUCCUUUAUAGACAU	tag32997736_404
Novel-m2403-5p	morex_contig_2539645	+	GUCGGCGGUGGCUGCGACGGGGA	-	306	392	ACGCCAAGGUGUCGGCGGUGGCUGCGACGGGGAUGGCGGCCGCCGCCGCGGCCGCCGCGCCGCCGCCCCCGCCGGCGCGGAGGGUGG	tag13154849_2
Novel-m2404-5p	morex_contig_2553912	+	CACCGCAUUGCCGAACUGCAA	GCAGUUCGGCAAUGCGUGUC	562	637	GCAGAACAGACACCGCAUUGCCGAACUGCAAAACAGUAAUCUGUUUUGCAGUUCGGCAAUGCGUGUCUGUUCUGUC	tag5986941_46
Novel-m2406-5p	morex_contig_261908	-	AUUGUGGAUGGAGGCGCUUAAA	-	973	1088	AUUGUGGAUGGAGGCGCUUAAAACCGACAUUCACAUUCUCAACAGAGUAUCAAGCAAGUCGGUGCCCAAAACACCGCAAGAGCUAUGGAUAGGAAGAGUGUCAUCCCUCCAACACU	tag754675_58
Novel-m2407-3p	morex_contig_275026	+	UGGCUCGGCUUCUUCGGUGA	-	54	250	UGGCUCGGCUUCUCCGGCGAUGCUACGACGCUGGGUCGACUUCUAUGUAAAUGUCGCUACAGACGCUAUGACGAUGUCCUAGCUACGACAACCAUGCUCCUGUGAUGGCGGUGAGUCCGCUUCUGCGAGCACGACGGCGGUCCGAGUGCUUGGCGAUGCUGUGUCGGUGGCUCGGCUUCUUCGGUGAUUCUGUGAUG	tag4700088_3
Novel-m2408-5p	morex_contig_281401	+	AAUAUAAGUCUUUUUAGAGGU	-	144	295	CUCGUUCCUAAAUAUAAGUCUUUUUAGAGGUUUCACUAGAAAACUACAUACGAAUGUAUAUAGACAUAUUUUAGAGUAUAUGUUAACUUAUUUUGCUCUGUAUGUAGACAUAUAAUGAAUUUUUCUAAAAGACUUAUAUUUAGGAACGGAGG	tag29436656_612
Novel-m2409-5p	morex_contig_333571	-	CCUCCAUUCCAUAUUAGUUGU	-	1	87	AUAAGUACUCCCUCCAUUCCAUAUUAGUUGUCGCUGAUUUAGUACAACUUUGUACUAAAUCAGCGACAACUAAUAUGGAACGGAGGG	tag12112086_12
Novel-m2410-5p	morex_contig_460383	+	CACCGCAGGUCCUAUAUGUGU	-	494	627	UGAAAACGUUCACCGCAGGUCCUAUAUGUGUGUUUACUCGUGACUUUUAGGACUUACUUGACACACUUAAAAUAGUUUUAGGACUUGCGGUGAACUACUUAUGCACAUUUAGGACCCGUGGUGAAUGGUUUCAA	tag26692193_12
Novel-m2411-5p	morex_contig_53013	-	UAAAGGGCCUGCCCCUGAGGGC	CCACGUGGAGCACCUUUAGU	8113	8167	CUAAAGGGCCUGCCCCUGAGGGCGCUGCGAGGCGCCCACGUGGAGCACCUUUAGU	tag21695811_10
Novel-m2412-3p	morex_contig_68492	-	ACAUUGGCCCUGUUUGGAUCC	-	1652	1872	CUCUUUCUCAUGGGCUAAUCGGGAUCCAAUGGUGGCCGGACUCUCAUCUUGUGGCCCCACCAUGGUGAUCCUUGAAAUUAUCACGUCGGGUAUCAUCGCCCCUCGGGUGAAUGUCCUGGUGGCGAGGAUCUAGGAUGAAGAUUCAAAUUUGUUUGGUCCUCCUCUUUUUUAUAUAGUAAUGAGUAAUACAACAUUGGCCCUGUUUGGAUCCAUGGGUUAGA	tag22765449_3
