# Supplementary material for: Genome-Wide Identification and Characterization of Drought Stress Responsive microRNAs in Tibetan Wild Barley
Source: Int J Mol Sci. 2020 Apr 17;21(8):2795. doi: 10.3390/ijms21082795 (PMC7216285; doi:10.3390/ijms21082795)
Supplement: Supplementary file 1 [file ijms-21-02795-s001.zip › ijms-750349-supplementary/Table S4.xlsx]

## Sheet: Sheet1
Table S4. Expression level of miRNAs in six libaries
miRNA id	Transcription Per Million
	XZ5-Control	XZ5-Drought	XZ54-Control	XZ54-Drought	Tadmor-Control	Tadmor-Drought
hvu-miR156a	67.22	596.26	681.14	976.21	654.02	17.29
hvu-miR156b	379.78	53.59	477.01	89.8	802.54	1874.76
hvu-miR159a	960.56	4157.37	22879.6	16826.5	12952.1	938.87
hvu-miR159b	16036	8470.89	1612.42	947.11	10809.3	19401.5
hvu-miR166a	8948.19	3998.36	2569.63	64.97	308.03	5510.17
hvu-miR166b	91.85	294.39	3472.39	4317.94	4002.8	95.82
hvu-miR166c	458.53	967.8	67.9	132.82	3636.76	36.74
hvu-miR168-3p	13347.2	17882.4	11044.6	15830.9	16733.7	981.78
hvu-miR168-5p	11201.1	7876.29	12143.2	399.57	16611.7	17389
hvu-miR169	0.36	0.11	0.32	0.1	0.11	0.19
hvu-miR171-3p	1917.25	1427.48	1778.7	1648.04	1473.95	1766.89
hvu-miR171-5p	0.02	0	0.02	0	0	0
hvu-miR397a	34.96	6.62	6.29	19.41	5.64	36.67
hvu-miR397b-3p	15.52	41.59	33.91	26.14	36.43	13.68
hvu-miR399	5.72	1.52	1.01	0.38	3.18	1.03
hvu-miR444a	231	166.29	226.76	296.94	244.82	319.41
hvu-miR444b	1037.57	717.1	1020.3	682.4	1022.71	1299.47
hvu-miR1120	14.73	9.63	20.62	14.41	27.14	19.63
hvu-miR1130	1.01	0.76	1.17	0.74	1.3	1.02
hvu-miR1436	4.77	4.15	8.46	5.99	8.76	7.58
hvu-miR5048a	70.71	105.47	69.09	241.58	216.48	247.02
hvu-miR5048b	310.24	112.8	307.12	85.19	240.21	217.05
hvu-miR5049a	13.77	10.59	17.16	15.45	16.38	16.4
hvu-miR5049b	5.09	4.88	8.23	6.71	9.71	9.91
hvu-miR5049c	75.63	49.18	92.62	67.64	120.03	83.12
hvu-miR5049d	22.6	16.64	27.11	26.9	28.71	26.98
hvu-miR5049e	21.18	16.54	27.45	21.33	40.8	38.33
hvu-miR5049f	7.9	5.21	7.08	4.82	8.4	7.3
hvu-miR5050	0.11	0.15	0.16	0.15	0.15	0.06
hvu-miR5051	329.87	75.98	130.93	115.47	44.7	39.11
hvu-miR5052	0.3	0.21	0.29	0.25	0.3	0.53
hvu-miR5053	4.09	7	1.12	1.45	0.86	0.46
hvu-miR6176	0.02	0.06	0.06	0.08	0.06	0.04
hvu-miR6177	0.02	0.06	0.14	0.08	0.2	0.08
hvu-miR6178	0.36	0.14	0.26	0.14	0.27	0.19
hvu-miR6179	0.02	0.18	0.1	0.08	0.06	0.14
hvu-miR6180	0.13	0.1	0.29	0.15	0.39	0.29
hvu-miR6181	0.11	0.18	0.16	0.04	0.08	0.16
hvu-miR6182	0.18	0.14	0.04	0	0.15	0.2
hvu-miR6183	0.18	0.06	0.12	0.12	0.17	0.12
hvu-miR6184	0.02	0.17	0.02	0	0.06	0.08
hvu-miR6185	0.09	0.06	0.02	0.02	0.02	0.08
hvu-miR6186	0.58	0.18	0.82	0.31	4.07	1.97
hvu-miR6187	0.31	0.37	0.16	0.04	0.13	0.06
hvu-miR6188	0.43	0.14	0.57	0.12	0.17	0.16
hvu-miR6189	0.02	0.02	0.04	0.04	0.02	0.06
hvu-miR6190	0.15	0.19	0.19	0.25	0.08	0.33
hvu-miR6191	14.8	6.81	12.65	8.85	12.94	11.42
hvu-miR6192	0.58	0.2	0.33	0.14	0.52	0.44
hvu-miR6193	0.1	0.02	0.02	0.02	0	0.02
hvu-miR6194	0.29	0.33	0.31	0.35	0.6	0.5
hvu-miR6195	0.29	0.12	0.41	0.25	0.27	0.22
hvu-miR6196	0.07	0.04	0.32	0.17	0.24	0.25
hvu-miR6197	0.7	0.4	1.09	0.85	1.24	1.11
hvu-miR6198	0.88	1.31	1.03	0.57	1.21	1.52
hvu-miR6199	0.13	0.09	0.06	0.08	0.06	0
hvu-miR6200	6.14	4.46	4.56	5.33	4.98	6.12
hvu-miR6201	0.77	0.18	1.03	0.78	0.46	0.91
hvu-miR6203	0.06	0.04	0.04	0	0	0.06
hvu-miR6204	0.02	0.04	0.08	0.06	0.04	0.02
hvu-miR6205	5.41	3.5	4.68	3.7	5.1	3.44
hvu-miR6206	0.09	0.26	0.18	0.06	0.06	0.14
hvu-miR6207	0.18	0.12	0.38	0.26	0.13	0.1
hvu-miR6208	0	0.09	0.04	0.04	0.15	0.06
hvu-miR6209	10.42	6.52	3.33	1.55	7.21	3.76
hvu-miR6210	0.84	0.56	0.48	0.17	0.06	0.02
hvu-miR6211	0.14	0.16	0.08	0.02	0.07	0.02
hvu-miR6213	3.04	2.58	2.42	3.29	3.48	3.17
hvu-miR6214	1.18	1.98	0.51	0.8	0.78	1.63
Novel-m0001-5p	0.06	1.44	3.01	0.44	146.84	30.11
Novel-m0003-3p	0.04	0	0.04	0.04	0	0.055
Novel-m0004-5p	0.02	0.02	0	0.04	0	0.035
Novel-m0005-3p	0	0	0.02	0.06	0.02	0
Novel-m0006-3p	0.02	0	0.08	0	0	0
Novel-m0007-5p	0.02	0	0	0	0.02	0.055
Novel-m0009-3p	24.115	7.61	85.145	78.635	78.065	86.695
Novel-m0011-3p	0.04	0.04	0.12	0.055	0.02	0
Novel-m0013-5p	203.23	158.055	152.335	200.41	220.48	285.37
Novel-m0014-3p	0.02	0.02	0	0	0.09	0
Novel-m0016-5p	0	0.02	0.04	0.04	0	0.02
Novel-m0018-3p	1.14	0.59	1.575	1.35	1.435	1.26
Novel-m0019-3p	0.165	0.12	0.04	0.08	0.04	0.075
Novel-m0020-3p	0.04	0	0.02	0.02	0.02	0
Novel-m0023-5p	0.2	0.28	0.25	0.42	0.445	0.49
Novel-m0024-5p	0.04	0	0	0	0	0.02
Novel-m0025-3p	0.04	0	0.075	0	0	0.02
Novel-m0027-5p	0.04	0.02	0.02	0.02	0.06	0.035
Novel-m0028-5p	0.105	0.02	0.02	0.06	0	0.02
Novel-m0029-5p	0.085	0.095	0.04	0	0.55	0.495
Novel-m0031-5p	0	0.04	0.02	0.02	0.02	0.02
Novel-m0038-3p	0.04	0	0.02	0.02	0	0.035
Novel-m0039-5p	0	0.02	0	0	0.04	0.17
Novel-m0040-5p	0.02	0.02	0.04	0	0.02	0
Novel-m0041-5p	0.06	0.02	0.06	0.02	0.13	0.135
Novel-m0043-3p	0.65	0.645	0.51	0.53	0.565	0.565
Novel-m0044-3p	0	0.085	0	0	0	0
Novel-m0046-5p	0	0	0.02	0	0	0.075
Novel-m0047-5p	0.145	0	0.08	0.04	0.055	0.02
Novel-m0048-3p	0	0	0	0.02	0.035	0.04
Novel-m0049-3p	0.275	0.28	0.545	0.375	0.475	0.4
Novel-m0050-3p	0.02	0.02	0	0	0	0.04
Novel-m0051-5p	0.04	0	0.02	0	0.04	0
Novel-m0052-3p	0.02	0	0.02	0	0.02	0.035
Novel-m0054-5p	0	0	0.075	0.04	0.075	0.02
Novel-m0055-5p	0	0.02	0	0.04	0	0.13
Novel-m0056-5p	0.02	0	0.04	0.02	0	0.115
Novel-m0057-5p	0	0.06	0.06	0.095	0.04	0.075
Novel-m0058-3p	0.085	0.085	0	0	0.02	0
Novel-m0060-5p	0.04	0	0.075	0	0.035	0
Novel-m0061-5p	0.2	0.12	0.215	0.115	0.26	0.36
Novel-m0062-5p	0.02	0	0.04	0	0.035	0
Novel-m0065-5p	0.04	0.02	0.02	0	0.04	0.035
Novel-m0066-5p	0	0	0	0	0.165	0.135
Novel-m0067-5p	0	0	0	0	0	0.02
Novel-m0068-3p	0	0	0.115	0.02	0	0.04
Novel-m0069-3p	0.06	0	0.175	0.19	0.185	0.155
Novel-m0070-3p	0.02	0	0.02	0.04	0.07	0.055
Novel-m0071-5p	0.04	0	0.02	0	0	0
Novel-m0072-5p	0.04	0.02	0.08	0.15	0.11	0.095
Novel-m0073-5p	0	0	0.02	0	0.035	0.04
Novel-m0074-5p	0	0.02	0.04	0	0.04	0.055
Novel-m0076-5p	2.545	2.675	2.465	2.365	0.69	0.995
Novel-m0077-3p	0	0.04	0	0.02	0.02	0
Novel-m0079-3p	0.575	0.255	1.115	0.38	1.135	0.435
Novel-m0081-3p	0	0.095	0.04	0.04	0	0.02
Novel-m0082-3p	0.515	0.515	0.27	0.495	0.295	0.525
Novel-m0083-5p	0.02	0.02	0	0.035	0	0.04
Novel-m0084-3p	0	0	0.02	0	0.04	0.135
Novel-m0088-5p	0.105	0	0.02	0	0.145	0.155
Novel-m0089-5p	0.21	0.04	0.305	0.08	0.13	0.075
Novel-m0090-3p	0	0	0.02	0	0.02	0
Novel-m0091-5p	0.185	0.02	0.16	0.115	0.04	0.15
Novel-m0092-3p	0	0	0.02	0	0	0.035
Novel-m0094-3p	0.915	0.955	0.375	0.415	0.895	1.745
Novel-m0095-5p	0.255	0.115	0.23	0.285	0.35	0.305
Novel-m0098-5p	0.085	0.02	0.04	0	0	0
Novel-m0099-5p	0	0	0.06	0	0.04	0
Novel-m0100-3p	0	0	0	0	0.04	0.04
Novel-m0106-3p	0.365	0.34	1.035	0.815	0.76	0.835
Novel-m0108-5p	0.02	0	0.02	0.04	0.02	0
Novel-m0109-3p	0.66	0.365	1.435	0.63	1.08	0.955
Novel-m0113-5p	66.285	49.02	3.215	2.215	1.475	0
Novel-m0114-5p	0	0	0.04	0.055	0	0
Novel-m0115-5p	0.285	0.18	0.04	0.055	0.075	0.095
Novel-m0116-3p	0.04	0	0	0	0.06	0.02
Novel-m0117-3p	0	0	0.04	0	0	0.075
Novel-m0118-5p	0.02	0	0.04	0.02	0.02	0.02
Novel-m0119-5p	0.44	0.21	0.095	0.02	0.095	0.075
Novel-m0120-3p	21.635	13.825	0.405	0.135	0	0.035
Novel-m0122-3p	0	0	0.02	0	0.075	0.055
Novel-m0125-3p	0	0	0.02	0.02	0.04	0.02
Novel-m0126-3p	0.04	0	0	0	0	0
Novel-m0127-3p	0	0.02	0	0.04	0.04	0
Novel-m0128-5p	0.04	0	0.06	0.04	0.035	0.055
Novel-m0129-5p	0	0.02	0	0	0.055	0.02
Novel-m0130-5p	0.06	0.02	0.095	0.15	0.215	0.04
Novel-m0131-3p	0.04	0.02	0.06	0.075	0.02	0.075
Novel-m0132-3p	0.3	0.135	0.195	0.245	0.11	0.265
Novel-m0133-3p	0.06	0.04	0.095	0.04	0.075	0.04
Novel-m0135-5p	0.075	0.02	0	0.035	0	0.075
Novel-m0136-3p	0	0	0	0.02	0	0.035
Novel-m0137-5p	0	0.02	0.02	0.02	0.04	0.04
Novel-m0139-5p	0.06	0.02	0.175	0.06	0.185	0.21
Novel-m0140-5p	0	0.02	0	0.02	0.02	0.02
Novel-m0142-3p	0	0.08	0	0.02	0	0.04
Novel-m0143-3p	0	0	0.04	0.02	0	0.095
Novel-m0144-5p	4.655	1.21	3.65	3.38	3.925	2.95
Novel-m0145-3p	0.84	0.22	0.49	0.455	0.335	0.655
Novel-m0147-5p	0	0.04	0.08	0	0.02	0
Novel-m0148-3p	0.02	0.04	0.075	0.02	0	0
Novel-m0150-3p	0.2	0.02	0.06	0.06	0.075	0.155
Novel-m0151-3p	0	0.02	0.055	0.02	0	0
Novel-m0153-3p	0.02	0	0	0.075	0	0
Novel-m0154-5p	0.055	0.04	0	0	0	0
Novel-m0155-3p	0	0	0	0.02	0	0.035
Novel-m0156-5p	0.02	0.075	0	0	0.055	0.095
Novel-m0157-5p	0.105	0.04	0.115	0	0.075	0.055
Novel-m0158-3p	0.06	0	0.02	0.035	0	0
Novel-m0163-3p	0.06	0.06	0.095	0.04	0.055	0.075
Novel-m0164-3p	0.02	0.02	0.06	0.04	0.06	0.06
Novel-m0165-3p	0.02	0	0.02	0.04	0.02	0
Novel-m0167-3p	0.02	0	0.02	0	0.02	0.04
Novel-m0168-3p	0.04	0.02	0.1	0.055	0.02	0.15
Novel-m0169-3p	0.02	0.02	0.02	0.135	0	0
Novel-m0172-3p	1.3	0.63	2.66	1.62	1.625	1.04
Novel-m0173-3p	0.055	0	0	0	0.095	0.055
Novel-m0174-3p	0.04	0.04	0.02	0.02	0	0.02
Novel-m0176-3p	0.12	0.145	0.28	0.075	0.945	1.065
Novel-m0177-5p	0.105	0	0.23	0.055	0.165	0.075
Novel-m0178-3p	0	0.04	0.04	0.02	0	0.04
Novel-m0179-3p	0.21	0.02	0.02	0	0.165	0.17
Novel-m0180-3p	0	0.02	0.02	0.02	0.02	0.04
Novel-m0181-3p	0	0	0.04	0.06	0	0
Novel-m0185-5p	0.125	0.02	0.04	0.135	0.02	0.04
Novel-m0187-3p	0.04	0.02	0.04	0.02	0	0
Novel-m0190-3p	0.06	0.18	0.095	0.04	0.06	0.075
Novel-m0191-5p	0.14	0.06	0	0	0	0.02
Novel-m0192-5p	0.04	0.02	0	0	0.04	0
Novel-m0194-3p	0.02	0.06	0.06	0.055	0.055	0.035
Novel-m0196-5p	0.04	0.02	0.02	0.04	0.035	0.115
Novel-m0197-3p	0.055	0	0.115	0.08	0	0
Novel-m0199-3p	0.06	0.04	0.06	0.02	0.02	0
Novel-m0201-3p	0.04	0	0.08	0.02	0.11	0.055
Novel-m0202-3p	0.22	0.16	0.315	0.245	0.355	0.225
Novel-m0204-3p	0.06	0.02	0.04	0	0.04	0.02
Novel-m0205-5p	0.04	0	0.08	0	0	0
Novel-m0206-5p	0.02	0.04	0.04	0.02	0.095	0.075
Novel-m0207-3p	0.04	0.055	0	0	0	0
Novel-m0209-5p	0	0	0.02	0	0	0.12
Novel-m0211-3p	0.115	0	0.04	0	0.055	0
Novel-m0215-5p	0	0.02	0	0.02	0.02	0.075
Novel-m0216-3p	0.055	0	0.04	0.04	0.02	0
Novel-m0217-5p	0	0.08	0.22	0.04	0	0
Novel-m0218-3p	0.2	0.195	0	0	0	0
Novel-m0219-3p	0.58	0.635	0.47	0.29	0.595	0.545
Novel-m0220-5p	11.03	7.07	2.1	0.88	27.74	44.815
Novel-m0221-3p	0.02	0	0	0.02	0.04	0.02
Novel-m0222-5p	0	0	0.08	0.075	0.04	0.04
Novel-m0223-3p	2.905	1.745	2.95	4.54	2.375	3.05
Novel-m0225-3p	0	0.02	0.055	0.265	0	0
Novel-m0226-5p	0.02	0.04	0.04	0	0.09	0.04
Novel-m0227-3p	0.16	0.06	0.135	0.06	0.15	0.095
Novel-m0228-5p	0.06	0	0.02	0.02	0	0
Novel-m0230-3p	8.745	4.46	17.84	6.205	13.145	7.775
Novel-m0231-5p	0.02	0.02	0	0	0.035	0.02
Novel-m0232-5p	31.545	138.16	49.175	35.325	62.54	152.955
Novel-m0236-5p	0.935	0.77	0.72	1.585	1.195	1.6
Novel-m0237-5p	0.38	0.235	0.375	0.205	0.94	0.87
Novel-m0238-3p	0.02	0	0.02	0	0.04	0.02
Novel-m0239-5p	0.115	0.105	0.06	0.095	0.185	0.34
Novel-m0241-5p	0.26	0.115	0.1	0.02	0.04	0.06
Novel-m0242-3p	0.24	0.105	0.3	0.34	0.205	0.285
Novel-m0243-5p	0	0	0.04	0.02	0.02	0.035
Novel-m0244-3p	0	0	0.155	0.035	0.075	0.02
Novel-m0245-5p	0.065	0.19	0.415	0.325	0.22	0.17
Novel-m0246-5p	0.06	0	0.02	0.04	0	0
Novel-m0247-3p	0	0.02	0.02	0	0.04	0
Novel-m0249-5p	0.45	0.345	0.375	0.38	0.685	0.495
Novel-m0250-3p	0.06	0.02	0.06	0	0.055	0.04
Novel-m0251-3p	0.02	0.02	0.02	0.04	0.055	0.02
Novel-m0252-5p	0	0	0.04	0.02	0.02	0.02
Novel-m0254-5p	0	0.02	0.02	0.04	0	0.02
Novel-m0255-5p	0.04	0.055	0	0.04	0.055	0
Novel-m0257-3p	0.06	0.12	0.06	0.02	0.075	0.21
Novel-m0258-3p	0.02	0	0	0	0.055	0
Novel-m0260-5p	0.105	0.04	0.12	0.02	0.035	0.115
Novel-m0263-3p	0	0.04	0.02	0.04	0	0.02
Novel-m0264-5p	0.06	0	0.02	0	0.04	0.02
Novel-m0267-3p	0.08	0.095	0.135	0.035	0.075	0.095
Novel-m0268-3p	0.16	0.105	0.08	0.17	0.055	0.075
Novel-m0270-3p	0.06	0.02	0.075	0.075	0.09	0.19
Novel-m0272-5p	0	0.02	0	0.04	0	0
Novel-m0273-3p	0.08	0.115	0.08	0.02	0.205	0.075
Novel-m0274-3p	0.255	0.26	0.02	0	0	0
Novel-m0275-3p	0.02	0	0.02	0.055	0	0
Novel-m0276-5p	0	0.04	0	0.055	0.04	0.035
Novel-m0277-3p	0.68	0.495	0.585	0.28	0.675	0.51
Novel-m0279-3p	0.04	0	0.095	0.02	0.095	0.075
Novel-m0282-3p	0.055	0.02	0.02	0.02	0	0.04
Novel-m0285-3p	0.02	0	0.04	0	0.04	0.08
Novel-m0286-3p	0.02	0.06	0.04	0.04	0	0
Novel-m0288-5p	0.04	0.02	0.02	0.055	0.02	0.075
Novel-m0289-3p	0.295	0.24	0.53	0.415	0.49	0.755
Novel-m0290-3p	0.02	0.02	0.02	0.095	0.11	0.075
Novel-m0292-5p	0	0	0	0	0.02	0.02
Novel-m0293-5p	0.06	0.02	0	0.02	0.04	0
Novel-m0294-3p	0.02	0	0	0	0.49	0.13
Novel-m0295-5p	0.04	0.06	0.29	0.115	0.165	0.095
Novel-m0298-5p	0.04	0	0	0	0.09	0.02
Novel-m0300-3p	0.02	0.04	0.02	0.075	0	0
Novel-m0301-3p	0.06	0.06	0.06	0.02	0.055	0.02
Novel-m0302-5p	3.735	4.61	0.02	0	0.04	0
Novel-m0303-5p	0.06	0	0.055	0.04	0.04	0.04
Novel-m0306-5p	0.04	0	0	0.02	0	0.02
Novel-m0308-3p	0.26	0.24	0.27	0.415	0.295	0.28
Novel-m0309-3p	0.06	0.075	0	0	0	0
Novel-m0311-5p	0.04	0.02	0	0.04	0	0
Novel-m0314-3p	0.18	0.2	0.385	0.19	0.315	0.325
Novel-m0317-3p	0	0	0	0	0.02	0.055
Novel-m0318-3p	0	0.02	0.06	0.02	0.02	0.02
Novel-m0320-3p	0.195	0.22	0.355	0.265	0.39	0.195
Novel-m0322-5p	0	0	0	0	0.075	0.02
Novel-m0323-5p	0	0	0	0	0.095	0.055
Novel-m0324-5p	0.06	0	0.02	0.02	0.095	0.035
Novel-m0325-3p	0	0.02	0	0	0	0
Novel-m0326-3p	0	0	0.06	0	0.04	0.02
Novel-m0332-3p	0.04	0.04	0	0	0.02	0.035
Novel-m0336-3p	0.02	0.06	0.06	0.035	0.06	0.035
Novel-m0341-3p	0	0	0	0.02	0	0.035
Novel-m0343-3p	0.395	0.26	0.815	0.495	0.72	0.85
Novel-m0344-5p	0.04	0.105	0	0	0.04	0
Novel-m0346-3p	0.02	0	0.02	0.02	0.02	0.02
Novel-m0348-3p	0	0.02	0.04	0.04	0.06	0.02
Novel-m0349-5p	0.04	0	0	0	0.02	0.04
Novel-m0352-5p	8.07	20.85	26.245	32.985	11.78	17.795
Novel-m0353-5p	0.465	0.535	0.465	0.53	0.54	0.56
Novel-m0354-3p	0.44	0.22	0.735	0.175	1.615	1.24
Novel-m0355-5p	1.605	0.935	1.175	0.55	1.535	1.185
Novel-m0356-3p	0.02	0.02	0.08	0	0.04	0.035
Novel-m0357-3p	0.06	0.02	0.02	0.115	0.06	0.055
Novel-m0358-3p	1.145	0.555	0.865	0.345	0	0
Novel-m0361-5p	0.595	0.155	0.6	0.495	0.485	0.655
Novel-m0364-3p	0	0.02	0.02	0	0.06	0
Novel-m0365-3p	0.04	0.095	0	0	0.11	0.02
Novel-m0366-5p	0.19	0.115	0.02	0	0	0
Novel-m0368-3p	0.02	0.06	0.02	0.075	0.035	0.115
Novel-m0369-3p	0.02	0	0.02	0.04	0.09	0.04
Novel-m0372-3p	0.02	0	0.02	0	0.075	0.02
Novel-m0374-5p	0.02	0	0.02	0	0	0.04
Novel-m0375-5p	0.02	0.02	0	0.055	0.02	0.02
Novel-m0376-3p	0.02	0	0	0.02	0.04	0.02
Novel-m0378-3p	0	0.02	0	0	0.075	0.06
Novel-m0379-5p	0.04	0.02	0.04	0.04	0.035	0.02
Novel-m0380-3p	0.085	0.04	0.115	0.08	0.315	0.23
Novel-m0381-3p	0	0	0	0	0.035	0.075
Novel-m0383-3p	0.04	0.04	0	0	0.02	0
Novel-m0384-5p	0.04	0.02	0.04	0.02	0.035	0
Novel-m0385-3p	0.105	0.02	0.315	0.21	0.46	0.675
Novel-m0386-3p	0	0	0.195	0.17	0	0
Novel-m0387-3p	0.085	0.04	0.06	0.08	0.04	0.02
Novel-m0389-3p	0.04	0.06	0.04	0.04	0.02	0
Novel-m0394-5p	0.02	0	0.02	0.04	0.04	0.02
Novel-m0395-5p	0.02	0	0.02	0.02	0.04	0
Novel-m0399-3p	0	0.04	0.075	0.055	0	0.035
Novel-m0401-3p	0.135	0.18	0.525	0.205	0.6	0.655
Novel-m0402-3p	0.375	0.24	0.565	0.3	0.66	0.415
Novel-m0403-5p	0.08	0.02	0.04	0.035	0.11	0.095
Novel-m0404-5p	0	0.02	0.04	0	0.04	0.035
Novel-m0405-5p	0.02	0	0	0	0.04	0
Novel-m0406-3p	3.855	1.155	2.015	1.19	0.585	0.62
Novel-m0407-3p	0.02	0.02	0.02	0.06	0.06	0.095
Novel-m0408-5p	0.075	0.06	0.095	0.11	0.44	0.305
Novel-m0410-5p	0.055	0.02	0	0	0.02	0.035
Novel-m0413-5p	0.04	0.04	0.08	0	0.055	0.035
Novel-m0414-5p	0	0.02	0	0.02	0	0.135
Novel-m0416-5p	0.02	0	0	0	0.035	0
Novel-m0419-3p	7.265	4.85	18.865	9.255	11.565	19.4
Novel-m0420-3p	0.125	0.06	0.19	0.15	0.315	0.095
Novel-m0423-5p	0.66	0.525	0.655	1.15	0.49	0.305
Novel-m0424-3p	0.04	0	0.095	0	0.02	0.02
Novel-m0425-5p	0.06	0.02	0.02	0	0.04	0.055
Novel-m0427-3p	0.43	0.175	0.23	0.075	0.3	0.19
Novel-m0428-3p	6457.26	6006.55	4410.07	3994.83	4580.08	4470.27
Novel-m0430-5p	0.02	0.02	0.06	0	0.09	0.08
Novel-m0431-5p	0.06	0.02	0.06	0	0	0.02
Novel-m0432-3p	21.085	14.965	6.74	7.42	29.065	46.25
Novel-m0435-5p	1.455	1.835	2.18	1.43	1.155	1.21
Novel-m0436-3p	0.02	0	0	0	0.02	0
Novel-m0437-5p	0.04	0.02	0.04	0.055	0.075	0.02
Novel-m0438-5p	0.275	0.235	0.135	0.115	0.22	0.19
Novel-m0439-5p	0.065	0.055	0.04	0.08	0	0.055
Novel-m0440-5p	0	0	0.02	0	0	0.02
Novel-m0442-5p	0	0.02	0.02	0.035	0.02	0.02
Novel-m0446-3p	0.02	0	0.02	0	0	0
Novel-m0447-3p	28.69	30.645	98.08	56.065	101.61	67.15
Novel-m0448-3p	0.02	0	0.04	0	0.075	0.075
Novel-m0449-3p	57.73	6.88	27.155	42	81.725	58.2
Novel-m0450-3p	0.4	0.42	0.04	0.095	1.04	0.83
Novel-m0451-5p	0.02	0.04	0.02	0.02	0	0
Novel-m0452-5p	0.04	0.04	0.135	0.095	0	0
Novel-m0453-3p	3.68	2.45	3.175	1.865	2.115	3.34
Novel-m0454-5p	0.715	0.4	0.525	0.34	0.57	0.32
Novel-m0455-5p	0	0	0	0	0.055	0.08
Novel-m0457-3p	0.41	0.295	0.58	0.27	0.795	0.625
Novel-m0458-5p	0.095	0.02	0.06	0.135	0.02	0
Novel-m0459-3p	0.02	0	0.06	0.055	0.04	0
Novel-m0460-3p	0	0.04	0.02	0.02	0.06	0.06
Novel-m0463-3p	0.04	0	0.06	0.02	1.735	1.46
Novel-m0464-5p	0.87	0.23	0.695	0.265	1.23	0.455
Novel-m0465-5p	161.515	40.2	127.04	84.355	104.73	234.03
Novel-m0466-3p	0	0	0	0.04	0.21	0.53
Novel-m0468-3p	0.02	0	0	0.075	0.02	0.02
Novel-m0469-5p	0.02	0.02	0	0	0	0.02
Novel-m0470-3p	0.065	0.02	0.305	0.78	0	0
Novel-m0471-5p	0	0	0.04	0	0.055	0.04
Novel-m0472-3p	0.02	0	0	0.02	0.09	0.375
Novel-m0473-3p	0.02	0.04	0.08	0.02	0	0.215
Novel-m0474-5p	0	0	0.02	0.035	0.06	0.035
Novel-m0475-3p	0.055	0.06	0.02	0.075	0.035	0.02
Novel-m0476-5p	0.04	0	0.02	0.02	0.02	0
Novel-m0477-5p	0.04	0.02	0.175	0.095	0.11	0.115
Novel-m0478-3p	1.815	0.74	1.13	0.225	0.055	0
Novel-m0479-3p	0.315	0.18	0.43	0.435	0.24	0.175
Novel-m0482-5p	0.02	0	0	0	0.075	0
Novel-m0483-3p	0	0	0	0	0.685	0.55
Novel-m0484-5p	0	0.02	0.02	0.02	0.02	0.02
Novel-m0485-5p	0.02	0.02	0	0	0	0
Novel-m0486-5p	0.7	0.535	0.12	0.04	0.635	1.035
Novel-m0488-5p	0	0.02	0	0.02	0.02	0.04
Novel-m0491-3p	0.02	0.04	0	0	0	0.075
Novel-m0493-3p	0.395	0.36	0.415	0.325	0.52	0.415
Novel-m0495-5p	0.04	0.02	0.02	0.04	0.02	0.02
Novel-m0496-3p	0.04	0.04	0	0.075	0.075	0.11
Novel-m0498-5p	0.535	0.24	0.875	0.795	1.115	1.06
Novel-m0500-5p	18.75	21.545	22.825	14.925	41.49	32.4
Novel-m0503-3p	0	0.02	0	0.055	0.04	0.02
Novel-m0504-5p	0.04	0.04	0.02	0	0	0
Novel-m0510-5p	0.02	0	0.115	0.04	0.02	0
Novel-m0511-5p	0	0.04	0	0	0	0.02
Novel-m0513-5p	0	0	0.02	0.02	0.055	0
Novel-m0514-5p	0	0.04	0	0.035	0.02	0
Novel-m0516-3p	0.115	0.36	0.28	0.51	0.465	0.51
Novel-m0517-3p	0.02	0	0	0	0.04	0.035
Novel-m0518-5p	0.04	0	0.02	0.02	0.02	0.02
Novel-m0519-3p	0	0	0.095	0.02	0.06	0.135
Novel-m0520-3p	0.64	0.59	0.93	0.4	0.91	1.23
Novel-m0521-5p	3.295	1.295	4.585	2.16	5.895	2.54
Novel-m0522-3p	0.04	0.055	0.135	0.095	0.035	0.1
Novel-m0524-3p	3.405	2.78	4.54	3.43	4.76	4.085
Novel-m0525-3p	0.04	0	0	0	0.035	0.02
Novel-m0528-3p	0.06	0.08	0.135	0.225	0.095	0.205
Novel-m0529-5p	0.26	0.04	0.15	0.06	0.145	0.21
Novel-m0530-5p	0.04	0.02	0.02	0.02	0.02	0.02
Novel-m0532-3p	0.16	0	0	0	0	0
Novel-m0534-5p	0	0.02	0.02	0	0	0.04
Novel-m0536-5p	0.02	0	0	0.035	0	0.02
Novel-m0537-5p	0.555	0.265	0.165	0	0.02	0
Novel-m0538-3p	0	0.02	0.04	0.02	0.075	0
Novel-m0544-3p	0.02	0	0.02	0.06	0.02	0.15
Novel-m0545-5p	0.125	0.02	0.04	0.055	0	0
Novel-m0551-3p	0.02	0.04	0.06	0.06	0.06	0.055
Novel-m0553-3p	0.02	0	0.02	0.055	0.06	0.035
Novel-m0554-5p	0	0	0.04	0	0.055	0.06
Novel-m0556-5p	0.04	0.04	0.06	0.055	0.055	0.055
Novel-m0557-3p	0.165	0.055	0	0.055	0.02	0
Novel-m0559-5p	0.04	0.04	0	0.06	0	0.035
Novel-m0560-5p	0.06	0	0	0	0	0.04
Novel-m0561-5p	1.03	0.505	0.395	0.38	1.06	0.605
Novel-m0562-3p	0	0	0.04	0.02	0.11	0.02
Novel-m0566-3p	0.02	0	0.02	0	0.02	0.02
Novel-m0568-5p	0	0.04	0	0.02	0.02	0
Novel-m0569-5p	0.02	0	0.02	0.04	0.04	0.035
Novel-m0570-3p	0	0.02	0.04	0.02	0.02	0.115
Novel-m0572-3p	0	0	0	0.04	0.04	0.02
Novel-m0577-3p	0.04	0.095	0.04	0	0.055	0.02
Novel-m0582-3p	0.02	0.02	0.08	0.04	0.02	0.04
Novel-m0583-3p	0	0	0.095	0.04	0.075	0.06
Novel-m0585-5p	13.76	34.45	27.735	30.415	17.35	28.635
Novel-m0586-3p	0	0.02	0.02	0	0	0.02
Novel-m0587-3p	0	0	0.02	0.035	0.075	0.02
Novel-m0589-3p	0.95	0.865	1.21	0.8	1.095	0.925
Novel-m0591-3p	1.11	0.955	0.4	0.17	2.445	2.62
Novel-m0594-3p	0.04	0.02	0.02	0	0.02	0.055
Novel-m0595-5p	0.04	0.02	0.055	0.02	0	0.02
Novel-m0596-3p	0	0	0.02	0.02	0.04	0.02
Novel-m0597-3p	0.04	0.04	0.06	0.08	0.13	0.055
Novel-m0598-3p	1.79	0.59	1.475	0.93	1.74	1.715
Novel-m0599-5p	0.205	0.225	0.96	0.76	0.18	0.055
Novel-m0600-3p	0.325	0.095	0.02	0.02	0.04	0.04
Novel-m0601-3p	0.06	0.04	0	0.02	0	0
Novel-m0605-3p	0	0	0	0	0.06	0.02
Novel-m0606-3p	0.84	0.6	0.99	1.025	0.875	0.73
Novel-m0607-3p	0	0	0.08	0.04	4.06	2.695
Novel-m0608-3p	0	0.02	0.04	0.04	0.035	0.055
Novel-m0609-3p	0.02	0	0	0.02	0	0.055
Novel-m0612-3p	0.04	0.065	0.08	0.02	0.02	0.13
Novel-m0613-5p	9.84	9.345	12.48	11.295	8.535	8.66
Novel-m0615-5p	0.085	0.21	3.23	4.285	0.095	0.04
Novel-m0617-3p	0	0	0.04	0	0.035	0.035
Novel-m0618-5p	0.095	0.04	0.02	0.035	0	0
Novel-m0619-5p	0.04	0.04	0	0.04	0.04	0.075
Novel-m0621-3p	0.02	0	0.075	0.055	0	0
Novel-m0623-3p	0	0	0.06	0.04	0	0
Novel-m0624-3p	105	42.67	110.465	79.63	86.795	91.45
Novel-m0626-3p	0.2	0.26	0.51	0.28	0.495	0.44
Novel-m0628-5p	0	0	0	0	0.02	0.04
Novel-m0629-3p	1.205	0.59	0.32	0.06	1.35	0.605
Novel-m0630-3p	0.91	0.45	0.51	0.15	0.96	0.98
Novel-m0631-3p	0	0	0.04	0.02	0	0.035
Novel-m0632-3p	0.02	0	0.02	0.02	0.02	0.055
Novel-m0634-5p	0	0	0.02	0.035	0.02	0.075
Novel-m0635-3p	0.155	0.255	0.215	0.15	0.41	0.36
Novel-m0636-3p	0	0	0.04	0	0.02	0.04
Novel-m0637-5p	7.2	3.9	8.245	3.54	7.71	4.225
Novel-m0638-3p	0.04	0.055	0.155	0	0.15	0.225
Novel-m0640-3p	2.275	1.62	1.595	1.24	1.82	2.21
Novel-m0642-3p	0	0.02	0.1	0.02	0	0
Novel-m0643-5p	0	0	0.02	0.04	0.035	0.075
Novel-m0644-5p	0.26	0.04	0.235	0.395	0.575	0.415
Novel-m0645-3p	0.14	0.18	0.135	0.205	0.075	0.13
Novel-m0648-3p	1.59	0.81	1.18	0.55	1.45	0.625
Novel-m0650-3p	4.065	3.515	5.095	2.08	2.22	1.055
Novel-m0651-5p	0.695	0.555	0.76	0.245	0.74	0.38
Novel-m0652-5p	0.455	0.2	0.26	0.21	0.425	0.4
Novel-m0653-3p	8.28	3.61	7.09	3.505	6.475	6.34
Novel-m0654-5p	0	0.06	0.02	0	0.02	0.095
Novel-m0655-5p	0	0	0.02	0	0	0
Novel-m0656-3p	0.04	0	0.02	0.08	0.02	0
Novel-m0657-5p	0.04	0.06	0.04	0	0.09	0.02
Novel-m0658-5p	0.02	0	0.04	0.02	0.02	0.035
Novel-m0659-3p	0.06	0	0.04	0.02	0	0.02
Novel-m0661-3p	0.04	0	0	0.02	0.02	0.04
Novel-m0662-5p	0.06	0.02	0.04	0.04	0.055	0.055
Novel-m0664-3p	0.02	0	0	0.04	0.04	0.095
Novel-m0665-5p	0.02	0	0.04	0	0.04	0.055
Novel-m0666-3p	0.075	0	0	0	0.02	0.035
Novel-m0668-5p	0.63	0.355	0.63	0.42	1.13	1.36
Novel-m0669-5p	0	0.06	0	0	0.055	0
Novel-m0672-5p	0.02	0.04	0.06	0.04	0.04	0.02
Novel-m0673-3p	0.02	0	0.055	0.02	0.04	0.035
Novel-m0676-5p	0.04	0.02	0.02	0.02	0.055	0.02
Novel-m0677-5p	0.63	0.435	0.625	1.09	0.48	0.53
Novel-m0678-3p	0.04	0.115	0.08	0.17	0.02	0.055
Novel-m0679-3p	0.04	0.02	0.04	0.06	0.13	0.135
Novel-m0681-3p	0	0	0.04	0	0.055	0.02
Novel-m0683-3p	0	0.08	0.215	0.075	0.075	0.21
Novel-m0684-3p	0.89	0.485	0.585	0.205	0.255	0.36
Novel-m0685-3p	0.02	0.02	0.04	0.02	0	0.035
Novel-m0687-3p	0.02	0.08	0.06	0.04	0	0.035
Novel-m0689-3p	0.04	0.06	0.08	0.115	0.19	0.115
Novel-m0690-3p	0	0	0.02	0	0.075	0.02
Novel-m0691-3p	24.455	17.075	27.145	12.965	33.725	24.11
Novel-m0692-3p	0.085	0.04	0.02	0.02	0.035	0.06
Novel-m0693-5p	0	0.02	0.02	0	0	0.035
Novel-m0694-3p	0.475	0.245	0.475	0.475	0.42	0.525
Novel-m0695-3p	0	0	0	0	0.04	0.02
Novel-m0696-3p	0.02	0.04	0.02	0	0.075	0.02
Novel-m0697-3p	0.135	0.04	0.04	0.095	0.125	0.035
Novel-m0698-5p	0.42	0.14	0.06	0	0.095	0.075
Novel-m0701-3p	0.2	0.18	0.345	0.325	0.445	0.36
Novel-m0702-5p	1.735	1.745	2.275	1.62	1.905	2.795
Novel-m0703-5p	1.6	1.07	1.665	0.89	2	2.785
Novel-m0704-5p	0.08	0	0.075	0.04	0.02	0.225
Novel-m0705-3p	0.795	0.34	1.66	0.78	1.62	0.665
Novel-m0706-5p	0.02	0.02	0	0	0	0
Novel-m0708-5p	0.02	0.04	0.02	0.04	0.02	0.035
Novel-m0710-5p	0.02	0	0.02	0.04	0.02	0.055
Novel-m0713-5p	0.02	0.04	0	0.04	0.02	0
Novel-m0714-3p	101.85	73.215	362.265	147.86	227.86	172.48
Novel-m0715-5p	0	0.02	0	0.055	0	0.095
Novel-m0717-5p	0.12	0.06	0.27	0.245	0.335	0.225
Novel-m0718-5p	0.575	0.2	0.59	0.5	0.28	0.675
Novel-m0719-3p	0.935	0.245	5.815	5.13	0.06	0.075
Novel-m0720-3p	0.08	0.095	0.075	0.17	0.145	0.205
Novel-m0721-3p	0.82	0.535	1.67	0.91	1.745	1.505
Novel-m0722-5p	0.04	0	0.06	0	0	0
Novel-m0723-3p	0.02	0.02	0.04	0.075	0.055	0.035
Novel-m0724-3p	0.04	0	0.04	0.02	0.02	0
Novel-m0725-5p	0.24	0.42	0.53	0.075	0.335	0.175
Novel-m0726-5p	0.095	0.055	0.16	0.17	0.18	0.34
Novel-m0727-5p	0	0	0	0	0.02	0.055
Novel-m0728-5p	0	0	0.115	0	0.02	0.02
Novel-m0729-3p	0.18	0.055	0.06	0	0.075	0.04
Novel-m0730-3p	0.14	0.135	0.135	0.115	0.27	0.265
Novel-m0732-3p	0.06	0.08	0.02	0.06	0.02	0.075
Novel-m0735-5p	0.085	0.02	0.095	0.06	0.11	0.15
Novel-m0737-5p	0.105	0.095	0.1	0.095	0.075	0.115
Novel-m0739-5p	0.075	0	0	0	0.04	0
Novel-m0740-3p	0.02	0.075	0.04	0.06	0.04	0.02
Novel-m0741-5p	2.475	1.535	2.67	1.535	2.14	1.31
Novel-m0742-5p	0	0	0	0	0	0.02
Novel-m0745-5p	0.04	0	0.02	0.02	0	0.02
Novel-m0746-3p	0	0	0	0	0.075	0.055
Novel-m0749-3p	2.19	0.98	1.485	1.28	2.215	1.4
Novel-m0751-3p	0.04	0.04	0.055	0.02	0	0.02
Novel-m0752-5p	0.075	0.02	0.155	0.035	0.165	0.055
Novel-m0753-3p	0.105	0.085	0.195	0.035	0.185	0.135
Novel-m0754-3p	0.04	0	0.06	0	0.06	0.075
Novel-m0755-3p	0.26	0.06	0.23	0.06	0.35	0.215
Novel-m0757-5p	0.04	0	0.04	0	0.055	0
Novel-m0758-5p	0	0.02	0	0.02	0.02	0.095
Novel-m0760-5p	0.075	0	0	0	0	0
Novel-m0763-5p	0.04	0.02	0	0.02	0.02	0
Novel-m0764-5p	0.04	0.04	0	0	0.02	0
Novel-m0765-3p	0.04	0.02	0.06	0	0.02	0.02
Novel-m0766-5p	0.06	0.02	0.04	0	0	0.04
Novel-m0767-3p	0.165	0.345	0.585	0.155	0.15	0.195
Novel-m0769-3p	0.02	0.075	0	0	0	0.04
Novel-m0770-3p	0.04	0.04	0.04	0.02	0.02	0.04
Novel-m0771-3p	0.42	0.22	0.335	0.17	0.61	0.565
Novel-m0772-5p	0.62	0.32	0.41	0.38	0.9	1
Novel-m0777-5p	2.51	0.765	1.755	0.85	0.215	0.15
Novel-m0778-5p	0.095	0.02	0	0	0	0
Novel-m0780-3p	0.04	0	0.02	0	0	0
Novel-m0781-5p	0	0	0	0	0.15	0
Novel-m0783-3p	0.165	0.055	0.14	0.055	0	0.075
Novel-m0784-5p	0.795	0.465	0.645	0.59	0.095	0.055
Novel-m0785-3p	0.04	0.08	0	0	0.02	0
Novel-m0786-3p	0.08	0.075	0.14	0.245	0.125	0.265
Novel-m0787-5p	0.04	0	0	0.075	0.02	0
Novel-m0788-3p	0.02	0	0.04	0.02	0	0.02
Novel-m0790-3p	0.04	0.08	0	0.04	0.055	0.02
Novel-m0791-3p	0.135	0.04	0.08	0	0	0
Novel-m0793-3p	2.635	0.99	0.565	0.285	0.02	0.02
Novel-m0794-5p	0	0.065	0.155	0.02	0.035	0.02
Novel-m0795-3p	0	0	0	0	0.04	0.08
Novel-m0797-3p	0	0.02	0.02	0.06	0	0.02
Novel-m0799-5p	0.06	0.02	0	0.02	0	0
Novel-m0802-5p	0.02	0.04	0.095	0.075	0.11	0.185
Novel-m0803-5p	0.02	0	0.04	0	0.09	0.02
Novel-m0804-3p	0.06	0	0.04	0.04	0.04	0.02
Novel-m0806-3p	0	0.02	0.06	0.075	0	0
Novel-m0807-5p	0.16	0.04	0.175	0.185	0.585	0.565
Novel-m0808-3p	0	0.02	0	0.02	0.02	0.075
Novel-m0809-3p	0	0	0.04	0	0.035	0.04
Novel-m0810-3p	0	0	0.1	0.02	0.22	0.02
Novel-m0811-3p	0.04	0	0.08	0.04	0.035	0.02
Novel-m0812-3p	0.105	0.02	0.25	0.455	0.345	0.805
Novel-m0813-5p	0	0.075	0.02	0.035	0.075	0
Novel-m0814-5p	0.04	0.06	0.04	0	0.11	0.075
Novel-m0816-3p	0.02	0.02	0.04	0	0.02	0
Novel-m0817-3p	0.06	0.02	0.02	0	0	0
Novel-m0818-3p	0.04	0.02	0.1	0.04	0	0.095
Novel-m0819-3p	0.24	0.155	0.415	0.4	0.38	0.545
Novel-m0821-3p	0.06	0.02	0	0.095	0.04	0.04
Novel-m0824-3p	0.085	0.04	0.04	0	0.04	0.095
Novel-m0826-5p	0	0.04	0.02	0	0.02	0.035
Novel-m0827-3p	1.315	1.735	2.46	1.38	0.04	0
Novel-m0829-5p	0.08	0.115	1.9	0.89	0.235	0.075
Novel-m0830-5p	0.04	0	0.02	0	0.095	0.15
Novel-m0831-3p	0	0	0.02	0	0.02	0.04
Novel-m0833-5p	0.02	0	0.02	0	0.02	0.04
Novel-m0835-3p	0.08	0.02	0.02	0.02	0	0
Novel-m0836-5p	0.04	0.02	0.02	0	0.04	0.02
Novel-m0837-5p	0.04	0.04	0.155	0.185	0.11	0.115
Novel-m0839-3p	0	0	0.075	0.04	0.06	0.185
Novel-m0840-3p	0.06	0	0	0.02	0.04	0.02
Novel-m0841-5p	0	0	0.02	0.04	0.02	0.02
Novel-m0843-5p	0	0.02	0.02	0.035	0.075	0.02
Novel-m0844-5p	0.04	0.02	0	0	0	0.055
Novel-m0846-3p	0.89	0.55	1.015	0.45	1.215	1.595
Novel-m0847-3p	0.055	0.145	0.04	0.075	0.13	0.155
Novel-m0848-5p	0.075	0.04	0	0.035	0.13	0
Novel-m0849-5p	0.02	0.04	0.02	0.095	0.02	0.035
Novel-m0850-3p	0.065	0	0	0.04	0.075	0.02
Novel-m0851-5p	0	0.055	0.075	0.075	0.13	0.075
Novel-m0853-5p	0.02	0.18	0.815	0.34	0.705	1.07
Novel-m0854-3p	0	0	0.02	0.035	0	0.055
Novel-m0856-5p	0	0.04	0.02	0	0.04	0.02
Novel-m0857-3p	0.355	0.35	4.49	8.38	14.125	24.24
Novel-m0859-5p	0.755	0.2	0.08	0.02	0.3	0.225
Novel-m0860-5p	0.08	0.02	0.02	0	0.075	0.055
Novel-m0863-5p	0.04	0	0.04	0	0.02	0.035
Novel-m0864-5p	0.475	0.295	0.415	0.38	0.705	0.45
Novel-m0865-5p	0	0	0.06	0	0	0
Novel-m0868-3p	0	0.02	0	0	0	0.075
Novel-m0870-5p	0	0	0	0	0.02	0.02
Novel-m0871-5p	0	0	0.02	0.02	0.035	0.02
Novel-m0872-3p	0.46	0.275	0.505	0.495	0.745	0.47
Novel-m0873-3p	0.105	0	0.02	0.02	0.075	0
Novel-m0874-5p	0.04	0.02	0.02	0.02	0	0
Novel-m0877-5p	0	0	0.04	0.035	0	0
Novel-m0878-5p	0	0.02	0.06	0.035	0	0
Novel-m0880-3p	0.02	0.02	0.055	0.035	0.075	0.095
Novel-m0881-3p	0.08	0.04	0.02	0.02	0	0.02
Novel-m0886-3p	0.02	0	0.04	0.055	0.095	0.02
Novel-m0887-5p	0	0.02	0.08	0.02	0.02	0.075
Novel-m0888-5p	0.065	0.04	0.04	0.095	0.11	0.055
Novel-m0889-3p	0.02	0	0.325	0.055	0	0
Novel-m0892-5p	0	0	0.02	0.02	0.095	0.02
Novel-m0893-5p	0.24	0.555	0.585	0.4	0.83	0.44
Novel-m0897-3p	0	0	0	0	0.04	0.02
Novel-m0898-5p	0.3	0.2	0.235	0.095	0.22	0.3
Novel-m0899-3p	0.055	0.04	0.02	0	0	0
Novel-m0900-3p	0.06	0.02	0.06	0	0	0
Novel-m0902-3p	0.06	0.02	0.04	0.02	0	0.035
Novel-m0905-3p	0.515	0.525	1.685	1.205	1.4	1.025
Novel-m0906-3p	0	0	0	0.02	0	0.04
Novel-m0907-3p	0.02	0.02	0.1	0.36	0	0
Novel-m0908-3p	0.02	0	0.02	0	0.02	0.06
Novel-m0909-3p	0	0	0.095	0.035	0	0.035
Novel-m0910-5p	0	0	0	0.04	0.04	0.02
Novel-m0911-5p	0	0	0.04	0.02	0.02	0.02
Novel-m0913-5p	0.02	0.04	0.04	0.02	0.055	0.035
Novel-m0914-3p	0.04	0.02	0	0	0.02	0.02
Novel-m0915-3p	0.08	0	0.02	0	0.02	0.035
Novel-m0916-3p	1.51	1.33	5.875	2.58	5.86	3.92
Novel-m0917-5p	0.04	0.105	0.175	0.04	0.075	0.02
Novel-m0920-3p	0	0	0	0.02	0.04	0.035
Novel-m0921-5p	0	0.06	0	0	0	0
Novel-m0925-3p	0	0	0	0	0.055	0.02
Novel-m0927-5p	0.02	0.04	0.04	0	0	0.02
Novel-m0928-5p	0.145	0.04	0.08	0.08	0.11	0.115
Novel-m0929-5p	0.06	0.02	0.06	0.04	0.02	0
Novel-m0931-5p	6.175	8.41	21.09	10.955	17.395	10.235
Novel-m0933-3p	0	0.02	0.02	0.02	0	0
Novel-m0934-3p	0.04	0.055	0.08	0.055	0.04	0.02
Novel-m0937-3p	0.02	0	0.02	0.02	0.09	0.28
Novel-m0938-5p	0.04	0.04	0.04	0.08	0.02	0.04
Novel-m0940-5p	0.06	0	0	0	0.04	0
Novel-m0941-5p	0.22	0.115	0.115	0.17	0.095	0.095
Novel-m0942-3p	0.285	0.255	0.27	0.38	0.335	0.565
Novel-m0943-3p	0.24	0.19	0.14	0.245	0.165	0.25
Novel-m0944-3p	0.06	0	0.04	0.06	0	0
Novel-m0945-5p	0.22	0.18	0.195	0.205	0.165	0.395
Novel-m0947-5p	2.605	2.945	4.015	2.905	5.09	5.05
Novel-m0949-5p	0.04	0.02	0.02	0	0	0.035
Novel-m0953-5p	0	0.075	0.055	0.02	0.02	0
Novel-m0954-3p	0	0.02	0.04	0	0	0.02
Novel-m0956-5p	0.04	0	0.08	0.035	0.02	0.04
Novel-m0957-3p	0.04	0	0	0	0.02	0.06
Novel-m0958-3p	0	0.02	0.08	0.02	0.11	0.095
Novel-m0959-3p	0.02	0	0	0.02	0.02	0.035
Novel-m0961-5p	0.02	0.02	0.04	0.04	0	0
Novel-m0962-5p	0.02	0.04	0	0	0	0.055
Novel-m0963-3p	0.095	0.085	0.115	0.17	0.04	0.095
Novel-m0964-5p	0.02	0	0.04	0.055	0	0
Novel-m0965-5p	0.02	0.04	0.04	0	0	0
Novel-m0967-3p	0	0.04	0	0	0.035	0.035
Novel-m0968-3p	0.2	0.18	0.43	0.17	0.26	0.3
Novel-m0969-5p	0.02	0	0	0.035	0.055	0
Novel-m0970-5p	0	0	0	0	0	0.04
Novel-m0971-5p	0.065	0	0.4	0.135	0.04	0
Novel-m0973-3p	0.02	0.04	0.04	0.02	0.055	0.095
Novel-m0976-5p	0.04	0.02	0.06	0.04	0	0
Novel-m0977-3p	0	0	0	0.02	0.02	0.02
Novel-m0978-3p	0	0	0	0.095	0	0
Novel-m0979-3p	0	0.02	0.06	0	0.075	0.095
Novel-m0980-5p	0.08	0.02	0	0	0	0
Novel-m0981-5p	1.625	1.105	1.785	1.625	2.56	4.775
Novel-m0983-3p	0	0	0.04	0.075	0.06	0.02
Novel-m0984-5p	0.04	0	0.04	0.02	0.02	0.075
Novel-m0988-5p	0.02	0.04	0.04	0	0.095	0.06
Novel-m0989-3p	0	0	0.08	0.02	0	0
Novel-m0991-3p	0.02	0.04	0.06	0.15	0.2	0.115
Novel-m0992-3p	0.095	0.14	0.04	0.06	0.24	0.08
Novel-m0993-3p	0.02	0	0	0.02	0.02	0.04
Novel-m0995-3p	0	0	0.04	0.04	0.02	0.02
Novel-m0997-3p	0.18	0.095	0.12	0.13	0.155	0.115
Novel-m0998-5p	43.52	29.195	33.39	18.34	46.54	55.475
Novel-m0999-5p	0.04	0.135	0.355	0.135	0.39	0.17
Novel-m1000-5p	0.04	0	0	0.055	0.055	0.02
Novel-m1006-3p	0.08	0	0.02	0.02	0.13	0.095
Novel-m1007-5p	0.02	0.02	0.02	0	0.02	0.02
Novel-m1008-3p	0	0.02	0.02	0.02	0.02	0.02
Novel-m1010-5p	0	0	0.06	0.055	0.09	0.095
Novel-m1011-5p	0	1.62	6.9	0	0.135	0.02
Novel-m1015-5p	0.02	0	0.06	0	0.02	0
Novel-m1016-5p	0.12	0.02	0.04	0	0	0
Novel-m1017-3p	0.22	0.18	0.305	0.305	0.37	0.265
Novel-m1018-5p	0	0.04	0.02	0	0.04	0
Novel-m1019-3p	0	0	0	0	0.335	0.075
Novel-m1020-5p	0.095	0.02	0.08	0.035	0	0.13
Novel-m1021-3p	0.08	0.02	0.175	0.055	0.165	0.075
Novel-m1022-5p	155.805	229.425	161.495	109.41	253.905	206.7
Novel-m1025-3p	0.02	0.02	0	0.02	0.02	0.02
Novel-m1026-5p	0.16	0.06	0.155	0.13	0	0
Novel-m1027-5p	0.02	0.02	0.06	0.02	0.09	0.02
Novel-m1029-3p	0.28	0.24	0.12	0.245	0.125	0.355
Novel-m1031-5p	0	0	0.02	0.02	0.02	0.02
Novel-m1033-3p	0.04	0	0	0	0.06	0.02
Novel-m1038-3p	0	0.02	0	0.075	0.02	0.04
Novel-m1041-3p	0.08	0.125	0.095	0.23	0.225	0.135
Novel-m1042-5p	0	0	0.02	0.035	0.02	0.02
Novel-m1043-5p	0	0	0.04	0	0.02	0.02
Novel-m1044-3p	0.25	0.095	0.25	0.345	0.095	0.075
Novel-m1045-3p	0.04	0	0.27	0.25	0.02	0
Novel-m1047-5p	0	0	0	0	0.035	0.055
Novel-m1048-3p	3.05	1.68	0.345	0.115	0.355	0.175
Novel-m1050-5p	0	0.04	0	0.04	0	0.02
Novel-m1051-5p	0	0.04	0	0	0.02	0
Novel-m1052-5p	0.02	0.02	0	0.02	0	0.02
Novel-m1053-3p	1.04	0.84	1.415	0.72	0.61	0.57
Novel-m1055-3p	0.02	0.095	0.02	0.055	0.02	0
Novel-m1056-5p	0.02	0.02	0.02	0.095	0	0
Novel-m1057-5p	0.02	0.02	0	0.06	0	0.02
Novel-m1058-3p	0	0	0	0	0.075	0.055
Novel-m1059-3p	0	0.02	0.04	0.06	0	0
Novel-m1060-3p	0.095	0.04	0.115	0.075	0.06	0.055
Novel-m1061-3p	0.06	0	0	0	0.04	0
Novel-m1062-5p	0.095	0.06	0.135	0.115	0.095	0.075
Novel-m1063-5p	0.735	0.525	0.285	0	0.04	0
Novel-m1064-5p	0.18	0.08	0.395	0.285	0.26	0.245
Novel-m1065-3p	0.085	0.04	0.02	0	0	0.04
Novel-m1066-3p	0.04	0	0.04	0	0.02	0.02
Novel-m1067-3p	0.33	0.095	0.195	0.02	0.185	0.17
Novel-m1069-3p	12.705	18.94	21.36	19.415	25.27	29.17
Novel-m1070-5p	0.395	0.085	0.46	0.265	0.165	0.485
Novel-m1071-3p	0.04	0	0.02	0.02	0.02	0
Novel-m1072-5p	0.02	0	0.055	0.02	0	0
Novel-m1073-3p	0.625	0.17	0.72	0.095	0.645	0.245
Novel-m1077-3p	0.04	0.04	0.06	0.13	0.13	0.095
Novel-m1078-3p	0	0	0.02	0	0.02	0.035
Novel-m1079-3p	0.06	0	0.04	0	0	0
Novel-m1080-3p	0.04	0	0.325	0.47	0.5	0.675
Novel-m1084-3p	0.04	0	0	0	0.055	0.04
Novel-m1085-3p	0	0.04	0.08	0	0.055	0
Novel-m1091-3p	0.06	0.055	0.08	0.055	0.07	0.075
Novel-m1092-3p	0.06	0.02	0.255	0.225	0.06	0.075
Novel-m1093-3p	0.08	0.175	0.135	0.075	0	0
Novel-m1094-5p	0.365	0.18	0.25	0.225	0.37	0.17
Novel-m1097-5p	0	0	0.02	0.02	0.06	0.055
Novel-m1098-3p	0.055	0.04	0.075	0.13	0.075	0.11
Novel-m1099-5p	0.02	0	0.02	0	0.035	0.02
Novel-m1100-3p	0.105	0.08	0.265	0.06	0.02	0.23
Novel-m1101-5p	0.125	0.095	0.21	0.095	0.06	0.12
Novel-m1102-3p	0.02	0.02	0.06	0	0.04	0
Novel-m1103-3p	0.45	0.42	1.02	0.885	0.52	0.675
Novel-m1104-5p	0.04	0.02	0.055	0.06	0.075	0.04
Novel-m1105-5p	0	0.04	0.02	0	0.02	0.02
Novel-m1106-3p	0.04	0.02	0	0	0	0.02
Novel-m1107-5p	0.06	0.135	0.04	0.075	0.075	0.205
Novel-m1111-5p	0.095	0.02	0.08	0.075	0.09	0.095
Novel-m1112-5p	0	0.04	0.115	0.04	0.095	0.04
Novel-m1114-5p	0.08	0.04	0.02	0	0.035	0
Novel-m1115-5p	0.115	0.02	0.115	0.115	0.165	0.15
Novel-m1118-3p	0	0	0.075	0	0.21	0.115
Novel-m1119-3p	0.04	0.02	0.055	0.035	0.055	0.02
Novel-m1121-3p	0.115	0.08	0.135	0.075	0.215	0.175
Novel-m1122-5p	0.02	0	0.06	0.02	0.075	0
Novel-m1123-3p	0	0.04	0	0.02	0.055	0
Novel-m1124-5p	0.06	0.02	0.06	0.075	0	0.02
Novel-m1125-3p	0.02	0.04	0.04	0.075	0.075	0.095
Novel-m1131-5p	0.095	0	0.02	0.02	0	0
Novel-m1135-3p	0	0	0.08	0.02	0	0
Novel-m1136-3p	0.095	0.095	0.06	0.02	0.165	0.265
Novel-m1138-5p	0.085	0	0	0	0.13	0.04
Novel-m1141-5p	0.02	0	0	0.02	0.04	0.02
Novel-m1142-5p	0.02	0	0	0.075	0.055	0
Novel-m1144-3p	0	0.02	0.06	0	0	0.095
Novel-m1145-5p	0.36	0.23	0.235	0.28	0.255	0.21
Novel-m1146-3p	0.02	0	0.04	0	0	0
Novel-m1147-5p	0.02	0.04	0.02	0.035	0.02	0
Novel-m1148-3p	0	0	0	0.02	0.04	0
Novel-m1149-5p	0.02	0.02	0.02	0.055	0	0
Novel-m1150-3p	0.88	0.26	0.08	0.06	0.89	0.135
Novel-m1153-3p	0	0	0	0.02	0.805	0.885
Novel-m1156-5p	0.04	0.04	0.04	0	0.055	0.02
Novel-m1157-5p	0	0	0.02	0.035	0.02	0
Novel-m1160-3p	0.02	0.075	0.075	0.115	0.09	0.075
Novel-m1162-5p	0	0	0.06	0.055	0	0
Novel-m1164-5p	0.04	0.085	0.02	0.095	0.09	0.095
Novel-m1167-3p	0.02	0.02	0.02	0.02	0.055	0.04
Novel-m1168-5p	0	0.02	0.02	0	0	0.04
Novel-m1169-5p	0.295	0	0.195	0.32	0.28	0.395
Novel-m1171-5p	0.04	0.04	0.02	0.02	0	0.02
Novel-m1172-3p	0.06	0	0.075	0.02	0	0
Novel-m1173-3p	0.06	0	0.02	0.04	0	0
Novel-m1174-3p	0	0	0	0	0.185	0.305
Novel-m1175-3p	0.04	0	0	0.035	0.02	0
Novel-m1178-5p	0.04	0.04	0.02	0.035	0.02	0.035
Novel-m1179-3p	0.14	0.255	0.485	0.28	0.255	0.225
Novel-m1181-3p	0	0.02	0.02	0.02	0.035	0.02
Novel-m1182-5p	0.02	0	0	0	0	0.02
Novel-m1183-3p	0	0	0	0	0.055	0.06
Novel-m1185-5p	0	0.06	0.02	0.055	0	0.02
Novel-m1186-5p	0.06	0.04	0.08	0.06	0.04	0.095
Novel-m1188-5p	0.685	0.48	0.295	0.57	0.465	0.66
Novel-m1190-3p	0.04	0	0.04	0.04	0	0
Novel-m1191-5p	0	0.02	0	0	0.04	0.04
Novel-m1193-5p	0.02	0	0	0.02	0.04	0.04
Novel-m1194-3p	0.06	0.02	0.095	0.04	0.075	0.13
Novel-m1195-5p	0.02	0.02	0	0.04	0.02	0.02
Novel-m1197-5p	0	0.02	0	0.04	0.04	0.035
Novel-m1198-3p	0	0.02	0	0	0.075	0.02
Novel-m1202-3p	0	0.02	0.02	0	0.055	0
Novel-m1203-3p	0.02	0	0.04	0	0.04	0.055
Novel-m1207-3p	0.04	0	0.02	0	0	0
Novel-m1209-5p	0.075	0	0.04	0.02	0.075	0
Novel-m1210-3p	0	0	0.075	0.04	0	0
Novel-m1211-3p	0	0.02	0.095	0.155	0.095	0.15
Novel-m1218-5p	0.18	0.02	0.04	0.02	0.06	0
Novel-m1219-3p	0	0	0.06	0	0.02	0.04
Novel-m1220-5p	0	0	0	0.02	0.315	0.58
Novel-m1227-3p	0.04	0.02	0.055	0.02	0.055	0
Novel-m1228-3p	0.08	0.04	0.04	0.06	0.02	0
Novel-m1231-5p	0.02	0	0.02	0.02	0.075	0.055
Novel-m1233-3p	0	0	0	0.04	0.02	0.055
Novel-m1234-5p	0	0	0.08	0.02	0.04	0
Novel-m1236-5p	0	0	0.075	0.02	0	0
Novel-m1237-5p	0	0	0	0	0.075	0.285
Novel-m1239-3p	0.14	0	0.235	0.265	0.495	0.415
Novel-m1241-3p	0.055	0.04	0.06	0.04	0.02	0.095
Novel-m1242-3p	0.06	0.075	0	0.02	0	0
Novel-m1244-5p	0.04	0.02	0.02	0.02	0.04	0.06
Novel-m1245-3p	0.65	0.515	1.02	1.04	1.245	1.305
Novel-m1246-3p	9.075	4.93	13.15	7.78	17.005	11.395
Novel-m1247-3p	0	0.06	0.08	0.055	0	0
Novel-m1249-5p	0.315	0.275	0.45	0.415	0.335	0.55
Novel-m1250-3p	0.02	0.02	0	0.04	0	0.055
Novel-m1251-3p	0.02	0	0	0.02	0	0
Novel-m1252-5p	0.02	0	0	0	0.04	0.02
Novel-m1255-5p	0.02	0.02	0.02	0.02	0.04	0.075
Novel-m1257-3p	0.04	0.12	0	0	0.02	0
Novel-m1258-5p	0	0	0.04	0	0.04	0.035
Novel-m1260-3p	0	0.04	0.02	0.02	0.035	0.02
Novel-m1263-5p	0.16	0.21	0.04	0	0	0
Novel-m1264-3p	0.08	0.04	0	0	0	0.075
Novel-m1270-3p	0.02	0	0	0	0	0.04
Novel-m1272-5p	0	0	0	0.02	0.075	0.095
Novel-m1275-5p	0	0.06	0.175	0.055	0.145	0.28
Novel-m1279-3p	0.06	0.02	0	0.035	0.02	0.095
Novel-m1280-3p	0.06	0.04	0	0	0.075	0
Novel-m1281-3p	0.02	0	0.02	0.04	0	0.02
Novel-m1282-3p	0.095	0.08	0.195	0.11	0.04	0.055
Novel-m1284-5p	0.115	0.055	0.1	0.095	0.225	0.325
Novel-m1285-5p	0	0	0.04	0	0	0
Novel-m1288-5p	0.02	0.02	0.055	0	0.06	0
Novel-m1289-3p	0.02	0.02	0	0.02	0.04	0
Novel-m1290-3p	0.22	0.12	0.075	0.095	0.145	0.32
Novel-m1291-3p	0.02	0.02	0.04	0.075	0.02	0
Novel-m1292-5p	0.02	0.02	0.395	0.475	0	0
Novel-m1293-5p	0.375	0.22	0.58	0.455	0.69	0.435
Novel-m1294-5p	0.125	0.135	0.06	0.02	0.02	0.04
Novel-m1295-3p	0.06	0.04	0.12	0.055	0.04	0.055
Novel-m1296-3p	0.105	0.02	0.02	0.115	0.055	0.115
Novel-m1297-5p	0.02	0.04	0	0.02	0.02	0.02
Novel-m1299-5p	0.335	0.265	0.325	0.4	0.165	0.185
Novel-m1300-3p	0	0.04	0	0.04	0	0.02
Novel-m1301-5p	0.02	0	0	0	0	0
Novel-m1302-5p	0.145	0.18	0.415	0.49	0.185	0.285
Novel-m1306-5p	0.055	0	0	0	0.02	0.02
Novel-m1307-5p	0.02	0	0.04	0.02	0	0.02
Novel-m1308-3p	0.075	0.04	0.04	0.13	0.04	0.055
Novel-m1310-3p	0.105	0	0.21	0.06	0.13	0.115
Novel-m1311-3p	0.02	0.02	0.02	0.055	0.04	0.02
Novel-m1312-5p	0	0	0	0	0.02	0
Novel-m1314-3p	0.04	0.02	0.02	0	0.02	0.055
Novel-m1315-5p	23.46	37.77	44.555	45.185	10.66	9.995
Novel-m1317-3p	2.525	2.1	2.48	1.595	1.55	1.115
Novel-m1318-5p	0	0	0.02	0	0	0.055
Novel-m1319-5p	0.02	0	0	0.02	0.02	0.035
Novel-m1320-5p	0.04	0.06	0.055	0	0.055	0
Novel-m1321-5p	0	0.02	0	0	0	0.06
Novel-m1322-5p	0.02	0.02	0.135	0.02	0.075	0.055
Novel-m1323-5p	0.02	0	0	0	0.075	0.035
Novel-m1324-3p	0	0.075	0.02	0.04	0.09	0.04
Novel-m1325-3p	0	0.02	0.06	0.02	0	0
Novel-m1326-3p	0	0	0	0.02	0.04	0.035
Novel-m1327-5p	4.055	2.46	1.175	1.105	2.455	4.49
Novel-m1331-3p	0.02	0	0.04	0.04	0.02	0
Novel-m1335-5p	23.2	9.05	14.11	10.95	14.855	10.395
Novel-m1336-5p	0	0.02	0.02	0	0.02	0.075
Novel-m1337-5p	0.04	0.02	0	0.095	0.035	0.055
Novel-m1338-5p	0.04	0.02	0.04	0	0.04	0.04
Novel-m1339-5p	0.18	0.04	0.08	0.095	0.11	0.135
Novel-m1340-3p	0.075	0.02	0	0	0	0.035
Novel-m1341-3p	0.2	0.06	0.08	0	0.22	0.15
Novel-m1342-5p	0.04	0.04	0	0	0.04	0
Novel-m1343-5p	0.02	0.04	0.08	0.06	0.145	0.155
Novel-m1344-3p	0	0.04	0.04	0.055	0	0
Novel-m1346-5p	0	0.02	0.02	0	0.02	0.02
Novel-m1347-5p	0.02	0	0.04	0.04	0.02	0.02
Novel-m1348-5p	0.44	0.515	0.395	0.19	0.7	0.47
Novel-m1349-3p	0	0	0.075	0.035	0.02	0.04
Novel-m1350-3p	0.04	0.02	0.02	0.02	0	0
Novel-m1351-5p	0.075	0.08	0.06	0.17	0.22	0.155
Novel-m1352-5p	0.02	0	0	0.04	0	0.04
Novel-m1353-5p	0.075	0.06	0.28	0.02	0.41	0.325
Novel-m1354-5p	0.125	0	0.06	0	0	0
Novel-m1356-3p	0.02	0	0	0.02	0.02	0.13
Novel-m1357-5p	0.14	0.115	0.155	0.21	0.245	0.13
Novel-m1358-3p	1.235	0.89	0.93	0.74	1.145	0.805
Novel-m1359-3p	0.095	0.02	0.02	0.02	0.055	0.04
Novel-m1361-5p	0.105	0.02	0	0	0	0
Novel-m1362-3p	0	0	0.04	0.02	0	0.035
Novel-m1363-3p	0.095	0.095	0.235	0.19	0.315	0.225
Novel-m1364-5p	0.04	0.02	0.02	0	0.02	0
Novel-m1366-3p	0.02	0.04	0.04	0.035	0.02	0.055
Novel-m1368-5p	0.41	0.26	0.27	0.435	0.41	0.47
Novel-m1369-5p	0.02	0.02	0.04	0.02	0	0.02
Novel-m1370-5p	0.02	0.02	0.04	0.06	0.11	0.135
Novel-m1373-3p	0.345	0.225	0.3	0.285	0.185	0.265
Novel-m1374-5p	0	0	0	0	0.02	0.075
Novel-m1375-3p	0.525	0.24	0.535	0.21	0.46	0.415
Novel-m1376-3p	0.095	0	0	0	0	0
Novel-m1378-3p	0	0.02	0	0.035	0	0.035
Novel-m1380-5p	0.605	0.305	1.115	0.4	0.91	0.55
Novel-m1381-5p	0.315	0.06	0.115	0.25	0.225	0.32
Novel-m1382-3p	0.095	0	0.02	0	0.02	0
Novel-m1383-5p	0.02	0.02	0.06	0	0	0.02
Novel-m1384-5p	0.02	0.04	0	0.04	0.055	0
Novel-m1385-5p	0.04	0.02	0.115	0.055	0.075	0.13
Novel-m1386-5p	0.075	0.06	0.02	0.02	0	0
Novel-m1389-3p	0.02	0.085	0.02	0	0	0
Novel-m1391-5p	0.04	0	0.1	0.04	0	0
Novel-m1393-5p	0.02	0.02	0	0.02	0.02	0.02
Novel-m1396-5p	0.2	0.095	0.06	0	0	0
Novel-m1397-3p	0.58	0.41	0.19	0.49	0.45	0.36
Novel-m1398-5p	0.105	0.04	0.055	0	0.09	0.035
Novel-m1399-5p	0.185	0.02	0.06	0.04	0.275	0.265
Novel-m1400-3p	0.18	0.095	0.1	0.115	0.11	0.15
Novel-m1401-5p	0.06	0.02	0.02	0	0	0
Novel-m1403-3p	0	0	0.06	0.055	0	0.02
Novel-m1404-5p	0.04	0.02	0.04	0.02	0.02	0
Novel-m1405-3p	0.02	0.075	0.055	0.19	0.205	0.155
Novel-m1406-3p	0	0	0	0	0	0.04
Novel-m1407-3p	0	0.04	0.04	0.055	0	0.02
Novel-m1408-5p	0	0.02	0.02	0	0.035	0.02
Novel-m1409-3p	0.04	0	0.02	0	0	0
Novel-m1410-3p	0.02	0	0	0.02	0	0.075
Novel-m1414-5p	0.06	0.06	0.06	0.06	0.075	0.04
Novel-m1415-5p	0.02	0.02	0.04	0.095	0	0
Novel-m1416-5p	0.06	0	0	0	0.02	0.02
Novel-m1417-3p	0.02	0.055	0.02	0	0.075	0.02
Novel-m1418-5p	0.075	0	0	0	0	0.02
Novel-m1419-5p	0.02	0.02	0.02	0	0.02	0.02
Novel-m1420-3p	0.075	0.02	0	0	0	0.035
Novel-m1421-5p	0.04	0.04	0	0	0	0.075
Novel-m1422-3p	0.06	0.02	0.04	0.04	0.04	0.02
Novel-m1426-3p	0.24	0.155	0.055	0.095	0.15	0.17
Novel-m1427-3p	0.04	0.06	0.02	0.04	0.11	0.135
Novel-m1428-3p	0.095	0.04	0.02	0	0.055	0.035
Novel-m1430-5p	0.165	0.04	0	0	0	0
Novel-m1431-3p	0	0	0	0	0.055	0.04
Novel-m1432-3p	0	0	0.04	0.02	0	0
Novel-m1435-3p	0	0.02	0.06	0	0	0.06
Novel-m1436-5p	0.02	0.02	0	0.02	0.035	0.095
Novel-m1438-3p	0.04	0	0.02	0	0.04	0
Novel-m1440-5p	0	0	0.02	0	0.35	0.45
Novel-m1441-5p	0.125	0	0	0.02	0.04	0.075
Novel-m1442-5p	0	0.04	0.04	0.06	0	0.02
Novel-m1443-5p	0.02	0.02	0.08	0	0.11	0.02
Novel-m1445-5p	0.02	0.02	0.02	0.055	0.055	0.075
Novel-m1447-3p	0.095	0	0.06	0.115	0.02	0
Novel-m1448-5p	0.02	0.02	0.04	0.02	0.075	0.02
Novel-m1449-5p	0.565	0.325	0.915	0.775	0.775	0.735
Novel-m1450-5p	0.04	0	0.02	0	0.11	0.02
Novel-m1451-3p	0	0	0.02	0.04	0	0.06
Novel-m1452-3p	0.06	0.02	0	0.04	0.075	0.02
Novel-m1455-3p	0.02	0	0.08	0.095	0.055	0
Novel-m1457-5p	0.12	0.06	0.06	0.095	0.205	0.135
Novel-m1458-3p	0.24	0.155	0.115	0.02	0.485	0.355
Novel-m1459-5p	0	0	0	0	0.075	0.035
Novel-m1460-3p	0.02	0	0	0	0.02	0
Novel-m1461-3p	0.04	0	0	0.04	0.075	0.075
Novel-m1463-3p	0	0	0.02	0.02	0	0
Novel-m1464-5p	0.02	0	0	0.04	0	0.02
Novel-m1465-5p	0.04	0.02	0.04	0.035	0.02	0.02
Novel-m1466-3p	0	0	0.225	0.135	11.145	6.395
Novel-m1467-5p	0.2	0.095	0.355	0.395	0.275	0.64
Novel-m1468-3p	0.06	0	0.02	0	0.02	0.06
Novel-m1469-3p	0.08	0	0.04	0.11	0	0.02
Novel-m1470-3p	0.055	0	0.02	0	0	0
Novel-m1471-3p	0.115	0.105	0.415	0.095	0.035	0.23
Novel-m1472-5p	0.075	0.04	0.37	0.36	0.555	0.545
Novel-m1473-3p	0.04	0.04	0.055	0.055	0.095	0.075
Novel-m1474-5p	0.16	0.085	0.27	0.04	0.22	0.285
Novel-m1478-3p	0	0	0.02	0	0	0.055
Novel-m1479-5p	0.66	0.35	0.395	0.53	0.815	0.715
Novel-m1480-3p	0	0	0.02	0.035	0.02	0.02
Novel-m1481-5p	0.075	0.02	0	0.04	0.055	0.095
Novel-m1483-3p	1.385	0.765	1.9	0.75	0.255	0.055
Novel-m1484-5p	23.36	14.775	8.47	6.775	13.79	8.325
Novel-m1486-3p	0.075	0.04	0.135	0	0.125	0.075
Novel-m1487-3p	0.02	0	0.02	0.06	0.02	0.02
Novel-m1488-5p	0	0	0.04	0.055	0.13	0
Novel-m1489-5p	0	0	0	0	0.055	0.06
Novel-m1491-5p	601.125	6.24	462.51	400.625	307.35	745.75
Novel-m1492-5p	35.43	15.425	38.715	28.21	57.645	33.32
Novel-m1493-5p	0	0.06	0.14	0.135	0.165	0.035
Novel-m1494-3p	0.115	0.095	0.02	0	0	0
Novel-m1495-5p	0	0.08	0.02	0	0.11	0.075
Novel-m1498-5p	0	0	0.04	0.075	0.04	0.02
Novel-m1499-3p	0	0	0.02	0	0	0.02
Novel-m1502-5p	0.06	0.02	0.095	0.02	0.02	0
Novel-m1504-3p	0	0	0.075	0	0.02	0
Novel-m1505-3p	0.67	0.46	0.63	0.875	0.905	0.91
Novel-m1506-3p	0.04	0	0.04	0.02	0.04	0.02
Novel-m1507-3p	5.915	6.105	7.015	5.345	6.215	9.53
Novel-m1508-3p	0.02	0.055	0.08	0.075	0.02	0.02
Novel-m1509-3p	26.335	2.275	16.37	6.045	35.135	7.505
Novel-m1510-5p	0.37	0.22	0	0	0.055	0.075
Novel-m1511-5p	0	0.02	0.06	0.02	0	0
Novel-m1512-5p	0.02	0	0.08	0	0	0.035
Novel-m1513-3p	0	0	0.115	0.02	0.02	0.13
Novel-m1515-3p	0	0.02	0.06	0	0.09	0.075
Novel-m1517-5p	0	0	0.02	0.02	0.04	0.035
Novel-m1519-3p	0.36	0.105	0.26	0.095	0.035	0.17
Novel-m1520-3p	0.24	0.22	0.06	0	0.055	0.265
Novel-m1521-3p	0.04	0	0	0	0.04	0.04
Novel-m1522-5p	0	0.06	0.02	0.02	0	0
Novel-m1523-3p	0.04	0	0.02	0	0.055	0.04
Novel-m1524-3p	96.885	69.76	104.95	89.505	120.985	117.16
Novel-m1525-3p	2.19	0.715	1.395	2.78	1.895	2.59
Novel-m1526-3p	0.355	0.6	1.04	0.725	1.305	0.45
Novel-m1529-3p	0.76	0.42	0.78	0.465	1.145	0.78
Novel-m1531-5p	0	0.02	0.04	0	0	0
Novel-m1532-3p	0.04	0.04	0	0	0	0
Novel-m1533-3p	0.12	0.055	0.23	0.13	0.775	0.735
Novel-m1534-3p	0.075	0.04	0.06	0.075	0.035	0.135
Novel-m1535-3p	0	0.04	0.02	0	0.02	0.035
Novel-m1537-5p	0	0.02	0.02	0	0	0
Novel-m1538-5p	0	0.02	0	0.04	0.04	0
Novel-m1539-3p	0.04	0.02	0.04	0.08	0.035	0.04
Novel-m1541-5p	0.06	0	0.075	0.02	0.035	0.02
Novel-m1543-3p	0.04	0.02	0.02	0.02	0.055	0.075
Novel-m1545-5p	0.18	0.135	0.175	0.11	0.075	0
Novel-m1546-5p	0.02	0.02	0.04	0.035	0	0
Novel-m1549-3p	0.06	0	0	0	0.02	0.035
Novel-m1550-3p	3.37	1.48	2.725	1.35	3.57	2.475
Novel-m1551-3p	0.24	0.14	0.45	0.405	0.48	0.375
Novel-m1552-5p	0.04	0	0.08	0	0.055	0.035
Novel-m1553-3p	0.095	0.095	0.21	0.13	0.15	0.035
Novel-m1554-3p	0	0.02	0.06	0.02	0.075	0
Novel-m1555-3p	0.02	0.02	0.04	0.02	0	0.04
Novel-m1559-3p	0.02	0.04	0.02	0.035	0.04	0.02
Novel-m1563-3p	0.2	0.095	0.155	0.04	0.21	0.095
Novel-m1564-3p	0	0	0	0	0.11	0.17
Novel-m1565-5p	0	0	0	0	0.04	0.055
Novel-m1566-3p	0.02	0.06	0.15	0.095	0.205	0.17
Novel-m1568-3p	0	0.02	0.02	0.035	0.04	0.02
Novel-m1569-3p	0.02	0.02	0.04	0	0.06	0.02
Novel-m1570-3p	0.08	0.02	0.115	0.035	0.075	0.13
Novel-m1571-5p	0.02	0.02	0	0	0.02	0.075
Novel-m1575-3p	0.525	0.375	0.36	0.42	0.37	0.9
Novel-m1577-3p	0.125	0.195	0.175	0.34	0.165	0.19
Novel-m1579-5p	3.225	1.105	2.795	2.185	3.465	3.155
Novel-m1581-3p	0.16	0.095	0.25	0.305	0.235	0.245
Novel-m1582-3p	0.02	0	0.175	0	0.19	0.13
Novel-m1584-5p	0.065	0.255	0	0	0	0
Novel-m1586-5p	0.02	0.04	0.04	0.04	0.04	0
Novel-m1587-5p	11.22	3.455	7.16	4.54	20.9	8.365
Novel-m1588-3p	1.015	0.38	1.025	0.57	2.13	1.175
Novel-m1589-3p	0.02	0.06	0.02	0.02	0.055	0.02
Novel-m1591-3p	0.02	0	0.04	0.02	0.02	0.02
Novel-m1593-5p	0.12	0.065	0.08	0.035	0.165	0.155
Novel-m1596-5p	0	0	0.115	0.15	0.035	0.055
Novel-m1597-5p	0.02	0	0.02	0.02	0	0
Novel-m1599-5p	0.355	0.02	2.7	2.485	0.02	0.115
Novel-m1601-5p	0	0	0.12	0.285	0	0
Novel-m1604-3p	0.02	0	0.02	0.08	0.04	0.11
Novel-m1605-5p	0.075	0.12	0.135	0.245	0.02	0.13
Novel-m1608-5p	0.02	0.02	0.02	0.02	0	0.02
Novel-m1609-3p	0.105	0	0.1	0.04	0.04	0.075
Novel-m1610-3p	0.04	0	0.02	0	0.02	0.055
Novel-m1613-3p	0.21	0.02	0.04	0.02	0.055	0.035
Novel-m1615-5p	0	0	0	0.02	0	0.04
Novel-m1616-5p	0.02	0	0.04	0	0.06	0.055
Novel-m1618-5p	0.02	0.04	0	0	0.02	0.06
Novel-m1619-3p	0.125	0.02	0.365	0.13	0.04	0.075
Novel-m1620-3p	0	0.02	0.04	0.035	0	0
Novel-m1622-5p	0	0.02	0.135	0.225	0	0.02
Novel-m1623-3p	0	0	0.055	0.02	0	0.02
Novel-m1624-3p	0.085	0.095	0.075	0.06	0.095	0.095
Novel-m1627-3p	0	0.02	0.06	0	0.04	0
Novel-m1631-3p	0.085	0.08	0.54	0.305	0.275	0.45
Novel-m1632-3p	0.16	0.2	0	0	0	0
Novel-m1634-3p	0.02	0	0	0.02	0.055	0
Novel-m1635-5p	0.02	0.06	0	0	0	0.035
Novel-m1637-5p	0.02	0	0	0	0	0.11
Novel-m1638-3p	0	0	0.47	0.135	0.52	0.605
Novel-m1639-5p	0	0.02	0.04	0.02	0.02	0.02
Novel-m1640-5p	0.14	0.06	0.095	0.115	0.075	0.15
Novel-m1641-5p	0.105	0.04	0.04	0.075	0.02	0.035
Novel-m1643-5p	0.02	0.04	0.02	0	0.035	0
Novel-m1644-3p	0.02	0.04	0	0	0.02	0.02
Novel-m1646-3p	0	0	0.02	0.02	0.035	0.06
Novel-m1647-5p	0.02	0	0	0.055	0.055	0
Novel-m1648-3p	0	0	0	0.02	0.06	0.02
Novel-m1649-3p	0	0	0.04	0	0.11	0.02
Novel-m1650-5p	0.145	0	0.02	0.02	0.055	0
Novel-m1652-5p	0.67	0.36	0.565	0.57	1.075	1.015
Novel-m1653-5p	0	0	0	0	0.165	0.04
Novel-m1655-5p	0.18	0.255	0.23	0.645	0.185	0.435
Novel-m1656-5p	0.02	0.02	0.075	0.02	0.06	0.055
Novel-m1657-3p	25.665	21.95	17.93	31.785	26.925	43.51
Novel-m1659-5p	0.04	0.04	0	0.075	0.02	0.02
Novel-m1660-5p	0	0	0.04	0.02	0	0.02
Novel-m1661-3p	3.32	3.77	7.815	2.775	3.79	2.35
Novel-m1662-5p	0.47	0.4	0.705	0.545	0.555	1.02
Novel-m1663-3p	0	0	0.02	0	0.02	0
Novel-m1664-3p	0.73	0.545	1.005	0.835	0.6	0.75
Novel-m1665-3p	0.06	0	0.075	0.075	0.04	0.02
Novel-m1666-3p	0.04	0.055	0.04	0	0.02	0
Novel-m1667-3p	0.02	0.02	0.02	0.02	0.02	0
Novel-m1668-3p	0	0	0	0	0.04	0.055
Novel-m1669-5p	0.04	0.02	0.04	0.04	0	0.035
Novel-m1670-3p	0.02	0.02	0.055	0	0.02	0
Novel-m1673-3p	0	0	0	0.02	0	0.06
Novel-m1674-3p	0.18	0.115	0.18	0.34	0.255	0.17
Novel-m1675-3p	0.08	0.095	0.12	0.335	1.26	0.62
Novel-m1677-3p	0.04	0.02	0.02	0	0.02	0.035
Novel-m1678-3p	0.06	0	0.055	0.04	0.04	0.02
Novel-m1679-3p	0.135	0.065	0.075	0.11	0.225	0.245
Novel-m1680-3p	0	0.04	0.02	0	0.17	0.115
Novel-m1681-3p	0.075	0.085	0	0.095	0.115	0.08
Novel-m1682-5p	0.055	0.04	0	0.055	0.075	0.04
Novel-m1683-3p	0.45	0.39	0.795	0.625	2.96	1.095
Novel-m1684-3p	0.505	0.37	0.51	0.72	0.575	0.83
Novel-m1685-5p	0.04	0	0.04	0	0.02	0.02
Novel-m1688-3p	0.115	0.04	0.04	0	0.055	0.035
Novel-m1689-3p	2.63	1.6	1.04	2.06	0.055	0
Novel-m1690-3p	0.135	0.04	0.02	0.135	0.02	0
Novel-m1691-3p	6.705	5.49	0.67	0	0.17	0
Novel-m1692-3p	0.26	0.04	0.235	0.17	0.09	0.19
Novel-m1694-3p	0	0	0.04	0.02	0.02	0.095
Novel-m1695-3p	0.06	0.095	0.115	0.135	0.205	0.265
Novel-m1696-5p	79.165	53.25	61.01	26.27	89.83	38.755
Novel-m1697-3p	0.06	0.02	0.02	0.02	0.035	0.035
Novel-m1699-5p	0.04	0	0.04	0	0.055	0.06
Novel-m1700-5p	0	0	0.04	0.02	0	0.035
Novel-m1703-5p	0.02	0	0.06	0	0	0.02
Novel-m1707-5p	0	0	0	0.075	0	0.04
Novel-m1708-5p	0.04	0.12	0	0	0.205	0.32
Novel-m1709-5p	0	0	0.02	0.02	0.075	0
Novel-m1710-3p	0.04	0	0.04	0.04	0.055	0.075
Novel-m1711-3p	0	0.04	0.04	0.075	0.02	0.02
Novel-m1712-3p	0.075	0	0.02	0.15	0.165	0.15
Novel-m1713-3p	0.04	0	0.04	0	0.04	0
Novel-m1714-5p	0.04	0	0	0.02	0.035	0.08
Novel-m1716-3p	1.615	1.09	0.25	0.32	0.205	0.21
Novel-m1717-3p	0.02	0.04	0.02	0.02	0.06	0.02
Novel-m1718-3p	0	0.08	0.21	0.15	0.335	0.21
Novel-m1719-5p	0.345	0.44	1.225	1	1.25	0.715
Novel-m1720-3p	0.075	0.04	0.195	0.41	0.695	0.435
Novel-m1721-5p	0.06	0.06	0.04	0.02	0.09	0.055
Novel-m1722-3p	0	0	0.06	0.035	0.02	0.055
Novel-m1723-3p	5.805	2.29	27.26	18.41	7.89	9.735
Novel-m1725-3p	0.085	0.075	0.04	0.02	0.04	0.135
Novel-m1726-3p	0.06	0	0.08	0.04	0.075	0.055
Novel-m1727-3p	0	0	0.04	0.02	0.04	0
Novel-m1728-5p	0.055	0.02	0	0.04	0	0.055
Novel-m1729-3p	0.075	0.04	0.095	0.055	0.09	0.095
Novel-m1731-3p	0	0	0.115	0.02	0	0
Novel-m1732-3p	0.02	0.02	0	0.035	0.02	0.02
Novel-m1733-3p	0.04	0.02	0	0	0.02	0.02
Novel-m1735-5p	0.04	0.04	0.06	0	0.04	0.02
Novel-m1736-5p	0.02	0.055	0.02	0.02	0.055	0.055
Novel-m1738-3p	984.555	106.91	735.66	428.715	891.375	292.15
Novel-m1739-3p	5.71	4.205	2.38	4.085	4.62	4.095
Novel-m1740-3p	0.125	0.04	0.06	0.055	0.13	0.075
Novel-m1741-5p	0.38	0.18	0.45	0.13	0.5	0.385
Novel-m1744-5p	0.02	0.065	0.02	0	0.055	0.02
Novel-m1746-3p	0.04	0.16	0.32	0.075	0.24	0.155
Novel-m1749-3p	0	0.02	0.02	0	0.035	0.035
Novel-m1751-3p	0.585	0.485	0.78	0.51	1.04	1.34
Novel-m1752-3p	0.115	0.205	0.16	0.185	0.18	0.17
Novel-m1753-5p	0.02	0	0.04	0	0.06	0
Novel-m1754-5p	0.075	0.04	0.02	0	0.06	0.02
Novel-m1755-3p	0.02	0.02	0.1	0.06	0.055	0.02
Novel-m1756-3p	0.69	0.575	0.625	0.325	0.58	0.745
Novel-m1759-3p	0.465	0.305	0.615	0.64	0.445	0.455
Novel-m1760-3p	0.02	0.04	0.02	0.02	0.02	0.06
Novel-m1761-5p	0.24	0.325	0.175	0.11	0.33	0.25
Novel-m1762-5p	0.02	0	0.02	0	0.02	0.035
Novel-m1763-3p	0.095	0.04	0.02	0	0	0
Novel-m1764-3p	0.04	0.04	0.04	0.035	0.02	0.055
Novel-m1766-5p	0	0	0.04	0	0	0
Novel-m1767-3p	0.365	0.23	0.43	0.755	0.465	0.19
Novel-m1768-5p	0.355	0.115	0.58	0.28	0.52	0.38
Novel-m1769-3p	0.06	0.02	0.02	0	0	0
Novel-m1770-3p	0.02	0	0.06	0.035	0.02	0.135
Novel-m1772-5p	0.055	0.02	0	0.02	0.035	0.04
Novel-m1773-3p	0.125	0.04	0	0	0.035	0.055
Novel-m1776-3p	0.02	0.075	0.135	0.095	0.24	0.175
Novel-m1777-3p	0.065	0.115	0.115	0.115	0.075	0.265
Novel-m1781-3p	0.08	0.085	0.06	0.075	0.075	0.055
Novel-m1784-5p	0.075	0	0.06	0	0.04	0.04
Novel-m1787-5p	0	0	0	0	0.04	0
Novel-m1788-5p	0.02	0	0.06	0.02	0.09	0.04
Novel-m1789-3p	0.055	0.06	0.06	0.075	0.035	0.035
Novel-m1790-5p	0	0	0.02	0.06	0.055	0.035
Novel-m1793-5p	0	0	0.02	0.02	0.04	0.02
Novel-m1799-3p	0.08	0.06	0.075	0.02	0.055	0.02
Novel-m1801-3p	0.28	0.12	0.25	0.155	0.595	0.36
Novel-m1802-5p	1.95	1.095	1.925	1.49	2.855	2.59
Novel-m1803-5p	0	0.02	0	0	0	0.075
Novel-m1804-5p	0.04	0.02	0.02	0.02	0.02	0.055
Novel-m1805-5p	0.145	0.06	0.255	0.17	0.145	0.055
Novel-m1807-5p	0.075	0.02	0.04	0	0	0
Novel-m1809-5p	0.065	0	0.02	0.02	0	0
Novel-m1811-5p	0.2	0.095	0.06	0	0.11	0.245
Novel-m1813-5p	0.04	0.02	0.06	0.055	0.02	0.055
Novel-m1814-3p	0.02	0	0	0	0.02	0.02
Novel-m1815-3p	0.075	0.02	0.055	0.04	0.04	0.055
Novel-m1816-5p	0	0	0.02	0.02	0.055	0.02
Novel-m1820-5p	0.04	0.02	0	0	0.075	0.02
Novel-m1821-5p	0.24	0.115	0	0.04	0.315	0.435
Novel-m1822-3p	0.06	0	0	0.02	0.02	0
Novel-m1823-3p	0.02	0	0.04	0.075	0.04	0
Novel-m1824-3p	0.02	0.095	0	0	0	0
Novel-m1827-3p	0	0	0.04	0	0.02	0.075
Novel-m1829-5p	0.175	0.02	0.215	0.13	0.22	0.075
Novel-m1832-3p	0	0	0.08	0.02	0	0
Novel-m1833-5p	0	0	0.08	0.075	0.125	0.175
Novel-m1834-3p	0.06	0.04	0.06	0.04	0.075	0.035
Novel-m1835-3p	0.04	0	0.04	0	0.02	0
Novel-m1836-5p	0.04	0.02	0.055	0.095	0.02	0.135
Novel-m1837-3p	0.105	0.075	0.175	0.225	0.06	0.11
Novel-m1838-3p	0.125	0.06	0.12	0.075	0.055	0.035
Novel-m1839-3p	0.04	0.06	0.02	0.02	0.04	0
Novel-m1840-3p	0.095	0.06	0.195	0	0.11	0.115
Novel-m1841-5p	0.24	0.25	0.33	0.42	0.02	0
Novel-m1842-5p	0.04	0.04	0.075	0.075	0.075	0.04
Novel-m1843-3p	0.06	0.02	0.02	0.02	0	0.055
Novel-m1844-5p	0	0.04	0.02	0.02	0	0.02
Novel-m1845-5p	0.04	0.02	0.04	0.04	0.02	0
Novel-m1846-5p	0.02	0.02	0.04	0	0.02	0
Novel-m1847-5p	0	0.02	0.02	0.055	0.055	0.075
Novel-m1848-5p	0.06	0	0.04	0	0.02	0
Novel-m1850-3p	0.06	0.04	0.075	0.11	0.19	0.055
Novel-m1853-3p	0.075	0.055	0.02	0.055	0.145	0.06
Novel-m1855-5p	0.04	0	0	0	0.02	0.055
Novel-m1857-5p	0.285	0.08	0.06	0.055	0.075	0.075
Novel-m1861-3p	0.2	0.2	0.02	0	0.405	0.32
Novel-m1863-5p	0.06	0.02	0.06	0.02	0.04	0.04
Novel-m1864-3p	0	0	0.04	0.035	0	0.02
Novel-m1865-3p	0.04	0.02	0.06	0.035	0.02	0
Novel-m1866-5p	0.26	0.24	0.1	0.17	0.11	0.04
Novel-m1867-3p	0	0	0.02	0	0.02	0.04
Novel-m1868-5p	0	0	0.02	0.02	0.035	0.02
Novel-m1869-3p	0.085	0.06	0.1	0.04	0.11	0.115
Novel-m1870-3p	0.02	0.02	0	0.04	0	0.06
Novel-m1871-3p	0.085	0	0.04	0.04	0.02	0.02
Novel-m1872-3p	80.6	33.31	143.325	59.34	90.65	57.15
Novel-m1873-5p	0.085	0.04	0.395	0.34	0.205	0.23
Novel-m1874-5p	0.085	0.04	0	0	0	0
Novel-m1875-3p	0	0	0.095	0.055	0	0
Novel-m1876-3p	1.1	1.18	0.165	0.04	0.02	0.035
Novel-m1877-3p	0.135	0.04	0.06	0.04	0.125	0.15
Novel-m1879-3p	2.515	1.84	3.475	2.615	3.385	2.905
Novel-m1880-5p	37.985	28.76	31.08	24.325	29.625	36.8
Novel-m1881-5p	0.985	0.55	0.82	1.235	1.155	2.745
Novel-m1883-5p	0.02	0.02	0	0.02	0.055	0.04
Novel-m1884-5p	0	0	0.04	0.04	1.515	0.895
Novel-m1885-5p	0	0	0.02	0.04	0.04	0.04
Novel-m1886-3p	0.68	0.325	0.375	0.115	0.89	0.695
Novel-m1887-5p	0	0.02	0	0	0.06	0.04
Novel-m1890-3p	3.005	1.915	2.965	1.64	4.5	5.725
Novel-m1892-3p	0.095	0.12	0.135	0.095	0.13	0.115
Novel-m1893-5p	0.04	0	0	0	0.02	0.035
Novel-m1894-3p	0	0.02	0.04	0.02	0.02	0.02
Novel-m1896-3p	0.095	0.02	0.04	0.04	0.04	0.055
Novel-m1897-3p	0	0	0	0	0.075	0
Novel-m1899-3p	0	0.02	0.02	0.02	0.035	0.035
Novel-m1900-5p	17.29	3.875	11.78	7.59	9.87	14.88
Novel-m1903-5p	2.345	1.915	2.295	2.1	2.7	2.42
Novel-m1904-5p	0.02	0.02	0	0.04	0	0.035
Novel-m1907-3p	0	0	0.02	0	0.055	0.02
Novel-m1908-3p	0	0	0.02	0.02	0.035	0.075
Novel-m1910-5p	0.04	0	0	0	0.035	0
Novel-m1911-3p	0.06	0.055	0.02	0	0.02	0.02
Novel-m1914-5p	0.02	0	0.04	0.02	0.02	0.02
Novel-m1916-3p	0.02	0.02	0.04	0.04	0.075	0.095
Novel-m1917-3p	0.06	0.04	0.02	0.075	0.11	0.075
Novel-m1918-3p	0	0.02	0.02	0.02	0.02	0.035
Novel-m1919-5p	0	0	0.02	0.04	0	0.02
Novel-m1920-5p	0.02	0	0	0	0.02	0.06
Novel-m1921-3p	16.625	17.42	49.735	16.63	27.735	21.22
Novel-m1925-3p	0	0	0.04	0.035	0.02	0.04
Novel-m1927-3p	0.085	0	0	0.02	0	0
Novel-m1929-3p	0.055	0.055	0.02	0.04	0.09	0.02
Novel-m1930-5p	0.04	0.02	0.135	0.13	0.185	0.265
Novel-m1931-3p	0.06	0	0	0	0	0.075
Novel-m1934-3p	0.02	0	0	0	0	0
Novel-m1936-5p	0	0	0	0	0.02	0.095
Novel-m1940-3p	0	0	0	0	0.095	0.115
Novel-m1945-3p	0.075	0	0.02	0.095	0.13	0.135
Novel-m1946-3p	0.24	0.115	0.17	0.08	0.41	0.245
Novel-m1947-3p	0.095	0.105	0.075	0.075	0.02	0
Novel-m1949-3p	0.04	0.02	0	0	0.035	0
Novel-m1951-3p	1.71	1.28	2.42	2.085	3.32	2.855
Novel-m1953-3p	0	0	0	0.02	0	0
Novel-m1956-5p	0.02	0.02	0.04	0.04	0.04	0.02
Novel-m1957-3p	0	0.04	0.075	0.055	0.04	0.095
Novel-m1958-5p	0.47	0.42	0.565	0.36	0.42	0.4
Novel-m1959-3p	0.04	0	0	0.02	0	0.02
Novel-m1961-5p	0	0	0	0.02	0	0.06
Novel-m1962-5p	0	0.02	0.06	0.04	0	0
Novel-m1963-5p	0.02	0	0.06	0	0.055	0.075
Novel-m1964-3p	0.02	0.02	0.04	0.055	0.165	0.095
Novel-m1966-3p	0	0.02	0	0	0.02	0.095
Novel-m1967-3p	0	0.02	0.055	0.115	0.02	0
Novel-m1969-3p	0	0	0.115	0.075	0.135	0.095
Novel-m1970-5p	0.555	0.585	1.315	0.44	1.275	0.565
Novel-m1971-3p	0.02	0.04	0.06	0.075	0.04	0.02
Novel-m1972-3p	0.04	0.04	0	0	0.04	0.035
Novel-m1974-3p	0.02	0.02	0.02	0	0	0.04
Novel-m1975-3p	0.02	0.02	0	0.02	0.075	0.095
Novel-m1976-5p	0.105	0.02	0.055	0.02	0.04	0.02
Novel-m1977-5p	0.24	0.415	0.545	0.735	0.185	0.375
Novel-m1978-5p	0.105	0.02	0	0	0.315	0.21
Novel-m1979-5p	0.2	0.04	0.075	0.095	0.06	0.06
Novel-m1980-5p	0.145	0	0	0.02	0	0.02
Novel-m1981-5p	0.02	0.02	0	0	0.04	0.02
Novel-m1983-3p	0.085	0.115	0.175	0.13	0.09	0.02
Novel-m1984-5p	0.02	0	0	0	0.055	0.055
Novel-m1985-3p	0	0.02	0	0.02	0.02	0
Novel-m1986-3p	7.56	5.63	5.215	5.29	3.3	13.115
Novel-m1987-5p	0	0.04	0.04	0	0.055	0
Novel-m1988-5p	0.095	0.08	0.155	0.355	0.43	0.285
Novel-m1989-5p	0	0.04	0.06	0.02	0.145	0.055
Novel-m1991-3p	0	0.04	0.02	0.02	0	0.035
Novel-m1992-5p	0.575	0.4	0.505	0.325	0.585	0.73
Novel-m1994-5p	0.075	0	0	0	0	0.02
Novel-m1995-3p	0.04	0	0.04	0	0.095	0.095
Novel-m1996-3p	0.02	0.02	0.195	0	0.02	0.17
Novel-m1997-5p	0	0	0	0.055	0	0
Novel-m2000-5p	0.04	0	0.02	0	0	0.035
Novel-m2001-5p	0.105	0.04	0.08	0.15	0.145	0.095
Novel-m2007-5p	0.02	0.02	0.02	0.04	0	0
Novel-m2008-3p	0.095	0.04	0.135	0	0.11	0.02
Novel-m2009-3p	0.06	0.04	0.06	0.035	0.09	0.075
Novel-m2010-5p	0.075	0.02	0.04	0.02	0.02	0.055
Novel-m2011-5p	0	0	0.02	0.04	0.04	0.055
Novel-m2012-3p	0.02	0.04	0.04	0.075	0.04	0.055
Novel-m2014-3p	0.04	0.04	0.04	0.06	0.02	0.055
Novel-m2015-5p	0.04	0.23	14.655	5.2	0.02	0.035
Novel-m2016-5p	0	0.02	0.06	0.04	0.04	0.02
Novel-m2017-5p	3.03	1.505	2.55	1.705	3.535	3.88
Novel-m2018-3p	0.16	0.135	0	0	0.335	0.23
Novel-m2019-3p	1.52	0.655	1.305	1.125	2.15	1.3
Novel-m2020-5p	0.04	0.055	0.095	0.04	0.125	0.175
Novel-m2022-5p	0.76	0.265	0.56	0.305	0.49	0.915
Novel-m2023-3p	0.02	0.02	0	0	0	0.035
Novel-m2024-5p	1.51	0.6	2.23	1.985	1.335	1.875
Novel-m2026-5p	0	0.02	0	0	0.04	0
Novel-m2027-5p	0.04	0.075	0.06	0.095	0	0
Novel-m2029-5p	22.455	22.06	31.37	30.985	44.16	62.345
Novel-m2032-3p	0.06	0.06	0	0	0.055	0.035
Novel-m2034-5p	0	0.02	0.02	0.02	0	0
Novel-m2035-5p	0.02	0	0.075	0	0	0
Novel-m2036-3p	0.06	0.04	0.06	0.06	0.04	0
Novel-m2037-5p	0.2	0.085	0.21	0.055	0.165	0.23
Novel-m2038-3p	0.085	0.02	0.095	0.02	0	0
Novel-m2039-5p	0	0	0.04	0.04	0.035	0.02
Novel-m2041-3p	0.375	0.36	0.76	0.51	1.115	0.64
Novel-m2042-3p	0.02	0.02	0.02	0	0.055	0.035
Novel-m2044-5p	0.04	0.04	0.075	0.02	0	0
Novel-m2045-3p	0	0.02	0.02	0	0.04	0.02
Novel-m2047-5p	0	0.02	0.04	0.02	0	0.02
Novel-m2048-5p	0.095	0.14	0	0	0	0
Novel-m2049-3p	0.02	0	0.06	0.02	0.02	0.02
Novel-m2050-5p	0.02	0	0	0	0.055	0.02
Novel-m2051-3p	0.43	0.145	1.74	2.54	3.32	3.34
Novel-m2052-3p	63.13	50.06	5.42	4.21	4.625	1.21
Novel-m2053-5p	0.2	0.095	0.06	0.17	0.185	0.205
Novel-m2054-5p	0	0	0.02	0.055	0	0
Novel-m2055-3p	0.065	0	0.06	0.02	0.11	0.075
Novel-m2057-5p	0.04	0.02	0	0	0.04	0
Novel-m2058-3p	0.04	0	0.02	0	0.06	0.055
Novel-m2059-3p	0	0	0.02	0	0.02	0.02
Novel-m2061-5p	2.385	0.345	3.035	0.91	3.985	0.995
Novel-m2062-5p	0.02	0	0.02	0	0.035	0.035
Novel-m2063-3p	0.12	0	0.02	0.055	0	0
Novel-m2064-5p	0	0	0.02	0	0.04	0
Novel-m2065-5p	0.075	0.02	0.1	0	0.11	0.035
Novel-m2066-5p	0.075	0.02	0	0	0	0
Novel-m2070-5p	0.08	0.105	0.12	0.19	0.165	0.115
Novel-m2072-5p	0.02	0	0.02	0.04	0.02	0
Novel-m2073-3p	0.02	0	0.04	0	0.06	0
Novel-m2074-3p	2.735	1.5	6.105	2.775	3.455	1.805
Novel-m2078-3p	0.08	0.02	0.02	0	0.09	0.095
Novel-m2079-5p	0.305	0.255	3.845	1.605	22.155	16.99
Novel-m2080-3p	0.145	0.04	0.155	0.06	0.125	0.265
Novel-m2081-3p	0.315	0.325	0.27	0.28	0.24	0.4
Novel-m2082-3p	0.02	0.02	0.06	0	0.06	0.04
Novel-m2083-3p	0.095	0.085	0.075	0	0.04	0.185
Novel-m2084-3p	0.02	0	0	0	0.09	0.075
Novel-m2085-5p	0.02	0	0	0.04	0.04	0
Novel-m2086-5p	0.02	0.02	0.04	0.04	0	0.06
Novel-m2093-3p	0.3	0.23	0	0	0	0
Novel-m2094-5p	0.42	0.285	0.235	0.325	3.965	5.17
Novel-m2095-5p	0.04	0.02	0.12	0	0.02	0
Novel-m2096-3p	0.02	0	0.04	0.02	0.02	0
Novel-m2097-3p	0	0.02	0.02	0.02	0.075	0.04
Novel-m2099-3p	0	0	0.02	0	0	0
Novel-m2100-3p	0	0.02	0.02	0	0.02	0.035
Novel-m2103-5p	0.02	0	0	0.02	0.02	0
Novel-m2105-5p	0.04	0.04	0	0.04	0	0.04
Novel-m2107-3p	0.02	0.04	0	0	0	0
Novel-m2108-3p	0.02	0.02	0.04	0.06	0	0
Novel-m2109-3p	0.02	0	0.02	0.04	0	0
Novel-m2110-3p	0.115	0.06	0.02	0.035	0	0.02
Novel-m2111-3p	0.02	0.06	0.135	0.21	0.095	0.155
Novel-m2112-3p	0.04	0.02	0	0	0.02	0.02
Novel-m2114-5p	0.555	0.36	0.505	0.49	0.45	0.32
Novel-m2118-3p	0	0	0	0	0.205	0.315
Novel-m2121-5p	0	0	0.02	0.04	0.075	0.02
Novel-m2128-3p	0.04	0.02	0.06	0.055	0.095	0.095
Novel-m2130-5p	0.02	0.02	0.02	0	0.055	0.02
Novel-m2131-3p	0.355	0.22	0.495	0.285	1.14	0.56
Novel-m2132-5p	0.04	0.04	0.02	0.075	0.11	0.055
Novel-m2133-3p	0.02	0	0	0.02	0.055	0.035
Novel-m2134-3p	0.06	0.02	0.02	0.02	0	0.04
Novel-m2136-5p	4.305	2.385	3.18	3.06	4.555	4.99
Novel-m2140-5p	0.06	0.04	0.1	0.04	0.06	0.02
Novel-m2141-3p	0	0.02	0.055	0	0.035	0.02
Novel-m2145-3p	0.18	0.2	0.17	0.36	0.3	0.13
Novel-m2146-3p	1.53	0.84	0.97	0.68	1.83	1.67
Novel-m2147-3p	0.08	0.02	0.02	0	0	0.02
Novel-m2148-5p	0.06	0	0.04	0	0.02	0
Novel-m2149-5p	2.14	1.865	1.65	2.33	2.285	3.715
Novel-m2151-5p	0.02	0.04	0.04	0	0	0.02
Novel-m2154-3p	0.075	0.02	0	0	0	0
Novel-m2155-3p	0.105	0.08	0.115	0.095	0	0
Novel-m2156-5p	0.06	0	0.095	0	0.02	0.055
Novel-m2160-5p	0	0.02	0.04	0.02	0.095	0
Novel-m2162-5p	0.645	0.41	0.29	0.455	0.52	0.64
Novel-m2163-5p	1.015	0.79	1.125	2.2	0.39	0.645
Novel-m2165-5p	0	0	0.04	0.035	0	0.04
Novel-m2168-3p	0.02	0.02	0.04	0.035	0.02	0.055
Novel-m2169-5p	0.24	0.055	0.115	0.17	0.075	0.13
Novel-m2170-3p	0	0	0	0	0.02	0.035
Novel-m2171-5p	0.095	0.02	0.155	0.055	0.2	0.13
Novel-m2173-3p	0	0	0.08	0.055	0.02	0
Novel-m2174-3p	0.04	0	0	0	0.02	0.02
Novel-m2175-5p	0.18	0.075	0.115	0.135	0.22	0.34
Novel-m2176-5p	0.02	0.02	0	0.04	0	0.055
Novel-m2177-5p	0.08	0.04	0.02	0.055	0.02	0.02
Novel-m2179-3p	0	0	0	0	0.09	0.055
Novel-m2180-5p	0.105	0.02	0.04	0.02	0	0
Novel-m2182-5p	0	0.06	0.06	0.035	0.13	0.02
Novel-m2183-3p	0	0	0.28	0.115	0.54	0.285
Novel-m2184-3p	0.115	0.04	0.1	0.055	0.055	0.04
Novel-m2186-5p	0.08	0.075	0.02	0.02	0.055	0.055
Novel-m2188-3p	0.985	0.75	1.33	0.495	0.995	1.04
Novel-m2189-3p	0.105	0.08	0.175	0.055	0.075	0.095
Novel-m2190-5p	0.04	0.02	0.04	0	0.2	0.175
Novel-m2191-3p	0	0	0.02	0	0.055	0.035
Novel-m2192-3p	0	0.04	0.02	0.04	0.02	0
Novel-m2194-3p	2.395	1.05	3.315	2.765	5.17	5.48
Novel-m2195-3p	0.02	0	0	0	0.02	0.06
Novel-m2197-3p	0.535	0.255	0.02	0	0	0
Novel-m2199-3p	0	0	0.04	0.04	0	0.06
Novel-m2200-5p	0.02	0.02	0.06	0.055	0	0
Novel-m2202-3p	0	0	0	0	0.2	0.165
Novel-m2203-5p	0	0	0.02	0.02	0.11	0.205
Novel-m2204-3p	0	0	0	0	0.075	0.035
Novel-m2206-3p	0.02	0.075	0.02	0	0.04	0.06
Novel-m2207-3p	0.285	0.175	0.365	0.23	0.165	0.135
Novel-m2208-5p	0.06	0	0.04	0.04	0.06	0.055
Novel-m2210-3p	0.02	0	0	0	0	0
Novel-m2211-3p	0.04	0.04	0	0.02	0.04	0.02
Novel-m2212-3p	0	0.02	0.04	0.035	0.06	0.095
Novel-m2213-5p	0	0	0	0	0.055	0.04
Novel-m2216-5p	0	0	0.02	0	0	0
Novel-m2219-5p	0.08	0.075	0.055	0.04	0.11	0.075
Novel-m2220-3p	0.06	0.06	0.04	0.055	0.02	0.02
Novel-m2223-5p	0.6	2.13	0.96	0.38	1.39	2.1
Novel-m2224-5p	0.28	0.34	0.06	0.075	0.43	0.71
Novel-m2225-3p	63.435	25.15	33.27	34.805	35.115	43.375
Novel-m2226-3p	0	0.02	0	0.02	0.04	0.035
Novel-m2228-3p	3.435	2.26	2.855	1.94	5.03	6.005
Novel-m2231-3p	0.04	0	0	0.055	0.02	0
Novel-m2232-5p	0.08	0.095	0.135	0.115	0.2	0.15
Novel-m2233-3p	0.02	0.04	0	0	0.02	0.02
Novel-m2234-5p	0	0	0.095	0.06	0	0
Novel-m2236-3p	0.02	0.04	0.02	0.02	0.055	0.055
Novel-m2237-3p	0.04	0	0	0	0.035	0.04
Novel-m2238-5p	0.055	0	0	0.02	0.055	0.02
Novel-m2240-5p	0	0	0.02	0.035	0.11	0.02
Novel-m2241-5p	0.02	0.04	0.04	0.055	0	0.055
Novel-m2242-5p	0.105	0.04	0.1	0.055	0.145	0.21
Novel-m2245-3p	0.04	0	0	0.075	0.235	0.06
Novel-m2248-3p	0.295	0.295	0.33	0.13	0.255	0.115
Novel-m2249-5p	0	0.02	0	0	0	0.04
Novel-m2250-5p	0.08	0.055	0.08	0.23	0.11	0.205
Novel-m2251-5p	0	0.04	0.02	0	0.02	0.02
Novel-m2253-3p	0.02	0	0	0	0.04	0.02
Novel-m2256-5p	0.02	0.04	0.06	0.02	0.15	0.135
Novel-m2257-5p	2.63	1.84	1.935	2.555	3.225	4.22
Novel-m2258-5p	0.24	0.155	0.4	0.15	0.555	0.34
Novel-m2259-3p	0	0	0	0.04	0.035	0.02
Novel-m2260-5p	0.02	0.04	0.02	0.04	0.035	0.075
Novel-m2261-5p	0.06	0.02	0.115	0.055	0.145	0.035
Novel-m2262-5p	0	0.02	0	0.02	0.04	0.02
Novel-m2263-5p	0	0	0.08	0.02	0	0
Novel-m2264-3p	0.02	0	0.235	0.17	0	0
Novel-m2265-3p	0.04	0.06	0	0	0	0
Novel-m2267-5p	0.68	0.465	0.075	0.075	1.135	1.615
Novel-m2268-3p	0.04	0.06	0.055	0.095	0.055	0.02
Novel-m2270-3p	0.2	0.2	0.42	0.23	0.44	0.32
Novel-m2271-5p	0.02	0.04	0.3	0.61	0	0
Novel-m2275-3p	0.02	0	0	0	0.035	0.02
Novel-m2276-5p	0	0.04	0.08	0.02	0	0
Novel-m2277-5p	0.02	0	0.02	0.02	0	0.055
Novel-m2279-3p	0	0	0.04	0.035	0.04	0.02
Novel-m2280-5p	0	0	0.02	0	0	0
Novel-m2285-3p	0.02	0	0.02	0	0.13	0.115
Novel-m2294-3p	0.02	0	0	0	0.125	0
Novel-m2295-5p	0.115	0.06	0.22	0.04	0.575	0.285
Novel-m2296-5p	0.02	0	0	0	0.02	0.02
Novel-m2298-3p	0.02	0	0.02	0	0	0.02
Novel-m2299-5p	0	0	0.135	0.075	0	0
Novel-m2300-3p	0	0	0.08	0.02	0.04	0.035
Novel-m2301-5p	0.04	0.02	0.04	0	0	0.02
Novel-m2302-5p	0.08	0	0	0	0.02	0.02
Novel-m2303-5p	0.085	0.02	0.02	0.035	0	0
Novel-m2304-3p	0	0	0.02	0	0.035	0.04
Novel-m2307-3p	0	0	0.02	0.04	0.02	0.06
Novel-m2308-5p	0.325	0.35	0.1	0.075	0.295	0.32
Novel-m2309-3p	0	0	0.02	0.02	0.075	0.055
Novel-m2310-5p	0.365	0.22	0.635	0.585	0.525	0.57
Novel-m2311-5p	4.99	0.905	5.325	3.09	6.405	2.42
Novel-m2312-5p	0.255	0.06	0	0.02	0.075	0
Novel-m2313-5p	0.02	0	0	0.02	0.04	0.035
Novel-m2314-3p	0	0	0	0	0.02	0.035
Novel-m2316-5p	0.18	0.115	0.235	0.265	0.28	0.245
Novel-m2318-5p	0	0.02	0.04	0	0	0.02
Novel-m2319-5p	0.14	0.075	0.16	0.095	0.02	0.075
Novel-m2321-3p	0.105	0.115	0.135	0.11	0.285	0.205
Novel-m2322-3p	84.31	124.375	76.66	75.355	78.71	117.725
Novel-m2324-5p	0.02	0	0.06	0.02	0.035	0.04
Novel-m2326-5p	0.04	0.02	0.02	0	0	0.02
Novel-m2327-3p	0.32	0.195	0.715	0.34	1.7	0.42
Novel-m2328-3p	52.94	19.245	19.91	15.24	35.295	19.68
Novel-m2329-5p	0.02	0	0.02	0.04	0.02	0.075
Novel-m2330-5p	0.08	0	0.04	0.035	0	0
Novel-m2331-3p	0	0	0.04	0.02	0.04	0.135
Novel-m2332-5p	2.875	1.98	2.38	1.825	2.285	1.815
Novel-m2336-5p	0.04	0.12	0.135	0	0.205	0.04
Novel-m2337-5p	0.085	0.02	0.02	0	0.035	0.095
Novel-m2338-3p	0.18	0.02	0.225	0.19	0.11	0.115
Novel-m2340-3p	0	0.02	0	0.055	0	0.02
Novel-m2342-5p	0.02	0.02	0.04	0	0.02	0
Novel-m2343-3p	0	0	0	0	0.11	0.055
Novel-m2344-3p	0.04	0.02	0.02	0.04	0.035	0.035
Novel-m2345-5p	0.02	0	0.02	0	0.04	0.02
Novel-m2347-5p	0.02	0.04	0.02	0	0	0.02
Novel-m2349-3p	0.04	0	0.04	0.02	0.02	0.04
Novel-m2350-3p	0.04	0.02	0.075	0.02	0.02	0
Novel-m2351-5p	139.69	76.64	107.15	93.5	208.09	196.175
Novel-m2352-3p	0.04	0	0.04	0.02	0	0.035
Novel-m2353-3p	0	0	0.02	0.04	0.055	0.04
Novel-m2355-5p	0	0.02	0.04	0.035	0	0
Novel-m2356-5p	0.02	0	0.02	0	0.09	0.15
Novel-m2357-5p	0.075	0.175	0.02	0.19	0.165	0.135
Novel-m2358-5p	0.125	0.04	0.08	0.075	0.06	0.02
Novel-m2360-5p	0.06	0.04	0.1	0.13	0.24	0.245
Novel-m2362-3p	0.02	0	0	0.04	0.06	0.15
Novel-m2364-3p	0.125	0.145	0.455	0.095	0.245	0.17
Novel-m2365-3p	0.02	0.04	0.02	0.04	0.06	0.1
Novel-m2366-5p	0.165	0.115	0.135	0.055	0.295	0.175
Novel-m2368-3p	0.02	0.06	0.075	0.02	0.055	0.02
Novel-m2370-5p	0	0	0.04	0.055	0	0
Novel-m2371-3p	0.04	0.02	0.02	0.02	0.06	0.02
Novel-m2372-5p	0.02	0	0.02	0.04	0.02	0.055
Novel-m2374-5p	0	0	0.04	0.02	0	0
Novel-m2375-3p	0.075	0.04	0.02	0.04	0.02	0.04
Novel-m2376-5p	0	0	0	0	0.04	0.075
Novel-m2377-5p	0.02	0	0	0.035	0.035	0
Novel-m2378-3p	0	0	0.135	0.02	0	0
Novel-m2379-5p	0	0	0.12	0.04	0.185	0.135
Novel-m2380-3p	0.095	0.04	0.195	0.04	0.22	0.115
Novel-m2382-5p	0.02	0.04	0.095	0	0	0.04
Novel-m2385-3p	0.02	0.02	0	0	0.02	0.095
Novel-m2387-3p	0.02	0	0.02	0	0.04	0.02
Novel-m2389-3p	0.02	0	0.04	0.035	0.04	0
Novel-m2390-3p	0.02	0.02	0	0.035	0	0.02
Novel-m2395-5p	0.02	0.02	0.06	0.02	0.075	0.035
Novel-m2396-3p	0	0	0.02	0.06	0	0
Novel-m2402-5p	0.705	0.745	0.88	1.5	1.925	1.97
Novel-m2403-5p	0	0	0	0	0.04	0
Novel-m2404-5p	0.185	0.12	0.04	0.155	0.125	0.27
Novel-m2406-5p	0.2	0.095	0.27	0.205	0.2	0.13
Novel-m2407-3p	0	0.02	0.02	0	0	0.02
Novel-m2408-5p	0.855	0.655	1.53	0.265	5.14	3.145
Novel-m2409-5p	0.02	0.02	0.06	0	0.04	0.095
Novel-m2410-5p	0.08	0	0.06	0	0.035	0.055
Novel-m2411-5p	0.095	0.02	0.04	0	0.02	0.02
Novel-m2412-3p	0.02	0.02	0	0.02	0	0
