# Supplementary material for: Genome-Wide Identification and Characterization of Drought Stress Responsive microRNAs in Tibetan Wild Barley
Source: Int J Mol Sci. 2020 Apr 17;21(8):2795. doi: 10.3390/ijms21082795 (PMC7216285; doi:10.3390/ijms21082795)
Supplement: Supplementary file 1 [file ijms-21-02795-s001.zip › ijms-750349-supplementary/Table S5.xlsx]

## Sheet: Sheet1
Table S5. Differentially expressed miRNAs in three barley genotypes in response to drought stress
miRNA id	Sequence	Length (nt)	Transcription Per Million						XZ5 (Drought vs Control)			XZ54 (Drought vs Control)			Tadmor (Drought vs Control)
			XZ5-Control	XZ5-Drought	XZ54-Control	XZ54-Drought	Tadmor-Control	Tadmor-Drought	log2Ratio	p-value	q-value	log2Ratio	p-value	q-value	log2Ratio	p-value	q-value
hvu-miR156a	UGACAGAAGAGAGUGAGCACA	21	67.22	596.26	681.14	976.21	654.02	17.29	3.32556	0	0	1.00212	0	0	-4.86305	0	0
hvu-miR156b	UGACAGAAGAGAGUGAGCACA	21	379.78	53.59	477.01	89.8	802.54	1874.76	-2.54348	0	0	-2.02298	0	0	1.6913	0	0
hvu-miR159a	UUUGGAUUGAAGGGAGCUCUG	21	960.56	4157.37	22879.6	16826.5	12952.1	938.87	2.25828	0	0	-0.00639367	9.11e-05	0.000849891	-3.3834	0	0
hvu-miR159b	UUUGGAUUGAAGGGAGCUCUG	21	16036	8470.89	1612.42	947.11	10809.3	19401.5	-0.611061	0	0	-0.340098	0	0	1.30866	0	0
hvu-miR166a	UCGGACCAGGCUUCAUUCCCC	21	8948.19	3998.36	2569.63	64.97	308.03	5510.17	-0.85977	0	0	-4.93415	0	0	4.56394	0	0
hvu-miR166b	UCGGACCAGGCUUCAUUCCCC	21	91.85	294.39	3472.39	4317.94	4002.8	95.82	1.92004	0	0	0.792022	0	0	-5.00881	0	0
hvu-miR166c	UCGGACCAGGCUUCAUUCCCC	21	458.53	967.8	67.9	132.82	3636.76	36.74	1.247	0	0	1.36432	0	0	-6.1498	0	0
hvu-miR168-3p	GAUCCCGCCUUGCACCAAGUGAAU	24	13347.2	17882.4	11044.6	15830.9	16733.7	981.78	0.669484	0	0	0.899185	0	0	-3.62369	0	0
hvu-miR168-5p	UCGCUUGGUGCAGAUCGGGAC	21	11201.1	7876.29	12143.2	399.57	16611.7	17389	-0.27114	0	0	-4.45535	0	0	0.442399	0	0
hvu-miR171-3p	UGAUUGAGCCGUGCCAAUAUC	21	1917.25	1427.48	1778.7	1648.04	1473.95	1766.89	-0.164598	1.65213e-123	5.54888e-122	0.323409	0	0	0.685061	0	0
hvu-miR397a	CCGUUGAGUGCAGCGUUGAUG	21	34.96	6.62	6.29	19.41	5.64	36.67	-2.09728	6.31618e-181	2.67477e-179	2.07161	9.2e-130	3.86e-128	3.11291	0	0
hvu-miR397b-3p	AUCAACGCUGCACUCAACGGC	21	15.52	41.59	33.91	26.14	36.43	13.68	1.66745	9.25802e-189	4.09878e-187	0.0713464	0.168347	0.397341	-1.02054	1.87e-67	4.8e-66
hvu-miR399	UGCCAAAGGAGAUUUGCCCCG	21	5.72	1.52	1.01	0.38	3.18	1.03	-1.66137	4.73185e-23	1.07182e-21	-0.972956	0.00679948	0.0407579	-1.20925	5.04e-09	6.58e-08
hvu-miR444a	UUGCUGCCUCAAGCUUGCUGC	21	231	166.29	226.76	296.94	244.82	319.41	-0.230798	1.66679e-29	4.05863e-28	0.81818	0	0	0.804036	0	0
hvu-miR444b	UGCAGUUGCUGUCUCAAGCUU	21	1037.57	717.1	1020.3	682.4	1022.71	1299.47	-0.313176	6.84016e-228	3.50648e-226	-0.144105	1.08e-49	3.26e-48	0.774246	0	0
hvu-miR1120	ACAUUCUUAUAUUAUGGGACGGAG	24	14.73	9.63	20.62	14.41	27.14	19.63	-0.365098	1.11323e-05	0.000144572	-0.103274	0.127411	0.334716	-0.0435552	0.450154	0.590535
hvu-miR5048a	UAUUUGCAGGUUUUAGGUCUAA	22	70.71	105.47	69.09	241.58	216.48	247.02	0.81136	3.5804e-151	1.39493e-149	2.21812	0	0	0.632558	2.72e-266	1.08e-264
hvu-miR5048b	UAUUUGCAGGUUUUAGGUCUAA	22	310.24	112.8	307.12	85.19	240.21	217.05	-1.18528	0	0	-1.41846	0	0	0.259763	2.7e-45	5.76e-44
hvu-miR5049a	UCCUAAAUACUUGUUGUUGGG	21	13.77	10.59	17.16	15.45	16.38	16.4	-0.144326	0.0811594	0.359315	0.2705	0.000104479	0.000962327	0.427302	4.65e-10	6.36e-09
hvu-miR5049b	AGUAUUUAGGUACAGAGGGAG	21	5.09	4.88	8.23	6.71	9.71	9.91	0.182738	0.156037	0.522567	0.116552	0.259395	0.465357	0.456464	2.53e-07	2.87e-06
hvu-miR5049c	AGACAAUUAUUUUGGGACGGAGG	23	75.63	49.18	92.62	67.64	120.03	83.12	-0.375635	1.67829e-24	3.89203e-23	-0.0277971	0.379356	0.546901	-0.108314	9.36e-05	0.000818892
hvu-miR5049d	UACAAUUAUUUAGGAACGGAG	21	22.6	16.64	27.11	26.9	28.71	26.98	-0.181856	0.00533004	0.0436257	0.410355	3.51e-14	5.76e-13	0.35055	2.8e-11	4.09e-10
hvu-miR5049e	AAUUAUUUAGGUACAGAGGGA	21	21.18	16.54	27.45	21.33	40.8	38.33	-0.109568	0.0987434	0.404101	0.0471594	0.409993	0.546901	0.338072	1.91e-14	2.98e-13
hvu-miR5051	UUUGGCACCUUGAAACUGGGA	21	329.87	75.98	130.93	115.47	44.7	39.11	-1.83077	0	0	0.252524	3.39e-23	7.31e-22	0.236999	3.26e-08	3.86e-07
hvu-miR5053	CGCAGCUGUAGUCGCCGGCGU	21	4.09	7	1.12	1.45	0.86	0.46	1.03187	5.24577e-17	1.02188e-15	0.792579	0.00155045	0.0112598	-0.484886	0.168087	0.384624
hvu-miR6191	UAGAUUUGUCUAGAUAUGAA	20	14.8	6.81	12.65	8.85	12.94	11.42	-0.868557	9.15476e-22	1.9815e-20	-0.0972544	0.261302	0.467667	0.242644	0.00230257	0.0146047
hvu-miR6200	UUUGGCCAACUAGAUCUAUGA	21	6.14	4.46	4.56	5.33	4.98	6.12	-0.20786	0.0980135	0.40372	0.646728	3.35e-07	3.84e-06	0.723014	9.58e-10	1.29e-08
hvu-miR6201	UGACCCUGAGGCACUCAUACCG	22	0.77	0.18	1.03	0.78	0.46	0.91	-1.83755	0.000104539	0.00118396	0.00717313	0.980767	0.709533	1.39482	5.15e-05	0.00047989
hvu-miR6209	UGAGAUCAGAAAGAUGUGCG	20	10.42	6.52	3.33	1.55	7.21	3.76	-0.399435	6.05439e-05	0.000737121	-0.691171	0.000209226	0.00185911	-0.516992	2.08e-05	0.000205015
hvu-miR6213	ACAGAUUGCUACAGACUGGUC	21	3.04	2.58	2.42	3.29	3.48	3.17	0.0054339	0.974724	0.982326	0.866289	2.36e-07	2.75e-06	0.275175	0.070477	0.229327
hvu-miR6214	CGACGACGACGAGCACGACA	20	1.18	1.98	0.51	0.8	0.78	1.63	0.997183	2.12668e-05	0.000265562	1.06942	0.00247806	0.0173298	1.47079	2.06e-08	2.47e-07
Novel-m0001-5p	UCUUGGUGAUGGAACGUGUGA	21	0.06	1.44	3.01	0.44	146.84	30.11	4.80524	2.00301e-19	4.06444e-18	-2.30835	3.99e-18	7.74e-17	-1.86458	0	0
Novel-m0009-3p	GAGGGCGGCGAUAACAUUUUC	21	24.115	7.61	85.145	78.635	78.065	86.695	-1.41544	2.78678e-72	7.75521e-71	0.292988	3e-21	5.96e-20	0.586616	4.5e-82	1.27e-80
Novel-m0013-5p	UCUGAAGACUAGUUUAUUAUA	21	203.23	158.055	152.335	200.41	220.48	285.37	-0.104935	8.21044e-07	1.12633e-05	0.820696	0	0	0.801645	0	0
Novel-m0094-3p	CAUUUCUCCGACAAGUAUUUC	21	0.915	0.955	0.375	0.415	0.895	1.745	0.301854	0.309662	0.771383	0.589046	0.189852	0.423652	1.40791	1.38e-08	1.73e-07
Novel-m0113-5p	UCCCGAGCAGCCCGUGGCCAGG	22	66.285	49.02	3.215	2.215	1.475	0	-0.164733	1.23945e-05	0.000156782	-0.0807491	0.644456	0.654159	-6.81307	5.79e-17	1.01e-15
Novel-m0120-3p	UCCGUAUGCACAGGAUGCAGU	21	21.635	13.825	0.405	0.135	0	0.035	-0.429397	1.17461e-09	1.84528e-08	-1.13703	0.0542079	0.183597	NA	NA	NA
Novel-m0144-5p	GGAAUGUUGUCUGGUUCAAG	20	4.655	1.21	3.65	3.38	3.925	2.95	-1.69917	7.58347e-20	1.57155e-18	0.298686	0.0467507	0.16719	0.0180163	0.904739	0.733524
Novel-m0220-5p	AUUACUUGUCGCUCAAACGGA	21	11.03	7.07	2.1	0.88	27.74	44.815	-0.377615	9.21972e-05	0.00106551	-0.840363	0.000530728	0.00426434	1.13348	2.11e-130	7.71e-129
Novel-m0223-3p	UAGAUUGGGCACCCAGGUUUG	21	2.905	1.745	2.95	4.54	2.375	3.05	-0.437618	0.0218741	0.133159	1.04959	1.17e-12	1.8e-11	0.793563	2.65e-06	2.76e-05
Novel-m0230-3p	GUUAUUUUGGGACGGAGGGAG	21	8.745	4.46	17.84	6.205	13.145	7.775	-0.704239	9.19028e-10	1.46743e-08	-1.1104	1.42e-37	3.96e-36	-0.330898	0.000150438	0.00124225
Novel-m0232-5p	AACGCGAAGGUCACAGGUUC	20	31.545	138.16	49.175	35.325	62.54	152.955	2.32446	0	0	-0.0915544	0.0352956	0.140305	1.66845	0	0
Novel-m0236-5p	UGUAGUCCACUAGUGAAAUCU	21	0.935	0.77	0.72	1.585	1.195	1.6	-0.0287327	0.926454	0.951138	1.56041	9.76e-09	1.27e-07	0.863104	0.000256642	0.00200571
Novel-m0352-5p	AUCAGGAGAGAUGACACCGGC	21	8.07	20.85	26.245	32.985	11.78	17.795	1.6198	1.54939e-90	4.71595e-89	0.763543	1.19e-48	3.46e-47	1.02727	3.72e-45	7.74e-44
Novel-m0406-3p	CUUGGUCAAACUUAAAGAUGU	21	3.855	1.155	2.015	1.19	0.585	0.62	-1.47142	1.34075e-13	2.41832e-12	-0.345618	0.12587	0.333568	0.543911	0.129269	0.332794
Novel-m0419-3p	UUAUAAGGAGCCAACUUCUGUG	22	7.265	4.85	18.865	9.255	11.565	19.4	-0.429042	0.000314077	0.00322011	-0.595547	1.89e-14	3.24e-13	1.16102	2.9e-59	6.68e-58
Novel-m0423-5p	CCCUCCGUCCGGAAAUACUUGUC	23	0.66	0.525	0.655	1.15	0.49	0.305	-0.0490527	0.895315	0.937795	1.22082	5.01e-05	0.000478755	-0.246726	0.582657	0.70416
Novel-m0428-3p	UGUUGUCUCAAGCUUGCUGCC	21	6457.26	6006.55	4410.07	3994.83	4580.08	4470.27	0.166976	0	0	0.288152	0	0	0.387944	0	0
Novel-m0432-3p	UUAGAUGACCAUCAGCAAACA	21	21.085	14.965	6.74	7.42	29.065	46.25	-0.274313	5.89476e-05	0.000726771	0.588267	3.51e-08	4.35e-07	1.09995	3.58e-128	1.25e-126
Novel-m0447-3p	AGACUUACAUUUGGGAACGGA	21	28.69	30.645	98.08	56.065	101.61	67.15	0.319139	1.54533e-09	2.38912e-08	-0.389195	9.38e-33	2.44e-31	-0.182405	2.27e-09	3.02e-08
Novel-m0449-3p	GGCAAGUCCGUCCUUGGCUACA	22	57.73	6.88	27.155	42	81.725	58.2	-2.84213	0	0	1.04875	3.68e-104	1.39e-102	-0.0160555	0.631762	0.708988
Novel-m0453-3p	UUGAGCCGUGCCAAUAUCACG	21	3.68	2.45	3.175	1.865	2.115	3.34	-0.317324	0.0550213	0.270052	-0.332952	0.0651329	0.212041	1.09297	1.54e-10	2.22e-09
Novel-m0465-5p	CCUGUUUGUCAUUAAAUUUCUU	22	161.515	40.2	127.04	84.355	104.73	234.03	-1.74929	0	0	-0.174134	2.74e-10	3.91e-09	1.61494	0	0
Novel-m0470-3p	UAGAUUUGUACACCUUGGACC	21	0.065	0.02	0.305	0.78	0	0	-1.34451	0.38497	0.801285	1.8282	7.42e-06	7.57e-05	NA	NA	NA
Novel-m0478-3p	UUUCAUUGUGUGACGGAGGGUG	22	1.815	0.74	1.13	0.225	0.055	0	-1.03518	9.29864e-05	0.00106551	-1.89548	1.65e-06	1.83e-05	NA	NA	NA
Novel-m0500-5p	AGACUUAUAUUUAGGAACGGA	21	18.75	21.545	22.825	14.925	41.49	32.4	0.423426	3.37627e-11	5.66981e-10	-0.188995	0.00396074	0.0262409	0.0668893	0.145261	0.364613
Novel-m0521-5p	UCUUAUGUUGUGGGACGGAGG	21	3.295	1.295	4.585	2.16	5.895	2.54	-1.09434	2.98038e-08	4.33268e-07	-0.647333	4.48e-05	0.000433938	-0.811114	8.15e-09	1.05e-07
Novel-m0585-5p	UUCAGGAGAGAUGACACCGAC	21	13.76	34.45	27.735	30.415	17.35	28.635	1.55318	5.30595e-140	1.91407e-138	0.576884	4.31e-28	9.87e-27	1.15225	9.44e-86	2.75e-84
Novel-m0598-3p	UUUCGAUGUGCAACCAUGGUC	21	1.79	0.59	1.475	0.93	1.74	1.715	-1.32839	2.75412e-06	3.67468e-05	-0.255676	0.325543	0.542773	0.422349	0.0457433	0.165452
Novel-m0613-5p	UUUGGACAUUCGAGGAGCUCG	21	9.84	9.345	12.48	11.295	8.535	8.66	0.207899	0.0242056	0.143028	0.274782	0.000774757	0.00603255	0.441113	3.23e-06	3.32e-05
Novel-m0615-5p	UCACUAGAAGACUACAUACGG	21	0.085	0.21	3.23	4.285	0.095	0.04	1.56238	0.0537121	0.266916	0.831398	1.29e-08	1.65e-07	-0.868215	0.44642	0.590535
Novel-m0624-3p	UGAGCCGAACCAAUAUCACUC	21	105	42.67	110.465	79.63	86.795	91.45	-1.04954	9.97578e-198	4.62686e-196	-0.0561315	0.0535988	0.183177	0.49513	6.45e-64	1.53e-62
Novel-m0637-5p	UGAAGUGUUUGGGGGAACUC	20	7.2	3.9	8.245	3.54	7.71	4.225	-0.63734	3.15665e-07	4.45591e-06	-0.79324	6.13e-11	8.9e-10	-0.445827	0.00012443	0.00107637
Novel-m0650-3p	CUGAAGUGUUUGGGGGAACUC	21	4.065	3.515	5.095	2.08	2.22	1.055	0.0121849	0.934378	0.951971	-0.85041	4.87e-08	5.93e-07	-0.659745	0.00342846	0.0206962
Novel-m0653-3p	UAAGCAGAAACGCCACGGACU	21	8.28	3.61	7.09	3.505	6.475	6.34	-0.988908	1.3102e-15	2.4541e-14	-0.58293	4.03e-06	4.29e-05	0.383121	0.000428774	0.00323541
Novel-m0677-5p	CCCUCCGUCCCAAAAUAAGUGUC	23	0.63	0.435	0.625	1.09	0.48	0.53	-0.300114	0.447849	0.831889	1.23552	6.56e-05	0.000619234	0.560628	0.150965	0.374028
Novel-m0691-3p	GCUCCCGUAGCUCAGUUGGUU	21	24.455	17.075	27.145	12.965	33.725	24.11	-0.288221	6.51455e-06	8.57455e-05	-0.636123	1.74e-22	3.55e-21	-0.0612018	0.240245	0.467306
Novel-m0702-5p	GCUCACUUCUCUCUCUGUCAGC	22	1.735	1.745	2.275	1.62	1.905	2.795	0.274006	0.212188	0.613745	-0.0459575	0.822412	0.654159	0.98096	8.64e-08	1.01e-06
Novel-m0703-5p	GCUCACUGCUCUAUCUGUCAGC	22	1.6	1.07	1.665	0.89	2	2.785	-0.317028	0.211985	0.613745	-0.442909	0.0848944	0.257353	0.911919	4.74e-07	5.32e-06
Novel-m0714-3p	UUGGACUGAAGGGUGCUCCCU	21	101.85	73.215	362.265	147.86	227.86	172.48	-0.284884	5.49577e-20	1.16367e-18	-0.86341	0	0	0.00678513	0.73036	0.708988
Novel-m0718-5p	AUCAGGCAACGACAUUCGUGG	21	0.575	0.2	0.59	0.5	0.28	0.675	-1.2956	0.00866403	0.0649136	0.171091	0.656278	0.654159	1.71675	4.48e-05	0.000426228
Novel-m0719-3p	GUAUGUGGUCUCCUAGUGAAA	21	0.935	0.245	5.815	5.13	0.06	0.075	-1.66644	8.00863e-05	0.000939808	0.226071	0.0600163	0.201462	0.868751	0.42522	0.585216
Novel-m0777-5p	UUUAGUCCCGGUUUGUGCCUC	21	2.51	0.765	1.755	0.85	0.215	0.15	-1.43993	3.47358e-09	5.20502e-08	-0.622458	0.014516	0.0750934	-0.131249	0.839444	0.718249
Novel-m0793-3p	UGCCAAAGGAGAACUGCCCUG	21	2.635	0.99	0.565	0.285	0.02	0.02	-1.12054	6.55743e-07	9.1242e-06	-0.573549	0.197289	0.423652	0.453713	0.822951	0.708988
Novel-m0812-3p	UUUCAGCGACAGUUAAUUCUA	21	0.105	0.02	0.25	0.455	0.345	0.805	-2.08147	0.126465	0.452858	1.26206	0.00903119	0.0524697	1.63205	1.68e-05	0.000167575
Novel-m0857-3p	UUUAUGAUCACUCUCGUUUUG	21	0.355	0.35	4.49	8.38	14.125	24.24	0.240454	0.626423	0.893061	1.3389	8.95e-32	2.25e-30	1.21891	9.19e-80	2.51e-78
Novel-m0916-3p	AAGACUUACAUUUGGGAACGG	21	1.51	1.33	5.875	2.58	5.86	3.92	0.0369205	0.878749	0.937795	-0.758046	1.05e-07	1.26e-06	-0.165683	0.190599	0.398168
Novel-m0931-5p	UUGGACUGAAGGGUGCUCCCUU	22	6.175	8.41	21.09	10.955	17.395	10.235	0.665858	5.07565e-10	8.23947e-09	-0.499409	5.25e-12	7.78e-11	-0.358622	2.38e-06	2.54e-05
Novel-m0981-5p	UCCGUAAACUAAUAUAAGAUC	21	1.625	1.105	1.785	1.625	2.56	4.775	-0.292041	0.239299	0.631421	0.263371	0.222806	0.449949	1.32346	3.66e-19	6.82e-18
Novel-m0998-5p	UUAAAUUUCUCCAUAGCAUCA	21	43.52	29.195	33.39	18.34	46.54	55.475	-0.327512	8.60978e-12	1.47122e-10	-0.445125	4.27e-15	7.5e-14	0.672336	5.92e-67	1.48e-65
Novel-m1011-5p	UAAUCUUUUGGAAAUAUGCUUA	22	0	1.62	6.9	0	0.135	0.02	7.64984	8.81732e-22	1.95183e-20	-9.14209	1.31e-61	4.29e-60	-2.35364	0.0590276	0.199487
Novel-m1022-5p	GGUUUCGUGGUGUAGUUGGU	20	155.805	229.425	161.495	109.41	253.905	206.7	0.779655	7.54624e-302	4.08335e-300	-0.174229	9.81e-13	1.54e-11	0.103561	1.58e-08	1.93e-07
Novel-m1069-3p	GGCCUAUUAGCUCAGCUGGUU	21	12.705	18.94	21.36	19.415	25.27	29.17	0.79703	2.1344e-27	5.0705e-26	0.297677	2.1e-06	2.27e-05	0.62352	1.52e-31	3.02e-30
Novel-m1073-3p	UGGGUGGGUCUUCUUGGCU	19	0.625	0.17	0.72	0.095	0.645	0.245	-1.66644	0.00128023	0.0123984	-2.50998	5.2e-06	5.46e-05	-0.97513	0.0263502	0.106434
Novel-m1150-3p	UGCCAAAGGAGAAUUGCCCU	20	0.88	0.26	0.08	0.06	0.89	0.135	-1.48537	0.000390951	0.00392563	-0.0374959	0.972597	0.704973	-2.32389	9.26e-07	1.03e-05
Novel-m1246-3p	UGAGCGACAAGUAAUAUGGAU	21	9.075	4.93	13.15	7.78	17.005	11.395	-0.63824	9.09518e-09	1.34223e-07	-0.334702	0.000154549	0.00140635	-0.155682	0.0358191	0.137512
Novel-m1315-5p	UGGAAGGGGCAUGCAGAGGAG	21	23.46	37.77	44.555	45.185	10.66	9.995	0.962995	7.84359e-75	2.24696e-73	0.44584	3.61e-26	8.02e-25	0.348552	5.66e-05	0.000516205
Novel-m1327-5p	UGGACAUCUGAGCAGCUCUUG	21	4.055	2.46	1.175	1.105	2.455	4.49	-0.454691	0.00470186	0.0394794	0.35288	0.18401	0.421147	1.27172	4.59e-17	8.2e-16
Novel-m1335-5p	UGUUGGCAUGGUUCAAUCAAA	21	23.2	9.05	14.11	10.95	14.855	10.395	-1.12159	6.11274e-50	1.60914e-48	0.049656	0.533204	0.610179	-0.0862028	0.272273	0.496616
Novel-m1466-3p	GAAACGUUGGGUGGCUGUGGC	21	0	0	0.225	0.135	11.145	6.395	NA	NA	NA	-0.274535	0.688936	0.654159	-0.387088	5.29e-05	0.000487847
Novel-m1484-5p	GAAUGACGCCGGGUCCGAAAG	21	23.36	14.775	8.47	6.775	13.79	8.325	-0.396702	2.49736e-09	3.80066e-08	0.0917238	0.370692	0.546901	-0.303016	0.000379897	0.00291689
Novel-m1491-5p	UGCCUGGCUCCCUGUAUGCCA	21	601.125	6.24	462.51	400.625	307.35	745.75	-6.26797	0	0	0.217816	1.92e-57	6.03e-56	1.73486	0	0
Novel-m1492-5p	UUGGACGUGGAGGUGCAGCUG	21	35.43	15.425	38.715	28.21	57.645	33.32	-0.916204	8.43758e-54	2.28283e-52	-0.0457027	0.349938	0.546901	-0.360343	1.12e-17	2.05e-16
Novel-m1507-3p	AUAUUUAGGAACGGAGGGAGU	21	5.915	6.105	7.015	5.345	6.215	9.53	0.303085	0.0100207	0.0733846	0.0252398	0.824489	0.654159	1.05447	6.2e-26	1.18e-24
Novel-m1509-3p	UGGGCAAGUCACCCUGGCUACC	22	26.335	2.275	16.37	6.045	35.135	7.505	-3.31164	1.35656e-220	6.60644e-219	-1.00412	5.03e-29	1.19e-27	-1.81408	2.11e-151	8.01e-150
Novel-m1524-3p	AGGUCAUGCUGGAGUUUCAUC	21	96.885	69.76	104.95	89.505	120.985	117.16	-0.245742	9.21805e-15	1.69403e-13	0.213099	9.97e-14	1.6e-12	0.390622	2.52e-53	5.67e-52
Novel-m1525-3p	GAUCAUGACUGACAGCCUCAUU	22	2.19	0.715	1.395	2.78	1.895	2.59	-1.37098	9.30601e-08	1.33295e-06	1.42747	1.23e-12	1.86e-11	0.861798	3.29e-06	3.35e-05
Novel-m1550-3p	AAUUGGUAUGGAUCGGAGAGG	21	3.37	1.48	2.725	1.35	3.57	2.475	-0.931607	1.21395e-06	1.64221e-05	-0.601994	0.00308876	0.021208	-0.105321	0.512493	0.644522
Novel-m1575-3p	AUUUUUGUAUCUCGAGCAAUG	21	0.525	0.375	0.36	0.42	0.37	0.9	-0.212058	0.62353	0.893061	0.667048	0.143005	0.360028	1.71675	2.45e-06	2.58e-05
Novel-m1579-5p	UCAGAUGGUUCGUGCUGACU	20	3.225	1.105	2.795	2.185	3.465	3.155	-1.3091	4.51575e-10	7.45482e-09	0.0732845	0.683431	0.654159	0.290523	0.0568258	0.19354
Novel-m1587-5p	UUGAAGAUUAGGUGGCGGCG	20	11.22	3.455	7.16	4.54	20.9	8.365	-1.4131	6.36326e-35	1.631e-33	-0.241228	0.0410009	0.153303	-0.88955	2.18e-31	4.24e-30
Novel-m1655-5p	ACCUCCGUCCGGAAAUACUUGUC	23	0.18	0.255	0.23	0.645	0.185	0.435	0.770969	0.213155	0.613745	1.88004	3.2e-05	0.000313413	1.65535	0.00147726	0.0100237
Novel-m1657-3p	AUCGUGCUGUGACAGUUUCACU	22	25.665	21.95	17.93	31.785	26.925	43.51	0.0412281	0.482879	0.851892	1.246	1.62e-103	5.82e-102	1.13005	3.86e-126	1.25e-124
Novel-m1661-3p	GGUCCCAUGGUCUAGUGGUUAG	22	3.32	3.77	7.815	2.775	3.79	2.35	0.404573	0.00845924	0.0638706	-1.06826	4.12e-16	7.42e-15	-0.30205	0.0607168	0.202519
Novel-m1662-5p	UGGUAGAUAAUUUGAUGCGUG	21	0.47	0.4	0.705	0.545	0.555	1.02	0.0388201	0.929662	0.951138	0.0655976	0.854375	0.654159	1.30171	4.65e-05	0.000437433
Novel-m1683-3p	UAAAAAGACUUAUAUUUAGGA	21	0.45	0.39	0.795	0.625	2.96	1.095	0.0388201	0.929662	0.951138	0.0643837	0.847581	0.654159	-1.00119	1.31e-06	1.43e-05
Novel-m1689-3p	AACGAGCUGCAUAACGUCCAUC	22	2.63	1.6	1.04	2.06	0.055	0	-0.453119	0.0239462	0.143028	1.41781	1.17e-09	1.61e-08	NA	NA	NA
Novel-m1691-3p	AGCGCGUCGCCGUCGAGUGGG	21	6.705	5.49	0.67	0	0.17	0	-0.00211638	0.985428	0.985428	-5.66685	1.89e-08	2.38e-07	-3.71621	0.00760229	0.040824
Novel-m1696-5p	AAGCUCAGGAGGGAUAGCGCC	21	79.165	53.25	61.01	26.27	89.83	38.755	-0.295089	9.2751e-17	1.77136e-15	-0.802024	4.95e-73	1.7e-71	-0.789461	5.74e-106	1.73e-104
Novel-m1723-3p	UAUGUGGUCUCCUAGUGAAAU	21	5.805	2.29	27.26	18.41	7.89	9.735	-1.0638	2.19197e-12	3.81246e-11	-0.153317	0.0099942	0.0563314	0.738239	3.92e-15	6.24e-14
Novel-m1738-3p	UGAACAUCCCAGAGCCACCGG	21	984.555	106.91	735.66	428.715	891.375	292.15	-2.9519	0	0	-0.348564	1.28e-191	6.03e-190	-1.20533	0	0
Novel-m1739-3p	UUUGCUCCCGCUGCAGUCGCC	21	5.71	4.205	2.38	4.085	4.62	4.095	-0.161287	0.210005	0.613745	1.22023	2.07e-14	3.48e-13	0.261068	0.0498779	0.174633
Novel-m1872-3p	ACACACAUGAACCGGAUACUA	21	80.6	33.31	143.325	59.34	90.65	57.15	-1.01686	2.31358e-143	8.66702e-142	-0.829308	8.73e-175	3.88e-173	-0.249271	2.57e-14	3.95e-13
Novel-m1880-5p	AAGGGAAAGGUCGUGAGUUC	20	37.985	28.76	31.08	24.325	29.625	36.8	-0.126755	0.0115595	0.0827861	0.0576421	0.282986	0.486864	0.738699	7.24e-53	1.58e-51
Novel-m1881-5p	UGAAUUUGUCCAUAGCAUCAG	21	0.985	0.55	0.82	1.235	1.155	2.745	-0.566901	0.0902663	0.382258	1.04236	0.000227401	0.00199711	1.66626	8.46e-16	1.4e-14
Novel-m1890-3p	UUGAAUUUGUCCAUAGCAUCA	21	3.005	1.915	2.965	1.64	4.5	5.725	-0.388452	0.0361962	0.192651	-0.415362	0.0296072	0.122866	0.76615	4.65e-10	6.36e-09
Novel-m1900-5p	UGCCUGGCUCCCUGUAUGCC	20	17.29	3.875	11.78	7.59	9.87	14.88	-1.94831	4.97496e-81	1.46837e-79	-0.203764	0.027467	0.118053	1.02567	3.67e-37	7.47e-36
Novel-m1921-3p	UUCCCCCUACCUGGCGCGCCA	21	16.625	17.42	49.735	16.63	27.735	21.22	0.307408	1.21032e-05	0.000155112	-1.15725	2.54e-106	1.01e-104	0.0107697	0.849939	0.72581
Novel-m1986-3p	GCUUCCGUAGCAUAGUGGUA	20	7.56	5.63	5.215	5.29	3.3	13.115	-0.221889	0.0524354	0.263258	0.447406	0.000308293	0.00267641	2.44956	2.64e-112	8.25e-111
Novel-m2015-5p	CUCGCGAGCAACGGAUGAAUC	21	0.04	0.23	14.655	5.2	0.02	0.035	2.69989	0.00409332	0.0349727	-1.08332	4.64e-30	1.13e-28	1.45371	0.393908	0.585216
Novel-m2017-5p	UUCCACAGCUUUCUUGAACU	20	3.03	1.505	2.55	1.705	3.535	3.88	-0.778405	7.03159e-05	0.000835215	-0.152973	0.433551	0.546901	0.569771	7.42e-05	0.000663006
Novel-m2022-5p	GAAGGGGAGCCUUGGCGCAGUG	22	0.76	0.265	0.56	0.305	0.49	0.915	-1.26856	0.00353599	0.0318894	-0.480439	0.272391	0.478444	1.33824	8.76e-05	0.000774542
Novel-m2024-5p	GCAGCACCACCAAGAUUCACA	21	1.51	0.6	2.23	1.985	1.335	1.875	-1.08147	0.000255152	0.00264381	0.258897	0.182539	0.419052	0.927644	2.51e-05	0.000241226
Novel-m2029-5p	ACACCAAUAACAACGCCGUGC	21	22.455	22.06	31.37	30.985	44.16	62.345	0.196419	0.00128566	0.0123984	0.415273	2.54e-16	4.67e-15	0.916862	3.42e-127	1.15e-125
Novel-m2051-3p	UUGCCGAGAGCUGCUCAGAUG	21	0.43	0.145	1.74	2.54	3.32	3.34	-1.34451	0.0215295	0.131885	0.951778	9.13e-07	1.03e-05	0.445585	0.00341499	0.0206962
Novel-m2052-3p	UAGAUACUCUCUAAGGCUUGG	21	63.13	50.06	5.42	4.21	4.625	1.21	-0.0656078	0.0855428	0.368444	0.0816087	0.526819	0.606037	-1.49465	1.4e-16	2.39e-15
Novel-m2061-5p	GCCAAGGAUGAUUUGCCUGUGA	22	2.385	0.345	3.035	0.91	3.985	0.995	-2.55473	4.67952e-17	9.30175e-16	-1.30428	2.63e-09	3.49e-08	-1.6074	3.08e-16	5.18e-15
Novel-m2074-3p	UUUUUGAGUCACUUAUUUUGG	21	2.735	1.5	6.105	2.775	3.455	1.805	-0.609651	0.00249723	0.0229462	-0.717407	2.27e-07	2.67e-06	-0.523326	0.00288642	0.0179184
Novel-m2079-5p	UCUUAUUGUAUUCAUGAUAUG	21	0.305	0.255	3.845	1.605	22.155	16.99	0.034003	0.950255	0.96311	-0.852193	1.96e-06	2.14e-05	0.0301714	0.633203	0.708988
Novel-m2094-5p	CCGUACCUAAAUAUAAGUCUU	21	0.42	0.285	0.235	0.325	3.965	5.17	-0.344509	0.483672	0.851892	0.880042	0.101609	0.286355	0.829081	2.1e-10	2.97e-09
Novel-m2136-5p	CUCCGUUCCUAAAUAUAAGUC	21	4.305	2.385	3.18	3.06	4.555	4.99	-0.59557	0.000200748	0.00212531	0.368663	0.0207063	0.0994469	0.572358	6.48e-06	6.52e-05
Novel-m2149-5p	UGUCUGAUUCAAAUUAAUUGA	21	2.14	1.865	1.65	2.33	2.285	3.715	0.0572321	0.776252	0.937795	0.910665	5.82e-06	6.02e-05	1.12887	3.2e-12	4.74e-11
Novel-m2163-5p	AUUUGGACAUCUGAGCAGCUC	21	1.015	0.79	1.125	2.2	0.39	0.645	-0.146569	0.630813	0.893061	1.40263	4.79e-10	6.7e-09	1.14886	0.00340369	0.0206962
Novel-m2194-3p	UUGAUGUGGAAUAUGGCCUUC	21	2.395	1.05	3.315	2.765	5.17	5.48	-0.914269	6.55387e-05	0.000788082	0.157975	0.329048	0.546204	0.509501	2.26e-05	0.000219468
Novel-m2223-5p	UUGGAGAGGGCAAGGCCCUAC	21	0.6	2.13	0.96	0.38	1.39	2.1	2.04068	1.69423e-13	3.00033e-12	-0.91524	0.0117147	0.0618733	1.03207	1.53e-06	1.65e-05
Novel-m2225-3p	GUUCAAUAAAGCUGUGGGAAA	21	63.435	25.15	33.27	34.805	35.115	43.375	-1.07717	9.81428e-125	3.41397e-123	0.471277	1.08e-22	2.27e-21	0.749056	6.24e-64	1.52e-62
Novel-m2228-3p	GACUUAUAUUUAGGAACGGAG	21	3.435	2.26	2.855	1.94	5.03	6.005	-0.340321	0.0475227	0.242341	-0.139858	0.446958	0.546901	0.679133	9.25e-09	1.17e-07
Novel-m2257-5p	UCCGUUCCUAAAUAUAAGACC	21	2.63	1.84	1.935	2.555	3.225	4.22	-0.291267	0.13256	0.469503	0.825001	1.26e-05	0.000125553	0.816283	1.42e-08	1.75e-07
Novel-m2267-5p	UUACUUGUCGCUCAAACGGAUG	22	0.68	0.465	0.075	0.075	1.135	1.615	-0.262046	0.491674	0.856963	0.377542	0.710138	0.654159	0.949241	6.78e-05	0.000611436
Novel-m2311-5p	GGAAUGUUGUCUGGCUCGGG	20	4.99	0.905	5.325	3.09	6.405	2.42	-2.22467	6.90532e-30	1.72456e-28	-0.347055	0.0131215	0.0683473	-0.999459	1.1e-12	1.66e-11
Novel-m2322-3p	UCCGUCGUAGUCUAGGUGGUUA	22	84.31	124.375	76.66	75.355	78.71	117.725	0.803752	2.50353e-176	1.01602e-174	0.395901	2.35e-34	6.33e-33	0.993412	6.27e-270	2.61e-268
Novel-m2327-3p	UCUUAUAUUUUGGUACGGAGG	21	0.32	0.195	0.715	0.34	1.7	0.42	-0.437618	0.444766	0.831889	-0.661987	0.0978582	0.278026	-1.61042	9.99e-08	1.15e-06
Novel-m2328-3p	GCGUGCAAGGAGCCAAGCAUG	21	52.94	19.245	19.91	15.24	35.295	19.68	-1.17532	1.37125e-118	4.45198e-117	0.0520557	0.440306	0.546901	-0.429877	2.04e-15	3.31e-14
Novel-m2351-5p	UGAGGAAGGACUGCAUCAUC	20	139.69	76.64	107.15	93.5	208.09	196.175	-0.610651	5.28215e-105	1.65962e-103	0.241579	1.1e-17	2.08e-16	0.345317	1.73e-70	4.6e-69
Novel-m2402-5p	GAAGGGGAGCCUUGGCGCAGUGG	23	0.705	0.745	0.88	1.5	1.925	1.97	0.359098	0.286995	0.741466	1.15776	9.66e-06	9.73e-05	0.481728	0.0159081	0.0736744
Novel-m2408-5p	AAUAUAAGUCUUUUUAGAGGU	21	0.855	0.655	1.53	0.265	5.14	3.145	-0.141417	0.669998	0.906837	-2.11888	1.8e-09	2.43e-08	-0.298906	0.0309813	0.121732
