# Supplementary material for: Genome-Wide Identification and Characterization of Drought Stress Responsive microRNAs in Tibetan Wild Barley
Source: Int J Mol Sci. 2020 Apr 17;21(8):2795. doi: 10.3390/ijms21082795 (PMC7216285; doi:10.3390/ijms21082795)
Supplement: Supplementary file 1 [file ijms-21-02795-s001.zip › ijms-750349-supplementary/Table S6.xlsx]

## Sheet: XZ5
Table S6a. Differentially expressed miRNAs in response to drought stress in XZ5
Up-regulated
miRNA id	log2Ratio(XZ5-Drought/XZ5-Control)	p-value	q-value
hvu-miR156a	3.32556	0	0
hvu-miR159a	2.25828	0	0
hvu-miR166b	1.92004	0	0
hvu-miR166c	1.247	0	0
hvu-miR397b-3p	1.66745	9.25802e-189	4.09878e-187
hvu-miR5053	1.03187	5.24577e-17	1.02188e-15
Novel-m0001-5p	4.80524	2.00301e-19	4.06444e-18
Novel-m0232-5p	2.32446	0	0
Novel-m0352-5p	1.6198	1.54939e-90	4.71595e-89
Novel-m0585-5p	1.55318	5.30595e-140	1.91407e-138
Novel-m1011-5p	7.64984	8.81732e-22	1.95183e-20
Novel-m2223-5p	2.04068	1.69423e-13	3.00033e-12
Down-regulated
miRNA id	log2Ratio(XZ5-Drought/XZ5-Control)	p-value	q-value
hvu-miR156b	-2.54348	0	0
hvu-miR397a	-2.09728	6.31618e-181	2.67477e-179
hvu-miR399	-1.66137	4.73185e-23	1.07182e-21
hvu-miR5048b	-1.18528	0	0
hvu-miR5051	-1.83077	0	0
Novel-m0009-3p	-1.41544	2.78678e-72	7.75521e-71
Novel-m0144-5p	-1.69917	7.58347e-20	1.57155e-18
Novel-m0406-3p	-1.47142	1.34075e-13	2.41832e-12
Novel-m0449-3p	-2.84213	0	0
Novel-m0465-5p	-1.74929	0	0
Novel-m0521-5p	-1.09434	2.98038e-08	4.33268e-07
Novel-m0598-3p	-1.32839	2.75412e-06	3.67468e-05
Novel-m0624-3p	-1.04954	9.97578e-198	4.62686e-196
Novel-m0719-3p	-1.66644	8.00863e-05	0.000939808
Novel-m0777-5p	-1.43993	3.47358e-09	5.20502e-08
Novel-m0793-3p	-1.12054	6.55743e-07	9.1242e-06
Novel-m1335-5p	-1.12159	6.11274e-50	1.60914e-48
Novel-m1491-5p	-6.26797	0	0
Novel-m1509-3p	-3.31164	1.35656e-220	6.60644e-219
Novel-m1525-3p	-1.37098	9.30601e-08	1.33295e-06
Novel-m1579-5p	-1.3091	4.51575e-10	7.45482e-09
Novel-m1587-5p	-1.4131	6.36326e-35	1.631e-33
Novel-m1723-3p	-1.0638	2.19197e-12	3.81246e-11
Novel-m1738-3p	-2.9519	0	0
Novel-m1872-3p	-1.01686	2.31358e-143	8.66702e-142
Novel-m1900-5p	-1.94831	4.97496e-81	1.46837e-79
Novel-m2061-5p	-2.55473	4.67952e-17	9.30175e-16
Novel-m2225-3p	-1.07717	9.81428e-125	3.41397e-123
Novel-m2311-5p	-2.22467	6.90532e-30	1.72456e-28
Novel-m2328-3p	-1.17532	1.37125e-118	4.45198e-117
Unaltered
miRNA id	log2Ratio(XZ5-Drought/XZ5-Control)	p-value	q-value
hvu-miR1120	-0.365098	1.11323e-05	0.000144572
hvu-miR159b	-0.611061	0	0
hvu-miR166a	-0.85977	0	0
hvu-miR168-3p	0.669484	0	0
hvu-miR168-5p	-0.27114	0	0
hvu-miR171-3p	-0.164598	1.65213e-123	5.54888e-122
hvu-miR444a	-0.230798	1.66679e-29	4.05863e-28
hvu-miR444b	-0.313176	6.84016e-228	3.50648e-226
hvu-miR5048a	0.81136	3.5804e-151	1.39493e-149
hvu-miR5049c	-0.375635	1.67829e-24	3.89203e-23
hvu-miR6191	-0.868557	9.15476e-22	1.9815e-20
hvu-miR6209	-0.399435	6.05439e-05	0.000737121
hvu-miR6214	0.997183	2.12668e-05	0.000265562
Novel-m0013-5p	-0.104935	8.21044e-07	1.12633e-05
Novel-m0113-5p	-0.164733	1.23945e-05	0.000156782
Novel-m0120-3p	-0.429397	1.17461e-09	1.84528e-08
Novel-m0230-3p	-0.704239	9.19028e-10	1.46743e-08
Novel-m0428-3p	0.166976	0	0
Novel-m0432-3p	-0.274313	5.89476e-05	0.000726771
Novel-m0447-3p	0.319139	1.54533e-09	2.38912e-08
Novel-m0500-5p	0.423426	3.37627e-11	5.66981e-10
Novel-m0637-5p	-0.63734	3.15665e-07	4.45591e-06
Novel-m0653-3p	-0.988908	1.3102e-15	2.4541e-14
Novel-m0691-3p	-0.288221	6.51455e-06	8.57455e-05
Novel-m0714-3p	-0.284884	5.49577e-20	1.16367e-18
Novel-m0931-5p	0.665858	5.07565e-10	8.23947e-09
Novel-m0998-5p	-0.327512	8.60978e-12	1.47122e-10
Novel-m1022-5p	0.779655	7.54624e-302	4.08335e-300
Novel-m1069-3p	0.79703	2.1344e-27	5.0705e-26
Novel-m1246-3p	-0.63824	9.09518e-09	1.34223e-07
Novel-m1315-5p	0.962995	7.84359e-75	2.24696e-73
Novel-m1484-5p	-0.396702	2.49736e-09	3.80066e-08
Novel-m1492-5p	-0.916204	8.43758e-54	2.28283e-52
Novel-m1524-3p	-0.245742	9.21805e-15	1.69403e-13
Novel-m1550-3p	-0.931607	1.21395e-06	1.64221e-05
Novel-m1696-5p	-0.295089	9.2751e-17	1.77136e-15
Novel-m1921-3p	0.307408	1.21032e-05	0.000155112
Novel-m2017-5p	-0.778405	7.03159e-05	0.000835215
Novel-m2194-3p	-0.914269	6.55387e-05	0.000788082
Novel-m2322-3p	0.803752	2.50353e-176	1.01602e-174
Novel-m2351-5p	-0.610651	5.28215e-105	1.65962e-103

## Sheet: XZ54
Table S6b. Differentially expressed miRNAs in response to drought stress in XZ54
Up-regulated
miRNA id	log2Ratio(XZ54-Drought/XZ54-Control)	p-value	q-value
hvu-miR156a	1.00212	0	0
hvu-miR166c	1.36432	0	0
hvu-miR397a	2.07161	9.2e-130	3.86e-128
hvu-miR5048a	2.21812	0	0
Novel-m0223-3p	1.04959	1.17e-12	1.8e-11
Novel-m0236-5p	1.56041	9.76e-09	1.27e-07
Novel-m0423-5p	1.22082	5.01e-05	0.000478755
Novel-m0449-3p	1.04875	3.68e-104	1.39e-102
Novel-m0470-3p	1.8282	7.42e-06	7.57e-05
Novel-m0677-5p	1.23552	6.56e-05	0.000619234
Novel-m0857-3p	1.3389	8.95e-32	2.25e-30
Novel-m1525-3p	1.42747	1.23e-12	1.86e-11
Novel-m1655-5p	1.88004	3.2e-05	0.000313413
Novel-m1657-3p	1.246	1.62e-103	5.82e-102
Novel-m1689-3p	1.41781	1.17e-09	1.61e-08
Novel-m1739-3p	1.22023	2.07e-14	3.48e-13
Novel-m2163-5p	1.40263	4.79e-10	6.7e-09
Novel-m2402-5p	1.15776	9.66e-06	9.73e-05
Down-regulated
miRNA id	log2Ratio(XZ54-Drought/XZ54-Control)	p-value	q-value
hvu-miR156b	-2.02298	0	0
hvu-miR166a	-4.93415	0	0
hvu-miR168-5p	-4.45535	0	0
hvu-miR5048b	-1.41846	0	0
Novel-m0001-5p	-2.30835	3.99e-18	7.74e-17
Novel-m0230-3p	-1.1104	1.42e-37	3.96e-36
Novel-m0478-3p	-1.89548	1.65e-06	1.83e-05
Novel-m1011-5p	-9.14209	1.31e-61	4.29e-60
Novel-m1073-3p	-2.50998	5.2e-06	5.46e-05
Novel-m1509-3p	-1.00412	5.03e-29	1.19e-27
Novel-m1661-3p	-1.06826	4.12e-16	7.42e-15
Novel-m1691-3p	-5.66685	1.89e-08	2.38e-07
Novel-m1921-3p	-1.15725	2.54e-106	1.01e-104
Novel-m2015-5p	-1.08332	4.64e-30	1.13e-28
Novel-m2061-5p	-1.30428	2.63e-09	3.49e-08
Novel-m2408-5p	-2.11888	1.8e-09	2.43e-08
Unaltered
miRNA id	log2Ratio(XZ54-Drought/XZ54-Control)	p-value	q-value
hvu-miR159a	-0.00639367	9.11e-05	0.000849891
hvu-miR159b	-0.340098	0	0
hvu-miR166b	0.792022	0	0
hvu-miR168-3p	0.899185	0	0
hvu-miR171-3p	0.323409	0	0
hvu-miR444a	0.81818	0	0
hvu-miR444b	-0.144105	1.08e-49	3.26e-48
hvu-miR5049a	0.2705	0.000104479	0.000962327
hvu-miR5049d	0.410355	3.51e-14	5.76e-13
hvu-miR5051	0.252524	3.39e-23	7.31e-22
hvu-miR6200	0.646728	3.35e-07	3.84e-06
hvu-miR6213	0.866289	2.36e-07	2.75e-06
Novel-m0009-3p	0.292988	3e-21	5.96e-20
Novel-m0013-5p	0.820696	0	0
Novel-m0352-5p	0.763543	1.19e-48	3.46e-47
Novel-m0419-3p	-0.595547	1.89e-14	3.24e-13
Novel-m0428-3p	0.288152	0	0
Novel-m0432-3p	0.588267	3.51e-08	4.35e-07
Novel-m0447-3p	-0.389195	9.38e-33	2.44e-31
Novel-m0465-5p	-0.174134	2.74e-10	3.91e-09
Novel-m0521-5p	-0.647333	4.48e-05	0.000433938
Novel-m0585-5p	0.576884	4.31e-28	9.87e-27
Novel-m0615-5p	0.831398	1.29e-08	1.65e-07
Novel-m0637-5p	-0.79324	6.13e-11	8.9e-10
Novel-m0650-3p	-0.85041	4.87e-08	5.93e-07
Novel-m0653-3p	-0.58293	4.03e-06	4.29e-05
Novel-m0691-3p	-0.636123	1.74e-22	3.55e-21
Novel-m0714-3p	-0.86341	0	0
Novel-m0916-3p	-0.758046	1.05e-07	1.26e-06
Novel-m0931-5p	-0.499409	5.25e-12	7.78e-11
Novel-m0998-5p	-0.445125	4.27e-15	7.5e-14
Novel-m1022-5p	-0.174229	9.81e-13	1.54e-11
Novel-m1069-3p	0.297677	2.1e-06	2.27e-05
Novel-m1315-5p	0.44584	3.61e-26	8.02e-25
Novel-m1491-5p	0.217816	1.92e-57	6.03e-56
Novel-m1524-3p	0.213099	9.97e-14	1.6e-12
Novel-m1696-5p	-0.802024	4.95e-73	1.7e-71
Novel-m1738-3p	-0.348564	1.28e-191	6.03e-190
Novel-m1872-3p	-0.829308	8.73e-175	3.88e-173
Novel-m2029-5p	0.415273	2.54e-16	4.67e-15
Novel-m2051-3p	0.951778	9.13e-07	1.03e-05
Novel-m2074-3p	-0.717407	2.27e-07	2.67e-06
Novel-m2079-5p	-0.852193	1.96e-06	2.14e-05
Novel-m2149-5p	0.910665	5.82e-06	6.02e-05
Novel-m2225-3p	0.471277	1.08e-22	2.27e-21
Novel-m2257-5p	0.825001	1.26e-05	0.000125553
Novel-m2322-3p	0.395901	2.35e-34	6.33e-33
Novel-m2351-5p	0.241579	1.1e-17	2.08e-16

## Sheet: Tadmor
Table S6c. Differentially expressed miRNAs in response to drought stress in Tadmor
Up-regulated
miRNA id	log2Ratio(Tadmor-Drought/Tadmor-Control)	p-value	q-value
hvu-miR156b	1.6913	0	0
hvu-miR159b	1.30866	0	0
hvu-miR166a	4.56394	0	0
hvu-miR397a	3.11291	0	0
hvu-miR6201	1.39482	5.15e-05	0.00047989
hvu-miR6214	1.47079	2.06e-08	2.47e-07
Novel-m0094-3p	1.40791	1.38e-08	1.73e-07
Novel-m0220-5p	1.13348	2.11e-130	7.71e-129
Novel-m0232-5p	1.66845	0	0
Novel-m0352-5p	1.02727	3.72e-45	7.74e-44
Novel-m0419-3p	1.16102	2.9e-59	6.68e-58
Novel-m0432-3p	1.09995	3.58e-128	1.25e-126
Novel-m0453-3p	1.09297	1.54e-10	2.22e-09
Novel-m0465-5p	1.61494	0	0
Novel-m0585-5p	1.15225	9.44e-86	2.75e-84
Novel-m0718-5p	1.71675	4.48e-05	0.000426228
Novel-m0812-3p	1.63205	1.68e-05	0.000167575
Novel-m0857-3p	1.21891	9.19e-80	2.51e-78
Novel-m0981-5p	1.32346	3.66e-19	6.82e-18
Novel-m1327-5p	1.27172	4.59e-17	8.2e-16
Novel-m1491-5p	1.73486	0	0
Novel-m1507-3p	1.05447	6.2e-26	1.18e-24
Novel-m1575-3p	1.71675	2.45e-06	2.58e-05
Novel-m1657-3p	1.13005	3.86e-126	1.25e-124
Novel-m1662-5p	1.30171	4.65e-05	0.000437433
Novel-m1881-5p	1.66626	8.46e-16	1.4e-14
Novel-m1900-5p	1.02567	3.67e-37	7.47e-36
Novel-m1986-3p	2.44956	2.64e-112	8.25e-111
Novel-m2022-5p	1.33824	8.76e-05	0.000774542
Novel-m2149-5p	1.12887	3.2e-12	4.74e-11
Novel-m2223-5p	1.03207	1.53e-06	1.65e-05
Down-regulated
miRNA id	log2Ratio(Tadmor-Drought/Tadmor-Control)	p-value	q-value
hvu-miR156a	-4.86305	0	0
hvu-miR159a	-3.3834	0	0
hvu-miR166b	-5.00881	0	0
hvu-miR166c	-6.1498	0	0
hvu-miR168-3p	-3.62369	0	0
hvu-miR397b-3p	-1.02054	1.87e-67	4.8e-66
hvu-miR399	-1.20925	5.04e-09	6.58e-08
Novel-m0001-5p	-1.86458	0	0
Novel-m0113-5p	-6.81307	5.79e-17	1.01e-15
Novel-m1150-3p	-2.32389	9.26e-07	1.03e-05
Novel-m1509-3p	-1.81408	2.11e-151	8.01e-150
Novel-m1683-3p	-1.00119	1.31e-06	1.43e-05
Novel-m1738-3p	-1.20533	0	0
Novel-m2052-3p	-1.49465	1.4e-16	2.39e-15
Novel-m2061-5p	-1.6074	3.08e-16	5.18e-15
Novel-m2327-3p	-1.61042	9.99e-08	1.15e-06
Unaltered
miRNA id	log2Ratio(Tadmor-Drought/Tadmor-Control)	p-value	q-value
hvu-miR168-5p	0.442399	0	0
hvu-miR171-3p	0.685061	0	0
hvu-miR444a	0.804036	0	0
hvu-miR444b	0.774246	0	0
hvu-miR5048a	0.632558	2.72e-266	1.08e-264
hvu-miR5048b	0.259763	2.7e-45	5.76e-44
hvu-miR5049a	0.427302	4.65e-10	6.36e-09
hvu-miR5049b	0.456464	2.53e-07	2.87e-06
hvu-miR5049c	-0.108314	9.36e-05	0.000818892
hvu-miR5049d	0.35055	2.8e-11	4.09e-10
hvu-miR5049e	0.338072	1.91e-14	2.98e-13
hvu-miR5051	0.236999	3.26e-08	3.86e-07
hvu-miR6200	0.723014	9.58e-10	1.29e-08
hvu-miR6209	-0.516992	2.08e-05	0.000205015
Novel-m0009-3p	0.586616	4.5e-82	1.27e-80
Novel-m0013-5p	0.801645	0	0
Novel-m0223-3p	0.793563	2.65e-06	2.76e-05
Novel-m0428-3p	0.387944	0	0
Novel-m0447-3p	-0.182405	2.27e-09	3.02e-08
Novel-m0521-5p	-0.811114	8.15e-09	1.05e-07
Novel-m0613-5p	0.441113	3.23e-06	3.32e-05
Novel-m0624-3p	0.49513	6.45e-64	1.53e-62
Novel-m0702-5p	0.98096	8.64e-08	1.01e-06
Novel-m0703-5p	0.911919	4.74e-07	5.32e-06
Novel-m0931-5p	-0.358622	2.38e-06	2.54e-05
Novel-m0998-5p	0.672336	5.92e-67	1.48e-65
Novel-m1022-5p	0.103561	1.58e-08	1.93e-07
Novel-m1069-3p	0.62352	1.52e-31	3.02e-30
Novel-m1315-5p	0.348552	5.66e-05	0.000516205
Novel-m1466-3p	-0.387088	5.29e-05	0.000487847
Novel-m1492-5p	-0.360343	1.12e-17	2.05e-16
Novel-m1524-3p	0.390622	2.52e-53	5.67e-52
Novel-m1525-3p	0.861798	3.29e-06	3.35e-05
Novel-m1587-5p	-0.88955	2.18e-31	4.24e-30
Novel-m1696-5p	-0.789461	5.74e-106	1.73e-104
Novel-m1723-3p	0.738239	3.92e-15	6.24e-14
Novel-m1872-3p	-0.249271	2.57e-14	3.95e-13
Novel-m1880-5p	0.738699	7.24e-53	1.58e-51
Novel-m1890-3p	0.76615	4.65e-10	6.36e-09
Novel-m2017-5p	0.569771	7.42e-05	0.000663006
Novel-m2024-5p	0.927644	2.51e-05	0.000241226
Novel-m2029-5p	0.916862	3.42e-127	1.15e-125
Novel-m2094-5p	0.829081	2.1e-10	2.97e-09
Novel-m2136-5p	0.572358	6.48e-06	6.52e-05
Novel-m2194-3p	0.509501	2.26e-05	0.000219468
Novel-m2225-3p	0.749056	6.24e-64	1.52e-62
Novel-m2228-3p	0.679133	9.25e-09	1.17e-07
Novel-m2257-5p	0.816283	1.42e-08	1.75e-07
Novel-m2267-5p	0.949241	6.78e-05	0.000611436
Novel-m2311-5p	-0.999459	1.1e-12	1.66e-11
Novel-m2322-3p	0.993412	6.27e-270	2.61e-268
Novel-m2328-3p	-0.429877	2.04e-15	3.31e-14
Novel-m2351-5p	0.345317	1.73e-70	4.6e-69
