# Supplementary material for: Genome-Wide Identification and Characterization of Drought Stress Responsive microRNAs in Tibetan Wild Barley
Source: Int J Mol Sci. 2020 Apr 17;21(8):2795. doi: 10.3390/ijms21082795 (PMC7216285; doi:10.3390/ijms21082795)
Supplement: Supplementary file 1 [file ijms-21-02795-s001.zip › ijms-750349-supplementary/Table S7.xlsx]

## Sheet: Sheet1
Table S7. Target gene prediction for conserved and novel miRNAs in six libraries
miRNA id	Target id	TargetFinder score	psRobot score	GO term	Pathway	NR id	NR evalue	NR description
hvu-miR156a	MLOC_52321.1	NA	1	-	-	gi|326510157|dbj|BAJ87295.1|	6.13736e-127	predicted protein [Hordeum vulgare subsp. vulgare]
hvu-miR156a	MLOC_61297.2	NA	1	-	-	gi|326491683|dbj|BAJ94319.1|	8.95133e-122	predicted protein [Hordeum vulgare subsp. vulgare]
hvu-miR156a	MLOC_37841.2	NA	1	-	K13415|1|5e-17|89.7|mdm:103401427|protein brassinosteroid insensitive 1 [EC:2.7.10.1 2.7.11.1]	gi|326497409|dbj|BAK05794.1|	1.05071e-159	predicted protein [Hordeum vulgare subsp. vulgare]
hvu-miR156a	MLOC_62426.1	NA	1.5	-	K13415|1|7e-18|92.8|mdm:103401427|protein brassinosteroid insensitive 1 [EC:2.7.10.1 2.7.11.1]	gi|326520902|dbj|BAJ92814.1|	3.24737e-163	predicted protein [Hordeum vulgare subsp. vulgare]
hvu-miR156a	MLOC_61297.1	NA	1	-	-	gi|326491683|dbj|BAJ94319.1|	1.73602e-128	predicted protein [Hordeum vulgare subsp. vulgare]
hvu-miR156a	MLOC_37841.5	NA	1	-	-	gi|326497409|dbj|BAK05794.1|	1.88295e-122	predicted protein [Hordeum vulgare subsp. vulgare]
hvu-miR156a	MLOC_52321.2	NA	1	-	K13415|1|2e-10|67.8|mdm:103401427|protein brassinosteroid insensitive 1 [EC:2.7.10.1 2.7.11.1]	gi|326510157|dbj|BAJ87295.1|	1.34401e-159	predicted protein [Hordeum vulgare subsp. vulgare]
hvu-miR156a	MLOC_61297.3	NA	1	-	-	gi|326491683|dbj|BAJ94319.1|	6.68437e-133	predicted protein [Hordeum vulgare subsp. vulgare]
hvu-miR156a	MLOC_52321.4	NA	1	-	K13415|1|2e-12|65.5|mdm:103401427|protein brassinosteroid insensitive 1 [EC:2.7.10.1 2.7.11.1]	gi|326510157|dbj|BAJ87295.1|	4.44016e-156	predicted protein [Hordeum vulgare subsp. vulgare]
hvu-miR156a	MLOC_60759.1	NA	2.5	-	K12859|1|2e-23|113|bdi:100842233|U5 snRNP protein, DIM1 family	gi|475603145|gb|EMT25324.1|	1.80399e-23	Thioredoxin-like protein 4A [Aegilops tauschii]
hvu-miR156a	MLOC_75343.2	NA	2.2	-	K08851|1|7e-23|109|sita:101768551|TP53 regulating kinase and related kinases [EC:2.7.11.1]!K14442|3|2e-21|105|cam:101508252|ATP-dependent RNA helicase DHX36 [EC:3.6.4.13]	gi|326519158|dbj|BAJ96578.1|	0	predicted protein [Hordeum vulgare subsp. vulgare]
hvu-miR156a	MLOC_78180.2	NA	2.5	-	-	gi|326515670|dbj|BAK07081.1|	0	predicted protein [Hordeum vulgare subsp. vulgare]
hvu-miR156a	MLOC_78180.3	NA	2.5	-	-	gi|326515670|dbj|BAK07081.1|	0	predicted protein [Hordeum vulgare subsp. vulgare]
hvu-miR156a	MLOC_75343.1	NA	2.2	-	K08851|1|7e-23|109|sita:101768551|TP53 regulating kinase and related kinases [EC:2.7.11.1]!K14442|3|2e-21|105|cam:101508252|ATP-dependent RNA helicase DHX36 [EC:3.6.4.13]	gi|326519158|dbj|BAJ96578.1|	0	predicted protein [Hordeum vulgare subsp. vulgare]
hvu-miR156a	MLOC_60759.2	NA	2.5	-	K12859|1|4e-78|294|bdi:100842233|U5 snRNP protein, DIM1 family	gi|326494354|dbj|BAJ90446.1|	1.39803e-77	predicted protein [Hordeum vulgare subsp. vulgare]
hvu-miR156a	MLOC_57665.1	NA	2	-	K17422|1|0.0|644|mtr:MTR_5g045910|large subunit ribosomal protein L41!K00924|2|9e-161|569|aly:ARALYDRAFT_473063|!K13420|5|5e-156|553|cit:102618529|LRR receptor-like serine/threonine-protein kinase FLS2 [EC:2.7.11.1]	gi|960493165|ref|XP_003581400.3|	0	PREDICTED: LOW QUALITY PROTEIN: probable leucine-rich repeat receptor-like protein kinase At5g63930 [Brachypodium distachyon]
hvu-miR156a	MLOC_13032.1	NA	2	-	K13415|1|1e-19|97.8|mdm:103401427|protein brassinosteroid insensitive 1 [EC:2.7.10.1 2.7.11.1]	gi|474429412|gb|EMS67887.1|	1.06542e-57	Squamosa promoter-binding-like protein 13 [Triticum urartu]
hvu-miR156a	MLOC_11199.6	NA	2	-	K13415|1|8e-19|96.7|mdm:103401427|protein brassinosteroid insensitive 1 [EC:2.7.10.1 2.7.11.1]	gi|326503516|dbj|BAJ86264.1|	0	predicted protein [Hordeum vulgare subsp. vulgare]
hvu-miR156a	MLOC_11199.5	NA	2	-	K13415|1|1e-18|96.7|mdm:103401427|protein brassinosteroid insensitive 1 [EC:2.7.10.1 2.7.11.1]	gi|326503516|dbj|BAJ86264.1|	0	predicted protein [Hordeum vulgare subsp. vulgare]
hvu-miR156a	MLOC_74542.3	NA	2.5	-	K13457|1|0.0|1103|bdi:100841091|disease resistance protein RPM1	gi|475479035|gb|EMT02767.1|	0	Disease resistance protein RPM1 [Aegilops tauschii]
hvu-miR156a	MLOC_11199.3	NA	2	-	K13415|1|7e-19|96.7|mdm:103401427|protein brassinosteroid insensitive 1 [EC:2.7.10.1 2.7.11.1]	gi|326503516|dbj|BAJ86264.1|	0	predicted protein [Hordeum vulgare subsp. vulgare]
hvu-miR156a	MLOC_11199.1	NA	2	-	K13415|1|1e-18|96.7|mdm:103401427|protein brassinosteroid insensitive 1 [EC:2.7.10.1 2.7.11.1]	gi|326503516|dbj|BAJ86264.1|	0	predicted protein [Hordeum vulgare subsp. vulgare]
hvu-miR156a	MLOC_11199.2	NA	2	-	K13415|1|1e-18|96.7|mdm:103401427|protein brassinosteroid insensitive 1 [EC:2.7.10.1 2.7.11.1]	gi|326503516|dbj|BAJ86264.1|	0	predicted protein [Hordeum vulgare subsp. vulgare]
hvu-miR156b	MLOC_37841.2	NA	1	-	K13415|1|5e-17|89.7|mdm:103401427|protein brassinosteroid insensitive 1 [EC:2.7.10.1 2.7.11.1]	gi|326497409|dbj|BAK05794.1|	1.05071e-159	predicted protein [Hordeum vulgare subsp. vulgare]
hvu-miR156b	MLOC_37841.5	NA	1	-	-	gi|326497409|dbj|BAK05794.1|	1.88295e-122	predicted protein [Hordeum vulgare subsp. vulgare]
hvu-miR156b	MLOC_52321.4	NA	1	-	K13415|1|2e-12|65.5|mdm:103401427|protein brassinosteroid insensitive 1 [EC:2.7.10.1 2.7.11.1]	gi|326510157|dbj|BAJ87295.1|	4.44016e-156	predicted protein [Hordeum vulgare subsp. vulgare]
hvu-miR156b	MLOC_52321.3	NA	1	-	-	gi|326510157|dbj|BAJ87295.1|	1.10505e-98	predicted protein [Hordeum vulgare subsp. vulgare]
hvu-miR156b	MLOC_61297.2	NA	1	-	-	gi|326491683|dbj|BAJ94319.1|	8.95133e-122	predicted protein [Hordeum vulgare subsp. vulgare]
hvu-miR156b	MLOC_61297.1	NA	1	-	-	gi|326491683|dbj|BAJ94319.1|	1.73602e-128	predicted protein [Hordeum vulgare subsp. vulgare]
hvu-miR156b	MLOC_52321.2	NA	1	-	K13415|1|2e-10|67.8|mdm:103401427|protein brassinosteroid insensitive 1 [EC:2.7.10.1 2.7.11.1]	gi|326510157|dbj|BAJ87295.1|	1.34401e-159	predicted protein [Hordeum vulgare subsp. vulgare]
hvu-miR156b	MLOC_52321.1	NA	1	-	-	gi|326510157|dbj|BAJ87295.1|	6.13736e-127	predicted protein [Hordeum vulgare subsp. vulgare]
hvu-miR156b	MLOC_61297.3	NA	1	-	-	gi|326491683|dbj|BAJ94319.1|	6.68437e-133	predicted protein [Hordeum vulgare subsp. vulgare]
hvu-miR156b	MLOC_62426.1	NA	1.5	-	K13415|1|7e-18|92.8|mdm:103401427|protein brassinosteroid insensitive 1 [EC:2.7.10.1 2.7.11.1]	gi|326520902|dbj|BAJ92814.1|	3.24737e-163	predicted protein [Hordeum vulgare subsp. vulgare]
hvu-miR156b	MLOC_11199.1	NA	2	-	K13415|1|1e-18|96.7|mdm:103401427|protein brassinosteroid insensitive 1 [EC:2.7.10.1 2.7.11.1]	gi|326503516|dbj|BAJ86264.1|	0	predicted protein [Hordeum vulgare subsp. vulgare]
hvu-miR156b	MLOC_78180.3	NA	2.5	-	-	gi|326515670|dbj|BAK07081.1|	0	predicted protein [Hordeum vulgare subsp. vulgare]
hvu-miR156b	MLOC_78180.1	NA	2.5	-	-	gi|326515670|dbj|BAK07081.1|	0	predicted protein [Hordeum vulgare subsp. vulgare]
hvu-miR156b	MLOC_11199.6	NA	2	-	K13415|1|8e-19|96.7|mdm:103401427|protein brassinosteroid insensitive 1 [EC:2.7.10.1 2.7.11.1]	gi|326503516|dbj|BAJ86264.1|	0	predicted protein [Hordeum vulgare subsp. vulgare]
hvu-miR156b	MLOC_11199.7	NA	2	-	K13415|1|1e-18|96.7|mdm:103401427|protein brassinosteroid insensitive 1 [EC:2.7.10.1 2.7.11.1]	gi|326503516|dbj|BAJ86264.1|	0	predicted protein [Hordeum vulgare subsp. vulgare]
hvu-miR156b	MLOC_78180.2	NA	2.5	-	-	gi|326515670|dbj|BAK07081.1|	0	predicted protein [Hordeum vulgare subsp. vulgare]
hvu-miR156b	MLOC_11199.5	NA	2	-	K13415|1|1e-18|96.7|mdm:103401427|protein brassinosteroid insensitive 1 [EC:2.7.10.1 2.7.11.1]	gi|326503516|dbj|BAJ86264.1|	0	predicted protein [Hordeum vulgare subsp. vulgare]
hvu-miR156b	MLOC_57665.1	NA	2	-	K17422|1|0.0|644|mtr:MTR_5g045910|large subunit ribosomal protein L41!K00924|2|9e-161|569|aly:ARALYDRAFT_473063|!K13420|5|5e-156|553|cit:102618529|LRR receptor-like serine/threonine-protein kinase FLS2 [EC:2.7.11.1]	gi|960493165|ref|XP_003581400.3|	0	PREDICTED: LOW QUALITY PROTEIN: probable leucine-rich repeat receptor-like protein kinase At5g63930 [Brachypodium distachyon]
hvu-miR156b	MLOC_11199.2	NA	2	-	K13415|1|1e-18|96.7|mdm:103401427|protein brassinosteroid insensitive 1 [EC:2.7.10.1 2.7.11.1]	gi|326503516|dbj|BAJ86264.1|	0	predicted protein [Hordeum vulgare subsp. vulgare]
hvu-miR156b	MLOC_60759.2	NA	2.5	-	K12859|1|4e-78|294|bdi:100842233|U5 snRNP protein, DIM1 family	gi|326494354|dbj|BAJ90446.1|	1.39803e-77	predicted protein [Hordeum vulgare subsp. vulgare]
hvu-miR156b	MLOC_75343.2	NA	2.2	-	K08851|1|7e-23|109|sita:101768551|TP53 regulating kinase and related kinases [EC:2.7.11.1]!K14442|3|2e-21|105|cam:101508252|ATP-dependent RNA helicase DHX36 [EC:3.6.4.13]	gi|326519158|dbj|BAJ96578.1|	0	predicted protein [Hordeum vulgare subsp. vulgare]
hvu-miR156b	MLOC_11199.4	NA	2	-	K13415|1|1e-18|96.7|mdm:103401427|protein brassinosteroid insensitive 1 [EC:2.7.10.1 2.7.11.1]	gi|326503516|dbj|BAJ86264.1|	0	predicted protein [Hordeum vulgare subsp. vulgare]
hvu-miR156b	MLOC_75343.1	NA	2.2	-	K08851|1|7e-23|109|sita:101768551|TP53 regulating kinase and related kinases [EC:2.7.11.1]!K14442|3|2e-21|105|cam:101508252|ATP-dependent RNA helicase DHX36 [EC:3.6.4.13]	gi|326519158|dbj|BAJ96578.1|	0	predicted protein [Hordeum vulgare subsp. vulgare]
hvu-miR156b	MLOC_60759.1	NA	2.5	-	K12859|1|2e-23|113|bdi:100842233|U5 snRNP protein, DIM1 family	gi|475603145|gb|EMT25324.1|	1.80399e-23	Thioredoxin-like protein 4A [Aegilops tauschii]
hvu-miR156b	MLOC_74542.3	NA	2.5	-	K13457|1|0.0|1103|bdi:100841091|disease resistance protein RPM1	gi|475479035|gb|EMT02767.1|	0	Disease resistance protein RPM1 [Aegilops tauschii]
hvu-miR156b	MLOC_13032.1	NA	2	-	K13415|1|1e-19|97.8|mdm:103401427|protein brassinosteroid insensitive 1 [EC:2.7.10.1 2.7.11.1]	gi|474429412|gb|EMS67887.1|	1.06542e-57	Squamosa promoter-binding-like protein 13 [Triticum urartu]
hvu-miR159a	MLOC_71332.2	NA	1.8	-	K09422|1|0.0|866|bdi:100826013|myb proto-oncogene protein, plant	gi|1200239|emb|CAA61021.1|	0	GAMyb protein [Hordeum vulgare subsp. vulgare]
hvu-miR159a	MLOC_76536.1	NA	1.8	-	-	gi|326527651|dbj|BAK08100.1|	0	predicted protein [Hordeum vulgare subsp. vulgare]
hvu-miR159a	MLOC_72259.3	NA	2.2	-	-	gi|326506288|dbj|BAJ86462.1|	8.34462e-39	predicted protein [Hordeum vulgare subsp. vulgare]
hvu-miR159a	MLOC_74051.6	NA	2.2	-	K09422|1|2e-40|166|bdi:100838764|myb proto-oncogene protein, plant	gi|475618395|gb|EMT30434.1|	4.50348e-73	Transcription factor GAMYB [Aegilops tauschii]
hvu-miR159a	MLOC_4774.3	NA	2.5	-	-	gi|944046383|gb|KQJ82024.1|	1.5812e-165	hypothetical protein BRADI_5g05077 [Brachypodium distachyon]
hvu-miR159a	MLOC_6028.1	NA	2.5	-	-	gi|944080731|gb|KQK16083.1|	3.27686e-32	hypothetical protein BRADI_1g26654 [Brachypodium distachyon]
hvu-miR159a	MLOC_74051.1	NA	2.2	-	K09422|1|7e-44|178|bdi:100838764|myb proto-oncogene protein, plant	gi|475618395|gb|EMT30434.1|	3.28444e-122	Transcription factor GAMYB [Aegilops tauschii]
hvu-miR159a	MLOC_6041.1	NA	2.2	-	K09422|1|2e-133|476|obr:102719470|myb proto-oncogene protein, plant	gi|473740833|gb|EMS45362.1|	3.52976e-173	Transcription factor GAMYB [Triticum urartu]
hvu-miR159a	MLOC_16180.7	NA	2.5	-	K00940|1|1e-11|73.2|gmx:100786376|nucleoside-diphosphate kinase [EC:2.7.4.6]	gi|960487721|ref|XP_014758406.1|	0	PREDICTED: uncharacterized protein LOC100837726 isoform X2 [Brachypodium distachyon]
hvu-miR159a	MLOC_72548.1	NA	2.5	-	-	gi|42407300|dbj|BAD08703.1|	1.57554e-19	hypothetical protein [Oryza sativa Japonica Group]
hvu-miR159a	MLOC_72259.1	NA	2.2	-	-	gi|326506288|dbj|BAJ86462.1|	5.40626e-44	predicted protein [Hordeum vulgare subsp. vulgare]
hvu-miR159a	MLOC_74051.2	NA	2.2	-	K09422|1|2e-43|177|bdi:100838764|myb proto-oncogene protein, plant	gi|475618395|gb|EMT30434.1|	1.60717e-121	Transcription factor GAMYB [Aegilops tauschii]
hvu-miR159a	MLOC_4774.4	NA	2.5	-	-	gi|944046383|gb|KQJ82024.1|	0	hypothetical protein BRADI_5g05077 [Brachypodium distachyon]
hvu-miR159a	MLOC_16180.8	NA	2.5	-	-	gi|960487721|ref|XP_014758406.1|	6.59828e-130	PREDICTED: uncharacterized protein LOC100837726 isoform X2 [Brachypodium distachyon]
hvu-miR159a	MLOC_80137.1	NA	2	-	K04730|1|8e-129|462|egr:104420356|interleukin-1 receptor-associated kinase 1 [EC:2.7.11.1]!K04733|2|1e-126|455|ppp:PHYPADRAFT_56753|interleukin-1 receptor-associated kinase 4 [EC:2.7.11.1]	gi|721694687|ref|XP_003580567.2|	0	PREDICTED: probable receptor-like protein kinase At1g30570 [Brachypodium distachyon]
hvu-miR159a	MLOC_16180.4	NA	2.5	-	K00940|1|1e-11|73.2|gmx:100786376|nucleoside-diphosphate kinase [EC:2.7.4.6]	gi|960487721|ref|XP_014758406.1|	0	PREDICTED: uncharacterized protein LOC100837726 isoform X2 [Brachypodium distachyon]
hvu-miR159a	MLOC_74051.5	NA	2.2	-	K09422|1|1e-43|178|bdi:100838764|myb proto-oncogene protein, plant	gi|475618395|gb|EMT30434.1|	6.89524e-122	Transcription factor GAMYB [Aegilops tauschii]
hvu-miR159a	MLOC_55324.1	NA	2.2	-	-	gi|326487814|dbj|BAK05579.1|	1.24683e-58	predicted protein [Hordeum vulgare subsp. vulgare]
hvu-miR159a	MLOC_16180.5	NA	2.5	-	K00940|1|1e-11|73.2|gmx:100786376|nucleoside-diphosphate kinase [EC:2.7.4.6]	gi|960487721|ref|XP_014758406.1|	0	PREDICTED: uncharacterized protein LOC100837726 isoform X2 [Brachypodium distachyon]
hvu-miR159b	MLOC_71332.1	NA	1.8	-	K09422|1|0.0|852|bdi:100826013|myb proto-oncogene protein, plant	gi|1200239|emb|CAA61021.1|	0	GAMyb protein [Hordeum vulgare subsp. vulgare]
hvu-miR159b	MLOC_71332.2	NA	1.8	-	K09422|1|0.0|866|bdi:100826013|myb proto-oncogene protein, plant	gi|1200239|emb|CAA61021.1|	0	GAMyb protein [Hordeum vulgare subsp. vulgare]
hvu-miR159b	MLOC_76536.1	NA	1.8	-	-	gi|326527651|dbj|BAK08100.1|	0	predicted protein [Hordeum vulgare subsp. vulgare]
hvu-miR159b	MLOC_6028.1	NA	2.5	-	-	gi|944080731|gb|KQK16083.1|	3.27686e-32	hypothetical protein BRADI_1g26654 [Brachypodium distachyon]
hvu-miR159b	MLOC_4774.4	NA	2.5	-	-	gi|944046383|gb|KQJ82024.1|	0	hypothetical protein BRADI_5g05077 [Brachypodium distachyon]
hvu-miR159b	MLOC_16180.8	NA	2.5	-	-	gi|960487721|ref|XP_014758406.1|	6.59828e-130	PREDICTED: uncharacterized protein LOC100837726 isoform X2 [Brachypodium distachyon]
hvu-miR159b	MLOC_16180.1	NA	2.5	-	K00940|1|1e-11|73.2|gmx:100786376|nucleoside-diphosphate kinase [EC:2.7.4.6]	gi|960487721|ref|XP_014758406.1|	0	PREDICTED: uncharacterized protein LOC100837726 isoform X2 [Brachypodium distachyon]
hvu-miR159b	MLOC_80137.1	NA	2	-	K04730|1|8e-129|462|egr:104420356|interleukin-1 receptor-associated kinase 1 [EC:2.7.11.1]!K04733|2|1e-126|455|ppp:PHYPADRAFT_56753|interleukin-1 receptor-associated kinase 4 [EC:2.7.11.1]	gi|721694687|ref|XP_003580567.2|	0	PREDICTED: probable receptor-like protein kinase At1g30570 [Brachypodium distachyon]
hvu-miR159b	MLOC_16180.3	NA	2.5	-	K00940|1|1e-11|73.2|gmx:100786376|nucleoside-diphosphate kinase [EC:2.7.4.6]	gi|960487721|ref|XP_014758406.1|	0	PREDICTED: uncharacterized protein LOC100837726 isoform X2 [Brachypodium distachyon]
hvu-miR159b	MLOC_4774.3	NA	2.5	-	-	gi|944046383|gb|KQJ82024.1|	1.5812e-165	hypothetical protein BRADI_5g05077 [Brachypodium distachyon]
hvu-miR159b	MLOC_55324.1	NA	2.2	-	-	gi|326487814|dbj|BAK05579.1|	1.24683e-58	predicted protein [Hordeum vulgare subsp. vulgare]
hvu-miR159b	MLOC_16180.2	NA	2.5	-	K00940|1|1e-11|73.2|gmx:100786376|nucleoside-diphosphate kinase [EC:2.7.4.6]	gi|992166433|gb|KXG27814.1|	0	hypothetical protein SORBI_005G048500 [Sorghum bicolor]
hvu-miR159b	MLOC_74051.1	NA	2.2	-	K09422|1|7e-44|178|bdi:100838764|myb proto-oncogene protein, plant	gi|475618395|gb|EMT30434.1|	3.28444e-122	Transcription factor GAMYB [Aegilops tauschii]
hvu-miR159b	MLOC_74051.2	NA	2.2	-	K09422|1|2e-43|177|bdi:100838764|myb proto-oncogene protein, plant	gi|475618395|gb|EMT30434.1|	1.60717e-121	Transcription factor GAMYB [Aegilops tauschii]
hvu-miR159b	MLOC_39644.1	NA	2	-	-	gi|475473505|gb|EMT02498.1|	2.11945e-158	hypothetical protein F775_01524 [Aegilops tauschii]
hvu-miR159b	MLOC_16180.7	NA	2.5	-	K00940|1|1e-11|73.2|gmx:100786376|nucleoside-diphosphate kinase [EC:2.7.4.6]	gi|960487721|ref|XP_014758406.1|	0	PREDICTED: uncharacterized protein LOC100837726 isoform X2 [Brachypodium distachyon]
hvu-miR159b	MLOC_74051.6	NA	2.2	-	K09422|1|2e-40|166|bdi:100838764|myb proto-oncogene protein, plant	gi|475618395|gb|EMT30434.1|	4.50348e-73	Transcription factor GAMYB [Aegilops tauschii]
hvu-miR159b	MLOC_16180.6	NA	2.5	-	K00940|1|1e-11|73.2|gmx:100786376|nucleoside-diphosphate kinase [EC:2.7.4.6]	gi|960487721|ref|XP_014758406.1|	0	PREDICTED: uncharacterized protein LOC100837726 isoform X2 [Brachypodium distachyon]
hvu-miR159b	MLOC_74051.5	NA	2.2	-	K09422|1|1e-43|178|bdi:100838764|myb proto-oncogene protein, plant	gi|475618395|gb|EMT30434.1|	6.89524e-122	Transcription factor GAMYB [Aegilops tauschii]
hvu-miR159b	MLOC_72259.1	NA	2.2	-	-	gi|326506288|dbj|BAJ86462.1|	5.40626e-44	predicted protein [Hordeum vulgare subsp. vulgare]
hvu-miR159b	MLOC_72259.3	NA	2.2	-	-	gi|326506288|dbj|BAJ86462.1|	8.34462e-39	predicted protein [Hordeum vulgare subsp. vulgare]
hvu-miR166a	MLOC_58644.3	NA	0.8	-	K09338|1|0.0|1269|bdi:100838127|homeobox-leucine zipper protein	gi|326504574|dbj|BAJ91119.1|	0	predicted protein [Hordeum vulgare subsp. vulgare]
hvu-miR166a	MLOC_58644.2	NA	0.8	-	K09338|1|0.0|1531|bdi:100838127|homeobox-leucine zipper protein	gi|326504574|dbj|BAJ91119.1|	0	predicted protein [Hordeum vulgare subsp. vulgare]
hvu-miR166a	MLOC_58644.1	NA	0.8	-	K09338|1|0.0|1547|bdi:100838127|homeobox-leucine zipper protein	gi|326504574|dbj|BAJ91119.1|	0	predicted protein [Hordeum vulgare subsp. vulgare]
hvu-miR166a	MLOC_61603.3	NA	1.8	-	K09338|1|0.0|1508|bdi:100844190|homeobox-leucine zipper protein	gi|326526073|dbj|BAJ93213.1|	0	predicted protein [Hordeum vulgare subsp. vulgare]
hvu-miR166a	MLOC_79063.3	NA	1.8	-	K09338|1|0.0|975|bdi:100837244|homeobox-leucine zipper protein	gi|326517046|dbj|BAJ96515.1|	0	predicted protein [Hordeum vulgare subsp. vulgare]
hvu-miR166a	MLOC_61603.1	NA	1.8	-	K09338|1|0.0|1493|bdi:100844190|homeobox-leucine zipper protein	gi|326526073|dbj|BAJ93213.1|	0	predicted protein [Hordeum vulgare subsp. vulgare]
hvu-miR166a	MLOC_50364.1	NA	1.5	-	-	gi|326526421|dbj|BAJ97227.1|	4.95889e-107	predicted protein [Hordeum vulgare subsp. vulgare]
hvu-miR166a	MLOC_61603.5	NA	1.8	-	K09338|1|0.0|995|bdi:100844190|homeobox-leucine zipper protein	gi|326526073|dbj|BAJ93213.1|	0	predicted protein [Hordeum vulgare subsp. vulgare]
hvu-miR166a	MLOC_79063.1	NA	1.8	-	K09338|1|0.0|1177|bdi:100837244|homeobox-leucine zipper protein	gi|326517046|dbj|BAJ96515.1|	0	predicted protein [Hordeum vulgare subsp. vulgare]
hvu-miR166a	MLOC_61603.4	NA	1.8	-	K09338|1|0.0|1508|bdi:100844190|homeobox-leucine zipper protein	gi|326526073|dbj|BAJ93213.1|	0	predicted protein [Hordeum vulgare subsp. vulgare]
hvu-miR166a	MLOC_79063.2	NA	1.8	-	K09338|1|0.0|1159|bdi:100837244|homeobox-leucine zipper protein	gi|326517046|dbj|BAJ96515.1|	0	predicted protein [Hordeum vulgare subsp. vulgare]
hvu-miR166a	MLOC_61603.2	NA	1.8	-	K09338|1|0.0|1045|bdi:100844190|homeobox-leucine zipper protein	gi|474219694|gb|EMS59220.1|	0	Homeobox-leucine zipper protein HOX9 [Triticum urartu]
hvu-miR166a	MLOC_14862.1	NA	2	-	-	gi|326503612|dbj|BAJ86312.1|	0	predicted protein [Hordeum vulgare subsp. vulgare]
hvu-miR166a	MLOC_44268.1	NA	2	-	K03327|1|0.0|845|bdi:100831696|multidrug resistance protein, MATE family	gi|474443859|gb|EMS68526.1|	0	MATE efflux family protein 9 [Triticum urartu]
hvu-miR166b	MLOC_58644.3	NA	0.8	-	K09338|1|0.0|1269|bdi:100838127|homeobox-leucine zipper protein	gi|326504574|dbj|BAJ91119.1|	0	predicted protein [Hordeum vulgare subsp. vulgare]
hvu-miR166b	MLOC_58644.2	NA	0.8	-	K09338|1|0.0|1531|bdi:100838127|homeobox-leucine zipper protein	gi|326504574|dbj|BAJ91119.1|	0	predicted protein [Hordeum vulgare subsp. vulgare]
hvu-miR166b	MLOC_58644.1	NA	0.8	-	K09338|1|0.0|1547|bdi:100838127|homeobox-leucine zipper protein	gi|326504574|dbj|BAJ91119.1|	0	predicted protein [Hordeum vulgare subsp. vulgare]
hvu-miR166b	MLOC_61603.3	NA	1.8	-	K09338|1|0.0|1508|bdi:100844190|homeobox-leucine zipper protein	gi|326526073|dbj|BAJ93213.1|	0	predicted protein [Hordeum vulgare subsp. vulgare]
hvu-miR166b	MLOC_61603.5	NA	1.8	-	K09338|1|0.0|995|bdi:100844190|homeobox-leucine zipper protein	gi|326526073|dbj|BAJ93213.1|	0	predicted protein [Hordeum vulgare subsp. vulgare]
hvu-miR166b	MLOC_61603.4	NA	1.8	-	K09338|1|0.0|1508|bdi:100844190|homeobox-leucine zipper protein	gi|326526073|dbj|BAJ93213.1|	0	predicted protein [Hordeum vulgare subsp. vulgare]
hvu-miR166b	MLOC_50364.1	NA	1.5	-	-	gi|326526421|dbj|BAJ97227.1|	4.95889e-107	predicted protein [Hordeum vulgare subsp. vulgare]
hvu-miR166b	MLOC_61603.1	NA	1.8	-	K09338|1|0.0|1493|bdi:100844190|homeobox-leucine zipper protein	gi|326526073|dbj|BAJ93213.1|	0	predicted protein [Hordeum vulgare subsp. vulgare]
hvu-miR166b	MLOC_79063.1	NA	1.8	-	K09338|1|0.0|1177|bdi:100837244|homeobox-leucine zipper protein	gi|326517046|dbj|BAJ96515.1|	0	predicted protein [Hordeum vulgare subsp. vulgare]
hvu-miR166b	MLOC_79063.2	NA	1.8	-	K09338|1|0.0|1159|bdi:100837244|homeobox-leucine zipper protein	gi|326517046|dbj|BAJ96515.1|	0	predicted protein [Hordeum vulgare subsp. vulgare]
hvu-miR166b	MLOC_79063.3	NA	1.8	-	K09338|1|0.0|975|bdi:100837244|homeobox-leucine zipper protein	gi|326517046|dbj|BAJ96515.1|	0	predicted protein [Hordeum vulgare subsp. vulgare]
hvu-miR166b	MLOC_61603.2	NA	1.8	-	K09338|1|0.0|1045|bdi:100844190|homeobox-leucine zipper protein	gi|474219694|gb|EMS59220.1|	0	Homeobox-leucine zipper protein HOX9 [Triticum urartu]
hvu-miR166b	MLOC_44268.1	NA	2	-	K03327|1|0.0|845|bdi:100831696|multidrug resistance protein, MATE family	gi|474443859|gb|EMS68526.1|	0	MATE efflux family protein 9 [Triticum urartu]
hvu-miR166b	MLOC_14862.1	NA	2	-	-	gi|326503612|dbj|BAJ86312.1|	0	predicted protein [Hordeum vulgare subsp. vulgare]
hvu-miR166c	MLOC_58644.1	NA	0.8	-	K09338|1|0.0|1547|bdi:100838127|homeobox-leucine zipper protein	gi|326504574|dbj|BAJ91119.1|	0	predicted protein [Hordeum vulgare subsp. vulgare]
hvu-miR166c	MLOC_58644.3	NA	0.8	-	K09338|1|0.0|1269|bdi:100838127|homeobox-leucine zipper protein	gi|326504574|dbj|BAJ91119.1|	0	predicted protein [Hordeum vulgare subsp. vulgare]
hvu-miR166c	MLOC_58644.2	NA	0.8	-	K09338|1|0.0|1531|bdi:100838127|homeobox-leucine zipper protein	gi|326504574|dbj|BAJ91119.1|	0	predicted protein [Hordeum vulgare subsp. vulgare]
hvu-miR166c	MLOC_79063.1	NA	1.8	-	K09338|1|0.0|1177|bdi:100837244|homeobox-leucine zipper protein	gi|326517046|dbj|BAJ96515.1|	0	predicted protein [Hordeum vulgare subsp. vulgare]
hvu-miR166c	MLOC_50364.1	NA	1.5	-	-	gi|326526421|dbj|BAJ97227.1|	4.95889e-107	predicted protein [Hordeum vulgare subsp. vulgare]
hvu-miR166c	MLOC_61603.5	NA	1.8	-	K09338|1|0.0|995|bdi:100844190|homeobox-leucine zipper protein	gi|326526073|dbj|BAJ93213.1|	0	predicted protein [Hordeum vulgare subsp. vulgare]
hvu-miR166c	MLOC_61603.2	NA	1.8	-	K09338|1|0.0|1045|bdi:100844190|homeobox-leucine zipper protein	gi|474219694|gb|EMS59220.1|	0	Homeobox-leucine zipper protein HOX9 [Triticum urartu]
hvu-miR166c	MLOC_61603.1	NA	1.8	-	K09338|1|0.0|1493|bdi:100844190|homeobox-leucine zipper protein	gi|326526073|dbj|BAJ93213.1|	0	predicted protein [Hordeum vulgare subsp. vulgare]
hvu-miR166c	MLOC_79063.2	NA	1.8	-	K09338|1|0.0|1159|bdi:100837244|homeobox-leucine zipper protein	gi|326517046|dbj|BAJ96515.1|	0	predicted protein [Hordeum vulgare subsp. vulgare]
hvu-miR166c	MLOC_61603.4	NA	1.8	-	K09338|1|0.0|1508|bdi:100844190|homeobox-leucine zipper protein	gi|326526073|dbj|BAJ93213.1|	0	predicted protein [Hordeum vulgare subsp. vulgare]
hvu-miR166c	MLOC_79063.3	NA	1.8	-	K09338|1|0.0|975|bdi:100837244|homeobox-leucine zipper protein	gi|326517046|dbj|BAJ96515.1|	0	predicted protein [Hordeum vulgare subsp. vulgare]
hvu-miR166c	MLOC_61603.3	NA	1.8	-	K09338|1|0.0|1508|bdi:100844190|homeobox-leucine zipper protein	gi|326526073|dbj|BAJ93213.1|	0	predicted protein [Hordeum vulgare subsp. vulgare]
hvu-miR166c	MLOC_14862.1	NA	2	-	-	gi|326503612|dbj|BAJ86312.1|	0	predicted protein [Hordeum vulgare subsp. vulgare]
hvu-miR166c	MLOC_44268.1	NA	2	-	K03327|1|0.0|845|bdi:100831696|multidrug resistance protein, MATE family	gi|474443859|gb|EMS68526.1|	0	MATE efflux family protein 9 [Triticum urartu]
hvu-miR168-3p	MLOC_68682.1	NA	2.5	-	K01181|1|2e-141|503|zma:541702|endo-1,4-beta-xylanase [EC:3.2.1.8]	gi|326517894|dbj|BAK07199.1|	0	predicted protein [Hordeum vulgare subsp. vulgare]
hvu-miR168-5p	MLOC_54672.1	NA	1.8	-	K08869|1|2e-32|141|zma:103645870|aarF domain-containing kinase	gi|326516958|dbj|BAJ96471.1|	7.98379e-161	predicted protein [Hordeum vulgare subsp. vulgare]
hvu-miR168-5p	MLOC_23678.1	NA	2.2	-	K09286|1|3e-06|38.1|bdi:100841289|EREBP-like factor!K19355|3|9e-06|36.6|atr:105420390|mannan endo-1,4-beta-mannosidase [EC:3.2.1.78]	gi|326495506|dbj|BAJ85849.1|	2.50824e-154	predicted protein [Hordeum vulgare subsp. vulgare]
hvu-miR168-5p	MLOC_62356.2	NA	2.5	-	K12818|1|0.0|2546|bdi:100837627|ATP-dependent RNA helicase DHX8/PRP22 [EC:3.6.4.13]	gi|960456012|ref|XP_014752303.1|	0	PREDICTED: putative uncharacterized protein At4g01020, chloroplastic isoform X1 [Brachypodium distachyon]
hvu-miR168-5p	MLOC_16046.1	NA	2.5	-	-	gi|475610291|gb|EMT27706.1|	1.11965e-61	hypothetical protein F775_04407 [Aegilops tauschii]
hvu-miR168-5p	MLOC_23678.2	NA	2.2	-	-	gi|326495506|dbj|BAJ85849.1|	1.22127e-109	predicted protein [Hordeum vulgare subsp. vulgare]
hvu-miR168-5p	MLOC_64274.1	NA	2	-	-	gi|357147429|ref|XP_003574340.1|	0	PREDICTED: WD repeat-containing protein WRAP73 [Brachypodium distachyon]
hvu-miR168-5p	MLOC_60063.1	NA	2	-	K12811|1|5e-19|97.8|brp:103874839|ATP-dependent RNA helicase DDX46/PRP5 [EC:3.6.4.13]!K12472|2|9e-13|77.0|ota:Ot15g00490|epidermal growth factor receptor substrate 15	gi|326495436|dbj|BAJ85814.1|	0	predicted protein [Hordeum vulgare subsp. vulgare]
hvu-miR168-5p	MLOC_62356.1	NA	2.5	-	K12818|1|0.0|2530|bdi:100837627|ATP-dependent RNA helicase DHX8/PRP22 [EC:3.6.4.13]	gi|960456012|ref|XP_014752303.1|	0	PREDICTED: putative uncharacterized protein At4g01020, chloroplastic isoform X1 [Brachypodium distachyon]
hvu-miR168-5p	MLOC_62356.3	NA	2.5	-	K12818|1|0.0|2456|bdi:100837627|ATP-dependent RNA helicase DHX8/PRP22 [EC:3.6.4.13]	gi|960456012|ref|XP_014752303.1|	0	PREDICTED: putative uncharacterized protein At4g01020, chloroplastic isoform X1 [Brachypodium distachyon]
hvu-miR168-5p	MLOC_16046.2	NA	2.5	-	-	gi|475571846|gb|EMT16359.1|	1.01262e-40	hypothetical protein F775_04456 [Aegilops tauschii]
hvu-miR171-3p	MLOC_43989.2	NA	0.5	-	K14494|1|9e-24|113|pmum:103341003|DELLA protein	gi|326507502|dbj|BAK03144.1|	0	predicted protein [Hordeum vulgare subsp. vulgare]
hvu-miR171-3p	MLOC_19404.1	NA	0	-	-	gi|326490053|dbj|BAJ94100.1|	8.89267e-32	predicted protein [Hordeum vulgare subsp. vulgare]
hvu-miR171-3p	MLOC_16514.1	NA	0.5	-	K14494|1|1e-13|78.6|pvu:PHAVU_003G291500g|DELLA protein	gi|482671910|gb|AGK28600.1|	9.39508e-102	scarecrow-like 6 protein [Dendrocalamus latiflorus]
hvu-miR171-3p	MLOC_43989.1	NA	0.5	-	K14494|1|1e-13|79.0|smo:SELMODRAFT_437369|DELLA protein	gi|326507502|dbj|BAK03144.1|	1.2477e-133	predicted protein [Hordeum vulgare subsp. vulgare]
hvu-miR171-3p	MLOC_72502.1	NA	1	-	K14494|1|2e-22|108|gmx:100803245|DELLA protein	gi|514818024|ref|XP_004983723.1|	0	PREDICTED: scarecrow-like protein 6 isoform X1 [Setaria italica]
hvu-miR171-3p	MLOC_72502.2	NA	1	-	K14494|1|1e-22|109|gmx:100803245|DELLA protein	gi|514818024|ref|XP_004983723.1|	0	PREDICTED: scarecrow-like protein 6 isoform X1 [Setaria italica]
hvu-miR397a	MLOC_57090.1	NA	0	-	-	gi|326522542|dbj|BAK07733.1|	7.90354e-24	predicted protein [Hordeum vulgare subsp. vulgare]
hvu-miR397a	MLOC_17545.1	NA	1.5	-	K05909|1|0.0|951|bdi:100832183|laccase [EC:1.10.3.2]	gi|357112894|ref|XP_003558240.1|	0	PREDICTED: laccase-10 [Brachypodium distachyon]
hvu-miR397a	MLOC_59803.1	NA	1.5	-	K05909|1|0.0|1016|bdi:100835303|laccase [EC:1.10.3.2]	gi|475591103|gb|EMT21652.1|	0	Laccase-4 [Aegilops tauschii]
hvu-miR397a	MLOC_61206.1	NA	1.5	-	K05909|1|0.0|1008|bdi:100844858|laccase [EC:1.10.3.2]	gi|326490453|dbj|BAJ84890.1|	0	predicted protein [Hordeum vulgare subsp. vulgare]
hvu-miR397a	MLOC_59803.3	NA	1.5	-	K05909|1|0.0|757|bdi:100835303|laccase [EC:1.10.3.2]	gi|475591103|gb|EMT21652.1|	0	Laccase-4 [Aegilops tauschii]
hvu-miR397a	MLOC_59803.2	NA	1.5	-	K05909|1|0.0|1011|bdi:100835303|laccase [EC:1.10.3.2]	gi|475591103|gb|EMT21652.1|	0	Laccase-4 [Aegilops tauschii]
hvu-miR397a	MLOC_17545.2	NA	1.5	-	K05909|1|0.0|1037|bdi:100832183|laccase [EC:1.10.3.2]	gi|357112894|ref|XP_003558240.1|	0	PREDICTED: laccase-10 [Brachypodium distachyon]
hvu-miR397a	MLOC_60793.1	NA	2	-	K05909|1|0.0|985|bdi:100835303|laccase [EC:1.10.3.2]	gi|473987349|gb|EMS51767.1|	0	Laccase-4 [Triticum urartu]
hvu-miR397a	MLOC_54246.2	NA	2	-	K05909|1|0.0|738|bdi:100835168|laccase [EC:1.10.3.2]	gi|474159524|gb|EMS57222.1|	0	Laccase-23 [Triticum urartu]
hvu-miR397a	MLOC_69899.1	NA	2	-	K05909|1|0.0|926|sbi:SORBI_09g022510|laccase [EC:1.10.3.2]	gi|326510831|dbj|BAJ91763.1|	0	predicted protein [Hordeum vulgare subsp. vulgare]
hvu-miR397a	MLOC_22174.2	NA	2	-	K05909|1|0.0|926|bdi:100837670|laccase [EC:1.10.3.2]	gi|475512301|gb|EMT05481.1|	0	Putative laccase-11 [Aegilops tauschii]
hvu-miR397a	MLOC_69899.4	NA	2	-	K05909|1|0.0|914|sbi:SORBI_09g022510|laccase [EC:1.10.3.2]	gi|326510831|dbj|BAJ91763.1|	0	predicted protein [Hordeum vulgare subsp. vulgare]
hvu-miR397a	MLOC_69899.3	NA	2	-	K05909|1|0.0|812|sbi:SORBI_09g022510|laccase [EC:1.10.3.2]	gi|326510831|dbj|BAJ91763.1|	0	predicted protein [Hordeum vulgare subsp. vulgare]
hvu-miR397a	MLOC_54246.4	NA	2	-	K05909|1|0.0|669|bdi:100835168|laccase [EC:1.10.3.2]	gi|474159524|gb|EMS57222.1|	0	Laccase-23 [Triticum urartu]
hvu-miR397a	MLOC_69899.2	NA	2	-	K05909|1|0.0|914|sbi:SORBI_09g022510|laccase [EC:1.10.3.2]	gi|326510831|dbj|BAJ91763.1|	0	predicted protein [Hordeum vulgare subsp. vulgare]
hvu-miR397a	MLOC_55752.3	NA	2.5	-	K04733|1|6e-142|308|dosa:Os01t0117300-00|interleukin-1 receptor-associated kinase 4 [EC:2.7.11.1]	gi|300681578|emb|CBI75522.1|	1.40201e-167	Ser/Thr receptor-like kinase, putative, expressed [Triticum aestivum]
hvu-miR397a	MLOC_54246.3	NA	2	-	K05909|1|0.0|729|bdi:100835168|laccase [EC:1.10.3.2]	gi|474159524|gb|EMS57222.1|	0	Laccase-23 [Triticum urartu]
hvu-miR397a	MLOC_7036.2	NA	2	-	K05909|1|5e-165|581|bdi:100843407|laccase [EC:1.10.3.2]	gi|326501096|dbj|BAJ98779.1|	0	predicted protein [Hordeum vulgare subsp. vulgare]
hvu-miR397a	MLOC_7036.1	NA	2	-	K05909|1|0.0|803|bdi:100843407|laccase [EC:1.10.3.2]	gi|326501096|dbj|BAJ98779.1|	0	predicted protein [Hordeum vulgare subsp. vulgare]
hvu-miR397a	MLOC_54246.5	NA	2	-	K05909|1|0.0|661|bdi:100835168|laccase [EC:1.10.3.2]	gi|474159524|gb|EMS57222.1|	0	Laccase-23 [Triticum urartu]
hvu-miR397a	MLOC_60793.2	NA	2	-	K05909|1|8e-51|198|obr:102704849|laccase [EC:1.10.3.2]	gi|473987349|gb|EMS51767.1|	1.43532e-57	Laccase-4 [Triticum urartu]
hvu-miR397b-3p	MLOC_52748.2	NA	1.2	-	K17710|1|1e-77|292|pxb:103956661|pentatricopeptide repeat domain-containing protein 1!K01176|4|8e-77|289|pmum:103320333|alpha-amylase [EC:3.2.1.1]	gi|475610079|gb|EMT27613.1|	0	hypothetical protein F775_06818 [Aegilops tauschii]
hvu-miR397b-3p	MLOC_52748.1	NA	1.2	-	K17710|1|1e-77|292|pxb:103956661|pentatricopeptide repeat domain-containing protein 1!K01176|3|7e-77|289|pmum:103320333|alpha-amylase [EC:3.2.1.1]	gi|475610079|gb|EMT27613.1|	0	hypothetical protein F775_06818 [Aegilops tauschii]
hvu-miR397b-3p	MLOC_71961.2	NA	2.5	-	K18932|1|0.0|897|bdi:100845961|palmitoyltransferase [EC:2.3.1.225]	gi|326525731|dbj|BAJ88912.1|	0	predicted protein [Hordeum vulgare subsp. vulgare]
hvu-miR397b-3p	MLOC_71961.1	NA	2.5	-	K18932|1|0.0|908|bdi:100845961|palmitoyltransferase [EC:2.3.1.225]	gi|326525731|dbj|BAJ88912.1|	0	predicted protein [Hordeum vulgare subsp. vulgare]
hvu-miR399	MLOC_52822.5	NA	2	-	K13248|1|7e-132|473|bdi:100838589|pyridoxal phosphate phosphatase PHOSPHO2 [EC:3.1.3.74]!K01176|5|2e-88|328|jcu:105633892|alpha-amylase [EC:3.2.1.1]	gi|357130409|ref|XP_003566841.1|	0	PREDICTED: pentatricopeptide repeat-containing protein At4g13650-like [Brachypodium distachyon]
hvu-miR399	MLOC_17312.1	NA	2.5	-	K04733|1|6e-113|408|sita:105914550|interleukin-1 receptor-associated kinase 4 [EC:2.7.11.1]!K04730|2|3e-112|406|sbi:SORBI_07g029090|interleukin-1 receptor-associated kinase 1 [EC:2.7.11.1]	gi|475616741|gb|EMT29868.1|	0	Wall-associated receptor kinase 3 [Aegilops tauschii]
hvu-miR399	MLOC_52822.2	NA	2	-	K13248|1|4e-106|331|bdi:100838589|pyridoxal phosphate phosphatase PHOSPHO2 [EC:3.1.3.74]	gi|357130409|ref|XP_003566841.1|	0	PREDICTED: pentatricopeptide repeat-containing protein At4g13650-like [Brachypodium distachyon]
hvu-miR399	MLOC_53410.2	NA	2.5	-	K10581|1|0.0|1377|bdi:100829591|ubiquitin-conjugating enzyme E2 O [EC:2.3.2.24]	gi|326496218|dbj|BAJ94571.1|	0	predicted protein, partial [Hordeum vulgare subsp. vulgare]
hvu-miR399	MLOC_53410.1	NA	2.5	-	K10581|1|0.0|844|bdi:100829591|ubiquitin-conjugating enzyme E2 O [EC:2.3.2.24]	gi|326496218|dbj|BAJ94571.1|	0	predicted protein, partial [Hordeum vulgare subsp. vulgare]
hvu-miR399	MLOC_52822.3	NA	2	-	K01176|1|2e-88|328|jcu:105633892|alpha-amylase [EC:3.2.1.1]	gi|357130409|ref|XP_003566841.1|	0	PREDICTED: pentatricopeptide repeat-containing protein At4g13650-like [Brachypodium distachyon]
hvu-miR399	MLOC_52822.1	NA	2	-	K01176|1|2e-88|328|jcu:105633892|alpha-amylase [EC:3.2.1.1]	gi|357130409|ref|XP_003566841.1|	0	PREDICTED: pentatricopeptide repeat-containing protein At4g13650-like [Brachypodium distachyon]
hvu-miR399	MLOC_52822.6	NA	2	-	K13248|1|2e-126|331|bdi:100838589|pyridoxal phosphate phosphatase PHOSPHO2 [EC:3.1.3.74]	gi|944073104|gb|KQK08588.1|	0	hypothetical protein BRADI_2g42710 [Brachypodium distachyon]
hvu-miR399	MLOC_52822.7	NA	2	-	K13248|1|1e-111|405|bdi:100838589|pyridoxal phosphate phosphatase PHOSPHO2 [EC:3.1.3.74]!K19090|5|3e-80|301|fve:101300361|CRISPR-associated protein Cas5t	gi|944073104|gb|KQK08588.1|	0	hypothetical protein BRADI_2g42710 [Brachypodium distachyon]
hvu-miR444a	MLOC_63770.1	NA	2	-	K06442|1|5e-146|518|bdi:100844113|23S rRNA (cytidine1920-2'-O)/16S rRNA (cytidine1409-2'-O)-methyltransferase [EC:2.1.1.226 2.1.1.227]	gi|326516230|dbj|BAJ88138.1|	1.05268e-150	predicted protein [Hordeum vulgare subsp. vulgare]
hvu-miR444a	MLOC_62982.1	NA	2.5	-	K12840|1|4e-08|60.8|bdi:100831005|splicing factor 45	gi|326533520|dbj|BAK05291.1|	0	predicted protein [Hordeum vulgare subsp. vulgare]
hvu-miR444a	MLOC_51733.1	NA	2.5	-	K04733|1|3e-92|341|obr:102714662|interleukin-1 receptor-associated kinase 4 [EC:2.7.11.1]	gi|475471206|gb|EMT02414.1|	0	Putative serine/threonine-protein kinase receptor [Aegilops tauschii]
hvu-miR444a	MLOC_15242.1	NA	2.5	-	K04043|1|0.0|1148|bdi:100827114|molecular chaperone DnaK	gi|326514246|dbj|BAJ92273.1|	0	predicted protein [Hordeum vulgare subsp. vulgare]
hvu-miR444a	MLOC_14656.1	NA	2.5	-	K09872|1|4e-39|162|bdi:100821366|aquaporin PIP	gi|68533200|dbj|BAE06148.1|	5.04229e-43	PIP aquaporin isoform [Hordeum vulgare]
hvu-miR444a	MLOC_14656.2	NA	2.5	-	K09872|1|3e-39|163|bdi:100821366|aquaporin PIP	gi|68533200|dbj|BAE06148.1|	3.20099e-43	PIP aquaporin isoform [Hordeum vulgare]
hvu-miR444a	MLOC_63770.3	NA	2	-	K06442|1|5e-146|518|bdi:100844113|23S rRNA (cytidine1920-2'-O)/16S rRNA (cytidine1409-2'-O)-methyltransferase [EC:2.1.1.226 2.1.1.227]	gi|326516230|dbj|BAJ88138.1|	1.00566e-150	predicted protein [Hordeum vulgare subsp. vulgare]
hvu-miR444a	MLOC_4407.1	NA	2.2	-	K09264|1|4e-51|203|dosa:Os02t0579600-00|MADS-box transcription factor, plant	gi|474193877|gb|EMS58268.1|	3.21218e-97	MADS-box transcription factor 25 [Triticum urartu]
hvu-miR444a	MLOC_4407.2	NA	2.2	-	K09264|1|3e-23|110|dosa:Os02t0579600-00|MADS-box transcription factor, plant	gi|474193877|gb|EMS58268.1|	6.14901e-55	MADS-box transcription factor 25 [Triticum urartu]
hvu-miR444a	MLOC_63770.2	NA	2	-	K06442|1|2e-138|349|bdi:100844113|23S rRNA (cytidine1920-2'-O)/16S rRNA (cytidine1409-2'-O)-methyltransferase [EC:2.1.1.226 2.1.1.227]	gi|326516230|dbj|BAJ88138.1|	4.11674e-143	predicted protein [Hordeum vulgare subsp. vulgare]
hvu-miR444a	MLOC_63770.7	NA	2	-	K06442|1|3e-98|358|bdi:100844113|23S rRNA (cytidine1920-2'-O)/16S rRNA (cytidine1409-2'-O)-methyltransferase [EC:2.1.1.226 2.1.1.227]	gi|326516230|dbj|BAJ88138.1|	8.73501e-101	predicted protein [Hordeum vulgare subsp. vulgare]
hvu-miR444a	MLOC_29481.1	NA	2.2	-	K17964|1|3e-22|107|sot:102582022|leucine-rich PPR motif-containing protein, mitochondrial	gi|474069336|gb|EMS54254.1|	7.89581e-133	hypothetical protein TRIUR3_07372 [Triticum urartu]
hvu-miR444a	MLOC_16182.1	NA	2.5	-	K10666|1|5e-129|462|bdi:100845701|E3 ubiquitin-protein ligase RNF5 [EC:2.3.2.27]	gi|475595271|gb|EMT22981.1|	0	RING finger protein 5 [Aegilops tauschii]
hvu-miR444a	MLOC_10633.1	NA	2.2	-	K04733|1|4e-122|440|ppp:PHYPADRAFT_56753|interleukin-1 receptor-associated kinase 4 [EC:2.7.11.1]!K04730|2|3e-120|433|egr:104420356|interleukin-1 receptor-associated kinase 1 [EC:2.7.11.1]	gi|475567001|gb|EMT15162.1|	0	Putative receptor-like protein kinase [Aegilops tauschii]
hvu-miR444a	MLOC_63770.4	NA	2	-	K06442|1|2e-138|349|bdi:100844113|23S rRNA (cytidine1920-2'-O)/16S rRNA (cytidine1409-2'-O)-methyltransferase [EC:2.1.1.226 2.1.1.227]	gi|326516230|dbj|BAJ88138.1|	4.26621e-143	predicted protein [Hordeum vulgare subsp. vulgare]
hvu-miR444a	MLOC_29481.4	NA	2.2	-	K17710|1|3e-22|106|smo:SELMODRAFT_103638|pentatricopeptide repeat domain-containing protein 1	gi|474069336|gb|EMS54254.1|	5.60958e-132	hypothetical protein TRIUR3_07372 [Triticum urartu]
hvu-miR444a	MLOC_63770.6	NA	2	-	K06442|1|2e-92|193|bdi:100844113|23S rRNA (cytidine1920-2'-O)/16S rRNA (cytidine1409-2'-O)-methyltransferase [EC:2.1.1.226 2.1.1.227]	gi|326516230|dbj|BAJ88138.1|	4.72342e-95	predicted protein [Hordeum vulgare subsp. vulgare]
hvu-miR444a	MLOC_11954.2	NA	2.5	-	-	gi|944085900|gb|KQK21252.1|	9.25237e-158	hypothetical protein BRADI_1g59710 [Brachypodium distachyon]
hvu-miR444a	MLOC_15242.3	NA	2.5	-	K04043|1|0.0|1029|bdi:100827114|molecular chaperone DnaK	gi|326514246|dbj|BAJ92273.1|	0	predicted protein [Hordeum vulgare subsp. vulgare]
hvu-miR444a	MLOC_29481.3	NA	2.2	-	K17710|1|2e-21|104|smo:SELMODRAFT_103638|pentatricopeptide repeat domain-containing protein 1	gi|474069336|gb|EMS54254.1|	3.68055e-117	hypothetical protein TRIUR3_07372 [Triticum urartu]
hvu-miR444b	MLOC_16182.1	NA	1.2	-	K10666|1|5e-129|462|bdi:100845701|E3 ubiquitin-protein ligase RNF5 [EC:2.3.2.27]	gi|475595271|gb|EMT22981.1|	0	RING finger protein 5 [Aegilops tauschii]
hvu-miR444b	MLOC_4407.2	NA	2	-	K09264|1|3e-23|110|dosa:Os02t0579600-00|MADS-box transcription factor, plant	gi|474193877|gb|EMS58268.1|	6.14901e-55	MADS-box transcription factor 25 [Triticum urartu]
hvu-miR444b	MLOC_20816.2	NA	2.2	-	-	gi|326524251|dbj|BAK00509.1|	0	predicted protein [Hordeum vulgare subsp. vulgare]
hvu-miR444b	MLOC_11846.2	NA	2.2	-	K11842|1|6e-118|424|bdi:100839657|ubiquitin carboxyl-terminal hydrolase 12/46 [EC:3.4.19.12]	gi|475585215|gb|EMT20003.1|	8.66373e-124	Ubiquitin carboxyl-terminal hydrolase 4 [Aegilops tauschii]
hvu-miR444b	MLOC_71566.6	NA	2.5	-	-	gi|326512442|dbj|BAJ99576.1|	3.1801e-153	predicted protein [Hordeum vulgare subsp. vulgare]
hvu-miR444b	MLOC_71566.3	NA	2.5	-	-	gi|326512442|dbj|BAJ99576.1|	1.44652e-122	predicted protein [Hordeum vulgare subsp. vulgare]
hvu-miR444b	MLOC_11846.3	NA	2.2	-	K11842|1|9e-93|339|bdi:100839657|ubiquitin carboxyl-terminal hydrolase 12/46 [EC:3.4.19.12]	gi|326504080|dbj|BAK02826.1|	1.40708e-93	predicted protein [Hordeum vulgare subsp. vulgare]
hvu-miR444b	MLOC_67043.1	NA	2.2	-	K09419|1|7e-167|589|bdi:100846148|heat shock transcription factor, other eukaryote	gi|326499650|dbj|BAJ86136.1|	0	predicted protein [Hordeum vulgare subsp. vulgare]
hvu-miR444b	MLOC_71566.2	NA	2.5	-	-	gi|326512442|dbj|BAJ99576.1|	4.38898e-121	predicted protein [Hordeum vulgare subsp. vulgare]
hvu-miR444b	MLOC_36835.1	NA	2.2	-	K03452|1|8e-103|375|vvi:100250295|magnesium/proton exchanger!K17285|5|4e-100|367|aly:ARALYDRAFT_330113|selenium-binding protein 1	gi|326504484|dbj|BAJ91074.1|	0	predicted protein [Hordeum vulgare subsp. vulgare]
hvu-miR444b	MLOC_5307.1	NA	2	-	K04420|1|5e-170|598|pda:103711039|mitogen-activated protein kinase kinase kinase 2 [EC:2.7.11.25]	gi|326489979|dbj|BAJ94063.1|	0	predicted protein [Hordeum vulgare subsp. vulgare]
hvu-miR444b	MLOC_22069.3	NA	2.5	-	-	gi|475495797|gb|EMT03876.1|	3.50544e-63	hypothetical protein F775_52142 [Aegilops tauschii]
hvu-miR444b	MLOC_22069.2	NA	2.5	-	-	gi|475495797|gb|EMT03876.1|	2.10897e-119	hypothetical protein F775_52142 [Aegilops tauschii]
hvu-miR444b	MLOC_71566.1	NA	2.5	-	-	gi|326512442|dbj|BAJ99576.1|	4.14744e-121	predicted protein [Hordeum vulgare subsp. vulgare]
hvu-miR444b	MLOC_71566.5	NA	2.5	-	-	gi|669029160|emb|CDM83272.1|	2.27641e-101	unnamed protein product [Triticum aestivum]
hvu-miR444b	MLOC_5307.7	NA	2	-	K04420|1|0.0|639|egu:105038493|mitogen-activated protein kinase kinase kinase 2 [EC:2.7.11.25]	gi|357157229|ref|XP_003577728.1|	0	PREDICTED: mitogen-activated protein kinase kinase kinase YODA-like [Brachypodium distachyon]
hvu-miR444b	MLOC_67043.2	NA	2.2	-	K09419|1|8e-167|589|bdi:100846148|heat shock transcription factor, other eukaryote	gi|326499650|dbj|BAJ86136.1|	0	predicted protein [Hordeum vulgare subsp. vulgare]
hvu-miR444b	MLOC_22069.6	NA	2.5	-	-	gi|475495797|gb|EMT03876.1|	1.03723e-93	hypothetical protein F775_52142 [Aegilops tauschii]
hvu-miR444b	MLOC_71566.4	NA	2.5	-	-	gi|326512442|dbj|BAJ99576.1|	1.44732e-150	predicted protein [Hordeum vulgare subsp. vulgare]
hvu-miR444b	MLOC_5307.8	NA	2	-	K04420|1|6e-150|532|egu:105038493|mitogen-activated protein kinase kinase kinase 2 [EC:2.7.11.25]	gi|326489979|dbj|BAJ94063.1|	0	predicted protein [Hordeum vulgare subsp. vulgare]
hvu-miR444b	MLOC_71566.7	NA	2.5	-	-	gi|326512442|dbj|BAJ99576.1|	3.31607e-153	predicted protein [Hordeum vulgare subsp. vulgare]
hvu-miR1120	MLOC_50930.3	NA	0.5	-	K00033|1|0.0|886|bdi:100835446|6-phosphogluconate dehydrogenase [EC:1.1.1.44 1.1.1.343]	gi|326519566|dbj|BAK00156.1|	0	predicted protein [Hordeum vulgare subsp. vulgare]
hvu-miR1120	MLOC_51821.6	NA	1.5	-	-	gi|721693697|ref|XP_010240274.1|	5.62717e-142	PREDICTED: uncharacterized protein LOC100837541 isoform X2 [Brachypodium distachyon]
hvu-miR1120	MLOC_54122.4	NA	1.5	-	-	gi|326491707|dbj|BAJ94331.1|	0	predicted protein [Hordeum vulgare subsp. vulgare]
hvu-miR1120	MLOC_38965.3	NA	1.5	-	K09775|1|4e-09|65.5|egr:104451052|uncharacterized protein	gi|326506802|dbj|BAJ91442.1|	8.41728e-47	predicted protein [Hordeum vulgare subsp. vulgare]
hvu-miR1120	MLOC_38965.2	NA	1.5	-	K09775|1|6e-30|94.7|egr:104451052|uncharacterized protein	gi|326506802|dbj|BAJ91442.1|	2.5044e-91	predicted protein [Hordeum vulgare subsp. vulgare]
hvu-miR1120	MLOC_75599.4	NA	1.5	-	K06955|1|7e-82|304|bdi:100828433|uncharacterized protein	gi|326513914|dbj|BAJ92107.1|	1.20409e-106	predicted protein, partial [Hordeum vulgare subsp. vulgare]
hvu-miR1120	MLOC_37503.17	NA	1.5	-	K05293|1|6e-153|542|bdi:100841308|phosphatidylinositol glycan, class U	gi|326525295|dbj|BAK07917.1|	2.23388e-162	predicted protein [Hordeum vulgare subsp. vulgare]
hvu-miR1120	MLOC_67215.1	NA	1.8	-	-	gi|473944534|gb|EMS50467.1|	0	Retrovirus-related Pol polyprotein from transposon TNT 1-94 [Triticum urartu]
hvu-miR1120	MLOC_14648.2	NA	1.5	-	-	gi|326509279|dbj|BAJ91556.1|	2.61777e-88	predicted protein [Hordeum vulgare subsp. vulgare]
hvu-miR1120	MLOC_38965.5	NA	1.5	-	K09775|1|2e-30|130|egr:104451052|uncharacterized protein	gi|326506802|dbj|BAJ91442.1|	1.00353e-91	predicted protein [Hordeum vulgare subsp. vulgare]
hvu-miR1120	MLOC_51821.2	NA	1.5	-	-	gi|721693697|ref|XP_010240274.1|	6.24448e-142	PREDICTED: uncharacterized protein LOC100837541 isoform X2 [Brachypodium distachyon]
hvu-miR1120	MLOC_44548.2	NA	1.5	-	-	gi|474239340|gb|EMS59749.1|	0	hypothetical protein TRIUR3_01955 [Triticum urartu]
hvu-miR1120	MLOC_61377.1	NA	1.5	-	-	gi|326520239|dbj|BAK04044.1|	1.59757e-90	predicted protein [Hordeum vulgare subsp. vulgare]
hvu-miR1120	MLOC_38965.1	NA	1.5	-	K09775|1|8e-19|92.8|egr:104451052|uncharacterized protein	gi|326506802|dbj|BAJ91442.1|	8.00467e-61	predicted protein [Hordeum vulgare subsp. vulgare]
hvu-miR1120	MLOC_2207.3	NA	1.5	-	K10352|1|3e-31|139|sot:102585808|myosin heavy chain	gi|326527305|dbj|BAK04594.1|	0	predicted protein [Hordeum vulgare subsp. vulgare]
hvu-miR1120	MLOC_43730.5	NA	1.8	-	K14494|1|2e-44|182|pop:POPTR_0005s14540g|DELLA protein	gi|474404377|gb|EMS66330.1|	0	hypothetical protein TRIUR3_08696 [Triticum urartu]
hvu-miR1120	MLOC_38965.6	NA	1.5	-	K09775|1|2e-26|94.7|egr:104451052|uncharacterized protein	gi|326506802|dbj|BAJ91442.1|	3.08009e-87	predicted protein [Hordeum vulgare subsp. vulgare]
hvu-miR1120	MLOC_43730.4	NA	1.8	-	K14494|1|2e-44|181|pop:POPTR_0005s14540g|DELLA protein	gi|474404377|gb|EMS66330.1|	0	hypothetical protein TRIUR3_08696 [Triticum urartu]
hvu-miR1120	MLOC_5727.1	NA	1	-	K09338|1|2e-74|280|sita:101779903|homeobox-leucine zipper protein	gi|474114399|gb|EMS55806.1|	2.08349e-119	Homeobox-leucine zipper protein HOX7 [Triticum urartu]
hvu-miR1120	MLOC_43730.1	NA	1.8	-	K14494|1|3e-44|181|pop:POPTR_0005s14540g|DELLA protein	gi|474404377|gb|EMS66330.1|	0	hypothetical protein TRIUR3_08696 [Triticum urartu]
hvu-miR1120	MLOC_43730.3	NA	1.8	-	K14494|1|3e-44|181|pop:POPTR_0005s14540g|DELLA protein	gi|474404377|gb|EMS66330.1|	0	hypothetical protein TRIUR3_08696 [Triticum urartu]
hvu-miR1120	MLOC_79674.1	NA	1.5	-	K11000|1|2e-24|113|zma:103644393|callose synthase [EC:2.4.1.-]!K18577|2|2e-15|84.0|mdm:103414113|mannosylglycoprotein endo-beta-mannosidase [EC:3.2.1.152]!K07466|3|4e-10|66.2|mtr:MTR_5g026890|replication factor A1!K08081|4|7e-10|65.5|mdm:103412975|tropinone reductase I [EC:1.1.1.206]!K15115|5|6e-07|55.8|egr:104435557|solute carrier family 25 (mitochondrial folate transporter), member 32	gi|326510337|dbj|BAJ87385.1|	9.23175e-43	predicted protein [Hordeum vulgare subsp. vulgare]
hvu-miR1120	MLOC_63939.2	NA	1.5	-	K00873|1|0.0|481|bdi:100821914|pyruvate kinase [EC:2.7.1.40]	gi|326533024|dbj|BAJ93484.1|	0	predicted protein [Hordeum vulgare subsp. vulgare]
hvu-miR1120	MLOC_17879.1	NA	1.5	-	K03133|1|2e-21|104|bdi:100828639|transcription initiation factor TFIID subunit 9B	gi|326520565|dbj|BAK07541.1|	6.54129e-31	predicted protein [Hordeum vulgare subsp. vulgare]
hvu-miR1120	MLOC_37503.11	NA	1.5	-	K05293|1|9e-153|542|bdi:100841308|phosphatidylinositol glycan, class U	gi|326525295|dbj|BAK07917.1|	3.57886e-163	predicted protein [Hordeum vulgare subsp. vulgare]
hvu-miR1120	MLOC_69799.1	NA	1.5	-	K17868|1|0.0|646|bdi:100836424|diphthamide biosynthesis protein 7	gi|357167940|ref|XP_003581405.1|	0	PREDICTED: diphthine methyltransferase homolog [Brachypodium distachyon]
hvu-miR1120	MLOC_38965.7	NA	1.5	-	K09775|1|2e-23|108|egr:104451052|uncharacterized protein	gi|326506802|dbj|BAJ91442.1|	3.38807e-67	predicted protein [Hordeum vulgare subsp. vulgare]
hvu-miR1120	MLOC_51821.1	NA	1.5	-	-	gi|721693697|ref|XP_010240274.1|	6.71967e-142	PREDICTED: uncharacterized protein LOC100837541 isoform X2 [Brachypodium distachyon]
hvu-miR1120	MLOC_72644.1	NA	1.8	-	K05765|1|8e-12|73.6|fve:101301142|cofilin	gi|326530500|dbj|BAJ97676.1|	9.64056e-70	predicted protein [Hordeum vulgare subsp. vulgare]
hvu-miR1120	MLOC_75599.2	NA	1.5	-	K06955|1|5e-85|316|bdi:100828433|uncharacterized protein	gi|326513914|dbj|BAJ92107.1|	5.52303e-120	predicted protein, partial [Hordeum vulgare subsp. vulgare]
hvu-miR1120	MLOC_60037.5	NA	1.8	-	K04957|1|5e-51|159|sita:101767716|hyperpolarization activated cyclic nucleotide-gated potassium channel 4	gi|326527409|dbj|BAK07979.1|	4.39803e-54	predicted protein [Hordeum vulgare subsp. vulgare]
hvu-miR1120	MLOC_735.1	NA	1.5	-	-	gi|326512268|dbj|BAJ96115.1|	3.89246e-136	predicted protein [Hordeum vulgare subsp. vulgare]
hvu-miR1120	MLOC_44548.1	NA	1.5	-	-	gi|474239340|gb|EMS59749.1|	0	hypothetical protein TRIUR3_01955 [Triticum urartu]
hvu-miR1120	MLOC_38965.4	NA	1.5	-	K09775|1|2e-34|146|egr:104451052|uncharacterized protein	gi|326506802|dbj|BAJ91442.1|	4.20115e-96	predicted protein [Hordeum vulgare subsp. vulgare]
hvu-miR1120	MLOC_55667.2	NA	2	-	K01092|1|2e-179|629|sita:101757463|myo-inositol-1(or 4)-monophosphatase [EC:3.1.3.25]!K17710|4|7e-49|195|ppp:PHYPADRAFT_110446|pentatricopeptide repeat domain-containing protein 1	gi|326503836|dbj|BAK02704.1|	0	predicted protein [Hordeum vulgare subsp. vulgare]
hvu-miR1120	MLOC_5805.1	NA	2	-	K00924|1|0.0|647|aly:ARALYDRAFT_473063|	gi|357141277|ref|XP_003572165.1|	0	PREDICTED: receptor-like protein kinase HSL1 [Brachypodium distachyon]
hvu-miR1120	MLOC_55667.4	NA	2	-	K01092|1|0.0|981|sita:101757463|myo-inositol-1(or 4)-monophosphatase [EC:3.1.3.25]	gi|475545790|gb|EMT10539.1|	0	Pentatricopeptide repeat-containing protein [Aegilops tauschii]
hvu-miR1120	MLOC_34539.7	NA	2	-	K13415|1|2e-14|82.8|mdm:103401427|protein brassinosteroid insensitive 1 [EC:2.7.10.1 2.7.11.1]	gi|721634102|ref|XP_010230803.1|	0	PREDICTED: squamosa promoter-binding-like protein 1 isoform X2 [Brachypodium distachyon]
hvu-miR1120	MLOC_55667.1	NA	2	-	K01092|1|3e-89|329|sita:101757463|myo-inositol-1(or 4)-monophosphatase [EC:3.1.3.25]!K17710|4|5e-21|102|smo:SELMODRAFT_63558|pentatricopeptide repeat domain-containing protein 1	gi|326503836|dbj|BAK02704.1|	1.176e-103	predicted protein [Hordeum vulgare subsp. vulgare]
hvu-miR1120	MLOC_72785.5	NA	2	-	K02959|1|5e-17|90.9|sita:101778176|small subunit ribosomal protein S16	gi|326520964|dbj|BAJ92845.1|	2.49121e-18	predicted protein [Hordeum vulgare subsp. vulgare]
hvu-miR1120	MLOC_67450.12	NA	2	-	K17911|1|1e-14|83.2|bdi:100825245|beta-carotene isomerase [EC:5.2.1.14]	gi|326492644|dbj|BAJ90178.1|	7.09785e-18	predicted protein [Hordeum vulgare subsp. vulgare]
hvu-miR1120	MLOC_55667.9	NA	2	-	K01092|1|0.0|656|sita:101757463|myo-inositol-1(or 4)-monophosphatase [EC:3.1.3.25]	gi|475545790|gb|EMT10539.1|	0	Pentatricopeptide repeat-containing protein [Aegilops tauschii]
hvu-miR1120	MLOC_60394.3	NA	2.5	-	K15406|1|2e-71|270|brp:103868062|wax-ester synthase / diacylglycerol O-acyltransferase [EC:2.3.1.75 2.3.1.20]	gi|326533302|dbj|BAJ93623.1|	0	predicted protein [Hordeum vulgare subsp. vulgare]
hvu-miR1120	MLOC_67450.11	NA	2	-	K17911|1|1e-14|83.2|bdi:100825245|beta-carotene isomerase [EC:5.2.1.14]	gi|326492644|dbj|BAJ90178.1|	6.81464e-18	predicted protein [Hordeum vulgare subsp. vulgare]
hvu-miR1120	MLOC_67450.4	NA	2	-	K17911|1|2e-14|83.2|bdi:100825245|beta-carotene isomerase [EC:5.2.1.14]	gi|326492644|dbj|BAJ90178.1|	8.12274e-24	predicted protein [Hordeum vulgare subsp. vulgare]
hvu-miR1120	MLOC_56613.2	NA	2	-	K04730|1|2e-08|62.0|jcu:105636728|interleukin-1 receptor-associated kinase 1 [EC:2.7.11.1]	gi|669027479|emb|CDM80868.1|	1.15122e-102	unnamed protein product [Triticum aestivum]
hvu-miR1120	MLOC_68227.5	NA	2	-	-	gi|326499191|dbj|BAK06086.1|	1.90184e-37	predicted protein [Hordeum vulgare subsp. vulgare]
hvu-miR1120	MLOC_68189.6	NA	2	-	-	gi|326499484|dbj|BAJ86053.1|	1.07882e-100	predicted protein [Hordeum vulgare subsp. vulgare]
hvu-miR1120	MLOC_55667.3	NA	2	-	K01092|1|0.0|975|sita:101757463|myo-inositol-1(or 4)-monophosphatase [EC:3.1.3.25]	gi|475545790|gb|EMT10539.1|	0	Pentatricopeptide repeat-containing protein [Aegilops tauschii]
hvu-miR1120	MLOC_72785.4	NA	2	-	K02959|1|5e-17|90.9|sita:101778176|small subunit ribosomal protein S16	gi|326520964|dbj|BAJ92845.1|	2.24144e-18	predicted protein [Hordeum vulgare subsp. vulgare]
hvu-miR1120	MLOC_56613.4	NA	2	-	K04730|1|2e-08|62.0|jcu:105636728|interleukin-1 receptor-associated kinase 1 [EC:2.7.11.1]	gi|669027479|emb|CDM80868.1|	9.79227e-103	unnamed protein product [Triticum aestivum]
hvu-miR1120	MLOC_52585.1	NA	2.5	-	-	gi|475553045|gb|EMT11918.1|	8.39005e-92	hypothetical protein F775_08114 [Aegilops tauschii]
hvu-miR1120	MLOC_56613.1	NA	2	-	K04730|1|2e-08|62.0|jcu:105636728|interleukin-1 receptor-associated kinase 1 [EC:2.7.11.1]	gi|669027479|emb|CDM80868.1|	1.89441e-97	unnamed protein product [Triticum aestivum]
hvu-miR1120	MLOC_68189.1	NA	2	-	K12133|1|2e-19|98.2|sita:101764638|MYB-related transcription factor LHY!K12134|2|2e-19|98.2|ath:AT2G46830|circadian clock associated 1	gi|326499484|dbj|BAJ86053.1|	2.81147e-120	predicted protein [Hordeum vulgare subsp. vulgare]
hvu-miR1120	MLOC_27662.3	NA	2.5	-	-	gi|326514058|dbj|BAJ92179.1|	0	predicted protein [Hordeum vulgare subsp. vulgare]
hvu-miR1120	MLOC_60394.6	NA	2.5	-	K15406|1|2e-71|271|brp:103868062|wax-ester synthase / diacylglycerol O-acyltransferase [EC:2.3.1.75 2.3.1.20]	gi|326533302|dbj|BAJ93623.1|	0	predicted protein [Hordeum vulgare subsp. vulgare]
hvu-miR1120	MLOC_68189.2	NA	2	-	K12133|1|3e-19|98.2|bvg:104901408|MYB-related transcription factor LHY!K12134|2|3e-19|98.2|ath:AT2G46830|circadian clock associated 1	gi|326499484|dbj|BAJ86053.1|	2.97097e-118	predicted protein [Hordeum vulgare subsp. vulgare]
hvu-miR1120	MLOC_70642.1	NA	2.5	-	-	gi|326488008|dbj|BAJ89843.1|	0	predicted protein, partial [Hordeum vulgare subsp. vulgare]
hvu-miR1120	MLOC_60394.2	NA	2.5	-	K15406|1|2e-51|204|ath:AT5G37300|wax-ester synthase / diacylglycerol O-acyltransferase [EC:2.3.1.75 2.3.1.20]	gi|736543826|gb|AJA71659.1|	0	hypothetical protein [Triticum aestivum]
hvu-miR1120	MLOC_60394.4	NA	2.5	-	K15406|1|1e-56|221|brp:103868062|wax-ester synthase / diacylglycerol O-acyltransferase [EC:2.3.1.75 2.3.1.20]	gi|326533302|dbj|BAJ93623.1|	0	predicted protein [Hordeum vulgare subsp. vulgare]
hvu-miR1120	MLOC_56613.3	NA	2	-	K04730|1|2e-08|62.0|jcu:105636728|interleukin-1 receptor-associated kinase 1 [EC:2.7.11.1]	gi|669027479|emb|CDM80868.1|	1.84641e-97	unnamed protein product [Triticum aestivum]
hvu-miR1120	MLOC_12547.1	NA	2	-	-	gi|475602587|gb|EMT25179.1|	6.56765e-60	hypothetical protein F775_13344 [Aegilops tauschii]
hvu-miR1120	MLOC_67450.10	NA	2	-	K17911|1|9e-15|83.2|bdi:100825245|beta-carotene isomerase [EC:5.2.1.14]	gi|326492644|dbj|BAJ90178.1|	6.1662e-18	predicted protein [Hordeum vulgare subsp. vulgare]
hvu-miR1120	MLOC_68189.4	NA	2	-	K12133|1|2e-19|98.2|sita:101764638|MYB-related transcription factor LHY!K12134|2|2e-19|98.2|ath:AT2G46830|circadian clock associated 1	gi|326499484|dbj|BAJ86053.1|	2.47441e-120	predicted protein [Hordeum vulgare subsp. vulgare]
hvu-miR1120	MLOC_75858.1	NA	2.5	-	-	-	-	-
hvu-miR1120	MLOC_55667.7	NA	2	-	K01092|1|0.0|650|sita:101757463|myo-inositol-1(or 4)-monophosphatase [EC:3.1.3.25]	gi|475545790|gb|EMT10539.1|	0	Pentatricopeptide repeat-containing protein [Aegilops tauschii]
hvu-miR1120	MLOC_68189.8	NA	2	-	K12134|1|3e-19|98.2|ath:AT2G46830|circadian clock associated 1!K12133|2|4e-19|97.8|bpg:Bathy05g02420|MYB-related transcription factor LHY	gi|326499484|dbj|BAJ86053.1|	8.80213e-116	predicted protein [Hordeum vulgare subsp. vulgare]
hvu-miR1120	MLOC_67450.7	NA	2	-	K17911|1|2e-14|83.2|bdi:100825245|beta-carotene isomerase [EC:5.2.1.14]	gi|326492644|dbj|BAJ90178.1|	8.36661e-24	predicted protein [Hordeum vulgare subsp. vulgare]
hvu-miR1120	MLOC_55667.6	NA	2	-	K01092|1|0.0|456|sita:101757463|myo-inositol-1(or 4)-monophosphatase [EC:3.1.3.25]	gi|475545790|gb|EMT10539.1|	0	Pentatricopeptide repeat-containing protein [Aegilops tauschii]
hvu-miR5048a	MLOC_70446.8	NA	1.5	-	K17302|1|1e-116|265|bdi:100845829|coatomer, subunit beta'	gi|85681809|gb|ABC73058.1|	0	resistance protein [Hordeum vulgare subsp. vulgare]
hvu-miR5048a	MLOC_70446.5	NA	1.5	-	K17302|1|2e-124|446|bdi:100845829|coatomer, subunit beta'!K01102|3|2e-90|333|sita:101758507|pyruvate dehydrogenase phosphatase [EC:3.1.3.43]!K04730|5|1e-82|308|dosa:Os11t0608300-01|interleukin-1 receptor-associated kinase 1 [EC:2.7.11.1]	gi|85681809|gb|ABC73058.1|	0	resistance protein [Hordeum vulgare subsp. vulgare]
hvu-miR5048a	MLOC_70446.3	NA	1.5	-	K17302|1|2e-119|378|bdi:100845829|coatomer, subunit beta'	gi|85681809|gb|ABC73058.1|	0	resistance protein [Hordeum vulgare subsp. vulgare]
hvu-miR5048a	MLOC_70446.6	NA	1.5	-	K17302|1|6e-121|231|bdi:100845829|coatomer, subunit beta'!K01102|5|9e-90|311|sita:101758507|pyruvate dehydrogenase phosphatase [EC:3.1.3.43]	gi|85681809|gb|ABC73058.1|	0	resistance protein [Hordeum vulgare subsp. vulgare]
hvu-miR5048a	MLOC_70446.2	NA	1.5	-	K17302|1|7e-114|360|bdi:100845829|coatomer, subunit beta'	gi|85681809|gb|ABC73058.1|	0	resistance protein [Hordeum vulgare subsp. vulgare]
hvu-miR5048a	MLOC_70446.7	NA	1.5	-	K17302|1|2e-116|227|bdi:100845829|coatomer, subunit beta'!K01102|5|4e-85|296|sita:101758507|pyruvate dehydrogenase phosphatase [EC:3.1.3.43]	gi|85681809|gb|ABC73058.1|	0	resistance protein [Hordeum vulgare subsp. vulgare]
hvu-miR5048a	MLOC_70446.4	NA	1.5	-	K17302|1|8e-120|431|bdi:100845829|coatomer, subunit beta'!K01102|3|2e-90|333|sita:101758507|pyruvate dehydrogenase phosphatase [EC:3.1.3.43]!K04730|5|8e-81|302|dosa:Os11t0608300-01|interleukin-1 receptor-associated kinase 1 [EC:2.7.11.1]	gi|85681809|gb|ABC73058.1|	0	resistance protein [Hordeum vulgare subsp. vulgare]
hvu-miR5048a	MLOC_70446.1	NA	1.5	-	K17302|1|9e-119|428|bdi:100845829|coatomer, subunit beta'!K01102|3|2e-85|317|sita:101758507|pyruvate dehydrogenase phosphatase [EC:3.1.3.43]!K04730|5|1e-82|308|dosa:Os11t0608300-01|interleukin-1 receptor-associated kinase 1 [EC:2.7.11.1]	gi|85681809|gb|ABC73058.1|	0	resistance protein [Hordeum vulgare subsp. vulgare]
hvu-miR5048a	MLOC_64580.6	NA	2.2	-	K04733|1|3e-46|184|sbi:SORBI_04g003073|interleukin-1 receptor-associated kinase 4 [EC:2.7.11.1]!K17302|2|6e-43|173|sita:101766045|coatomer, subunit beta'!K18417|3|1e-42|172|bdi:100846776|ERI1 exoribonuclease 2 [EC:3.1.-.-]	gi|475589424|gb|EMT21156.1|	3.88343e-68	Cysteine-rich receptor-like protein kinase 27 [Aegilops tauschii]
hvu-miR5048a	MLOC_52911.1	NA	2.5	-	K04733|1|2e-145|516|dosa:Os02t0218600-00|interleukin-1 receptor-associated kinase 4 [EC:2.7.11.1]!K17609|2|6e-101|369|cic:CICLE_v10010213mg|nucleoredoxin [EC:1.8.1.8]	gi|960474397|ref|XP_014755659.1|	0	PREDICTED: U-box domain-containing protein 34-like isoform X1 [Brachypodium distachyon]
hvu-miR5048a	MLOC_64580.5	NA	2.2	-	K13457|1|5e-113|410|sita:101774904|disease resistance protein RPM1	gi|474204765|gb|EMS58638.1|	0	Calmodulin-binding transcription activator 2 [Triticum urartu]
hvu-miR5048a	MLOC_52911.3	NA	2.5	-	K04733|1|3e-148|526|dosa:Os02t0218600-00|interleukin-1 receptor-associated kinase 4 [EC:2.7.11.1]!K17609|2|6e-86|248|cic:CICLE_v10010213mg|nucleoredoxin [EC:1.8.1.8]	gi|960474397|ref|XP_014755659.1|	0	PREDICTED: U-box domain-containing protein 34-like isoform X1 [Brachypodium distachyon]
hvu-miR5048a	MLOC_55957.2	NA	2.2	-	K00162|1|1e-09|65.5|obr:102719045|pyruvate dehydrogenase E1 component beta subunit [EC:1.2.4.1]	gi|326519486|dbj|BAK00116.1|	6.08185e-80	predicted protein [Hordeum vulgare subsp. vulgare]
hvu-miR5048a	MLOC_64580.2	NA	2.2	-	K13457|1|5e-113|410|sita:101774904|disease resistance protein RPM1	gi|474204765|gb|EMS58638.1|	0	Calmodulin-binding transcription activator 2 [Triticum urartu]
hvu-miR5048a	MLOC_38009.7	NA	2.5	-	K17302|1|2e-87|278|sita:101766045|coatomer, subunit beta'!K04733|3|5e-85|265|sbi:SORBI_04g003073|interleukin-1 receptor-associated kinase 4 [EC:2.7.11.1]	gi|475510109|gb|EMT05244.1|	6.05352e-108	Cysteine-rich receptor-like protein kinase 25 [Aegilops tauschii]
hvu-miR5048a	MLOC_52911.2	NA	2.5	-	K04733|1|6e-144|512|dosa:Os02t0218600-00|interleukin-1 receptor-associated kinase 4 [EC:2.7.11.1]!K17609|2|6e-101|369|cic:CICLE_v10010213mg|nucleoredoxin [EC:1.8.1.8]	gi|944058450|gb|KQJ94040.1|	0	hypothetical protein BRADI_3g08150 [Brachypodium distachyon]
hvu-miR5048a	MLOC_38009.5	NA	2.5	-	K17302|1|1e-93|344|sita:101766045|coatomer, subunit beta'!K04733|2|6e-91|335|sbi:SORBI_04g003073|interleukin-1 receptor-associated kinase 4 [EC:2.7.11.1]	gi|475510109|gb|EMT05244.1|	1.35423e-144	Cysteine-rich receptor-like protein kinase 25 [Aegilops tauschii]
hvu-miR5048a	MLOC_38009.4	NA	2.5	-	K17302|1|1e-99|363|sita:101766045|coatomer, subunit beta'!K04733|2|1e-96|353|sbi:SORBI_04g003073|interleukin-1 receptor-associated kinase 4 [EC:2.7.11.1]	gi|475510109|gb|EMT05244.1|	2.82367e-158	Cysteine-rich receptor-like protein kinase 25 [Aegilops tauschii]
hvu-miR5048a	MLOC_64580.1	NA	2.2	-	K13457|1|6e-113|410|sita:101774904|disease resistance protein RPM1	gi|474204765|gb|EMS58638.1|	0	Calmodulin-binding transcription activator 2 [Triticum urartu]
hvu-miR5048a	MLOC_55957.1	NA	2.2	-	K00162|1|4e-09|63.9|obr:102719045|pyruvate dehydrogenase E1 component beta subunit [EC:1.2.4.1]	gi|326516182|dbj|BAJ88114.1|	5.84093e-80	predicted protein [Hordeum vulgare subsp. vulgare]
hvu-miR5048a	MLOC_38009.8	NA	2.5	-	K17302|1|9e-76|259|sita:101766045|coatomer, subunit beta'!K04733|3|9e-73|246|sita:101771849|interleukin-1 receptor-associated kinase 4 [EC:2.7.11.1]	gi|475510109|gb|EMT05244.1|	7.96053e-137	Cysteine-rich receptor-like protein kinase 25 [Aegilops tauschii]
hvu-miR5048a	MLOC_38009.6	NA	2.5	-	K17302|1|6e-109|395|sita:101766045|coatomer, subunit beta'!K04733|2|4e-107|389|sita:101771849|interleukin-1 receptor-associated kinase 4 [EC:2.7.11.1]	gi|475510109|gb|EMT05244.1|	0	Cysteine-rich receptor-like protein kinase 25 [Aegilops tauschii]
hvu-miR5048a	MLOC_58864.1	NA	2.5	-	K04733|1|8e-103|375|obr:102714662|interleukin-1 receptor-associated kinase 4 [EC:2.7.11.1]	gi|475604847|gb|EMT25859.1|	0	Putative serine/threonine-protein kinase receptor [Aegilops tauschii]
hvu-miR5048a	MLOC_38009.3	NA	2.5	-	K17302|1|8e-109|395|sita:101766045|coatomer, subunit beta'!K04733|2|6e-107|389|sita:101771849|interleukin-1 receptor-associated kinase 4 [EC:2.7.11.1]	gi|475510109|gb|EMT05244.1|	0	Cysteine-rich receptor-like protein kinase 25 [Aegilops tauschii]
hvu-miR5048a	MLOC_64580.4	NA	2.2	-	K13457|1|5e-113|410|sita:101774904|disease resistance protein RPM1	gi|474204765|gb|EMS58638.1|	0	Calmodulin-binding transcription activator 2 [Triticum urartu]
hvu-miR5048a	MLOC_38009.1	NA	2.5	-	K17302|1|6e-94|344|sita:101766045|coatomer, subunit beta'!K04733|2|3e-91|335|sbi:SORBI_04g003073|interleukin-1 receptor-associated kinase 4 [EC:2.7.11.1]	gi|475510109|gb|EMT05244.1|	7.28105e-146	Cysteine-rich receptor-like protein kinase 25 [Aegilops tauschii]
hvu-miR5048a	MLOC_53672.1	NA	2.5	-	-	gi|960476144|ref|XP_014756019.1|	1.99342e-97	PREDICTED: uncharacterized protein LOC100821620 [Brachypodium distachyon]
hvu-miR5048a	MLOC_64580.3	NA	2.2	-	K04733|1|4e-46|184|sbi:SORBI_04g003073|interleukin-1 receptor-associated kinase 4 [EC:2.7.11.1]!K17302|2|9e-43|173|sita:101766045|coatomer, subunit beta'!K18417|3|2e-42|172|bdi:100846776|ERI1 exoribonuclease 2 [EC:3.1.-.-]	gi|475570000|gb|EMT15893.1|	3.92562e-68	Cysteine-rich receptor-like protein kinase 8 [Aegilops tauschii]
hvu-miR5048b	MLOC_70446.5	NA	1.5	-	K17302|1|2e-124|446|bdi:100845829|coatomer, subunit beta'!K01102|3|2e-90|333|sita:101758507|pyruvate dehydrogenase phosphatase [EC:3.1.3.43]!K04730|5|1e-82|308|dosa:Os11t0608300-01|interleukin-1 receptor-associated kinase 1 [EC:2.7.11.1]	gi|85681809|gb|ABC73058.1|	0	resistance protein [Hordeum vulgare subsp. vulgare]
hvu-miR5048b	MLOC_70446.1	NA	1.5	-	K17302|1|9e-119|428|bdi:100845829|coatomer, subunit beta'!K01102|3|2e-85|317|sita:101758507|pyruvate dehydrogenase phosphatase [EC:3.1.3.43]!K04730|5|1e-82|308|dosa:Os11t0608300-01|interleukin-1 receptor-associated kinase 1 [EC:2.7.11.1]	gi|85681809|gb|ABC73058.1|	0	resistance protein [Hordeum vulgare subsp. vulgare]
hvu-miR5048b	MLOC_70446.3	NA	1.5	-	K17302|1|2e-119|378|bdi:100845829|coatomer, subunit beta'	gi|85681809|gb|ABC73058.1|	0	resistance protein [Hordeum vulgare subsp. vulgare]
hvu-miR5048b	MLOC_70446.7	NA	1.5	-	K17302|1|2e-116|227|bdi:100845829|coatomer, subunit beta'!K01102|5|4e-85|296|sita:101758507|pyruvate dehydrogenase phosphatase [EC:3.1.3.43]	gi|85681809|gb|ABC73058.1|	0	resistance protein [Hordeum vulgare subsp. vulgare]
hvu-miR5048b	MLOC_70446.8	NA	1.5	-	K17302|1|1e-116|265|bdi:100845829|coatomer, subunit beta'	gi|85681809|gb|ABC73058.1|	0	resistance protein [Hordeum vulgare subsp. vulgare]
hvu-miR5048b	MLOC_70446.2	NA	1.5	-	K17302|1|7e-114|360|bdi:100845829|coatomer, subunit beta'	gi|85681809|gb|ABC73058.1|	0	resistance protein [Hordeum vulgare subsp. vulgare]
hvu-miR5048b	MLOC_70446.6	NA	1.5	-	K17302|1|6e-121|231|bdi:100845829|coatomer, subunit beta'!K01102|5|9e-90|311|sita:101758507|pyruvate dehydrogenase phosphatase [EC:3.1.3.43]	gi|85681809|gb|ABC73058.1|	0	resistance protein [Hordeum vulgare subsp. vulgare]
hvu-miR5048b	MLOC_52911.2	NA	2.5	-	K04733|1|6e-144|512|dosa:Os02t0218600-00|interleukin-1 receptor-associated kinase 4 [EC:2.7.11.1]!K17609|2|6e-101|369|cic:CICLE_v10010213mg|nucleoredoxin [EC:1.8.1.8]	gi|944058450|gb|KQJ94040.1|	0	hypothetical protein BRADI_3g08150 [Brachypodium distachyon]
hvu-miR5048b	MLOC_52911.1	NA	2.5	-	K04733|1|2e-145|516|dosa:Os02t0218600-00|interleukin-1 receptor-associated kinase 4 [EC:2.7.11.1]!K17609|2|6e-101|369|cic:CICLE_v10010213mg|nucleoredoxin [EC:1.8.1.8]	gi|960474397|ref|XP_014755659.1|	0	PREDICTED: U-box domain-containing protein 34-like isoform X1 [Brachypodium distachyon]
hvu-miR5048b	MLOC_38009.4	NA	2.5	-	K17302|1|1e-99|363|sita:101766045|coatomer, subunit beta'!K04733|2|1e-96|353|sbi:SORBI_04g003073|interleukin-1 receptor-associated kinase 4 [EC:2.7.11.1]	gi|475510109|gb|EMT05244.1|	2.82367e-158	Cysteine-rich receptor-like protein kinase 25 [Aegilops tauschii]
hvu-miR5048b	MLOC_53672.1	NA	2.5	-	-	gi|960476144|ref|XP_014756019.1|	1.99342e-97	PREDICTED: uncharacterized protein LOC100821620 [Brachypodium distachyon]
hvu-miR5048b	MLOC_52911.4	NA	2.5	-	K04733|1|2e-145|516|dosa:Os02t0218600-00|interleukin-1 receptor-associated kinase 4 [EC:2.7.11.1]!K17609|2|6e-101|369|cic:CICLE_v10010213mg|nucleoredoxin [EC:1.8.1.8]	gi|721654281|ref|XP_010234043.1|	0	PREDICTED: U-box domain-containing protein 34-like isoform X3 [Brachypodium distachyon]
hvu-miR5048b	MLOC_55957.1	NA	2.2	-	K00162|1|4e-09|63.9|obr:102719045|pyruvate dehydrogenase E1 component beta subunit [EC:1.2.4.1]	gi|326516182|dbj|BAJ88114.1|	5.84093e-80	predicted protein [Hordeum vulgare subsp. vulgare]
hvu-miR5048b	MLOC_64580.3	NA	2.2	-	K04733|1|4e-46|184|sbi:SORBI_04g003073|interleukin-1 receptor-associated kinase 4 [EC:2.7.11.1]!K17302|2|9e-43|173|sita:101766045|coatomer, subunit beta'!K18417|3|2e-42|172|bdi:100846776|ERI1 exoribonuclease 2 [EC:3.1.-.-]	gi|475570000|gb|EMT15893.1|	3.92562e-68	Cysteine-rich receptor-like protein kinase 8 [Aegilops tauschii]
hvu-miR5048b	MLOC_38009.3	NA	2.5	-	K17302|1|8e-109|395|sita:101766045|coatomer, subunit beta'!K04733|2|6e-107|389|sita:101771849|interleukin-1 receptor-associated kinase 4 [EC:2.7.11.1]	gi|475510109|gb|EMT05244.1|	0	Cysteine-rich receptor-like protein kinase 25 [Aegilops tauschii]
hvu-miR5048b	MLOC_52911.3	NA	2.5	-	K04733|1|3e-148|526|dosa:Os02t0218600-00|interleukin-1 receptor-associated kinase 4 [EC:2.7.11.1]!K17609|2|6e-86|248|cic:CICLE_v10010213mg|nucleoredoxin [EC:1.8.1.8]	gi|960474397|ref|XP_014755659.1|	0	PREDICTED: U-box domain-containing protein 34-like isoform X1 [Brachypodium distachyon]
hvu-miR5048b	MLOC_64580.2	NA	2.2	-	K13457|1|5e-113|410|sita:101774904|disease resistance protein RPM1	gi|474204765|gb|EMS58638.1|	0	Calmodulin-binding transcription activator 2 [Triticum urartu]
hvu-miR5048b	MLOC_64580.5	NA	2.2	-	K13457|1|5e-113|410|sita:101774904|disease resistance protein RPM1	gi|474204765|gb|EMS58638.1|	0	Calmodulin-binding transcription activator 2 [Triticum urartu]
hvu-miR5048b	MLOC_55957.2	NA	2.2	-	K00162|1|1e-09|65.5|obr:102719045|pyruvate dehydrogenase E1 component beta subunit [EC:1.2.4.1]	gi|326519486|dbj|BAK00116.1|	6.08185e-80	predicted protein [Hordeum vulgare subsp. vulgare]
hvu-miR5048b	MLOC_58864.1	NA	2.5	-	K04733|1|8e-103|375|obr:102714662|interleukin-1 receptor-associated kinase 4 [EC:2.7.11.1]	gi|475604847|gb|EMT25859.1|	0	Putative serine/threonine-protein kinase receptor [Aegilops tauschii]
hvu-miR5048b	MLOC_64580.1	NA	2.2	-	K13457|1|6e-113|410|sita:101774904|disease resistance protein RPM1	gi|474204765|gb|EMS58638.1|	0	Calmodulin-binding transcription activator 2 [Triticum urartu]
hvu-miR5048b	MLOC_38009.6	NA	2.5	-	K17302|1|6e-109|395|sita:101766045|coatomer, subunit beta'!K04733|2|4e-107|389|sita:101771849|interleukin-1 receptor-associated kinase 4 [EC:2.7.11.1]	gi|475510109|gb|EMT05244.1|	0	Cysteine-rich receptor-like protein kinase 25 [Aegilops tauschii]
hvu-miR5048b	MLOC_64580.4	NA	2.2	-	K13457|1|5e-113|410|sita:101774904|disease resistance protein RPM1	gi|474204765|gb|EMS58638.1|	0	Calmodulin-binding transcription activator 2 [Triticum urartu]
hvu-miR5048b	MLOC_38009.9	NA	2.5	-	K17302|1|2e-54|214|sita:101766045|coatomer, subunit beta'!K04733|2|2e-53|211|sita:101771849|interleukin-1 receptor-associated kinase 4 [EC:2.7.11.1]	gi|326489332|dbj|BAK01649.1|	3.26202e-136	predicted protein, partial [Hordeum vulgare subsp. vulgare]
hvu-miR5048b	MLOC_38009.8	NA	2.5	-	K17302|1|9e-76|259|sita:101766045|coatomer, subunit beta'!K04733|3|9e-73|246|sita:101771849|interleukin-1 receptor-associated kinase 4 [EC:2.7.11.1]	gi|475510109|gb|EMT05244.1|	7.96053e-137	Cysteine-rich receptor-like protein kinase 25 [Aegilops tauschii]
hvu-miR5048b	MLOC_64580.6	NA	2.2	-	K04733|1|3e-46|184|sbi:SORBI_04g003073|interleukin-1 receptor-associated kinase 4 [EC:2.7.11.1]!K17302|2|6e-43|173|sita:101766045|coatomer, subunit beta'!K18417|3|1e-42|172|bdi:100846776|ERI1 exoribonuclease 2 [EC:3.1.-.-]	gi|475589424|gb|EMT21156.1|	3.88343e-68	Cysteine-rich receptor-like protein kinase 27 [Aegilops tauschii]
hvu-miR5049a	MLOC_39889.1	NA	0.8	-	K19600|1|3e-47|125|sbi:SORBI_04g005380|tubby-related protein 1	gi|326520447|dbj|BAK07482.1|	5.30676e-50	predicted protein [Hordeum vulgare subsp. vulgare]
hvu-miR5049a	MLOC_53290.1	NA	0	-	-	gi|326494316|dbj|BAJ90427.1|	2.94813e-98	predicted protein, partial [Hordeum vulgare subsp. vulgare]
hvu-miR5049a	MLOC_37777.2	NA	0.8	-	K07119|1|7e-43|177|egr:104455448|uncharacterized protein	gi|475535921|gb|EMT08819.1|	0	hypothetical protein F775_15880 [Aegilops tauschii]
hvu-miR5049a	MLOC_56030.1	NA	0	-	K17550|1|5e-64|247|ppp:PHYPADRAFT_3938|protein phosphatase 1 regulatory subunit 7	gi|326500510|dbj|BAK06344.1|	0	predicted protein [Hordeum vulgare subsp. vulgare]
hvu-miR5049a	MLOC_37777.3	NA	0.8	-	K07119|1|6e-43|177|egr:104455448|uncharacterized protein	gi|475535921|gb|EMT08819.1|	4.06079e-150	hypothetical protein F775_15880 [Aegilops tauschii]
hvu-miR5049a	MLOC_48495.2	NA	0	-	-	gi|475547035|gb|EMT10796.1|	2.86409e-158	hypothetical protein F775_15794 [Aegilops tauschii]
hvu-miR5049a	MLOC_53290.2	NA	0	-	-	gi|326494316|dbj|BAJ90427.1|	3.19849e-98	predicted protein, partial [Hordeum vulgare subsp. vulgare]
hvu-miR5049a	MLOC_68408.1	NA	0	-	K14572|1|0.0|4439|bdi:100834623|midasin	gi|475550894|gb|EMT11545.1|	0	Midasin [Aegilops tauschii]
hvu-miR5049a	MLOC_5661.1	NA	0	-	K03013|1|1e-47|191|bdi:100844964|DNA-directed RNA polymerases I, II, and III subunit RPABC1	gi|475608746|gb|EMT27136.1|	7.38338e-50	DNA-directed RNA polymerases I, II, and III subunit RPABC1 [Aegilops tauschii]
hvu-miR5049a	MLOC_56030.2	NA	0	-	K17550|1|4e-64|247|ppp:PHYPADRAFT_3938|protein phosphatase 1 regulatory subunit 7	gi|326500510|dbj|BAK06344.1|	0	predicted protein [Hordeum vulgare subsp. vulgare]
hvu-miR5049a	MLOC_56030.5	NA	0	-	K17550|1|4e-64|247|ppp:PHYPADRAFT_3938|protein phosphatase 1 regulatory subunit 7	gi|326500510|dbj|BAK06344.1|	0	predicted protein [Hordeum vulgare subsp. vulgare]
hvu-miR5049a	MLOC_56030.3	NA	0	-	K17550|1|5e-64|247|ppp:PHYPADRAFT_3938|protein phosphatase 1 regulatory subunit 7	gi|326500510|dbj|BAK06344.1|	0	predicted protein [Hordeum vulgare subsp. vulgare]
hvu-miR5049a	MLOC_52639.1	NA	0	-	-	gi|326514356|dbj|BAJ96165.1|	0	predicted protein [Hordeum vulgare subsp. vulgare]
hvu-miR5049a	MLOC_53290.3	NA	0	-	-	gi|326494316|dbj|BAJ90427.1|	6.93936e-102	predicted protein, partial [Hordeum vulgare subsp. vulgare]
hvu-miR5049a	MLOC_47118.1	NA	0.5	-	-	gi|326515014|dbj|BAJ99868.1|	4.75364e-166	predicted protein, partial [Hordeum vulgare subsp. vulgare]
hvu-miR5049a	MLOC_10773.7	NA	0	-	-	gi|474379793|gb|EMS64492.1|	2.26616e-34	hypothetical protein TRIUR3_18838 [Triticum urartu]
hvu-miR5049a	MLOC_52639.2	NA	0	-	-	gi|326514356|dbj|BAJ96165.1|	0	predicted protein [Hordeum vulgare subsp. vulgare]
hvu-miR5049a	MLOC_10773.6	NA	0	-	-	gi|474379793|gb|EMS64492.1|	1.96514e-69	hypothetical protein TRIUR3_18838 [Triticum urartu]
hvu-miR5049a	MLOC_10773.1	NA	0	-	-	gi|475540640|gb|EMT09641.1|	2.72678e-43	hypothetical protein F775_08995 [Aegilops tauschii]
hvu-miR5049a	MLOC_5661.2	NA	0	-	K03013|1|3e-86|319|bdi:100844964|DNA-directed RNA polymerases I, II, and III subunit RPABC1	gi|475608746|gb|EMT27136.1|	7.91805e-92	DNA-directed RNA polymerases I, II, and III subunit RPABC1 [Aegilops tauschii]
hvu-miR5049a	MLOC_39889.2	NA	0.8	-	K19600|1|2e-56|219|sbi:SORBI_04g005380|tubby-related protein 1	gi|326520447|dbj|BAK07482.1|	3.17009e-59	predicted protein [Hordeum vulgare subsp. vulgare]
hvu-miR5049a	MLOC_52639.4	NA	0	-	-	gi|326514356|dbj|BAJ96165.1|	3.28248e-164	predicted protein [Hordeum vulgare subsp. vulgare]
hvu-miR5049a	MLOC_48495.1	NA	0	-	-	gi|475547035|gb|EMT10796.1|	2.04011e-152	hypothetical protein F775_15794 [Aegilops tauschii]
hvu-miR5049a	MLOC_21359.1	NA	1	-	-	gi|326506986|dbj|BAJ95570.1|	2.14506e-61	predicted protein [Hordeum vulgare subsp. vulgare]
hvu-miR5049a	MLOC_6206.4	NA	1	-	K09419|1|2e-86|322|bdi:100825176|heat shock transcription factor, other eukaryote	gi|326499696|dbj|BAJ86159.1|	2.12227e-124	predicted protein, partial [Hordeum vulgare subsp. vulgare]
hvu-miR5049a	MLOC_57733.2	NA	1.5	-	K01835|1|3e-61|237|mtr:MTR_1g102030|phosphoglucomutase [EC:5.4.2.2]!K13506|2|4e-24|114|mdm:103446271|glycerol-3-phosphate O-acyltransferase 3/4 [EC:2.3.1.15]!K14294|3|2e-07|58.5|gmx:102664750|partner of Y14 and mago	gi|960449285|ref|XP_014757416.1|	0	PREDICTED: uncharacterized protein At1g04910-like isoform X2 [Brachypodium distachyon]
hvu-miR5049a	MLOC_71193.1	NA	1.8	-	-	gi|326533616|dbj|BAK05339.1|	3.03137e-87	predicted protein [Hordeum vulgare subsp. vulgare]
hvu-miR5049a	MLOC_73768.2	NA	1	-	-	gi|326530972|dbj|BAK01284.1|	2.71184e-164	predicted protein [Hordeum vulgare subsp. vulgare]
hvu-miR5049a	MLOC_65745.1	NA	1.8	-	K18490|1|5e-27|123|pda:103701110|homeobox protein OTX2!K01535|3|8e-20|99.4|obr:102715415|H+-transporting ATPase [EC:3.6.3.6]	gi|473993847|gb|EMS51985.1|	1.24451e-85	WUSCHEL-related homeobox 6 [Triticum urartu]
hvu-miR5049a	MLOC_77437.1	NA	1.5	-	K17046|1|2e-156|552|bdi:100829258|protein DEK!K14567|2|1e-50|201|pda:103723235|U3 small nucleolar RNA-associated protein 14	gi|326531590|dbj|BAJ97799.1|	0	predicted protein [Hordeum vulgare subsp. vulgare]
hvu-miR5049a	MLOC_73768.1	NA	1	-	-	gi|326530972|dbj|BAK01284.1|	2.83929e-164	predicted protein [Hordeum vulgare subsp. vulgare]
hvu-miR5049a	MLOC_14772.2	NA	1	-	K17964|1|1e-44|183|smo:SELMODRAFT_96626|leucine-rich PPR motif-containing protein, mitochondrial	gi|326513116|dbj|BAK06798.1|	0	predicted protein, partial [Hordeum vulgare subsp. vulgare]
hvu-miR5049a	MLOC_61513.1	NA	1.5	-	K16221|1|2e-16|89.4|eus:EUTSA_v10014503mg|transcription factor TCP21 (protein CCA1 HIKING EXPEDITION)!K13035|5|1e-06|57.0|tcc:TCM_022798|beta-cyano-L-alanine hydratase/nitrilase [EC:3.5.5.4 4.2.1.65]	gi|326520019|dbj|BAK03934.1|	8.78333e-34	predicted protein, partial [Hordeum vulgare subsp. vulgare]
hvu-miR5049a	MLOC_57733.1	NA	1.5	-	K01835|1|3e-56|177|mtr:MTR_1g102030|phosphoglucomutase [EC:5.4.2.2]!K13506|3|3e-10|68.2|mdm:103446271|glycerol-3-phosphate O-acyltransferase 3/4 [EC:2.3.1.15]	gi|357124782|ref|XP_003564076.1|	0	PREDICTED: uncharacterized protein At1g04910-like isoform X1 [Brachypodium distachyon]
hvu-miR5049a	MLOC_56157.2	NA	1	-	K05391|1|0.0|1179|bdi:100845062|cyclic nucleotide gated channel, other eukaryote	gi|326525285|dbj|BAK07912.1|	0	predicted protein [Hordeum vulgare subsp. vulgare]
hvu-miR5049a	MLOC_71605.1	NA	1.8	-	K13457|1|2e-135|484|sita:105914977|disease resistance protein RPM1	gi|475528504|gb|EMT07634.1|	0	Disease resistance protein RPM1 [Aegilops tauschii]
hvu-miR5049a	MLOC_55589.4	NA	1.5	-	-	gi|475604349|gb|EMT25712.1|	3.05737e-128	hypothetical protein F775_31580 [Aegilops tauschii]
hvu-miR5049a	MLOC_57733.4	NA	1.5	-	K01835|1|3e-61|237|mtr:MTR_1g102030|phosphoglucomutase [EC:5.4.2.2]!K13506|2|3e-24|114|mdm:103446271|glycerol-3-phosphate O-acyltransferase 3/4 [EC:2.3.1.15]!K14294|3|2e-07|58.5|gmx:102664750|partner of Y14 and mago	gi|960449285|ref|XP_014757416.1|	0	PREDICTED: uncharacterized protein At1g04910-like isoform X2 [Brachypodium distachyon]
hvu-miR5049a	MLOC_77883.2	NA	2.5	-	K18835|1|0.0|684|bdi:100836604|WRKY transcription factor 2	gi|326525379|dbj|BAK07959.1|	0	predicted protein [Hordeum vulgare subsp. vulgare]
hvu-miR5049a	MLOC_55752.2	NA	2.5	-	K04733|1|1e-162|575|dosa:Os01t0117300-00|interleukin-1 receptor-associated kinase 4 [EC:2.7.11.1]	gi|300681578|emb|CBI75522.1|	0	Ser/Thr receptor-like kinase, putative, expressed [Triticum aestivum]
hvu-miR5049a	MLOC_7796.4	NA	2.5	-	-	gi|474340675|gb|EMS62672.1|	5.26308e-55	hypothetical protein TRIUR3_08915 [Triticum urartu]
hvu-miR5049a	MLOC_55753.6	NA	2.5	-	K04733|1|4e-127|457|dosa:Os01t0117300-00|interleukin-1 receptor-associated kinase 4 [EC:2.7.11.1]!K04730|3|6e-126|443|dosa:Os01t0115500-00|interleukin-1 receptor-associated kinase 1 [EC:2.7.11.1]	gi|736543797|gb|AJA71630.1|	0	receptor kinase [Triticum aestivum]
hvu-miR5049a	MLOC_56500.1	NA	2.5	-	K13448|1|2e-77|291|obr:102720541|calcium-binding protein CML	gi|326489207|dbj|BAK01587.1|	1.06972e-77	predicted protein [Hordeum vulgare subsp. vulgare]
hvu-miR5049a	MLOC_73883.5	NA	2.5	-	-	gi|326511878|dbj|BAJ92083.1|	2.36347e-123	predicted protein [Hordeum vulgare subsp. vulgare]
hvu-miR5049a	MLOC_7796.3	NA	2.5	-	-	gi|474340675|gb|EMS62672.1|	5.67503e-24	hypothetical protein TRIUR3_08915 [Triticum urartu]
hvu-miR5049a	MLOC_77883.1	NA	2.5	-	K18835|1|0.0|781|bdi:100836604|WRKY transcription factor 2	gi|326525379|dbj|BAK07959.1|	0	predicted protein [Hordeum vulgare subsp. vulgare]
hvu-miR5049a	MLOC_65616.2	NA	2.2	-	K13420|1|3e-31|138|sly:101259509|LRR receptor-like serine/threonine-protein kinase FLS2 [EC:2.7.11.1]	gi|326525543|dbj|BAJ88818.1|	0	predicted protein [Hordeum vulgare subsp. vulgare]
hvu-miR5049a	MLOC_53358.3	NA	2	-	K19041|1|6e-08|59.7|pvu:PHAVU_003G284600g|E3 ubiquitin-protein ligase RNF38/44 [EC:2.3.2.27]!K10664|3|8e-08|59.3|vvi:100248267|E3 ubiquitin-protein ligase ATL6/9/15/31/42/55 [EC:2.3.2.27]	gi|326494654|dbj|BAJ94446.1|	2.15089e-57	predicted protein [Hordeum vulgare subsp. vulgare]
hvu-miR5049a	MLOC_60795.1	NA	2.5	-	K15455|1|1e-17|93.2|eus:EUTSA_v10023083mg|diphthamide biosynthesis protein 3!K14411|3|5e-11|71.6|csv:101220676|RNA-binding protein Musashi	gi|326519771|dbj|BAK00258.1|	0	predicted protein, partial [Hordeum vulgare subsp. vulgare]
hvu-miR5049a	MLOC_77883.4	NA	2.5	-	K18835|1|6e-122|298|bdi:100836604|WRKY transcription factor 2	gi|326525379|dbj|BAK07959.1|	0	predicted protein [Hordeum vulgare subsp. vulgare]
hvu-miR5049a	MLOC_38813.4	NA	2.5	-	K15191|1|2e-27|125|bdi:100842995|La-related protein 7	gi|326525645|dbj|BAJ88869.1|	5.41551e-44	predicted protein, partial [Hordeum vulgare subsp. vulgare]
hvu-miR5049a	MLOC_60651.1	NA	2.5	-	K17964|1|2e-102|374|jcu:105639185|leucine-rich PPR motif-containing protein, mitochondrial	gi|960455578|ref|XP_014752216.1|	0	PREDICTED: pentatricopeptide repeat-containing protein At2g16880-like [Brachypodium distachyon]
hvu-miR5049a	MLOC_60654.3	NA	2.5	-	K04733|1|2e-133|478|sot:102597976|interleukin-1 receptor-associated kinase 4 [EC:2.7.11.1]!K04730|3|3e-114|414|mus:103975385|interleukin-1 receptor-associated kinase 1 [EC:2.7.11.1]	gi|326532208|dbj|BAK01480.1|	0	predicted protein [Hordeum vulgare subsp. vulgare]
hvu-miR5049a	MLOC_62397.3	NA	2.5	-	-	gi|326510833|dbj|BAJ91764.1|	3.3951e-145	predicted protein [Hordeum vulgare subsp. vulgare]
hvu-miR5049a	MLOC_6480.4	NA	2.5	-	K01507|1|0.0|1118|bdi:100832532|inorganic pyrophosphatase [EC:3.6.1.1]	gi|11527561|dbj|BAB18681.1|	0	vacuolar proton-inorganic pyrophosphatase [Hordeum vulgare subsp. vulgare]
hvu-miR5049a	MLOC_71728.1	NA	2.5	-	-	gi|992166090|gb|KXG27566.1|	3.07397e-08	hypothetical protein SORBI_005G006100 [Sorghum bicolor]
hvu-miR5049a	MLOC_19463.2	NA	2.5	-	K10863|1|1e-10|70.9|aly:ARALYDRAFT_486946|aprataxin [EC:3.-.-.-]!K12126|3|4e-07|59.3|smo:SELMODRAFT_114141|phytochrome-interacting factor 3	gi|326506472|dbj|BAJ86554.1|	0	predicted protein, partial [Hordeum vulgare subsp. vulgare]
hvu-miR5049a	MLOC_68123.1	NA	2.5	-	K12617|1|0.0|1016|bdi:100841327|DNA topoisomerase 2-associated protein PAT1	gi|326496449|dbj|BAJ94686.1|	0	predicted protein [Hordeum vulgare subsp. vulgare]
hvu-miR5049a	MLOC_55752.3	NA	2.5	-	K04733|1|6e-142|308|dosa:Os01t0117300-00|interleukin-1 receptor-associated kinase 4 [EC:2.7.11.1]	gi|300681578|emb|CBI75522.1|	1.40201e-167	Ser/Thr receptor-like kinase, putative, expressed [Triticum aestivum]
hvu-miR5049a	MLOC_55753.1	NA	2.5	-	K04733|1|7e-142|308|dosa:Os01t0117300-00|interleukin-1 receptor-associated kinase 4 [EC:2.7.11.1]	gi|736543797|gb|AJA71630.1|	0	receptor kinase [Triticum aestivum]
hvu-miR5049a	MLOC_77883.6	NA	2.5	-	K18835|1|0.0|781|bdi:100836604|WRKY transcription factor 2	gi|326525379|dbj|BAK07959.1|	0	predicted protein [Hordeum vulgare subsp. vulgare]
hvu-miR5049a	MLOC_6480.3	NA	2.5	-	K01507|1|0.0|1250|bdi:100832532|inorganic pyrophosphatase [EC:3.6.1.1]	gi|326509363|dbj|BAJ91598.1|	0	predicted protein [Hordeum vulgare subsp. vulgare]
hvu-miR5049a	MLOC_7796.1	NA	2.5	-	-	gi|474340675|gb|EMS62672.1|	4.1294e-55	hypothetical protein TRIUR3_08915 [Triticum urartu]
hvu-miR5049a	MLOC_58215.1	NA	2	-	-	gi|960457168|ref|XP_014752513.1|	9.53855e-36	PREDICTED: probable carbohydrate esterase At4g34215 [Brachypodium distachyon]
hvu-miR5049a	MLOC_55753.3	NA	2.5	-	K04733|1|2e-162|575|dosa:Os01t0117300-00|interleukin-1 receptor-associated kinase 4 [EC:2.7.11.1]	gi|5669674|gb|AAD46420.1|AF100771_1	0	receptor-like kinase [Hordeum vulgare]
hvu-miR5049a	MLOC_37813.3	NA	2.5	-	K13508|1|4e-86|320|sita:101770971|glycerol-3-phosphate acyltransferase [EC:2.3.1.15]	gi|326522979|dbj|BAJ88535.1|	5.01087e-137	predicted protein, partial [Hordeum vulgare subsp. vulgare]
hvu-miR5049a	MLOC_77883.5	NA	2.5	-	K18835|1|0.0|773|bdi:100836604|WRKY transcription factor 2	gi|326525379|dbj|BAK07959.1|	0	predicted protein [Hordeum vulgare subsp. vulgare]
hvu-miR5049a	MLOC_55119.3	NA	2.5	-	-	gi|326499193|dbj|BAK06087.1|	0	predicted protein [Hordeum vulgare subsp. vulgare]
hvu-miR5049a	MLOC_73883.4	NA	2.5	-	-	gi|326511878|dbj|BAJ92083.1|	2.35425e-123	predicted protein [Hordeum vulgare subsp. vulgare]
hvu-miR5049a	MLOC_6480.1	NA	2.5	-	K01507|1|0.0|1247|bdi:100832532|inorganic pyrophosphatase [EC:3.6.1.1]	gi|11527561|dbj|BAB18681.1|	0	vacuolar proton-inorganic pyrophosphatase [Hordeum vulgare subsp. vulgare]
hvu-miR5049a	MLOC_77883.3	NA	2.5	-	K18835|1|2e-61|236|bdi:100836604|WRKY transcription factor 2	gi|326525379|dbj|BAK07959.1|	2.38539e-104	predicted protein [Hordeum vulgare subsp. vulgare]
hvu-miR5049a	MLOC_10771.3	NA	2.5	-	K17964|1|2e-60|235|smo:SELMODRAFT_96626|leucine-rich PPR motif-containing protein, mitochondrial	gi|326499175|dbj|BAK06078.1|	0	predicted protein, partial [Hordeum vulgare subsp. vulgare]
hvu-miR5049b	MLOC_64538.1	NA	0	-	-	gi|326497475|dbj|BAK05827.1|	0	predicted protein, partial [Hordeum vulgare subsp. vulgare]
hvu-miR5049b	MLOC_58251.16	NA	0	-	-	gi|326531062|dbj|BAK04882.1|	1.94699e-09	predicted protein [Hordeum vulgare subsp. vulgare]
hvu-miR5049b	MLOC_58251.9	NA	0	-	-	gi|326531062|dbj|BAK04882.1|	0	predicted protein [Hordeum vulgare subsp. vulgare]
hvu-miR5049b	MLOC_52907.2	NA	0	-	-	gi|475595835|gb|EMT23176.1|	4.23129e-173	hypothetical protein F775_09540 [Aegilops tauschii]
hvu-miR5049b	MLOC_81810.2	NA	0	-	K00737|1|5e-148|525|sita:101755522|beta-1,4-mannosyl-glycoprotein beta-1,4-N-acetylglucosaminyltransferase [EC:2.4.1.144]	gi|326530470|dbj|BAJ97661.1|	0	predicted protein [Hordeum vulgare subsp. vulgare]
hvu-miR5049b	MLOC_58251.14	NA	0	-	-	gi|721637405|ref|XP_010231285.1|	0	PREDICTED: leukocyte receptor cluster member 8 homolog isoform X3 [Brachypodium distachyon]
hvu-miR5049b	MLOC_71605.1	NA	0	-	K13457|1|2e-135|484|sita:105914977|disease resistance protein RPM1	gi|475528504|gb|EMT07634.1|	0	Disease resistance protein RPM1 [Aegilops tauschii]
hvu-miR5049b	MLOC_12432.5	NA	0	-	K18998|1|1e-29|95.9|bdi:100834480|RNA polymerase II C-terminal domain phosphatase-like 1/2 [EC:3.1.3.16]	gi|669030511|emb|CDM85065.1|	1.98643e-30	unnamed protein product [Triticum aestivum]
hvu-miR5049b	MLOC_58251.4	NA	0	-	-	gi|721637405|ref|XP_010231285.1|	0	PREDICTED: leukocyte receptor cluster member 8 homolog isoform X3 [Brachypodium distachyon]
hvu-miR5049b	MLOC_81810.1	NA	0	-	K00737|1|7e-148|525|sita:101755522|beta-1,4-mannosyl-glycoprotein beta-1,4-N-acetylglucosaminyltransferase [EC:2.4.1.144]	gi|326530470|dbj|BAJ97661.1|	0	predicted protein [Hordeum vulgare subsp. vulgare]
hvu-miR5049b	MLOC_70290.3	NA	0.8	-	K08472|1|0.0|746|bdi:100830665|mlo protein	gi|6016588|sp|P93766.1|MLO_HORVU	0	RecName: Full=Protein MLO
hvu-miR5049b	MLOC_58251.5	NA	0	-	-	gi|721637405|ref|XP_010231285.1|	0	PREDICTED: leukocyte receptor cluster member 8 homolog isoform X3 [Brachypodium distachyon]
hvu-miR5049b	MLOC_74874.1	NA	0	-	K07178|1|7e-65|250|mtr:MTR_7g076710|RIO kinase 1 [EC:2.7.11.1]!K11000|2|4e-59|231|bvg:104900835|callose synthase [EC:2.4.1.-]!K03452|3|6e-58|227|vvi:100250295|magnesium/proton exchanger!K17279|5|2e-56|222|cmo:103489607|receptor expression-enhancing protein 5/6	gi|474274469|gb|EMS61039.1|	0	hypothetical protein TRIUR3_30319 [Triticum urartu]
hvu-miR5049b	MLOC_22458.1	NA	0	-	K00847|1|2e-26|121|sot:102577816|fructokinase [EC:2.7.1.4]	gi|473904205|gb|EMS49265.1|	2.87647e-130	hypothetical protein TRIUR3_05313 [Triticum urartu]
hvu-miR5049b	MLOC_58251.3	NA	0	-	-	gi|326531062|dbj|BAK04882.1|	0	predicted protein [Hordeum vulgare subsp. vulgare]
hvu-miR5049b	MLOC_52907.1	NA	0	-	-	gi|475595835|gb|EMT23176.1|	4.11498e-127	hypothetical protein F775_09540 [Aegilops tauschii]
hvu-miR5049b	MLOC_17518.3	NA	1.2	-	-	gi|473817188|gb|EMS46909.1|	9.82264e-11	putative inactive purple acid phosphatase 29 [Triticum urartu]
hvu-miR5049b	MLOC_66683.2	NA	1.2	-	K01074|1|1e-84|315|tcc:TCM_005697|palmitoyl-protein thioesterase [EC:3.1.2.22]!K15271|3|9e-74|280|rcu:RCOM_1095670|ATP-dependent DNA helicase HFM1/MER3 [EC:3.6.4.12]!K17964|5|1e-69|266|gmx:100811379|leucine-rich PPR motif-containing protein, mitochondrial	gi|326530660|dbj|BAK01128.1|	0	predicted protein, partial [Hordeum vulgare subsp. vulgare]
hvu-miR5049b	MLOC_55378.1	NA	1.2	-	K11940|1|4e-10|69.3|ppp:PHYPADRAFT_216944|heat shock protein HspQ	gi|326495156|dbj|BAJ85674.1|	4.67287e-61	predicted protein [Hordeum vulgare subsp. vulgare]
hvu-miR5049b	MLOC_37813.4	NA	1	-	K13508|1|1e-129|465|sita:101770971|glycerol-3-phosphate acyltransferase [EC:2.3.1.15]	gi|326522979|dbj|BAJ88535.1|	2.19943e-164	predicted protein, partial [Hordeum vulgare subsp. vulgare]
hvu-miR5049b	MLOC_78303.2	NA	1.8	-	K04730|1|1e-20|102|egr:104420356|interleukin-1 receptor-associated kinase 1 [EC:2.7.11.1]	gi|475441484|gb|EMT01451.1|	0	Receptor-like protein kinase HERK 1 [Aegilops tauschii]
hvu-miR5049b	MLOC_36663.6	NA	1	-	K06892|1|4e-08|60.8|brp:103870109|feruloyl-CoA ortho-hydroxylase [EC:1.14.11.-]!K05278|5|1e-07|58.9|obr:102712047|flavonol synthase [EC:1.14.11.23]	gi|326507674|dbj|BAK03230.1|	1.44133e-37	predicted protein, partial [Hordeum vulgare subsp. vulgare]
hvu-miR5049b	MLOC_66063.4	NA	1	-	-	-	-	-
hvu-miR5049b	MLOC_66683.3	NA	1.2	-	K00861|1|7e-11|68.9|zma:100280513|riboflavin kinase [EC:2.7.1.26]	gi|326523891|dbj|BAJ96956.1|	3.94791e-116	predicted protein [Hordeum vulgare subsp. vulgare]
hvu-miR5049b	MLOC_36933.3	NA	1	-	K04730|1|3e-129|318|pda:103708276|interleukin-1 receptor-associated kinase 1 [EC:2.7.11.1]!K04733|3|5e-104|380|egu:105042604|interleukin-1 receptor-associated kinase 4 [EC:2.7.11.1]	gi|944061187|gb|KQJ96777.1|	0	hypothetical protein BRADI_3g27058, partial [Brachypodium distachyon]
hvu-miR5049b	MLOC_63672.1	NA	1.2	-	K06891|1|2e-38|161|bdi:100827598|ATP-dependent Clp protease adaptor protein ClpS	gi|475566081|gb|EMT14943.1|	2.85932e-39	ATP-dependent Clp protease adapter protein clpS [Aegilops tauschii]
hvu-miR5049b	MLOC_59407.2	NA	1	-	K01369|1|0.0|893|bdi:100835846|legumain [EC:3.4.22.34]	gi|194352742|emb|CAQ00099.1|	0	legumain [Hordeum vulgare subsp. vulgare]
hvu-miR5049b	MLOC_71728.1	NA	1.5	-	-	gi|992166090|gb|KXG27566.1|	3.07397e-08	hypothetical protein SORBI_005G006100 [Sorghum bicolor]
hvu-miR5049b	MLOC_19463.6	NA	1	-	-	gi|326506472|dbj|BAJ86554.1|	0	predicted protein, partial [Hordeum vulgare subsp. vulgare]
hvu-miR5049b	MLOC_59452.1	NA	1	-	K12885|1|2e-56|223|bdi:100827239|heterogeneous nuclear ribonucleoprotein G	gi|475470579|gb|EMT02366.1|	2.31164e-70	Glycine-rich RNA-binding protein 2 [Aegilops tauschii]
hvu-miR5049b	MLOC_18586.1	NA	1.5	-	K00059|1|1e-28|127|egu:105042280|3-oxoacyl-[acyl-carrier protein] reductase [EC:1.1.1.100]!K08081|2|3e-28|126|pvu:PHAVU_008G116500g|tropinone reductase I [EC:1.1.1.206]	gi|7431022|pir||T06212	3.70497e-142	glucose and ribitol dehydrogenase homolog - barley [Hordeum vulgare]
hvu-miR5049b	MLOC_5651.2	NA	1.8	-	K11165|1|5e-142|505|bdi:100838520|dehydrogenase/reductase SDR family member 7 [EC:1.1.-.-]	gi|326504436|dbj|BAJ91050.1|	5.04832e-152	predicted protein [Hordeum vulgare subsp. vulgare]
hvu-miR5049b	MLOC_73964.2	NA	1	-	-	gi|326513192|dbj|BAK06836.1|	1.02079e-120	predicted protein, partial [Hordeum vulgare subsp. vulgare]
hvu-miR5049b	MLOC_37384.3	NA	1	-	K18443|1|4e-32|140|rcu:RCOM_0732470|golgi-specific brefeldin A-resistance guanine nucleotide exchange factor 1!K11267|2|2e-06|55.1|mtr:MTR_091s0011|sister chromatid cohesion protein PDS5	gi|944048235|gb|KQJ83876.1|	0	hypothetical protein BRADI_5g17320 [Brachypodium distachyon]
hvu-miR5049b	MLOC_60701.2	NA	1	-	K18213|1|0.0|786|bdi:100821676|proteinaceous RNase P [EC:3.1.26.5]	gi|326518132|dbj|BAK07318.1|	0	predicted protein [Hordeum vulgare subsp. vulgare]
hvu-miR5049b	MLOC_37384.4	NA	1	-	K18443|1|3e-32|140|rcu:RCOM_0732470|golgi-specific brefeldin A-resistance guanine nucleotide exchange factor 1!K11267|2|1e-06|55.1|mtr:MTR_091s0011|sister chromatid cohesion protein PDS5	gi|960493831|ref|XP_003581478.3|	7.2214e-177	PREDICTED: uncharacterized protein LOC100841102 isoform X3 [Brachypodium distachyon]
hvu-miR5049b	MLOC_19463.2	NA	1	-	K10863|1|1e-10|70.9|aly:ARALYDRAFT_486946|aprataxin [EC:3.-.-.-]!K12126|3|4e-07|59.3|smo:SELMODRAFT_114141|phytochrome-interacting factor 3	gi|326506472|dbj|BAJ86554.1|	0	predicted protein, partial [Hordeum vulgare subsp. vulgare]
hvu-miR5049b	MLOC_1104.1	NA	1	-	-	gi|326502302|dbj|BAJ95214.1|	2.23144e-106	predicted protein [Hordeum vulgare subsp. vulgare]
hvu-miR5049b	MLOC_6117.7	NA	1	-	K03538|1|2e-97|357|bdi:100827157|ribonuclease P protein subunit POP4 [EC:3.1.26.5]	gi|473980930|gb|EMS51569.1|	6.4064e-105	Ribonuclease P protein subunit p29 [Triticum urartu]
hvu-miR5049b	MLOC_68123.1	NA	1	-	K12617|1|0.0|1016|bdi:100841327|DNA topoisomerase 2-associated protein PAT1	gi|326496449|dbj|BAJ94686.1|	0	predicted protein [Hordeum vulgare subsp. vulgare]
hvu-miR5049b	MLOC_7796.3	NA	1.2	-	-	gi|474340675|gb|EMS62672.1|	5.67503e-24	hypothetical protein TRIUR3_08915 [Triticum urartu]
hvu-miR5049b	MLOC_7796.4	NA	1.2	-	-	gi|474340675|gb|EMS62672.1|	5.26308e-55	hypothetical protein TRIUR3_08915 [Triticum urartu]
hvu-miR5049b	MLOC_36476.2	NA	1.5	-	-	gi|721660086|ref|XP_010234910.1|	0	PREDICTED: tubulin-folding cofactor D isoform X2 [Brachypodium distachyon]
hvu-miR5049b	MLOC_61666.1	NA	1	-	K17604|1|5e-170|599|cam:101497723|zinc finger SWIM domain-containing protein 3	gi|326519080|dbj|BAJ96539.1|	0	predicted protein [Hordeum vulgare subsp. vulgare]
hvu-miR5049b	MLOC_76926.1	NA	1.8	-	K01640|1|3e-178|626|bdi:100822477|hydroxymethylglutaryl-CoA lyase [EC:4.1.3.4]	gi|475580967|gb|EMT18732.1|	0	Hydroxymethylglutaryl-CoA lyase, mitochondrial [Aegilops tauschii]
hvu-miR5049b	MLOC_63546.4	NA	1.5	-	K05391|1|4e-177|619|bdi:100844899|cyclic nucleotide gated channel, other eukaryote	gi|721665634|ref|XP_010235732.1|	1.02705e-180	PREDICTED: putative cyclic nucleotide-gated ion channel 15 isoform X2 [Brachypodium distachyon]
hvu-miR5049b	MLOC_19463.7	NA	1	-	-	gi|326506472|dbj|BAJ86554.1|	0	predicted protein, partial [Hordeum vulgare subsp. vulgare]
hvu-miR5049b	MLOC_48406.1	NA	1	-	K01933|1|9e-176|617|bdi:100826949|phosphoribosylformylglycinamidine cyclo-ligase [EC:6.3.3.1]	gi|326511741|dbj|BAJ92015.1|	0	predicted protein [Hordeum vulgare subsp. vulgare]
hvu-miR5049b	MLOC_19463.1	NA	1	-	K10863|1|1e-10|70.9|aly:ARALYDRAFT_486946|aprataxin [EC:3.-.-.-]!K12126|3|4e-07|59.3|smo:SELMODRAFT_114141|phytochrome-interacting factor 3	gi|326506472|dbj|BAJ86554.1|	0	predicted protein, partial [Hordeum vulgare subsp. vulgare]
hvu-miR5049b	MLOC_57280.5	NA	1	-	K17535|1|4e-14|79.7|gsl:Gasu_49420|serine/threonine-protein kinase TNNI3K [EC:2.7.11.1]!K04422|3|7e-14|79.0|rcu:RCOM_0220640|mitogen-activated protein kinase kinase kinase 13 [EC:2.7.11.25]	gi|326529281|dbj|BAK01034.1|	4.49924e-65	predicted protein [Hordeum vulgare subsp. vulgare]
hvu-miR5049b	MLOC_57134.1	NA	1.8	-	K01785|1|2e-91|337|bdi:100843923|aldose 1-epimerase [EC:5.1.3.3]	gi|326503406|dbj|BAJ86209.1|	3.0491e-123	predicted protein [Hordeum vulgare subsp. vulgare]
hvu-miR5049b	MLOC_66063.1	NA	1	-	-	gi|475603906|gb|EMT25565.1|	0	hypothetical protein F775_07558 [Aegilops tauschii]
hvu-miR5049b	MLOC_5651.1	NA	1.8	-	K11165|1|5e-160|566|bdi:100838520|dehydrogenase/reductase SDR family member 7 [EC:1.1.-.-]	gi|357156932|ref|XP_003577625.1|	3.82927e-159	PREDICTED: dehydrogenase/reductase SDR family member 7 [Brachypodium distachyon]
hvu-miR5049b	MLOC_4541.4	NA	1.5	-	K13457|1|6e-150|532|obr:102710757|disease resistance protein RPM1	gi|473803803|gb|EMS46640.1|	0	putative disease resistance protein RXW24L [Triticum urartu]
hvu-miR5049b	MLOC_7796.1	NA	1.2	-	-	gi|474340675|gb|EMS62672.1|	4.1294e-55	hypothetical protein TRIUR3_08915 [Triticum urartu]
hvu-miR5049b	MLOC_5190.1	NA	1	-	K14638|1|4e-29|129|vvi:100262166|solute carrier family 15 (peptide/histidine transporter), member 3/4	gi|326511473|dbj|BAJ87750.1|	6.31277e-35	predicted protein [Hordeum vulgare subsp. vulgare]
hvu-miR5049b	MLOC_57733.2	NA	1	-	K01835|1|3e-61|237|mtr:MTR_1g102030|phosphoglucomutase [EC:5.4.2.2]!K13506|2|4e-24|114|mdm:103446271|glycerol-3-phosphate O-acyltransferase 3/4 [EC:2.3.1.15]!K14294|3|2e-07|58.5|gmx:102664750|partner of Y14 and mago	gi|960449285|ref|XP_014757416.1|	0	PREDICTED: uncharacterized protein At1g04910-like isoform X2 [Brachypodium distachyon]
hvu-miR5049b	MLOC_38813.4	NA	1	-	K15191|1|2e-27|125|bdi:100842995|La-related protein 7	gi|326525645|dbj|BAJ88869.1|	5.41551e-44	predicted protein, partial [Hordeum vulgare subsp. vulgare]
hvu-miR5049b	MLOC_37813.3	NA	1	-	K13508|1|4e-86|320|sita:101770971|glycerol-3-phosphate acyltransferase [EC:2.3.1.15]	gi|326522979|dbj|BAJ88535.1|	5.01087e-137	predicted protein, partial [Hordeum vulgare subsp. vulgare]
hvu-miR5049b	MLOC_36476.3	NA	1.5	-	-	gi|721660086|ref|XP_010234910.1|	0	PREDICTED: tubulin-folding cofactor D isoform X2 [Brachypodium distachyon]
hvu-miR5049b	MLOC_55413.7	NA	2	-	K12837|1|2e-19|99.0|dosa:Os01t0956600-01|splicing factor U2AF 65 kDa subunit	gi|937900415|dbj|BAS76395.1|	3.50903e-45	Os01g0967600, partial [Oryza sativa Japonica Group]
hvu-miR5049b	MLOC_61492.2	NA	2.5	-	K14432|1|6e-68|260|bdi:100841768|ABA responsive element binding factor	gi|357112445|ref|XP_003558019.1|	1.57627e-122	PREDICTED: uncharacterized protein LOC100841464 [Brachypodium distachyon]
hvu-miR5049b	MLOC_81003.9	NA	2	-	-	gi|475593884|gb|EMT22524.1|	3.56794e-45	Light-inducible protein CPRF2 [Aegilops tauschii]
hvu-miR5049b	MLOC_4990.1	NA	2	-	K10406|1|0.0|1323|bdi:100826059|kinesin family member C2/C3	gi|944051667|gb|KQJ87305.1|	0	hypothetical protein BRADI_4g10250 [Brachypodium distachyon]
hvu-miR5049b	MLOC_70465.5	NA	2.5	-	K08101|1|5e-99|181|bdi:100829998|phytochromobilin:ferredoxin oxidoreductase [EC:1.3.7.4]	gi|475604016|gb|EMT25601.1|	3.16188e-103	Phytochromobilin:ferredoxin oxidoreductase, chloroplastic [Aegilops tauschii]
hvu-miR5049b	MLOC_58464.12	NA	2.2	-	K05765|1|5e-09|65.1|fve:101301142|cofilin	gi|326497815|dbj|BAJ94770.1|	0	predicted protein [Hordeum vulgare subsp. vulgare]
hvu-miR5049b	MLOC_64819.3	NA	2.2	-	K09264|1|3e-12|73.9|obr:102722626|MADS-box transcription factor, plant	gi|326524974|dbj|BAK04423.1|	2.20116e-56	predicted protein [Hordeum vulgare subsp. vulgare]
hvu-miR5049b	MLOC_63023.5	NA	2.5	-	-	gi|721639880|ref|XP_010231634.1|	0	PREDICTED: uncharacterized protein LOC100822738 [Brachypodium distachyon]
hvu-miR5049b	MLOC_56910.1	NA	2.5	-	-	gi|326496505|dbj|BAJ94714.1|	1.12079e-33	predicted protein, partial [Hordeum vulgare subsp. vulgare]
hvu-miR5049b	MLOC_68408.2	NA	2	-	K14572|1|0.0|4433|bdi:100834623|midasin	gi|475550894|gb|EMT11545.1|	0	Midasin [Aegilops tauschii]
hvu-miR5049b	MLOC_70465.1	NA	2.5	-	K08101|1|2e-103|276|bdi:100829998|phytochromobilin:ferredoxin oxidoreductase [EC:1.3.7.4]	gi|669031441|emb|CDM86428.1|	6.75807e-107	unnamed protein product [Triticum aestivum]
hvu-miR5049b	MLOC_71613.1	NA	2.5	-	K03424|1|7e-40|164|sita:101754149|TatD DNase family protein [EC:3.1.21.-]	gi|326515994|dbj|BAJ88020.1|	2.86752e-52	predicted protein [Hordeum vulgare subsp. vulgare]
hvu-miR5049b	MLOC_73139.4	NA	2	-	K17499|1|3e-21|87.4|bdi:100838530|protein phosphatase 1G [EC:3.1.3.16]	gi|475546070|gb|EMT10600.1|	6.15843e-33	Putative protein phosphatase 2C 70 [Aegilops tauschii]
hvu-miR5049b	MLOC_81003.4	NA	2	-	K14432|1|6e-09|63.9|pvu:PHAVU_002G203300g|ABA responsive element binding factor!K09060|4|1e-07|59.7|bdi:100835529|plant G-box-binding factor	gi|474271327|gb|EMS60905.1|	6.57873e-84	Light-inducible protein CPRF2 [Triticum urartu]
hvu-miR5049b	MLOC_59732.2	NA	2.5	-	-	gi|475520389|gb|EMT06479.1|	2.7694e-38	hypothetical protein F775_22266 [Aegilops tauschii]
hvu-miR5049b	MLOC_75113.1	NA	2.5	-	K03006|1|4e-11|70.9|bvg:104901020|DNA-directed RNA polymerase II subunit RPB1 [EC:2.7.7.6]	gi|326518494|dbj|BAJ88276.1|	6.08897e-175	predicted protein [Hordeum vulgare subsp. vulgare]
hvu-miR5049b	MLOC_70465.2	NA	2.5	-	K08101|1|1e-108|394|bdi:100829998|phytochromobilin:ferredoxin oxidoreductase [EC:1.3.7.4]	gi|669031441|emb|CDM86428.1|	3.15443e-112	unnamed protein product [Triticum aestivum]
hvu-miR5049b	MLOC_64819.5	NA	2.2	-	K09264|1|2e-10|68.6|dosa:Os05t0423400-01|MADS-box transcription factor, plant	gi|326504754|dbj|BAK06668.1|	8.18082e-52	predicted protein [Hordeum vulgare subsp. vulgare]
hvu-miR5049b	MLOC_73207.2	NA	2.5	-	K14209|1|4e-112|406|egr:104451767|solute carrier family 36 (proton-coupled amino acid transporter)	gi|326515168|dbj|BAK03497.1|	0	predicted protein [Hordeum vulgare subsp. vulgare]
hvu-miR5049b	MLOC_70465.4	NA	2.5	-	K08101|1|3e-108|392|bdi:100829998|phytochromobilin:ferredoxin oxidoreductase [EC:1.3.7.4]	gi|669031441|emb|CDM86428.1|	8.47735e-112	unnamed protein product [Triticum aestivum]
hvu-miR5049b	MLOC_76047.3	NA	2	-	K13412|1|9e-150|530|bdi:100830491|calcium-dependent protein kinase [EC:2.7.11.1]	gi|326519370|dbj|BAJ96684.1|	1.38248e-156	predicted protein [Hordeum vulgare subsp. vulgare]
hvu-miR5049b	MLOC_69613.1	NA	2.5	-	-	gi|326507504|dbj|BAK03145.1|	1.13633e-55	predicted protein [Hordeum vulgare subsp. vulgare]
hvu-miR5049b	MLOC_81003.6	NA	2	-	K14432|1|4e-09|63.9|pvu:PHAVU_002G203300g|ABA responsive element binding factor!K09060|5|8e-08|59.7|bdi:100835529|plant G-box-binding factor	gi|474271327|gb|EMS60905.1|	4.80838e-84	Light-inducible protein CPRF2 [Triticum urartu]
hvu-miR5049b	MLOC_7418.2	NA	2	-	K18749|1|2e-77|291|dosa:Os06t0496000-01|protein LSM14	gi|326507878|dbj|BAJ86682.1|	0	predicted protein, partial [Hordeum vulgare subsp. vulgare]
hvu-miR5049b	MLOC_60898.1	NA	2.5	-	-	gi|326497645|dbj|BAK05912.1|	0	predicted protein [Hordeum vulgare subsp. vulgare]
hvu-miR5049b	MLOC_74904.7	NA	2.5	-	K08193|1|0.0|849|obr:102710236|MFS transporter, ACS family, solute carrier family 17 (sodium-dependent inorganic phosphate cotransporter), other	gi|326495880|dbj|BAJ90562.1|	0	predicted protein [Hordeum vulgare subsp. vulgare]
hvu-miR5049b	MLOC_62397.3	NA	2	-	-	gi|326510833|dbj|BAJ91764.1|	3.3951e-145	predicted protein [Hordeum vulgare subsp. vulgare]
hvu-miR5049b	MLOC_6206.4	NA	2	-	K09419|1|2e-86|322|bdi:100825176|heat shock transcription factor, other eukaryote	gi|326499696|dbj|BAJ86159.1|	2.12227e-124	predicted protein, partial [Hordeum vulgare subsp. vulgare]
hvu-miR5049b	MLOC_6277.1	NA	2.2	-	K14513|1|4e-112|406|bdi:100840471|ethylene-insensitive protein 2	gi|474190743|gb|EMS58128.1|	6.00065e-137	Ethylene-insensitive protein 2 [Triticum urartu]
hvu-miR5049b	MLOC_77437.1	NA	2	-	K17046|1|2e-156|552|bdi:100829258|protein DEK!K14567|2|1e-50|201|pda:103723235|U3 small nucleolar RNA-associated protein 14	gi|326531590|dbj|BAJ97799.1|	0	predicted protein [Hordeum vulgare subsp. vulgare]
hvu-miR5049b	MLOC_63023.4	NA	2.5	-	-	gi|474400600|gb|EMS66035.1|	0	hypothetical protein TRIUR3_24958 [Triticum urartu]
hvu-miR5049b	MLOC_74904.9	NA	2.5	-	K19329|1|1e-81|187|egu:105055644|WW domain-containing oxidoreductase	gi|474377011|gb|EMS64241.1|	1.18803e-101	Retinol dehydrogenase 14 [Triticum urartu]
hvu-miR5049b	MLOC_58464.10	NA	2.2	-	-	gi|475512072|gb|EMT05465.1|	1.29389e-119	hypothetical protein F775_20586 [Aegilops tauschii]
hvu-miR5049b	MLOC_58464.6	NA	2.2	-	-	gi|475512072|gb|EMT05465.1|	4.26402e-124	hypothetical protein F775_20586 [Aegilops tauschii]
hvu-miR5049b	MLOC_70465.8	NA	2.5	-	K08101|1|5e-104|300|bdi:100829998|phytochromobilin:ferredoxin oxidoreductase [EC:1.3.7.4]	gi|475604016|gb|EMT25601.1|	2.91043e-108	Phytochromobilin:ferredoxin oxidoreductase, chloroplastic [Aegilops tauschii]
hvu-miR5049b	MLOC_69853.1	NA	2.5	-	-	gi|474268546|gb|EMS60797.1|	3.14954e-67	hypothetical protein TRIUR3_27065 [Triticum urartu]
hvu-miR5049b	MLOC_70465.7	NA	2.5	-	K08101|1|4e-103|300|bdi:100829998|phytochromobilin:ferredoxin oxidoreductase [EC:1.3.7.4]	gi|475604016|gb|EMT25601.1|	6.85579e-108	Phytochromobilin:ferredoxin oxidoreductase, chloroplastic [Aegilops tauschii]
hvu-miR5049b	MLOC_78479.4	NA	2	-	K09510|1|2e-15|84.3|pvu:PHAVU_003G070800g|DnaJ homolog subfamily B member 4	gi|473838165|gb|EMS47255.1|	2.79891e-55	Chaperone protein DnaJ [Triticum urartu]
hvu-miR5049b	MLOC_74904.8	NA	2.5	-	K08193|1|0.0|695|obr:102710236|MFS transporter, ACS family, solute carrier family 17 (sodium-dependent inorganic phosphate cotransporter), other	gi|326495880|dbj|BAJ90562.1|	0	predicted protein [Hordeum vulgare subsp. vulgare]
hvu-miR5049b	MLOC_55413.8	NA	2	-	K12837|1|2e-19|99.0|dosa:Os01t0956600-01|splicing factor U2AF 65 kDa subunit	gi|937900415|dbj|BAS76395.1|	3.61401e-45	Os01g0967600, partial [Oryza sativa Japonica Group]
hvu-miR5049c	MLOC_58213.3	NA	0	-	K01051|1|4e-113|192|atr:18425747|pectinesterase [EC:3.1.1.11]	gi|473794643|gb|EMS46468.1|	0	putative pectinesterase 8 [Triticum urartu]
hvu-miR5049c	MLOC_58213.4	NA	0	-	K01051|1|4e-108|392|atr:18425747|pectinesterase [EC:3.1.1.11]	gi|573955381|ref|XP_006659931.1|	9.07796e-163	PREDICTED: probable pectinesterase 8-like [Oryza brachyantha]
hvu-miR5049c	MLOC_58213.2	NA	0	-	K01051|1|7e-126|451|atr:18425747|pectinesterase [EC:3.1.1.11]	gi|473794643|gb|EMS46468.1|	0	putative pectinesterase 8 [Triticum urartu]
hvu-miR5049c	MLOC_58213.1	NA	0	-	K01051|1|2e-116|420|atr:18425747|pectinesterase [EC:3.1.1.11]	gi|473794643|gb|EMS46468.1|	0	putative pectinesterase 8 [Triticum urartu]
hvu-miR5049c	MLOC_34374.2	NA	1.8	-	K01880|1|0.0|1282|bdi:100824721|glycyl-tRNA synthetase [EC:6.1.1.14]	gi|326501058|dbj|BAJ98760.1|	0	predicted protein [Hordeum vulgare subsp. vulgare]
hvu-miR5049c	MLOC_77559.4	NA	1.5	-	K00011|1|1e-93|285|cic:CICLE_v10012214mg|aldehyde reductase [EC:1.1.1.21]	gi|720021140|ref|XP_010262633.1|	2.32966e-106	PREDICTED: aldo-keto reductase family 4 member C9-like [Nelumbo nucifera]
hvu-miR5049c	MLOC_69518.1	NA	1	-	K12741|1|5e-10|68.2|zma:100382178|heterogeneous nuclear ribonucleoprotein A1/A3	gi|326518012|dbj|BAK07258.1|	1.85582e-51	predicted protein [Hordeum vulgare subsp. vulgare]
hvu-miR5049c	MLOC_8034.2	NA	1	-	K12815|1|0.0|1461|bdi:100830086|pre-mRNA-splicing factor ATP-dependent RNA helicase DHX38/PRP16 [EC:3.6.4.13]	gi|326504950|dbj|BAK06766.1|	0	predicted protein, partial [Hordeum vulgare subsp. vulgare]
hvu-miR5049c	MLOC_4326.10	NA	1.5	-	K14488|1|3e-08|61.6|fve:101292854|SAUR family protein	gi|475507163|gb|EMT04901.1|	1.62352e-72	hypothetical protein F775_01558 [Aegilops tauschii]
hvu-miR5049c	MLOC_65665.4	NA	1.5	-	K09264|1|5e-06|52.4|mus:103982900|MADS-box transcription factor, plant	gi|9367234|emb|CAB97350.1|	3.04442e-51	MADS-box protein 1-2 [Hordeum vulgare subsp. vulgare]
hvu-miR5049c	MLOC_72849.5	NA	1	-	K02493|1|3e-102|373|bdi:100840562|release factor glutamine methyltransferase [EC:2.1.1.297]	gi|326506000|dbj|BAJ91239.1|	1.27487e-107	predicted protein [Hordeum vulgare subsp. vulgare]
hvu-miR5049c	MLOC_72849.6	NA	1	-	K02493|1|1e-100|368|bdi:100840562|release factor glutamine methyltransferase [EC:2.1.1.297]	gi|326506000|dbj|BAJ91239.1|	4.81846e-106	predicted protein [Hordeum vulgare subsp. vulgare]
hvu-miR5049c	MLOC_4126.6	NA	1.5	-	K11000|1|0.0|712|bdi:100833179|callose synthase [EC:2.4.1.-]	gi|960479928|ref|XP_014756761.1|	0	PREDICTED: putative callose synthase 8 isoform X1 [Brachypodium distachyon]
hvu-miR5049c	MLOC_4326.11	NA	1.5	-	K14488|1|4e-08|61.6|fve:101292854|SAUR family protein	gi|475507163|gb|EMT04901.1|	2.00602e-72	hypothetical protein F775_01558 [Aegilops tauschii]
hvu-miR5049c	MLOC_34374.3	NA	1.8	-	K01880|1|1e-79|264|bdi:100824721|glycyl-tRNA synthetase [EC:6.1.1.14]	gi|326501058|dbj|BAJ98760.1|	6.99395e-81	predicted protein [Hordeum vulgare subsp. vulgare]
hvu-miR5049c	MLOC_4126.5	NA	1.5	-	K11000|1|1e-142|508|bdi:100833179|callose synthase [EC:2.4.1.-]	gi|960479934|ref|XP_014756763.1|	1.09591e-141	PREDICTED: putative callose synthase 8 isoform X5 [Brachypodium distachyon]
hvu-miR5049c	MLOC_79070.3	NA	1.5	-	K00036|1|0.0|998|bdi:100821040|glucose-6-phosphate 1-dehydrogenase [EC:1.1.1.49 1.1.1.363]	gi|326487340|dbj|BAJ89654.1|	0	predicted protein [Hordeum vulgare subsp. vulgare]
hvu-miR5049c	MLOC_11999.2	NA	1	-	K13141|1|2e-169|597|bdi:100822925|integrator complex subunit 4	gi|475550369|gb|EMT11436.1|	0	hypothetical protein F775_03423 [Aegilops tauschii]
hvu-miR5049c	MLOC_4126.4	NA	1.5	-	K11000|1|0.0|1032|bdi:100833179|callose synthase [EC:2.4.1.-]	gi|960479934|ref|XP_014756763.1|	0	PREDICTED: putative callose synthase 8 isoform X5 [Brachypodium distachyon]
hvu-miR5049c	MLOC_53316.2	NA	1.2	-	K00924|1|0.0|622|osa:4341290|	gi|326533380|dbj|BAJ93662.1|	0	predicted protein [Hordeum vulgare subsp. vulgare]
hvu-miR5049c	MLOC_59824.3	NA	1	-	K03686|1|3e-173|609|bdi:100821453|molecular chaperone DnaJ	gi|474397067|gb|EMS65772.1|	5.4669e-176	Chaperone protein DnaJ [Triticum urartu]
hvu-miR5049c	MLOC_34478.1	NA	1	-	K17768|1|7e-37|158|mdm:103415706|mitochondrial import receptor subunit TOM70!K07937|3|4e-14|83.2|aly:ARALYDRAFT_907689|ADP-ribosylation factor 1!K09527|4|2e-09|67.4|ppp:PHYPADRAFT_179732|DnaJ homolog subfamily C member 7!K09553|5|6e-09|65.9|ath:AT4G12400|stress-induced-phosphoprotein 1	gi|475535983|gb|EMT08836.1|	0	Protein unc-45-A-like protein [Aegilops tauschii]
hvu-miR5049c	MLOC_81649.2	NA	1.2	-	-	gi|326488627|dbj|BAJ97925.1|	1.3859e-90	predicted protein [Hordeum vulgare subsp. vulgare]
hvu-miR5049c	MLOC_9954.2	NA	1	-	-	-	-	-
hvu-miR5049c	MLOC_79070.1	NA	1.5	-	K00036|1|0.0|729|bdi:100821040|glucose-6-phosphate 1-dehydrogenase [EC:1.1.1.49 1.1.1.363]	gi|326487340|dbj|BAJ89654.1|	0	predicted protein [Hordeum vulgare subsp. vulgare]
hvu-miR5049c	MLOC_59910.2	NA	1	-	K04078|1|2e-17|92.4|obr:102710036|chaperonin GroES	gi|326516232|dbj|BAJ88139.1|	2.35503e-120	predicted protein [Hordeum vulgare subsp. vulgare]
hvu-miR5049c	MLOC_56888.10	NA	1.8	-	-	gi|326510937|dbj|BAJ91816.1|	2.27622e-80	predicted protein [Hordeum vulgare subsp. vulgare]
hvu-miR5049c	MLOC_77741.1	NA	1	-	K17964|1|4e-25|116|tcc:TCM_014744|leucine-rich PPR motif-containing protein, mitochondrial	gi|326513918|dbj|BAJ92109.1|	9.67064e-121	predicted protein [Hordeum vulgare subsp. vulgare]
hvu-miR5049c	MLOC_65523.4	NA	1.8	-	-	gi|475430140|gb|EMT01186.1|	8.29053e-51	hypothetical protein F775_15990 [Aegilops tauschii]
hvu-miR5049c	MLOC_44861.2	NA	1.2	-	K13029|1|2e-141|503|sita:101785891|4-hydroxyphenylacetaldehyde oxime monooxygenase [EC:1.14.13.68]	gi|326514362|dbj|BAJ96168.1|	0	predicted protein [Hordeum vulgare subsp. vulgare]
hvu-miR5049c	MLOC_6958.2	NA	1.5	-	K12896|1|2e-72|273|bdi:100842128|splicing factor, arginine/serine-rich 7	gi|669028262|emb|CDM82006.1|	3.4219e-75	unnamed protein product [Triticum aestivum]
hvu-miR5049c	MLOC_56252.6	NA	1.8	-	K07042|1|2e-64|248|pda:103718021|probable rRNA maturation factor	gi|473923552|gb|EMS49787.1|	2.11619e-128	hypothetical protein TRIUR3_20205 [Triticum urartu]
hvu-miR5049c	MLOC_4757.1	NA	1	-	K17285|1|5e-80|300|aly:ARALYDRAFT_330113|selenium-binding protein 1!K15271|5|4e-78|294|egr:104423905|ATP-dependent DNA helicase HFM1/MER3 [EC:3.6.4.12]	gi|326521542|dbj|BAK00347.1|	0	predicted protein [Hordeum vulgare subsp. vulgare]
hvu-miR5049c	MLOC_40346.1	NA	1.5	-	K18577|1|4e-16|73.9|mdm:103414113|mannosylglycoprotein endo-beta-mannosidase [EC:3.2.1.152]!K11292|3|4e-12|72.8|vvi:100855389|transcription elongation factor SPT6!K10357|4|1e-09|64.7|zma:103626243|myosin V!K03437|5|3e-07|56.6|mtr:MTR_8g068220|RNA methyltransferase, TrmH family	gi|242065042|ref|XP_002453810.1|	1.9708e-67	hypothetical protein SORBIDRAFT_04g018371, partial [Sorghum bicolor]
hvu-miR5049c	MLOC_77559.7	NA	1.5	-	K00011|1|1e-93|201|cic:CICLE_v10012214mg|aldehyde reductase [EC:1.1.1.21]	gi|720021140|ref|XP_010262633.1|	3.91034e-106	PREDICTED: aldo-keto reductase family 4 member C9-like [Nelumbo nucifera]
hvu-miR5049c	MLOC_79070.2	NA	1.5	-	K00036|1|0.0|1026|bdi:100821040|glucose-6-phosphate 1-dehydrogenase [EC:1.1.1.49 1.1.1.363]	gi|326487340|dbj|BAJ89654.1|	0	predicted protein [Hordeum vulgare subsp. vulgare]
hvu-miR5049c	MLOC_65665.6	NA	1.5	-	K09264|1|2e-09|64.3|csv:101204197|MADS-box transcription factor, plant	gi|9367232|emb|CAB97349.1|	4.71286e-57	MADS box protein 1 [Hordeum vulgare subsp. vulgare]
hvu-miR5049c	MLOC_72495.1	NA	1.5	-	-	gi|326504906|dbj|BAK06744.1|	0	predicted protein [Hordeum vulgare subsp. vulgare]
hvu-miR5049c	MLOC_68139.1	NA	1.5	-	K14795|1|9e-16|84.0|bdi:100841581|ribosomal RNA-processing protein 36	gi|326533522|dbj|BAK05292.1|	9.83349e-24	predicted protein [Hordeum vulgare subsp. vulgare]
hvu-miR5049c	MLOC_56252.1	NA	1.8	-	K07042|1|6e-66|237|cic:CICLE_v100078032m|probable rRNA maturation factor	gi|326532710|dbj|BAJ89200.1|	0	predicted protein [Hordeum vulgare subsp. vulgare]
hvu-miR5049c	MLOC_77741.3	NA	1	-	K17964|1|8e-25|115|tcc:TCM_014744|leucine-rich PPR motif-containing protein, mitochondrial	gi|326513918|dbj|BAJ92109.1|	3.31144e-120	predicted protein [Hordeum vulgare subsp. vulgare]
hvu-miR5049c	MLOC_52653.1	NA	1.5	-	K11252|1|6e-18|94.7|pop:POPTR_0010s23740g|histone H2B	gi|326506516|dbj|BAJ86576.1|	1.44476e-124	predicted protein [Hordeum vulgare subsp. vulgare]
hvu-miR5049c	MLOC_4126.8	NA	1.5	-	K11000|1|1e-141|456|bdi:100833179|callose synthase [EC:2.4.1.-]	gi|960479928|ref|XP_014756761.1|	7.25142e-141	PREDICTED: putative callose synthase 8 isoform X1 [Brachypodium distachyon]
hvu-miR5049c	MLOC_78409.3	NA	1.2	-	K13126|1|1e-47|192|pop:POPTR_0001s31870g|polyadenylate-binding protein!K13161|2|1e-43|179|ppp:PHYPADRAFT_217831|heterogeneous nuclear ribonucleoprotein R	gi|326507886|dbj|BAJ86686.1|	0	predicted protein [Hordeum vulgare subsp. vulgare]
hvu-miR5049c	MLOC_66594.2	NA	1	-	K01647|1|0.0|806|bdi:100821411|citrate synthase [EC:2.3.3.1]	gi|474326909|gb|EMS62504.1|	0	Citrate synthase 4, mitochondrial [Triticum urartu]
hvu-miR5049c	MLOC_14450.1	NA	1.8	-	-	gi|475485424|gb|EMT03183.1|	3.09458e-97	hypothetical protein F775_23837 [Aegilops tauschii]
hvu-miR5049c	MLOC_65665.1	NA	1.5	-	-	gi|9367234|emb|CAB97350.1|	8.75351e-40	MADS-box protein 1-2 [Hordeum vulgare subsp. vulgare]
hvu-miR5049c	MLOC_4126.1	NA	1.5	-	K11000|1|0.0|1110|bdi:100833179|callose synthase [EC:2.4.1.-]	gi|960479934|ref|XP_014756763.1|	0	PREDICTED: putative callose synthase 8 isoform X5 [Brachypodium distachyon]
hvu-miR5049c	MLOC_65665.2	NA	1.5	-	-	gi|9367234|emb|CAB97350.1|	9.38643e-40	MADS-box protein 1-2 [Hordeum vulgare subsp. vulgare]
hvu-miR5049c	MLOC_37946.5	NA	1.2	-	K13832|1|1e-89|259|bdi:100830448|3-dehydroquinate dehydratase / shikimate dehydrogenase [EC:4.2.1.10 1.1.1.25]	gi|326502876|dbj|BAJ99066.1|	2.62403e-96	predicted protein [Hordeum vulgare subsp. vulgare]
hvu-miR5049c	MLOC_56252.2	NA	1.8	-	K07042|1|5e-69|264|cic:CICLE_v100078032m|probable rRNA maturation factor	gi|326532710|dbj|BAJ89200.1|	0	predicted protein [Hordeum vulgare subsp. vulgare]
hvu-miR5049c	MLOC_63532.1	NA	1.5	-	K09419|1|5e-85|315|bdi:100839917|heat shock transcription factor, other eukaryote	gi|326489513|dbj|BAK01737.1|	3.09055e-105	predicted protein [Hordeum vulgare subsp. vulgare]
hvu-miR5049c	MLOC_8034.1	NA	1	-	K12815|1|0.0|1461|bdi:100830086|pre-mRNA-splicing factor ATP-dependent RNA helicase DHX38/PRP16 [EC:3.6.4.13]	gi|326504950|dbj|BAK06766.1|	0	predicted protein, partial [Hordeum vulgare subsp. vulgare]
hvu-miR5049c	MLOC_51649.4	NA	1.5	-	K03116|1|2e-23|111|smo:SELMODRAFT_36640|sec-independent protein translocase protein TatA	gi|326533104|dbj|BAJ93524.1|	1.15598e-77	predicted protein, partial [Hordeum vulgare subsp. vulgare]
hvu-miR5049c	MLOC_4126.10	NA	1.5	-	K11000|1|0.0|1048|bdi:100833179|callose synthase [EC:2.4.1.-]	gi|960479934|ref|XP_014756763.1|	0	PREDICTED: putative callose synthase 8 isoform X5 [Brachypodium distachyon]
hvu-miR5049c	MLOC_54177.2	NA	1.5	-	K12669|1|4e-151|536|bdi:100826386|oligosaccharyltransferase complex subunit gamma	gi|357157310|ref|XP_003577755.1|	2.92531e-150	PREDICTED: probable dolichyl-diphosphooligosaccharide--protein glycosyltransferase subunit 3 [Brachypodium distachyon]
hvu-miR5049c	MLOC_65665.3	NA	1.5	-	-	gi|9367234|emb|CAB97350.1|	9.45675e-40	MADS-box protein 1-2 [Hordeum vulgare subsp. vulgare]
hvu-miR5049c	MLOC_69670.1	NA	1.5	-	K00703|1|4e-171|603|bdi:100835372|starch synthase [EC:2.4.1.21]	gi|23476275|gb|AAN28307.1|	0	starch synthase II [Hordeum vulgare subsp. vulgare]
hvu-miR5049c	MLOC_68139.2	NA	1.5	-	K14795|1|2e-15|83.2|bdi:100841581|ribosomal RNA-processing protein 36	gi|326533522|dbj|BAK05292.1|	2.00081e-24	predicted protein [Hordeum vulgare subsp. vulgare]
hvu-miR5049c	MLOC_60545.3	NA	2.5	-	K04706|1|0.0|612|sita:101784937|E3 SUMO-protein ligase PIAS1	gi|475613932|gb|EMT28925.1|	0	E3 SUMO-protein ligase SIZ2 [Aegilops tauschii]
hvu-miR5049c	MLOC_64532.1	NA	2.5	-	K12619|1|4e-43|156|osa:4349826|5'-3' exoribonuclease 2 [EC:3.1.13.-]!K01456|5|1e-33|146|egr:104417672|peptide-N4-(N-acetyl-beta-glucosaminyl)asparagine amidase [EC:3.5.1.52]	gi|13310887|gb|AAG13591.2|AC051633_7	5.17507e-117	putative gag/pol polyprotein [Oryza sativa Japonica Group]
hvu-miR5049c	MLOC_81833.1	NA	2.5	-	K10875|1|0.0|1541|bdi:100833676|DNA repair and recombination protein RAD54 and RAD54-like protein [EC:3.6.4.-]	gi|475601294|gb|EMT24776.1|	0	DNA repair protein rhp54 [Aegilops tauschii]
hvu-miR5049c	MLOC_57815.4	NA	2.5	-	K05863|1|1e-107|217|bdi:100829369|solute carrier family 25 (mitochondrial adenine nucleotide translocator), member 4/5/6/31	gi|669027257|emb|CDM80557.1|	0	unnamed protein product [Triticum aestivum]
hvu-miR5049c	MLOC_66020.7	NA	2.5	-	-	gi|326522068|dbj|BAK04162.1|	5.13675e-142	predicted protein, partial [Hordeum vulgare subsp. vulgare]
hvu-miR5049c	MLOC_52928.3	NA	2.5	-	K16190|1|3e-128|458|bdi:100843360|glucuronokinase [EC:2.7.1.43]	gi|326533020|dbj|BAK01883.1|	2.63071e-150	predicted protein [Hordeum vulgare subsp. vulgare]
hvu-miR5049c	MLOC_9817.2	NA	2.5	-	K18592|1|0.0|712|bdi:100821691|gamma-glutamyltranspeptidase / glutathione hydrolase / leukotriene-C4 hydrolase [EC:2.3.2.2 3.4.19.13 3.4.19.14]	gi|326526337|dbj|BAJ97185.1|	0	predicted protein, partial [Hordeum vulgare subsp. vulgare]
hvu-miR5049c	MLOC_67470.1	NA	2	-	K01247|1|3e-21|104|sita:101783346|DNA-3-methyladenine glycosylase II [EC:3.2.2.21]!K00030|3|2e-15|85.5|sita:101772655|isocitrate dehydrogenase (NAD+) [EC:1.1.1.41]!K07937|4|9e-11|69.7|sita:101755762|ADP-ribosylation factor 1	gi|326509079|dbj|BAJ86932.1|	0	predicted protein [Hordeum vulgare subsp. vulgare]
hvu-miR5049c	MLOC_6793.2	NA	2	-	K13421|1|0.0|641|bdi:100836940|uridine monophosphate synthetase [EC:2.4.2.10 4.1.1.23]!K12486|3|5e-175|615|sita:101779896|stromal membrane-associated protein	gi|326487450|dbj|BAJ89709.1|	0	predicted protein [Hordeum vulgare subsp. vulgare]
hvu-miR5049c	MLOC_67987.4	NA	2	-	K18729|1|2e-100|368|atr:18444703|protein angel	gi|326508336|dbj|BAJ99435.1|	0	predicted protein [Hordeum vulgare subsp. vulgare]
hvu-miR5049c	MLOC_60324.1	NA	2	-	K00411|1|5e-111|402|bdi:100835132|ubiquinol-cytochrome c reductase iron-sulfur subunit [EC:1.10.2.2]	gi|326510969|dbj|BAJ91832.1|	1.36838e-114	predicted protein [Hordeum vulgare subsp. vulgare]
hvu-miR5049c	MLOC_66020.3	NA	2.5	-	-	gi|326522068|dbj|BAK04162.1|	1.01332e-147	predicted protein, partial [Hordeum vulgare subsp. vulgare]
hvu-miR5049c	MLOC_75524.4	NA	2.5	-	K13126|1|3e-13|76.3|fve:101312606|polyadenylate-binding protein!K00162|2|3e-07|56.2|obr:102719045|pyruvate dehydrogenase E1 component beta subunit [EC:1.2.4.1]!K02437|3|9e-07|54.7|pxb:103941124|glycine cleavage system H protein!K05941|4|1e-05|51.2|mdm:103435918|glutathione gamma-glutamylcysteinyltransferase [EC:2.3.2.15]	gi|326502752|dbj|BAJ99004.1|	1.41504e-95	predicted protein [Hordeum vulgare subsp. vulgare]
hvu-miR5049c	MLOC_49756.2	NA	2.5	-	K17964|1|2e-92|341|egu:105036528|leucine-rich PPR motif-containing protein, mitochondrial	gi|475627167|gb|EMT33585.1|	0	hypothetical protein F775_11798 [Aegilops tauschii]
hvu-miR5049c	MLOC_67987.1	NA	2	-	K18729|1|4e-126|453|atr:18444703|protein angel	gi|326508336|dbj|BAJ99435.1|	0	predicted protein [Hordeum vulgare subsp. vulgare]
hvu-miR5049c	MLOC_81833.3	NA	2.5	-	K10875|1|0.0|1541|bdi:100833676|DNA repair and recombination protein RAD54 and RAD54-like protein [EC:3.6.4.-]	gi|475601294|gb|EMT24776.1|	0	DNA repair protein rhp54 [Aegilops tauschii]
hvu-miR5049c	MLOC_63401.1	NA	2.5	-	K10615|1|2e-36|156|atr:18446390|E3 ubiquitin-protein ligase HERC4 [EC:2.3.2.26]!K15421|5|6e-30|134|sita:101753538|secretion-regulating guanine nucleotide exchange factor	gi|475576079|gb|EMT17445.1|	0	Putative E3 ubiquitin-protein ligase HERC2 [Aegilops tauschii]
hvu-miR5049c	MLOC_64793.4	NA	2.5	-	K00695|1|1e-96|355|bdi:100820943|sucrose synthase [EC:2.4.1.13]	gi|241896730|emb|CAZ65725.1|	1.46456e-101	sucrose synthase [Hordeum vulgare subsp. vulgare]
hvu-miR5049c	MLOC_66020.10	NA	2.5	-	-	gi|326522068|dbj|BAK04162.1|	1.43841e-145	predicted protein, partial [Hordeum vulgare subsp. vulgare]
hvu-miR5049c	MLOC_67987.8	NA	2	-	K18729|1|2e-57|224|atr:18444703|protein angel	gi|326508336|dbj|BAJ99435.1|	0	predicted protein [Hordeum vulgare subsp. vulgare]
hvu-miR5049c	MLOC_81833.4	NA	2.5	-	K10875|1|0.0|1541|bdi:100833676|DNA repair and recombination protein RAD54 and RAD54-like protein [EC:3.6.4.-]	gi|475601294|gb|EMT24776.1|	0	DNA repair protein rhp54 [Aegilops tauschii]
hvu-miR5049c	MLOC_72842.1	NA	2	-	-	gi|944244949|gb|KQL09243.1|	1.29487e-51	hypothetical protein SETIT_008532mg [Setaria italica]
hvu-miR5049c	MLOC_7036.3	NA	2	-	K05909|1|6e-61|234|dosa:Os12t0259800-00|laccase [EC:1.10.3.2]	gi|326501096|dbj|BAJ98779.1|	8.02171e-72	predicted protein [Hordeum vulgare subsp. vulgare]
hvu-miR5049c	MLOC_68036.2	NA	2.5	-	K18789|1|4e-13|78.2|cic:CICLE_v10010441mg|xylogalacturonan beta-1,3-xylosyltransferase [EC:2.4.2.41]	gi|326514612|dbj|BAJ96293.1|	1.6935e-73	predicted protein [Hordeum vulgare subsp. vulgare]
hvu-miR5049c	MLOC_68036.1	NA	2.5	-	K18789|1|3e-22|108|vvi:100247361|xylogalacturonan beta-1,3-xylosyltransferase [EC:2.4.2.41]	gi|326514612|dbj|BAJ96293.1|	6.99979e-163	predicted protein [Hordeum vulgare subsp. vulgare]
hvu-miR5049c	MLOC_67284.1	NA	2	-	K01213|1|1e-98|300|bdi:100827762|galacturan 1,4-alpha-galacturonidase [EC:3.2.1.67]!K01184|5|6e-90|227|pper:PRUPE_ppa018113mg|polygalacturonase [EC:3.2.1.15]	gi|326514360|dbj|BAJ96167.1|	7.21502e-143	predicted protein [Hordeum vulgare subsp. vulgare]
hvu-miR5049c	MLOC_7799.1	NA	2.5	-	K14411|1|4e-112|407|bdi:100832671|RNA-binding protein Musashi	gi|326527725|dbj|BAK08137.1|	4.00506e-119	predicted protein [Hordeum vulgare subsp. vulgare]
hvu-miR5049c	MLOC_63336.11	NA	2.5	-	K10738|1|7e-87|322|bdi:100846668|DNA helicase MCM9 [EC:3.6.4.12]	gi|473945678|gb|EMS50527.1|	5.06856e-92	DNA replication licensing factor MCM9 [Triticum urartu]
hvu-miR5049c	MLOC_54576.11	NA	2.2	-	K17108|1|4e-90|333|bdi:100834417|non-lysosomal glucosylceramidase [EC:3.2.1.45]	gi|326517703|dbj|BAK03770.1|	2.86405e-96	predicted protein, partial [Hordeum vulgare subsp. vulgare]
hvu-miR5049c	MLOC_6070.1	NA	2.2	-	K12486|1|3e-152|538|bdi:100826243|stromal membrane-associated protein	gi|721653922|ref|XP_010233985.1|	2.14737e-151	PREDICTED: ADP-ribosylation factor GTPase-activating protein AGD12-like [Brachypodium distachyon]
hvu-miR5049c	MLOC_71979.2	NA	2.5	-	K15108|1|1e-57|225|bdi:100843950|solute carrier family 25 (mitochondrial thiamine pyrophosphate transporter), member 19	gi|326524836|dbj|BAK04354.1|	2.34303e-62	predicted protein [Hordeum vulgare subsp. vulgare]
hvu-miR5049c	MLOC_66322.1	NA	2.5	-	-	gi|473878241|gb|EMS47911.1|	1.38532e-128	N-alpha-acetyltransferase 40, NatD catalytic subunit [Triticum urartu]
hvu-miR5049c	MLOC_81577.1	NA	2.5	-	K04733|1|1e-55|220|sita:101785250|interleukin-1 receptor-associated kinase 4 [EC:2.7.11.1]	gi|475614971|gb|EMT29277.1|	1.82223e-152	Wall-associated receptor kinase 5 [Aegilops tauschii]
hvu-miR5049c	MLOC_67987.5	NA	2	-	K18729|1|3e-39|164|atr:18444703|protein angel	gi|326508336|dbj|BAJ99435.1|	0	predicted protein [Hordeum vulgare subsp. vulgare]
hvu-miR5049c	MLOC_81833.2	NA	2.5	-	K10875|1|0.0|1541|bdi:100833676|DNA repair and recombination protein RAD54 and RAD54-like protein [EC:3.6.4.-]	gi|475601294|gb|EMT24776.1|	0	DNA repair protein rhp54 [Aegilops tauschii]
hvu-miR5049c	MLOC_57815.3	NA	2.5	-	K05863|1|1e-107|217|bdi:100829369|solute carrier family 25 (mitochondrial adenine nucleotide translocator), member 4/5/6/31	gi|669027257|emb|CDM80557.1|	0	unnamed protein product [Triticum aestivum]
hvu-miR5049c	MLOC_67987.6	NA	2	-	K18729|1|9e-102|372|atr:18444703|protein angel	gi|326508336|dbj|BAJ99435.1|	0	predicted protein [Hordeum vulgare subsp. vulgare]
hvu-miR5049c	MLOC_64887.3	NA	2.5	-	K12135|1|3e-14|80.9|aly:ARALYDRAFT_488429|zinc finger protein CONSTANS!K17925|5|1e-07|58.9|ota:Ot08g02520|sorting nexin-13	gi|326492173|dbj|BAJ98311.1|	7.63052e-119	predicted protein [Hordeum vulgare subsp. vulgare]
hvu-miR5049c	MLOC_67631.2	NA	2.5	-	-	gi|357122145|ref|XP_003562776.1|	2.70933e-22	PREDICTED: MFP1 attachment factor 1-like [Brachypodium distachyon]
hvu-miR5049c	MLOC_66020.4	NA	2.5	-	-	gi|326522068|dbj|BAK04162.1|	1.67453e-141	predicted protein, partial [Hordeum vulgare subsp. vulgare]
hvu-miR5049c	MLOC_58913.4	NA	2.5	-	K01176|1|1e-95|353|jcu:105633892|alpha-amylase [EC:3.2.1.1]	gi|960493822|ref|XP_014751548.1|	0	PREDICTED: pentatricopeptide repeat-containing protein At4g39952, mitochondrial [Brachypodium distachyon]
hvu-miR5049c	MLOC_71979.3	NA	2.5	-	K15108|1|9e-90|332|bdi:100843950|solute carrier family 25 (mitochondrial thiamine pyrophosphate transporter), member 19	gi|326524836|dbj|BAK04354.1|	7.40461e-90	predicted protein [Hordeum vulgare subsp. vulgare]
hvu-miR5049d	MLOC_72100.3	NA	0.5	-	K05531|1|5e-57|223|bdi:100846699|mannan polymerase II complex MNN10 subunit [EC:2.4.1.-]	gi|326523003|dbj|BAJ88547.1|	3.88887e-67	predicted protein [Hordeum vulgare subsp. vulgare]
hvu-miR5049d	MLOC_73883.5	NA	0.2	-	-	gi|326511878|dbj|BAJ92083.1|	2.36347e-123	predicted protein [Hordeum vulgare subsp. vulgare]
hvu-miR5049d	MLOC_11205.3	NA	0.8	-	-	gi|326524970|dbj|BAK04421.1|	1.95375e-11	predicted protein [Hordeum vulgare subsp. vulgare]
hvu-miR5049d	MLOC_55752.2	NA	0	-	K04733|1|1e-162|575|dosa:Os01t0117300-00|interleukin-1 receptor-associated kinase 4 [EC:2.7.11.1]	gi|300681578|emb|CBI75522.1|	0	Ser/Thr receptor-like kinase, putative, expressed [Triticum aestivum]
hvu-miR5049d	MLOC_72100.4	NA	0.5	-	K05531|1|7e-57|223|bdi:100846699|mannan polymerase II complex MNN10 subunit [EC:2.4.1.-]	gi|326523003|dbj|BAJ88547.1|	4.74983e-67	predicted protein [Hordeum vulgare subsp. vulgare]
hvu-miR5049d	MLOC_73883.4	NA	0.2	-	-	gi|326511878|dbj|BAJ92083.1|	2.35425e-123	predicted protein [Hordeum vulgare subsp. vulgare]
hvu-miR5049d	MLOC_55752.3	NA	0	-	K04733|1|6e-142|308|dosa:Os01t0117300-00|interleukin-1 receptor-associated kinase 4 [EC:2.7.11.1]	gi|300681578|emb|CBI75522.1|	1.40201e-167	Ser/Thr receptor-like kinase, putative, expressed [Triticum aestivum]
hvu-miR5049d	MLOC_72100.1	NA	0.5	-	K05531|1|7e-57|223|bdi:100846699|mannan polymerase II complex MNN10 subunit [EC:2.4.1.-]	gi|326523003|dbj|BAJ88547.1|	5.2272e-67	predicted protein [Hordeum vulgare subsp. vulgare]
hvu-miR5049d	MLOC_59407.1	NA	1.8	-	K01369|1|0.0|879|bdi:100835846|legumain [EC:3.4.22.34]	gi|194352742|emb|CAQ00099.1|	0	legumain [Hordeum vulgare subsp. vulgare]
hvu-miR5049d	MLOC_55753.3	NA	1.8	-	K04733|1|2e-162|575|dosa:Os01t0117300-00|interleukin-1 receptor-associated kinase 4 [EC:2.7.11.1]	gi|5669674|gb|AAD46420.1|AF100771_1	0	receptor-like kinase [Hordeum vulgare]
hvu-miR5049d	MLOC_64981.7	NA	1.8	-	-	gi|474205004|gb|EMS58668.1|	5.09959e-33	hypothetical protein TRIUR3_13636 [Triticum urartu]
hvu-miR5049d	MLOC_74904.7	NA	1	-	K08193|1|0.0|849|obr:102710236|MFS transporter, ACS family, solute carrier family 17 (sodium-dependent inorganic phosphate cotransporter), other	gi|326495880|dbj|BAJ90562.1|	0	predicted protein [Hordeum vulgare subsp. vulgare]
hvu-miR5049d	MLOC_13628.2	NA	1.2	-	K16280|1|3e-141|345|sita:101783816|E3 ubiquitin-protein ligase RGLG [EC:2.3.2.27]	gi|326493136|dbj|BAJ85029.1|	4.57579e-168	predicted protein, partial [Hordeum vulgare subsp. vulgare]
hvu-miR5049d	MLOC_12832.2	NA	1.8	-	-	gi|326503200|dbj|BAJ99225.1|	3.68772e-66	predicted protein [Hordeum vulgare subsp. vulgare]
hvu-miR5049d	MLOC_79642.1	NA	1.2	-	K11820|1|2e-53|211|fve:101298891|N-hydroxythioamide S-beta-glucosyltransferase [EC:2.4.1.195]!K13691|2|1e-51|205|egr:104425905|pathogen-inducible salicylic acid glucosyltransferase [EC:2.4.1.-]	gi|326493292|dbj|BAJ85107.1|	0	predicted protein [Hordeum vulgare subsp. vulgare]
hvu-miR5049d	MLOC_60545.5	NA	1	-	K04706|1|5e-134|334|sita:101784937|E3 SUMO-protein ligase PIAS1	gi|326501346|dbj|BAJ98904.1|	0	predicted protein, partial [Hordeum vulgare subsp. vulgare]
hvu-miR5049d	MLOC_55753.2	NA	1.8	-	K04733|1|4e-127|457|dosa:Os01t0117300-00|interleukin-1 receptor-associated kinase 4 [EC:2.7.11.1]!K04730|3|6e-126|443|dosa:Os01t0115500-00|interleukin-1 receptor-associated kinase 1 [EC:2.7.11.1]	gi|5669674|gb|AAD46420.1|AF100771_1	0	receptor-like kinase [Hordeum vulgare]
hvu-miR5049d	MLOC_78303.2	NA	1.8	-	K04730|1|1e-20|102|egr:104420356|interleukin-1 receptor-associated kinase 1 [EC:2.7.11.1]	gi|475441484|gb|EMT01451.1|	0	Receptor-like protein kinase HERK 1 [Aegilops tauschii]
hvu-miR5049d	MLOC_52464.1	NA	1.8	-	K03094|1|6e-47|190|dosa:Os10t0438100-00|S-phase kinase-associated protein 1	gi|326520419|dbj|BAK07468.1|	2.70281e-86	predicted protein, partial [Hordeum vulgare subsp. vulgare]
hvu-miR5049d	MLOC_60545.2	NA	1	-	K04706|1|0.0|942|sita:101784937|E3 SUMO-protein ligase PIAS1	gi|475613932|gb|EMT28925.1|	0	E3 SUMO-protein ligase SIZ2 [Aegilops tauschii]
hvu-miR5049d	MLOC_52971.1	NA	1.8	-	-	gi|475591682|gb|EMT21853.1|	1.1519e-49	Blue copper protein [Aegilops tauschii]
hvu-miR5049d	MLOC_48406.1	NA	1.5	-	K01933|1|9e-176|617|bdi:100826949|phosphoribosylformylglycinamidine cyclo-ligase [EC:6.3.3.1]	gi|326511741|dbj|BAJ92015.1|	0	predicted protein [Hordeum vulgare subsp. vulgare]
hvu-miR5049d	MLOC_19374.3	NA	1.2	-	-	gi|326527561|dbj|BAK08055.1|	8.81505e-123	predicted protein [Hordeum vulgare subsp. vulgare]
hvu-miR5049d	MLOC_34840.1	NA	1.8	-	K02930|1|1e-70|268|bdi:100845116|large subunit ribosomal protein L4e	gi|474110140|gb|EMS55579.1|	2.68509e-75	60S ribosomal protein L4-1 [Triticum urartu]
hvu-miR5049d	MLOC_55827.11	NA	1.8	-	K12823|1|5e-40|161|bdi:100840811|ATP-dependent RNA helicase DDX5/DBP2 [EC:3.6.4.13]	gi|326519741|dbj|BAK00243.1|	5.36336e-55	predicted protein [Hordeum vulgare subsp. vulgare]
hvu-miR5049d	MLOC_73964.2	NA	1.2	-	-	gi|326513192|dbj|BAK06836.1|	1.02079e-120	predicted protein, partial [Hordeum vulgare subsp. vulgare]
hvu-miR5049d	MLOC_7796.3	NA	1.2	-	-	gi|474340675|gb|EMS62672.1|	5.67503e-24	hypothetical protein TRIUR3_08915 [Triticum urartu]
hvu-miR5049d	MLOC_74904.3	NA	1	-	K08193|1|0.0|849|obr:102710236|MFS transporter, ACS family, solute carrier family 17 (sodium-dependent inorganic phosphate cotransporter), other	gi|326495880|dbj|BAJ90562.1|	0	predicted protein [Hordeum vulgare subsp. vulgare]
hvu-miR5049d	MLOC_1104.2	NA	1.2	-	-	gi|326502302|dbj|BAJ95214.1|	0	predicted protein [Hordeum vulgare subsp. vulgare]
hvu-miR5049d	MLOC_12066.8	NA	1.2	-	K14786|1|6e-138|493|bdi:100830001|protein KRI1	gi|475596504|gb|EMT23375.1|	0	hypothetical protein F775_07785 [Aegilops tauschii]
hvu-miR5049d	MLOC_63672.1	NA	1.5	-	K06891|1|2e-38|161|bdi:100827598|ATP-dependent Clp protease adaptor protein ClpS	gi|475566081|gb|EMT14943.1|	2.85932e-39	ATP-dependent Clp protease adapter protein clpS [Aegilops tauschii]
hvu-miR5049d	MLOC_74904.6	NA	1	-	K08193|1|0.0|849|obr:102710236|MFS transporter, ACS family, solute carrier family 17 (sodium-dependent inorganic phosphate cotransporter), other	gi|326495880|dbj|BAJ90562.1|	0	predicted protein [Hordeum vulgare subsp. vulgare]
hvu-miR5049d	MLOC_4201.2	NA	1.2	-	-	gi|474326574|gb|EMS62476.1|	0	hypothetical protein TRIUR3_28366 [Triticum urartu]
hvu-miR5049d	MLOC_7796.1	NA	1.2	-	-	gi|474340675|gb|EMS62672.1|	4.1294e-55	hypothetical protein TRIUR3_08915 [Triticum urartu]
hvu-miR5049d	MLOC_55753.8	NA	1.8	-	K04730|1|6e-126|443|dosa:Os01t0115500-00|interleukin-1 receptor-associated kinase 1 [EC:2.7.11.1]	gi|5669674|gb|AAD46420.1|AF100771_1	0	receptor-like kinase [Hordeum vulgare]
hvu-miR5049d	MLOC_60545.6	NA	1	-	K04706|1|2e-139|498|sita:101784937|E3 SUMO-protein ligase PIAS1	gi|326501346|dbj|BAJ98904.1|	0	predicted protein, partial [Hordeum vulgare subsp. vulgare]
hvu-miR5049d	MLOC_7796.4	NA	1.2	-	-	gi|474340675|gb|EMS62672.1|	5.26308e-55	hypothetical protein TRIUR3_08915 [Triticum urartu]
hvu-miR5049d	MLOC_13794.3	NA	1.8	-	K05643|1|2e-52|207|pda:103707982|ATP-binding cassette, subfamily A (ABC1), member 3	gi|475627497|gb|EMT33670.1|	0	ABC transporter A family member 7 [Aegilops tauschii]
hvu-miR5049d	MLOC_68123.1	NA	1.2	-	K12617|1|0.0|1016|bdi:100841327|DNA topoisomerase 2-associated protein PAT1	gi|326496449|dbj|BAJ94686.1|	0	predicted protein [Hordeum vulgare subsp. vulgare]
hvu-miR5049d	MLOC_13794.4	NA	1.8	-	K05643|1|3e-43|176|pda:103707982|ATP-binding cassette, subfamily A (ABC1), member 3	gi|475627497|gb|EMT33670.1|	0	ABC transporter A family member 7 [Aegilops tauschii]
hvu-miR5049d	MLOC_60545.4	NA	1	-	K04706|1|0.0|691|sita:101784937|E3 SUMO-protein ligase PIAS1	gi|475613932|gb|EMT28925.1|	0	E3 SUMO-protein ligase SIZ2 [Aegilops tauschii]
hvu-miR5049d	MLOC_79642.2	NA	1.2	-	K13691|1|5e-69|263|pper:PRUPE_ppa005475mg|pathogen-inducible salicylic acid glucosyltransferase [EC:2.4.1.-]	gi|326532896|dbj|BAJ89293.1|	0	predicted protein [Hordeum vulgare subsp. vulgare]
hvu-miR5049d	MLOC_54911.9	NA	1.8	-	K01213|1|1e-27|124|pop:POPTR_0001s17180g|galacturan 1,4-alpha-galacturonidase [EC:3.2.1.67]	gi|326528133|dbj|BAJ89118.1|	3.06337e-62	predicted protein [Hordeum vulgare subsp. vulgare]
hvu-miR5049d	MLOC_76689.9	NA	1.8	-	K09285|1|1e-78|294|bdi:100833081|AP2-like factor, ANT lineage	gi|475587893|gb|EMT20689.1|	7.37505e-112	AP2-like ethylene-responsive transcription factor AIL5 [Aegilops tauschii]
hvu-miR5049d	MLOC_37813.4	NA	1.2	-	K13508|1|1e-129|465|sita:101770971|glycerol-3-phosphate acyltransferase [EC:2.3.1.15]	gi|326522979|dbj|BAJ88535.1|	2.19943e-164	predicted protein, partial [Hordeum vulgare subsp. vulgare]
hvu-miR5049d	MLOC_76689.10	NA	1.8	-	K09285|1|2e-78|294|bdi:100833081|AP2-like factor, ANT lineage	gi|475587893|gb|EMT20689.1|	1.01691e-111	AP2-like ethylene-responsive transcription factor AIL5 [Aegilops tauschii]
hvu-miR5049d	MLOC_22570.1	NA	1	-	K09060|1|1e-25|119|bdi:100826051|plant G-box-binding factor	gi|473881539|gb|EMS47980.1|	3.15485e-36	Transcription factor HBP-1a [Triticum urartu]
hvu-miR5049d	MLOC_74904.4	NA	1	-	K08193|1|0.0|849|obr:102710236|MFS transporter, ACS family, solute carrier family 17 (sodium-dependent inorganic phosphate cotransporter), other	gi|326495880|dbj|BAJ90562.1|	0	predicted protein [Hordeum vulgare subsp. vulgare]
hvu-miR5049d	MLOC_10986.1	NA	1.8	-	-	gi|474410097|gb|EMS66743.1|	3.04611e-37	hypothetical protein TRIUR3_13797 [Triticum urartu]
hvu-miR5049d	MLOC_69670.1	NA	2.5	-	K00703|1|4e-171|603|bdi:100835372|starch synthase [EC:2.4.1.21]	gi|23476275|gb|AAN28307.1|	0	starch synthase II [Hordeum vulgare subsp. vulgare]
hvu-miR5049d	MLOC_67284.2	NA	2.5	-	K01213|1|2e-103|379|bdi:100827762|galacturan 1,4-alpha-galacturonidase [EC:3.2.1.67]!K01184|4|4e-94|347|vvi:100233039|polygalacturonase [EC:3.2.1.15]	gi|326514360|dbj|BAJ96167.1|	7.74567e-153	predicted protein [Hordeum vulgare subsp. vulgare]
hvu-miR5049d	MLOC_6117.7	NA	2.2	-	K03538|1|2e-97|357|bdi:100827157|ribonuclease P protein subunit POP4 [EC:3.1.26.5]	gi|473980930|gb|EMS51569.1|	6.4064e-105	Ribonuclease P protein subunit p29 [Triticum urartu]
hvu-miR5049d	MLOC_64293.1	NA	2.5	-	K03456|1|4e-15|83.6|mus:103981635|serine/threonine-protein phosphatase 2A regulatory subunit A	gi|475576230|gb|EMT17489.1|	3.50564e-64	hypothetical protein F775_24400 [Aegilops tauschii]
hvu-miR5049d	MLOC_58251.9	NA	2.2	-	-	gi|326531062|dbj|BAK04882.1|	0	predicted protein [Hordeum vulgare subsp. vulgare]
hvu-miR5049d	MLOC_67284.1	NA	2.5	-	K01213|1|1e-98|300|bdi:100827762|galacturan 1,4-alpha-galacturonidase [EC:3.2.1.67]!K01184|5|6e-90|227|pper:PRUPE_ppa018113mg|polygalacturonase [EC:3.2.1.15]	gi|326514360|dbj|BAJ96167.1|	7.21502e-143	predicted protein [Hordeum vulgare subsp. vulgare]
hvu-miR5049d	MLOC_67313.3	NA	2.5	-	K14948|1|2e-121|436|bdi:100824168|polypyrimidine tract-binding protein 2	gi|475617389|gb|EMT30091.1|	2.75468e-128	Polypyrimidine tract-binding protein-3-like protein [Aegilops tauschii]
hvu-miR5049d	MLOC_56606.5	NA	2	-	-	-	-	-
hvu-miR5049d	MLOC_58213.1	NA	2.5	-	K01051|1|2e-116|420|atr:18425747|pectinesterase [EC:3.1.1.11]	gi|473794643|gb|EMS46468.1|	0	putative pectinesterase 8 [Triticum urartu]
hvu-miR5049d	MLOC_67883.1	NA	2.5	-	-	gi|326508380|dbj|BAJ99457.1|	5.93445e-53	predicted protein [Hordeum vulgare subsp. vulgare]
hvu-miR5049d	MLOC_4425.2	NA	2	-	-	gi|475459446|gb|EMT01979.1|	0	hypothetical protein F775_26969 [Aegilops tauschii]
hvu-miR5049d	MLOC_4425.3	NA	2	-	-	gi|475459446|gb|EMT01979.1|	4.31353e-169	hypothetical protein F775_26969 [Aegilops tauschii]
hvu-miR5049d	MLOC_60655.4	NA	2.5	-	K03452|1|6e-88|327|vvi:100250295|magnesium/proton exchanger!K19589|3|3e-80|301|mtr:MTR_4g024860|release factor glutamine methyltransferase [EC:2.1.1.297]	gi|326530063|dbj|BAK08311.1|	0	predicted protein [Hordeum vulgare subsp. vulgare]
hvu-miR5049d	MLOC_6277.1	NA	2.2	-	K14513|1|4e-112|406|bdi:100840471|ethylene-insensitive protein 2	gi|474190743|gb|EMS58128.1|	6.00065e-137	Ethylene-insensitive protein 2 [Triticum urartu]
hvu-miR5049d	MLOC_64688.1	NA	2.2	-	K13993|1|4e-45|141|bdi:100834448|HSP20 family protein	gi|475582934|gb|EMT19289.1|	4.55391e-62	hypothetical protein F775_07048 [Aegilops tauschii]
hvu-miR5049d	MLOC_4425.9	NA	2	-	-	gi|475459446|gb|EMT01979.1|	4.44479e-115	hypothetical protein F775_26969 [Aegilops tauschii]
hvu-miR5049d	MLOC_74874.1	NA	2.2	-	K07178|1|7e-65|250|mtr:MTR_7g076710|RIO kinase 1 [EC:2.7.11.1]!K11000|2|4e-59|231|bvg:104900835|callose synthase [EC:2.4.1.-]!K03452|3|6e-58|227|vvi:100250295|magnesium/proton exchanger!K17279|5|2e-56|222|cmo:103489607|receptor expression-enhancing protein 5/6	gi|474274469|gb|EMS61039.1|	0	hypothetical protein TRIUR3_30319 [Triticum urartu]
hvu-miR5049d	MLOC_22458.1	NA	2.2	-	K00847|1|2e-26|121|sot:102577816|fructokinase [EC:2.7.1.4]	gi|473904205|gb|EMS49265.1|	2.87647e-130	hypothetical protein TRIUR3_05313 [Triticum urartu]
hvu-miR5049d	MLOC_21560.3	NA	2	-	K13412|1|0.0|927|bdi:100825663|calcium-dependent protein kinase [EC:2.7.11.1]	gi|326491275|dbj|BAK05737.1|	0	predicted protein [Hordeum vulgare subsp. vulgare]
hvu-miR5049d	MLOC_58251.5	NA	2.2	-	-	gi|721637405|ref|XP_010231285.1|	0	PREDICTED: leukocyte receptor cluster member 8 homolog isoform X3 [Brachypodium distachyon]
hvu-miR5049d	MLOC_4425.10	NA	2.2	-	-	-	-	-
hvu-miR5049d	MLOC_60655.3	NA	2.5	-	K04733|1|7e-105|383|sot:102597976|interleukin-1 receptor-associated kinase 4 [EC:2.7.11.1]!K04730|5|6e-94|347|mus:103975385|interleukin-1 receptor-associated kinase 1 [EC:2.7.11.1]	gi|326530063|dbj|BAK08311.1|	0	predicted protein [Hordeum vulgare subsp. vulgare]
hvu-miR5049d	MLOC_81649.2	NA	2.2	-	-	gi|326488627|dbj|BAJ97925.1|	1.3859e-90	predicted protein [Hordeum vulgare subsp. vulgare]
hvu-miR5049d	MLOC_21560.2	NA	2	-	K13412|1|0.0|601|bdi:100825663|calcium-dependent protein kinase [EC:2.7.11.1]	gi|326491275|dbj|BAK05737.1|	0	predicted protein [Hordeum vulgare subsp. vulgare]
hvu-miR5049d	MLOC_58213.3	NA	2.5	-	K01051|1|4e-113|192|atr:18425747|pectinesterase [EC:3.1.1.11]	gi|473794643|gb|EMS46468.1|	0	putative pectinesterase 8 [Triticum urartu]
hvu-miR5049d	MLOC_64192.1	NA	2.5	-	K13691|1|3e-61|237|pper:PRUPE_ppa005386mg|pathogen-inducible salicylic acid glucosyltransferase [EC:2.4.1.-]	gi|960453130|ref|XP_014758817.1|	0	PREDICTED: uncharacterized protein LOC100829644 [Brachypodium distachyon]
hvu-miR5049d	MLOC_36460.1	NA	2	-	-	gi|669028270|emb|CDM82016.1|	5.98195e-71	unnamed protein product [Triticum aestivum]
hvu-miR5049d	MLOC_4425.1	NA	2	-	-	gi|475459446|gb|EMT01979.1|	8.21754e-115	hypothetical protein F775_26969 [Aegilops tauschii]
hvu-miR5049d	MLOC_6277.2	NA	2.2	-	K14513|1|4e-108|393|bdi:100840471|ethylene-insensitive protein 2	gi|474190743|gb|EMS58128.1|	5.17205e-134	Ethylene-insensitive protein 2 [Triticum urartu]
hvu-miR5049d	MLOC_58213.2	NA	2.5	-	K01051|1|7e-126|451|atr:18425747|pectinesterase [EC:3.1.1.11]	gi|473794643|gb|EMS46468.1|	0	putative pectinesterase 8 [Triticum urartu]
hvu-miR5049d	MLOC_56606.9	NA	2	-	K04730|1|1e-113|413|bdi:100831438|interleukin-1 receptor-associated kinase 1 [EC:2.7.11.1]!K04733|5|4e-95|351|cmo:103501969|interleukin-1 receptor-associated kinase 4 [EC:2.7.11.1]	gi|944264875|gb|KQL29115.1|	1.92974e-126	hypothetical protein SETIT_016626mg [Setaria italica]
hvu-miR5049d	MLOC_71605.1	NA	2.2	-	K13457|1|2e-135|484|sita:105914977|disease resistance protein RPM1	gi|475528504|gb|EMT07634.1|	0	Disease resistance protein RPM1 [Aegilops tauschii]
hvu-miR5049d	MLOC_61904.6	NA	2	-	K00558|1|0.0|2650|bdi:100829061|DNA (cytosine-5)-methyltransferase 1 [EC:2.1.1.37]	gi|474175089|gb|EMS57761.1|	0	DNA (cytosine-5)-methyltransferase 1B [Triticum urartu]
hvu-miR5049d	MLOC_10600.4	NA	2	-	K00750|1|1e-20|102|ppp:PHYPADRAFT_119507|glycogenin glucosyltransferase [EC:2.4.1.186]	gi|326527167|dbj|BAK04525.1|	0	predicted protein [Hordeum vulgare subsp. vulgare]
hvu-miR5049e	MLOC_78303.2	NA	0.8	-	K04730|1|1e-20|102|egr:104420356|interleukin-1 receptor-associated kinase 1 [EC:2.7.11.1]	gi|475441484|gb|EMT01451.1|	0	Receptor-like protein kinase HERK 1 [Aegilops tauschii]
hvu-miR5049e	MLOC_55378.1	NA	0.8	-	K11940|1|4e-10|69.3|ppp:PHYPADRAFT_216944|heat shock protein HspQ	gi|326495156|dbj|BAJ85674.1|	4.67287e-61	predicted protein [Hordeum vulgare subsp. vulgare]
hvu-miR5049e	MLOC_63672.1	NA	0.2	-	K06891|1|2e-38|161|bdi:100827598|ATP-dependent Clp protease adaptor protein ClpS	gi|475566081|gb|EMT14943.1|	2.85932e-39	ATP-dependent Clp protease adapter protein clpS [Aegilops tauschii]
hvu-miR5049e	MLOC_19463.7	NA	0.5	-	-	gi|326506472|dbj|BAJ86554.1|	0	predicted protein, partial [Hordeum vulgare subsp. vulgare]
hvu-miR5049e	MLOC_1104.2	NA	0	-	-	gi|326502302|dbj|BAJ95214.1|	0	predicted protein [Hordeum vulgare subsp. vulgare]
hvu-miR5049e	MLOC_12066.3	NA	0	-	K14786|1|0.0|859|bdi:100830001|protein KRI1!K13412|3|0.0|764|vvi:100250591|calcium-dependent protein kinase [EC:2.7.11.1]	gi|300488218|gb|ADK22086.1|	0	CCaMK [Triticum aestivum]
hvu-miR5049e	MLOC_12066.8	NA	0	-	K14786|1|6e-138|493|bdi:100830001|protein KRI1	gi|475596504|gb|EMT23375.1|	0	hypothetical protein F775_07785 [Aegilops tauschii]
hvu-miR5049e	MLOC_48406.1	NA	0	-	K01933|1|9e-176|617|bdi:100826949|phosphoribosylformylglycinamidine cyclo-ligase [EC:6.3.3.1]	gi|326511741|dbj|BAJ92015.1|	0	predicted protein [Hordeum vulgare subsp. vulgare]
hvu-miR5049e	MLOC_19463.6	NA	0.5	-	-	gi|326506472|dbj|BAJ86554.1|	0	predicted protein, partial [Hordeum vulgare subsp. vulgare]
hvu-miR5049e	MLOC_1104.1	NA	0	-	-	gi|326502302|dbj|BAJ95214.1|	2.23144e-106	predicted protein [Hordeum vulgare subsp. vulgare]
hvu-miR5049e	MLOC_37813.4	NA	0	-	K13508|1|1e-129|465|sita:101770971|glycerol-3-phosphate acyltransferase [EC:2.3.1.15]	gi|326522979|dbj|BAJ88535.1|	2.19943e-164	predicted protein, partial [Hordeum vulgare subsp. vulgare]
hvu-miR5049e	MLOC_7796.1	NA	0.2	-	-	gi|474340675|gb|EMS62672.1|	4.1294e-55	hypothetical protein TRIUR3_08915 [Triticum urartu]
hvu-miR5049e	MLOC_19374.3	NA	0	-	-	gi|326527561|dbj|BAK08055.1|	8.81505e-123	predicted protein [Hordeum vulgare subsp. vulgare]
hvu-miR5049e	MLOC_13628.2	NA	0.2	-	K16280|1|3e-141|345|sita:101783816|E3 ubiquitin-protein ligase RGLG [EC:2.3.2.27]	gi|326493136|dbj|BAJ85029.1|	4.57579e-168	predicted protein, partial [Hordeum vulgare subsp. vulgare]
hvu-miR5049e	MLOC_19463.1	NA	0.5	-	K10863|1|1e-10|70.9|aly:ARALYDRAFT_486946|aprataxin [EC:3.-.-.-]!K12126|3|4e-07|59.3|smo:SELMODRAFT_114141|phytochrome-interacting factor 3	gi|326506472|dbj|BAJ86554.1|	0	predicted protein, partial [Hordeum vulgare subsp. vulgare]
hvu-miR5049e	MLOC_37813.3	NA	0	-	K13508|1|4e-86|320|sita:101770971|glycerol-3-phosphate acyltransferase [EC:2.3.1.15]	gi|326522979|dbj|BAJ88535.1|	5.01087e-137	predicted protein, partial [Hordeum vulgare subsp. vulgare]
hvu-miR5049e	MLOC_66063.1	NA	0	-	-	gi|475603906|gb|EMT25565.1|	0	hypothetical protein F775_07558 [Aegilops tauschii]
hvu-miR5049e	MLOC_7796.3	NA	0.2	-	-	gi|474340675|gb|EMS62672.1|	5.67503e-24	hypothetical protein TRIUR3_08915 [Triticum urartu]
hvu-miR5049e	MLOC_38813.4	NA	0	-	K15191|1|2e-27|125|bdi:100842995|La-related protein 7	gi|326525645|dbj|BAJ88869.1|	5.41551e-44	predicted protein, partial [Hordeum vulgare subsp. vulgare]
hvu-miR5049e	MLOC_73964.2	NA	0	-	-	gi|326513192|dbj|BAK06836.1|	1.02079e-120	predicted protein, partial [Hordeum vulgare subsp. vulgare]
hvu-miR5049e	MLOC_66063.4	NA	0	-	-	-	-	-
hvu-miR5049e	MLOC_7796.4	NA	0.2	-	-	gi|474340675|gb|EMS62672.1|	5.26308e-55	hypothetical protein TRIUR3_08915 [Triticum urartu]
hvu-miR5049e	MLOC_19463.2	NA	0.5	-	K10863|1|1e-10|70.9|aly:ARALYDRAFT_486946|aprataxin [EC:3.-.-.-]!K12126|3|4e-07|59.3|smo:SELMODRAFT_114141|phytochrome-interacting factor 3	gi|326506472|dbj|BAJ86554.1|	0	predicted protein, partial [Hordeum vulgare subsp. vulgare]
hvu-miR5049e	MLOC_68123.1	NA	0	-	K12617|1|0.0|1016|bdi:100841327|DNA topoisomerase 2-associated protein PAT1	gi|326496449|dbj|BAJ94686.1|	0	predicted protein [Hordeum vulgare subsp. vulgare]
hvu-miR5049e	MLOC_61666.1	NA	0	-	K17604|1|5e-170|599|cam:101497723|zinc finger SWIM domain-containing protein 3	gi|326519080|dbj|BAJ96539.1|	0	predicted protein [Hordeum vulgare subsp. vulgare]
hvu-miR5049e	MLOC_12066.7	NA	0	-	K14786|1|8e-138|493|bdi:100830001|protein KRI1	gi|475596504|gb|EMT23375.1|	0	hypothetical protein F775_07785 [Aegilops tauschii]
hvu-miR5049e	MLOC_6117.7	NA	0	-	K03538|1|2e-97|357|bdi:100827157|ribonuclease P protein subunit POP4 [EC:3.1.26.5]	gi|473980930|gb|EMS51569.1|	6.4064e-105	Ribonuclease P protein subunit p29 [Triticum urartu]
hvu-miR5049e	MLOC_36663.6	NA	0.5	-	K06892|1|4e-08|60.8|brp:103870109|feruloyl-CoA ortho-hydroxylase [EC:1.14.11.-]!K05278|5|1e-07|58.9|obr:102712047|flavonol synthase [EC:1.14.11.23]	gi|326507674|dbj|BAK03230.1|	1.44133e-37	predicted protein, partial [Hordeum vulgare subsp. vulgare]
hvu-miR5049e	MLOC_55827.11	NA	0	-	K12823|1|5e-40|161|bdi:100840811|ATP-dependent RNA helicase DDX5/DBP2 [EC:3.6.4.13]	gi|326519741|dbj|BAK00243.1|	5.36336e-55	predicted protein [Hordeum vulgare subsp. vulgare]
hvu-miR5049e	MLOC_5651.1	NA	1.2	-	K11165|1|5e-160|566|bdi:100838520|dehydrogenase/reductase SDR family member 7 [EC:1.1.-.-]	gi|357156932|ref|XP_003577625.1|	3.82927e-159	PREDICTED: dehydrogenase/reductase SDR family member 7 [Brachypodium distachyon]
hvu-miR5049e	MLOC_71605.1	NA	1	-	K13457|1|2e-135|484|sita:105914977|disease resistance protein RPM1	gi|475528504|gb|EMT07634.1|	0	Disease resistance protein RPM1 [Aegilops tauschii]
hvu-miR5049e	MLOC_5190.1	NA	1.8	-	K14638|1|4e-29|129|vvi:100262166|solute carrier family 15 (peptide/histidine transporter), member 3/4	gi|326511473|dbj|BAJ87750.1|	6.31277e-35	predicted protein [Hordeum vulgare subsp. vulgare]
hvu-miR5049e	MLOC_64981.7	NA	1	-	-	gi|474205004|gb|EMS58668.1|	5.09959e-33	hypothetical protein TRIUR3_13636 [Triticum urartu]
hvu-miR5049e	MLOC_6277.2	NA	1.2	-	K14513|1|4e-108|393|bdi:100840471|ethylene-insensitive protein 2	gi|474190743|gb|EMS58128.1|	5.17205e-134	Ethylene-insensitive protein 2 [Triticum urartu]
hvu-miR5049e	MLOC_53491.1	NA	1	-	K14499|1|3e-30|134|sita:101765087|BRI1 kinase inhibitor 1	gi|475610918|gb|EMT27903.1|	8.75959e-43	hypothetical protein F775_42330 [Aegilops tauschii]
hvu-miR5049e	MLOC_53997.1	NA	1	-	K01756|1|0.0|898|bdi:100825138|adenylosuccinate lyase [EC:4.3.2.2]	gi|721622494|ref|XP_010228702.1|	0	PREDICTED: adenylosuccinate lyase-like [Brachypodium distachyon]
hvu-miR5049e	MLOC_81810.2	NA	1	-	K00737|1|5e-148|525|sita:101755522|beta-1,4-mannosyl-glycoprotein beta-1,4-N-acetylglucosaminyltransferase [EC:2.4.1.144]	gi|326530470|dbj|BAJ97661.1|	0	predicted protein [Hordeum vulgare subsp. vulgare]
hvu-miR5049e	MLOC_64538.1	NA	1	-	-	gi|326497475|dbj|BAK05827.1|	0	predicted protein, partial [Hordeum vulgare subsp. vulgare]
hvu-miR5049e	MLOC_58251.16	NA	1	-	-	gi|326531062|dbj|BAK04882.1|	1.94699e-09	predicted protein [Hordeum vulgare subsp. vulgare]
hvu-miR5049e	MLOC_6277.1	NA	1.2	-	K14513|1|4e-112|406|bdi:100840471|ethylene-insensitive protein 2	gi|474190743|gb|EMS58128.1|	6.00065e-137	Ethylene-insensitive protein 2 [Triticum urartu]
hvu-miR5049e	MLOC_64688.1	NA	1.5	-	K13993|1|4e-45|141|bdi:100834448|HSP20 family protein	gi|475582934|gb|EMT19289.1|	4.55391e-62	hypothetical protein F775_07048 [Aegilops tauschii]
hvu-miR5049e	MLOC_4425.9	NA	1	-	-	gi|475459446|gb|EMT01979.1|	4.44479e-115	hypothetical protein F775_26969 [Aegilops tauschii]
hvu-miR5049e	MLOC_52464.1	NA	1	-	K03094|1|6e-47|190|dosa:Os10t0438100-00|S-phase kinase-associated protein 1	gi|326520419|dbj|BAK07468.1|	2.70281e-86	predicted protein, partial [Hordeum vulgare subsp. vulgare]
hvu-miR5049e	MLOC_67247.1	NA	1	-	-	gi|326519024|dbj|BAJ92672.1|	0	predicted protein [Hordeum vulgare subsp. vulgare]
hvu-miR5049e	MLOC_55753.8	NA	1.5	-	K04730|1|6e-126|443|dosa:Os01t0115500-00|interleukin-1 receptor-associated kinase 1 [EC:2.7.11.1]	gi|5669674|gb|AAD46420.1|AF100771_1	0	receptor-like kinase [Hordeum vulgare]
hvu-miR5049e	MLOC_4425.10	NA	1	-	-	-	-	-
hvu-miR5049e	MLOC_57134.1	NA	1.2	-	K01785|1|2e-91|337|bdi:100843923|aldose 1-epimerase [EC:5.1.3.3]	gi|326503406|dbj|BAJ86209.1|	3.0491e-123	predicted protein [Hordeum vulgare subsp. vulgare]
hvu-miR5049e	MLOC_58251.3	NA	1	-	-	gi|326531062|dbj|BAK04882.1|	0	predicted protein [Hordeum vulgare subsp. vulgare]
hvu-miR5049e	MLOC_58251.14	NA	1	-	-	gi|721637405|ref|XP_010231285.1|	0	PREDICTED: leukocyte receptor cluster member 8 homolog isoform X3 [Brachypodium distachyon]
hvu-miR5049e	MLOC_55753.5	NA	1.5	-	K04733|1|2e-162|575|dosa:Os01t0117300-00|interleukin-1 receptor-associated kinase 4 [EC:2.7.11.1]	gi|736543797|gb|AJA71630.1|	0	receptor kinase [Triticum aestivum]
hvu-miR5049e	MLOC_74874.1	NA	1	-	K07178|1|7e-65|250|mtr:MTR_7g076710|RIO kinase 1 [EC:2.7.11.1]!K11000|2|4e-59|231|bvg:104900835|callose synthase [EC:2.4.1.-]!K03452|3|6e-58|227|vvi:100250295|magnesium/proton exchanger!K17279|5|2e-56|222|cmo:103489607|receptor expression-enhancing protein 5/6	gi|474274469|gb|EMS61039.1|	0	hypothetical protein TRIUR3_30319 [Triticum urartu]
hvu-miR5049e	MLOC_55753.3	NA	1.5	-	K04733|1|2e-162|575|dosa:Os01t0117300-00|interleukin-1 receptor-associated kinase 4 [EC:2.7.11.1]	gi|5669674|gb|AAD46420.1|AF100771_1	0	receptor-like kinase [Hordeum vulgare]
hvu-miR5049e	MLOC_12832.2	NA	1.2	-	-	gi|326503200|dbj|BAJ99225.1|	3.68772e-66	predicted protein [Hordeum vulgare subsp. vulgare]
hvu-miR5049e	MLOC_12432.5	NA	1	-	K18998|1|1e-29|95.9|bdi:100834480|RNA polymerase II C-terminal domain phosphatase-like 1/2 [EC:3.1.3.16]	gi|669030511|emb|CDM85065.1|	1.98643e-30	unnamed protein product [Triticum aestivum]
hvu-miR5049e	MLOC_51590.1	NA	1	-	-	gi|475592543|gb|EMT22116.1|	3.42306e-49	hypothetical protein F775_09376 [Aegilops tauschii]
hvu-miR5049e	MLOC_74904.7	NA	1.5	-	K08193|1|0.0|849|obr:102710236|MFS transporter, ACS family, solute carrier family 17 (sodium-dependent inorganic phosphate cotransporter), other	gi|326495880|dbj|BAJ90562.1|	0	predicted protein [Hordeum vulgare subsp. vulgare]
hvu-miR5049e	MLOC_81810.1	NA	1	-	K00737|1|7e-148|525|sita:101755522|beta-1,4-mannosyl-glycoprotein beta-1,4-N-acetylglucosaminyltransferase [EC:2.4.1.144]	gi|326530470|dbj|BAJ97661.1|	0	predicted protein [Hordeum vulgare subsp. vulgare]
hvu-miR5049e	MLOC_74904.6	NA	1.5	-	K08193|1|0.0|849|obr:102710236|MFS transporter, ACS family, solute carrier family 17 (sodium-dependent inorganic phosphate cotransporter), other	gi|326495880|dbj|BAJ90562.1|	0	predicted protein [Hordeum vulgare subsp. vulgare]
hvu-miR5049e	MLOC_55753.7	NA	1.5	-	K04733|1|1e-162|575|dosa:Os01t0117300-00|interleukin-1 receptor-associated kinase 4 [EC:2.7.11.1]	gi|5669674|gb|AAD46420.1|AF100771_1	0	receptor-like kinase [Hordeum vulgare]
hvu-miR5049e	MLOC_4425.1	NA	1	-	-	gi|475459446|gb|EMT01979.1|	8.21754e-115	hypothetical protein F775_26969 [Aegilops tauschii]
hvu-miR5049e	MLOC_74904.4	NA	1.5	-	K08193|1|0.0|849|obr:102710236|MFS transporter, ACS family, solute carrier family 17 (sodium-dependent inorganic phosphate cotransporter), other	gi|326495880|dbj|BAJ90562.1|	0	predicted protein [Hordeum vulgare subsp. vulgare]
hvu-miR5049e	MLOC_74904.9	NA	1.5	-	K19329|1|1e-81|187|egu:105055644|WW domain-containing oxidoreductase	gi|474377011|gb|EMS64241.1|	1.18803e-101	Retinol dehydrogenase 14 [Triticum urartu]
hvu-miR5049e	MLOC_58251.5	NA	1	-	-	gi|721637405|ref|XP_010231285.1|	0	PREDICTED: leukocyte receptor cluster member 8 homolog isoform X3 [Brachypodium distachyon]
hvu-miR5049e	MLOC_74904.8	NA	1.5	-	K08193|1|0.0|695|obr:102710236|MFS transporter, ACS family, solute carrier family 17 (sodium-dependent inorganic phosphate cotransporter), other	gi|326495880|dbj|BAJ90562.1|	0	predicted protein [Hordeum vulgare subsp. vulgare]
hvu-miR5049e	MLOC_22458.1	NA	1	-	K00847|1|2e-26|121|sot:102577816|fructokinase [EC:2.7.1.4]	gi|473904205|gb|EMS49265.1|	2.87647e-130	hypothetical protein TRIUR3_05313 [Triticum urartu]
hvu-miR5049e	MLOC_55753.2	NA	1.5	-	K04733|1|4e-127|457|dosa:Os01t0117300-00|interleukin-1 receptor-associated kinase 4 [EC:2.7.11.1]!K04730|3|6e-126|443|dosa:Os01t0115500-00|interleukin-1 receptor-associated kinase 1 [EC:2.7.11.1]	gi|5669674|gb|AAD46420.1|AF100771_1	0	receptor-like kinase [Hordeum vulgare]
hvu-miR5049e	MLOC_57200.1	NA	1.2	-	K00770|1|2e-155|551|vvi:100243459|1,4-beta-D-xylan synthase [EC:2.4.2.24]	gi|371917468|dbj|BAL44810.1|	0	cellulose synthase-like CslF6 [Hordeum vulgare subsp. vulgare]
hvu-miR5049e	MLOC_66683.2	NA	1.8	-	K01074|1|1e-84|315|tcc:TCM_005697|palmitoyl-protein thioesterase [EC:3.1.2.22]!K15271|3|9e-74|280|rcu:RCOM_1095670|ATP-dependent DNA helicase HFM1/MER3 [EC:3.6.4.12]!K17964|5|1e-69|266|gmx:100811379|leucine-rich PPR motif-containing protein, mitochondrial	gi|326530660|dbj|BAK01128.1|	0	predicted protein, partial [Hordeum vulgare subsp. vulgare]
hvu-miR5049e	MLOC_67883.1	NA	1.5	-	-	gi|326508380|dbj|BAJ99457.1|	5.93445e-53	predicted protein [Hordeum vulgare subsp. vulgare]
hvu-miR5049e	MLOC_53997.2	NA	1	-	K01756|1|0.0|942|bdi:100825138|adenylosuccinate lyase [EC:4.3.2.2]	gi|721622494|ref|XP_010228702.1|	0	PREDICTED: adenylosuccinate lyase-like [Brachypodium distachyon]
hvu-miR5049e	MLOC_74904.3	NA	1.5	-	K08193|1|0.0|849|obr:102710236|MFS transporter, ACS family, solute carrier family 17 (sodium-dependent inorganic phosphate cotransporter), other	gi|326495880|dbj|BAJ90562.1|	0	predicted protein [Hordeum vulgare subsp. vulgare]
hvu-miR5049e	MLOC_55753.6	NA	1.5	-	K04733|1|4e-127|457|dosa:Os01t0117300-00|interleukin-1 receptor-associated kinase 4 [EC:2.7.11.1]!K04730|3|6e-126|443|dosa:Os01t0115500-00|interleukin-1 receptor-associated kinase 1 [EC:2.7.11.1]	gi|736543797|gb|AJA71630.1|	0	receptor kinase [Triticum aestivum]
hvu-miR5049e	MLOC_11205.3	NA	2	-	-	gi|326524970|dbj|BAK04421.1|	1.95375e-11	predicted protein [Hordeum vulgare subsp. vulgare]
hvu-miR5049e	MLOC_60545.1	NA	2.2	-	K04706|1|0.0|691|sita:101784937|E3 SUMO-protein ligase PIAS1	gi|475613932|gb|EMT28925.1|	0	E3 SUMO-protein ligase SIZ2 [Aegilops tauschii]
hvu-miR5049e	MLOC_60545.2	NA	2.2	-	K04706|1|0.0|942|sita:101784937|E3 SUMO-protein ligase PIAS1	gi|475613932|gb|EMT28925.1|	0	E3 SUMO-protein ligase SIZ2 [Aegilops tauschii]
hvu-miR5049e	MLOC_63395.1	NA	2	-	K04730|1|0.0|679|zma:100191422|interleukin-1 receptor-associated kinase 1 [EC:2.7.11.1]	gi|326520187|dbj|BAK04018.1|	0	predicted protein, partial [Hordeum vulgare subsp. vulgare]
hvu-miR5049e	MLOC_77437.1	NA	2.5	-	K17046|1|2e-156|552|bdi:100829258|protein DEK!K14567|2|1e-50|201|pda:103723235|U3 small nucleolar RNA-associated protein 14	gi|326531590|dbj|BAJ97799.1|	0	predicted protein [Hordeum vulgare subsp. vulgare]
hvu-miR5049e	MLOC_60545.4	NA	2.2	-	K04706|1|0.0|691|sita:101784937|E3 SUMO-protein ligase PIAS1	gi|475613932|gb|EMT28925.1|	0	E3 SUMO-protein ligase SIZ2 [Aegilops tauschii]
hvu-miR5049e	MLOC_36933.4	NA	2	-	K04730|1|2e-22|107|pda:103708276|interleukin-1 receptor-associated kinase 1 [EC:2.7.11.1]	gi|326528787|dbj|BAJ97415.1|	2.40889e-142	predicted protein [Hordeum vulgare subsp. vulgare]
hvu-miR5049e	MLOC_57733.1	NA	2	-	K01835|1|3e-56|177|mtr:MTR_1g102030|phosphoglucomutase [EC:5.4.2.2]!K13506|3|3e-10|68.2|mdm:103446271|glycerol-3-phosphate O-acyltransferase 3/4 [EC:2.3.1.15]	gi|357124782|ref|XP_003564076.1|	0	PREDICTED: uncharacterized protein At1g04910-like isoform X1 [Brachypodium distachyon]
hvu-miR5049e	MLOC_56606.5	NA	2.5	-	-	-	-	-
hvu-miR5049e	MLOC_45745.1	NA	2.2	-	-	gi|475614967|gb|EMT29275.1|	3.77576e-10	hypothetical protein F775_08225 [Aegilops tauschii]
hvu-miR5049e	MLOC_59407.2	NA	2	-	K01369|1|0.0|893|bdi:100835846|legumain [EC:3.4.22.34]	gi|194352742|emb|CAQ00099.1|	0	legumain [Hordeum vulgare subsp. vulgare]
hvu-miR5049e	MLOC_65408.4	NA	2	-	K10880|1|4e-97|355|bdi:100831144|DNA-repair protein XRCC3	gi|475627040|gb|EMT33552.1|	3.70221e-103	DNA repair XRCC3-like protein [Aegilops tauschii]
hvu-miR5049e	MLOC_57733.2	NA	2	-	K01835|1|3e-61|237|mtr:MTR_1g102030|phosphoglucomutase [EC:5.4.2.2]!K13506|2|4e-24|114|mdm:103446271|glycerol-3-phosphate O-acyltransferase 3/4 [EC:2.3.1.15]!K14294|3|2e-07|58.5|gmx:102664750|partner of Y14 and mago	gi|960449285|ref|XP_014757416.1|	0	PREDICTED: uncharacterized protein At1g04910-like isoform X2 [Brachypodium distachyon]
hvu-miR5049e	MLOC_33795.3	NA	2.2	-	K04730|1|2e-40|167|sbi:SORBI_08g020880|interleukin-1 receptor-associated kinase 1 [EC:2.7.11.1]	gi|473809039|gb|EMS46787.1|	4.11808e-68	L-type lectin-domain containing receptor kinase IX.1 [Triticum urartu]
hvu-miR5049e	MLOC_60545.3	NA	2.2	-	K04706|1|0.0|612|sita:101784937|E3 SUMO-protein ligase PIAS1	gi|475613932|gb|EMT28925.1|	0	E3 SUMO-protein ligase SIZ2 [Aegilops tauschii]
hvu-miR5049e	MLOC_64721.1	NA	2.5	-	K14677|1|0.0|741|bdi:100839108|aminoacylase [EC:3.5.1.14]	gi|326504618|dbj|BAK06600.1|	0	predicted protein [Hordeum vulgare subsp. vulgare]
hvu-miR5049e	MLOC_36476.2	NA	2.5	-	-	gi|721660086|ref|XP_010234910.1|	0	PREDICTED: tubulin-folding cofactor D isoform X2 [Brachypodium distachyon]
hvu-miR5049e	MLOC_57280.5	NA	2	-	K17535|1|4e-14|79.7|gsl:Gasu_49420|serine/threonine-protein kinase TNNI3K [EC:2.7.11.1]!K04422|3|7e-14|79.0|rcu:RCOM_0220640|mitogen-activated protein kinase kinase kinase 13 [EC:2.7.11.25]	gi|326529281|dbj|BAK01034.1|	4.49924e-65	predicted protein [Hordeum vulgare subsp. vulgare]
hvu-miR5049e	MLOC_36868.1	NA	2.5	-	K04730|1|3e-126|449|dosa:Os01t0115500-00|interleukin-1 receptor-associated kinase 1 [EC:2.7.11.1]	gi|326522416|dbj|BAK07670.1|	0	predicted protein [Hordeum vulgare subsp. vulgare]
hvu-miR5049e	MLOC_59407.1	NA	2	-	K01369|1|0.0|879|bdi:100835846|legumain [EC:3.4.22.34]	gi|194352742|emb|CAQ00099.1|	0	legumain [Hordeum vulgare subsp. vulgare]
hvu-miR5049e	MLOC_59452.1	NA	2	-	K12885|1|2e-56|223|bdi:100827239|heterogeneous nuclear ribonucleoprotein G	gi|475470579|gb|EMT02366.1|	2.31164e-70	Glycine-rich RNA-binding protein 2 [Aegilops tauschii]
hvu-miR5049e	MLOC_60701.1	NA	2	-	K18213|1|1e-168|594|bdi:100821676|proteinaceous RNase P [EC:3.1.26.5]	gi|326518132|dbj|BAK07318.1|	0	predicted protein [Hordeum vulgare subsp. vulgare]
hvu-miR5049e	MLOC_64721.2	NA	2.5	-	K14677|1|0.0|741|bdi:100839108|aminoacylase [EC:3.5.1.14]	gi|326504618|dbj|BAK06600.1|	0	predicted protein [Hordeum vulgare subsp. vulgare]
hvu-miR5049e	MLOC_63546.4	NA	2.5	-	K05391|1|4e-177|619|bdi:100844899|cyclic nucleotide gated channel, other eukaryote	gi|721665634|ref|XP_010235732.1|	1.02705e-180	PREDICTED: putative cyclic nucleotide-gated ion channel 15 isoform X2 [Brachypodium distachyon]
hvu-miR5049e	MLOC_64819.5	NA	2.2	-	K09264|1|2e-10|68.6|dosa:Os05t0423400-01|MADS-box transcription factor, plant	gi|326504754|dbj|BAK06668.1|	8.18082e-52	predicted protein [Hordeum vulgare subsp. vulgare]
hvu-miR5049e	MLOC_73883.5	NA	2.5	-	-	gi|326511878|dbj|BAJ92083.1|	2.36347e-123	predicted protein [Hordeum vulgare subsp. vulgare]
hvu-miR5049e	MLOC_14677.5	NA	2.5	-	-	gi|475497705|gb|EMT04027.1|	0	hypothetical protein F775_52077 [Aegilops tauschii]
hvu-miR5049e	MLOC_72542.1	NA	2.5	-	K19619|1|2e-74|280|eus:EUTSA_v10006713mg|tyrosyl-DNA phosphodiesterase 2 [EC:3.1.4.-]!K15429|5|6e-46|186|pvu:PHAVU_003G176600g|tRNA (guanine37-N1)-methyltransferase [EC:2.1.1.228]	gi|473984342|gb|EMS51674.1|	0	Glucan endo-1,3-beta-glucosidase 13 [Triticum urartu]
hvu-miR5049e	MLOC_61037.1	NA	2.5	-	-	gi|326529791|dbj|BAK08175.1|	1.18165e-179	predicted protein [Hordeum vulgare subsp. vulgare]
hvu-miR5049e	MLOC_37384.4	NA	2	-	K18443|1|3e-32|140|rcu:RCOM_0732470|golgi-specific brefeldin A-resistance guanine nucleotide exchange factor 1!K11267|2|1e-06|55.1|mtr:MTR_091s0011|sister chromatid cohesion protein PDS5	gi|960493831|ref|XP_003581478.3|	7.2214e-177	PREDICTED: uncharacterized protein LOC100841102 isoform X3 [Brachypodium distachyon]
hvu-miR5049e	MLOC_72568.1	NA	2.2	-	-	gi|326521780|dbj|BAK00466.1|	0	predicted protein [Hordeum vulgare subsp. vulgare]
hvu-miR5049e	MLOC_77203.1	NA	2.5	-	-	gi|475608940|gb|EMT27206.1|	0	hypothetical protein F775_23789 [Aegilops tauschii]
hvu-miR5049e	MLOC_60701.2	NA	2	-	K18213|1|0.0|786|bdi:100821676|proteinaceous RNase P [EC:3.1.26.5]	gi|326518132|dbj|BAK07318.1|	0	predicted protein [Hordeum vulgare subsp. vulgare]
hvu-miR5049e	MLOC_17518.3	NA	2	-	-	gi|473817188|gb|EMS46909.1|	9.82264e-11	putative inactive purple acid phosphatase 29 [Triticum urartu]
hvu-miR5049e	MLOC_52971.1	NA	2.5	-	-	gi|475591682|gb|EMT21853.1|	1.1519e-49	Blue copper protein [Aegilops tauschii]
hvu-miR5049e	MLOC_61037.3	NA	2.5	-	-	gi|326529791|dbj|BAK08175.1|	6.40143e-169	predicted protein [Hordeum vulgare subsp. vulgare]
hvu-miR5051	MLOC_81990.1	NA	1.8	-	-	gi|474428051|gb|EMS67834.1|	2.62342e-65	hypothetical protein TRIUR3_19614 [Triticum urartu]
hvu-miR5051	MLOC_17825.1	NA	2	-	K11647|1|9e-06|53.1|obr:102702914|SWI/SNF-related matrix-associated actin-dependent regulator of chromatin subfamily A member 2/4 [EC:3.6.4.-]	gi|474074915|gb|EMS54548.1|	0	DnaJ homolog subfamily B member 12 [Triticum urartu]
hvu-miR5051	MLOC_17825.2	NA	2	-	K11647|1|7e-06|53.1|obr:102702914|SWI/SNF-related matrix-associated actin-dependent regulator of chromatin subfamily A member 2/4 [EC:3.6.4.-]	gi|474074915|gb|EMS54548.1|	0	DnaJ homolog subfamily B member 12 [Triticum urartu]
hvu-miR5053	MLOC_4490.3	NA	2.5	-	K10683|1|2e-98|360|cic:CICLE_v10014038mg|BRCA1-associated RING domain protein 1!K03452|4|9e-97|345|vvi:100250295|magnesium/proton exchanger	gi|669028103|emb|CDM81782.1|	0	unnamed protein product [Triticum aestivum]
hvu-miR5053	MLOC_14157.2	NA	2.5	-	K04733|1|1e-103|319|pper:PRUPE_ppa018740mg|interleukin-1 receptor-associated kinase 4 [EC:2.7.11.1]	gi|326491729|dbj|BAJ94342.1|	0	predicted protein [Hordeum vulgare subsp. vulgare]
hvu-miR5053	MLOC_76926.1	NA	2	-	K01640|1|3e-178|626|bdi:100822477|hydroxymethylglutaryl-CoA lyase [EC:4.1.3.4]	gi|475580967|gb|EMT18732.1|	0	Hydroxymethylglutaryl-CoA lyase, mitochondrial [Aegilops tauschii]
hvu-miR5053	MLOC_57544.2	NA	2.5	-	K00514|1|3e-37|156|rcu:RCOM_1428040|zeta-carotene desaturase [EC:1.3.5.6]!K01206|2|2e-27|124|cic:CICLE_v10031741mg|alpha-L-fucosidase [EC:3.2.1.51]!K10396|5|1e-24|115|pper:PRUPE_ppa001667mg|kinesin family member 5	gi|326530358|dbj|BAJ97605.1|	2.37846e-166	predicted protein [Hordeum vulgare subsp. vulgare]
hvu-miR5053	MLOC_61311.4	NA	2.5	-	K04733|1|2e-130|467|vvi:100252673|interleukin-1 receptor-associated kinase 4 [EC:2.7.11.1]!K04730|3|3e-116|419|mtr:MTR_3g106320|interleukin-1 receptor-associated kinase 1 [EC:2.7.11.1]	gi|326499734|dbj|BAJ86178.1|	0	predicted protein [Hordeum vulgare subsp. vulgare]
hvu-miR5053	MLOC_17002.1	NA	2.5	-	K08914|1|3e-139|494|sbi:SORBI_02g036380|light-harvesting complex II chlorophyll a/b binding protein 3	gi|115793|sp|P27523.1|CB23_HORVU	1.05548e-149	RecName: Full=Chlorophyll a-b binding protein of LHCII type III, chloroplastic; Short=CAB; Flags: Precursor
hvu-miR5053	MLOC_65066.2	NA	2.2	-	K08915|1|1e-144|513|bdi:100834994|light-harvesting complex II chlorophyll a/b binding protein 4	gi|445116|prf||1908421A	1.28647e-147	light-harvesting complex IIa protein [Hordeum vulgare]
hvu-miR5053	MLOC_75776.1	NA	2.2	-	K14514|1|1e-69|263|bdi:100839719|ethylene-insensitive protein 3	gi|326521784|dbj|BAK00468.1|	6.74006e-81	predicted protein [Hordeum vulgare subsp. vulgare]
hvu-miR5053	MLOC_14157.7	NA	2.5	-	K04733|1|1e-103|319|pper:PRUPE_ppa018740mg|interleukin-1 receptor-associated kinase 4 [EC:2.7.11.1]	gi|326491729|dbj|BAJ94342.1|	0	predicted protein [Hordeum vulgare subsp. vulgare]
hvu-miR5053	MLOC_20120.7	NA	2.5	-	K13098|1|2e-23|110|eus:EUTSA_v10012621mg|RNA-binding protein FUS!K15429|3|2e-18|94.0|pvu:PHAVU_003G176600g|tRNA (guanine37-N1)-methyltransferase [EC:2.1.1.228]!K10761|4|5e-18|92.4|cic:CICLE_v10027573mg|tRNA(His) guanylyltransferase [EC:2.7.7.79]	gi|326517563|dbj|BAK03700.1|	2.2787e-47	predicted protein [Hordeum vulgare subsp. vulgare]
hvu-miR5053	MLOC_4490.2	NA	2.5	-	K10683|1|2e-119|431|cic:CICLE_v10014038mg|BRCA1-associated RING domain protein 1!K03452|3|1e-116|422|vvi:100250295|magnesium/proton exchanger!K11000|4|6e-109|396|bvg:104900835|callose synthase [EC:2.4.1.-]	gi|669028103|emb|CDM81782.1|	0	unnamed protein product [Triticum aestivum]
hvu-miR5053	MLOC_55468.2	NA	2.5	-	K00850|1|0.0|1024|bdi:100846104|6-phosphofructokinase 1 [EC:2.7.1.11]	gi|326497321|dbj|BAK02245.1|	0	predicted protein [Hordeum vulgare subsp. vulgare]
hvu-miR5053	MLOC_58094.1	NA	2.2	-	-	gi|326488175|dbj|BAJ89926.1|	3.05524e-106	predicted protein [Hordeum vulgare subsp. vulgare]
hvu-miR5053	MLOC_65066.1	NA	2.2	-	K08915|1|1e-139|287|bdi:100834994|light-harvesting complex II chlorophyll a/b binding protein 4	gi|445116|prf||1908421A	1.38633e-142	light-harvesting complex IIa protein [Hordeum vulgare]
hvu-miR5053	MLOC_20120.2	NA	2.5	-	K13098|1|2e-23|110|eus:EUTSA_v10012621mg|RNA-binding protein FUS!K15429|3|2e-18|94.0|pvu:PHAVU_003G176600g|tRNA (guanine37-N1)-methyltransferase [EC:2.1.1.228]!K10761|4|5e-18|92.4|cic:CICLE_v10027573mg|tRNA(His) guanylyltransferase [EC:2.7.7.79]	gi|326517563|dbj|BAK03700.1|	1.58981e-47	predicted protein [Hordeum vulgare subsp. vulgare]
hvu-miR5053	MLOC_57544.1	NA	2.5	-	K00514|1|3e-49|196|rcu:RCOM_1428040|zeta-carotene desaturase [EC:1.3.5.6]!K01206|2|4e-43|176|cic:CICLE_v10031741mg|alpha-L-fucosidase [EC:3.2.1.51]!K10396|5|4e-39|163|pper:PRUPE_ppa001667mg|kinesin family member 5	gi|326530358|dbj|BAJ97605.1|	0	predicted protein [Hordeum vulgare subsp. vulgare]
hvu-miR5053	MLOC_61311.2	NA	2.5	-	K04733|1|3e-66|122|gmx:100784795|interleukin-1 receptor-associated kinase 4 [EC:2.7.11.1]	gi|475584964|gb|EMT19930.1|	1.16362e-126	Serine/threonine-protein kinase PBS1 [Aegilops tauschii]
hvu-miR5053	MLOC_61153.1	NA	2.2	-	K04733|1|2e-72|275|dosa:Os01t0819100-01|interleukin-1 receptor-associated kinase 4 [EC:2.7.11.1]!K04730|2|9e-53|209|egu:105039392|interleukin-1 receptor-associated kinase 1 [EC:2.7.11.1]	gi|326502588|dbj|BAJ95357.1|	0	predicted protein [Hordeum vulgare subsp. vulgare]
hvu-miR5053	MLOC_65066.3	NA	2.2	-	K08915|1|1e-144|513|bdi:100834994|light-harvesting complex II chlorophyll a/b binding protein 4	gi|445116|prf||1908421A	1.35213e-147	light-harvesting complex IIa protein [Hordeum vulgare]
hvu-miR5053	MLOC_17390.1	NA	2.5	-	K00276|1|0.0|1216|sbi:SORBI_06g004290|primary-amine oxidase [EC:1.4.3.21]	gi|326493228|dbj|BAJ85075.1|	0	predicted protein [Hordeum vulgare subsp. vulgare]
hvu-miR5053	MLOC_18586.2	NA	2.5	-	K00059|1|6e-29|129|egu:105042280|3-oxoacyl-[acyl-carrier protein] reductase [EC:1.1.1.100]!K08081|2|2e-28|127|pvu:PHAVU_008G116500g|tropinone reductase I [EC:1.1.1.206]	gi|326495458|dbj|BAJ85825.1|	2.34259e-169	predicted protein [Hordeum vulgare subsp. vulgare]
hvu-miR5053	MLOC_4490.1	NA	2.5	-	K10683|1|2e-119|431|cic:CICLE_v10014038mg|BRCA1-associated RING domain protein 1!K03452|3|9e-117|422|vvi:100250295|magnesium/proton exchanger!K11000|4|5e-109|396|bvg:104900835|callose synthase [EC:2.4.1.-]	gi|669028103|emb|CDM81782.1|	0	unnamed protein product [Triticum aestivum]
hvu-miR5053	MLOC_61311.5	NA	2.5	-	K04733|1|1e-123|444|vvi:100252673|interleukin-1 receptor-associated kinase 4 [EC:2.7.11.1]!K04730|3|4e-111|403|mtr:MTR_3g106320|interleukin-1 receptor-associated kinase 1 [EC:2.7.11.1]	gi|326499734|dbj|BAJ86178.1|	0	predicted protein [Hordeum vulgare subsp. vulgare]
hvu-miR5053	MLOC_14157.4	NA	2.5	-	K04733|1|1e-103|320|pper:PRUPE_ppa018740mg|interleukin-1 receptor-associated kinase 4 [EC:2.7.11.1]	gi|326491729|dbj|BAJ94342.1|	0	predicted protein [Hordeum vulgare subsp. vulgare]
hvu-miR5053	MLOC_61311.3	NA	2.5	-	K04733|1|3e-135|483|vvi:100252673|interleukin-1 receptor-associated kinase 4 [EC:2.7.11.1]!K04730|4|1e-119|431|mtr:MTR_3g106320|interleukin-1 receptor-associated kinase 1 [EC:2.7.11.1]	gi|326499734|dbj|BAJ86178.1|	0	predicted protein [Hordeum vulgare subsp. vulgare]
hvu-miR5053	MLOC_20120.1	NA	2.5	-	K13098|1|2e-23|110|eus:EUTSA_v10012621mg|RNA-binding protein FUS!K15429|3|2e-18|94.0|pvu:PHAVU_003G176600g|tRNA (guanine37-N1)-methyltransferase [EC:2.1.1.228]!K10761|4|6e-18|92.4|cic:CICLE_v10027573mg|tRNA(His) guanylyltransferase [EC:2.7.7.79]	gi|326517563|dbj|BAK03700.1|	1.66175e-47	predicted protein [Hordeum vulgare subsp. vulgare]
hvu-miR5053	MLOC_61153.2	NA	2.2	-	K04733|1|9e-34|145|dosa:Os01t0819100-01|interleukin-1 receptor-associated kinase 4 [EC:2.7.11.1]!K04730|2|2e-29|131|egu:105039392|interleukin-1 receptor-associated kinase 1 [EC:2.7.11.1]	gi|326502588|dbj|BAJ95357.1|	5.48095e-178	predicted protein [Hordeum vulgare subsp. vulgare]
hvu-miR5053	MLOC_17409.2	NA	2.5	-	K03105|1|5e-43|173|sbi:SORBI_06g018340|signal recognition particle subunit SRP19	gi|474009012|gb|EMS52497.1|	9.77262e-51	Signal recognition particle 19 kDa protein [Triticum urartu]
hvu-miR5053	MLOC_55468.1	NA	2.5	-	K00850|1|0.0|1009|bdi:100846104|6-phosphofructokinase 1 [EC:2.7.1.11]	gi|326497321|dbj|BAK02245.1|	0	predicted protein [Hordeum vulgare subsp. vulgare]
hvu-miR5053	MLOC_45051.1	NA	2.2	-	K03452|1|4e-98|359|vvi:100250295|magnesium/proton exchanger!K11000|3|5e-88|326|bvg:104900835|callose synthase [EC:2.4.1.-]!K17964|5|1e-87|324|gmx:100811379|leucine-rich PPR motif-containing protein, mitochondrial	gi|326525961|dbj|BAJ93157.1|	0	predicted protein [Hordeum vulgare subsp. vulgare]
hvu-miR6191	MLOC_3482.1	NA	0.2	-	K18999|1|0.0|1631|bdi:100836693|RNA polymerase II C-terminal domain phosphatase-like 3/4 [EC:3.1.3.16]	gi|474394969|gb|EMS65645.1|	0	RNA polymerase II C-terminal domain phosphatase-like 3 [Triticum urartu]
hvu-miR6191	MLOC_10482.6	NA	0.5	-	K14792|1|0.0|1439|bdi:100825699|rRNA biogenesis protein RRP5	gi|473895110|gb|EMS48920.1|	0	rRNA biogenesis protein rrp5 [Triticum urartu]
hvu-miR6191	MLOC_10482.4	NA	0.5	-	K14792|1|0.0|1387|bdi:100825699|rRNA biogenesis protein RRP5	gi|473895110|gb|EMS48920.1|	0	rRNA biogenesis protein rrp5 [Triticum urartu]
hvu-miR6191	MLOC_68035.4	NA	1	-	-	gi|326522638|dbj|BAJ88365.1|	2.22164e-81	predicted protein [Hordeum vulgare subsp. vulgare]
hvu-miR6191	MLOC_68035.3	NA	1	-	-	gi|326522638|dbj|BAJ88365.1|	5.80214e-87	predicted protein [Hordeum vulgare subsp. vulgare]
hvu-miR6191	MLOC_21069.1	NA	1.5	-	K15356|1|1e-144|514|mus:103969359|GDP-mannose transporter	gi|326502916|dbj|BAJ99086.1|	0	predicted protein [Hordeum vulgare subsp. vulgare]
hvu-miR6191	MLOC_16998.3	NA	1.5	-	K07407|1|3e-71|153|obr:102702220|alpha-galactosidase [EC:3.2.1.22]!K17086|5|2e-33|122|fve:101300290|transmembrane 9 superfamily member 2/4	gi|222612932|gb|EEE51064.1|	0	hypothetical protein OsJ_31731 [Oryza sativa Japonica Group]
hvu-miR6191	MLOC_69270.2	NA	1.5	-	-	gi|326523959|dbj|BAJ96990.1|	7.58562e-105	predicted protein, partial [Hordeum vulgare subsp. vulgare]
hvu-miR6191	MLOC_9522.1	NA	1.8	-	-	gi|326497897|dbj|BAJ94811.1|	4.67432e-35	predicted protein [Hordeum vulgare subsp. vulgare]
hvu-miR6191	MLOC_68035.2	NA	1	-	-	gi|326522638|dbj|BAJ88365.1|	2.57074e-86	predicted protein [Hordeum vulgare subsp. vulgare]
hvu-miR6191	MLOC_53584.1	NA	1.5	-	K11498|1|1e-11|73.6|eus:EUTSA_v10019913mg|centromeric protein E!K10400|4|3e-10|68.9|cit:102615914|kinesin family member 15	gi|475626241|gb|EMT33256.1|	0	hypothetical protein F775_18332 [Aegilops tauschii]
hvu-miR6191	MLOC_68035.1	NA	1	-	-	gi|326522638|dbj|BAJ88365.1|	2.16784e-82	predicted protein [Hordeum vulgare subsp. vulgare]
hvu-miR6191	MLOC_53910.2	NA	1.8	-	K14009|1|3e-33|144|bdi:100824366|B-cell receptor-associated protein 31	gi|326509573|dbj|BAJ87002.1|	6.9496e-46	predicted protein [Hordeum vulgare subsp. vulgare]
hvu-miR6191	MLOC_72969.1	NA	1.5	-	-	gi|474387871|gb|EMS65098.1|	4.09794e-23	hypothetical protein TRIUR3_16980 [Triticum urartu]
hvu-miR6191	MLOC_60048.3	NA	2.5	-	-	gi|326498647|dbj|BAK02309.1|	6.87706e-76	predicted protein [Hordeum vulgare subsp. vulgare]
hvu-miR6191	MLOC_883.5	NA	2.5	-	K19613|1|3e-82|253|pxb:103948289|leucine-rich repeat protein SHOC2	gi|475470080|gb|EMT02346.1|	0	Tyrosine-sulfated glycopeptide receptor 1 [Aegilops tauschii]
hvu-miR6191	MLOC_75598.3	NA	2	-	-	gi|573957313|ref|XP_006660871.1|	1.31679e-16	PREDICTED: uncharacterized protein LOC102717925 isoform X1 [Oryza brachyantha]
hvu-miR6191	MLOC_10745.2	NA	2.2	-	K03439|1|1e-114|413|bdi:100828367|tRNA (guanine-N7-)-methyltransferase [EC:2.1.1.33]	gi|326529809|dbj|BAK08184.1|	1.56403e-121	predicted protein [Hordeum vulgare subsp. vulgare]
hvu-miR6191	MLOC_61912.3	NA	2	-	-	gi|326530570|dbj|BAJ97711.1|	2.21792e-11	predicted protein [Hordeum vulgare subsp. vulgare]
hvu-miR6191	MLOC_75598.1	NA	2	-	-	gi|475592948|gb|EMT22240.1|	7.37035e-106	hypothetical protein F775_32937 [Aegilops tauschii]
hvu-miR6191	MLOC_58342.5	NA	2.5	-	K16302|1|6e-66|162|sly:101259839|metal transporter CNNM!K15449|5|2e-41|172|sita:101760526|tRNA wybutosine-synthesizing protein 1 [EC:4.1.3.44]	gi|475512898|gb|EMT05545.1|	0	hypothetical protein F775_20122 [Aegilops tauschii]
hvu-miR6191	MLOC_883.3	NA	2.5	-	K19613|1|3e-92|340|pxb:103948289|leucine-rich repeat protein SHOC2!K13420|4|1e-83|311|cit:102610203|LRR receptor-like serine/threonine-protein kinase FLS2 [EC:2.7.11.1]	gi|475470080|gb|EMT02346.1|	0	Tyrosine-sulfated glycopeptide receptor 1 [Aegilops tauschii]
hvu-miR6191	MLOC_60048.4	NA	2.5	-	-	gi|326503398|dbj|BAJ86205.1|	1.34059e-74	predicted protein [Hordeum vulgare subsp. vulgare]
hvu-miR6191	MLOC_2737.4	NA	2.2	-	K17604|1|0.0|644|egu:105035566|zinc finger SWIM domain-containing protein 3	gi|944080786|gb|KQK16138.1|	0	hypothetical protein BRADI_1g26980 [Brachypodium distachyon]
hvu-miR6191	MLOC_69258.1	NA	2.5	-	K19525|1|0.0|803|bdi:100837501|vacuolar protein sorting-associated protein 13A/C	gi|721663685|ref|XP_010235432.1|	0	PREDICTED: uncharacterized protein LOC100837501 [Brachypodium distachyon]
hvu-miR6191	MLOC_883.6	NA	2.5	-	K19613|1|7e-58|171|pxb:103948289|leucine-rich repeat protein SHOC2	gi|475470080|gb|EMT02346.1|	0	Tyrosine-sulfated glycopeptide receptor 1 [Aegilops tauschii]
hvu-miR6191	MLOC_22184.1	NA	2	-	K16732|1|0.0|999|bdi:100838338|protein regulator of cytokinesis 1	gi|326499698|dbj|BAJ86160.1|	0	predicted protein [Hordeum vulgare subsp. vulgare]
hvu-miR6191	MLOC_10745.1	NA	2.2	-	K03439|1|5e-77|289|bdi:100828367|tRNA (guanine-N7-)-methyltransferase [EC:2.1.1.33]	gi|326529809|dbj|BAK08184.1|	5.39803e-81	predicted protein [Hordeum vulgare subsp. vulgare]
hvu-miR6191	MLOC_75598.2	NA	2	-	-	gi|475592948|gb|EMT22240.1|	7.07473e-108	hypothetical protein F775_32937 [Aegilops tauschii]
hvu-miR6191	MLOC_883.1	NA	2.5	-	K19613|1|3e-92|340|pxb:103948289|leucine-rich repeat protein SHOC2!K13420|4|2e-83|311|cit:102610203|LRR receptor-like serine/threonine-protein kinase FLS2 [EC:2.7.11.1]	gi|475470080|gb|EMT02346.1|	0	Tyrosine-sulfated glycopeptide receptor 1 [Aegilops tauschii]
hvu-miR6191	MLOC_883.2	NA	2.5	-	K19613|1|7e-79|242|pxb:103948289|leucine-rich repeat protein SHOC2	gi|475470080|gb|EMT02346.1|	0	Tyrosine-sulfated glycopeptide receptor 1 [Aegilops tauschii]
hvu-miR6200	MLOC_80711.1	NA	2.5	-	-	gi|326507282|dbj|BAJ95718.1|	1.10252e-117	predicted protein [Hordeum vulgare subsp. vulgare]
hvu-miR6200	MLOC_64793.2	NA	2.5	-	K00695|1|0.0|656|bdi:100820943|sucrose synthase [EC:2.4.1.13]	gi|241896730|emb|CAZ65725.1|	0	sucrose synthase [Hordeum vulgare subsp. vulgare]
hvu-miR6209	MLOC_78209.4	NA	1.8	-	-	-	-	-
hvu-miR6209	MLOC_61906.3	NA	2	-	K11838|1|1e-53|213|bdi:100828456|ubiquitin carboxyl-terminal hydrolase 7 [EC:3.4.19.12]	gi|475595544|gb|EMT23071.1|	2.20769e-116	U-box domain-containing protein 33 [Aegilops tauschii]
hvu-miR6209	MLOC_52924.1	NA	2.2	-	K08900|1|7e-139|495|pda:103717381|mitochondrial chaperone BCS1	gi|326509853|dbj|BAJ87142.1|	0	predicted protein [Hordeum vulgare subsp. vulgare]
hvu-miR6209	MLOC_77670.2	NA	2.5	-	-	gi|475622459|gb|EMT31880.1|	0	hypothetical protein F775_09033 [Aegilops tauschii]
hvu-miR6209	MLOC_61906.6	NA	2	-	K04730|1|1e-83|221|zma:103648456|interleukin-1 receptor-associated kinase 1 [EC:2.7.11.1]!K04733|3|3e-50|202|mdm:103416216|interleukin-1 receptor-associated kinase 4 [EC:2.7.11.1]	gi|475595544|gb|EMT23071.1|	0	U-box domain-containing protein 33 [Aegilops tauschii]
hvu-miR6209	MLOC_61906.7	NA	2	-	K04730|1|7e-102|374|zma:103648456|interleukin-1 receptor-associated kinase 1 [EC:2.7.11.1]!K04733|2|8e-82|307|mdm:103416216|interleukin-1 receptor-associated kinase 4 [EC:2.7.11.1]	gi|474317479|gb|EMS62169.1|	0	U-box domain-containing protein 57 [Triticum urartu]
hvu-miR6209	MLOC_14795.11	NA	2.2	-	K13418|1|2e-39|166|mus:103992052|somatic embryogenesis receptor kinase 1 [EC:2.7.10.1 2.7.11.1]	gi|357156197|ref|XP_003577373.1|	9.13975e-65	PREDICTED: probable LRR receptor-like serine/threonine-protein kinase At5g10290 [Brachypodium distachyon]
hvu-miR6209	MLOC_77670.1	NA	2.5	-	K10352|1|2e-10|69.7|smo:SELMODRAFT_439443|myosin heavy chain!K09291|2|2e-06|56.2|mus:103997930|nucleoprotein TPR	gi|473888933|gb|EMS48419.1|	0	hypothetical protein TRIUR3_34850 [Triticum urartu]
hvu-miR6209	MLOC_61906.18	NA	2	-	K04730|1|5e-82|306|zma:103648456|interleukin-1 receptor-associated kinase 1 [EC:2.7.11.1]!K11838|3|3e-59|231|bdi:100828456|ubiquitin carboxyl-terminal hydrolase 7 [EC:3.4.19.12]!K04733|4|1e-58|229|mdm:103416216|interleukin-1 receptor-associated kinase 4 [EC:2.7.11.1]	gi|475595544|gb|EMT23071.1|	0	U-box domain-containing protein 33 [Aegilops tauschii]
hvu-miR6209	MLOC_75032.2	NA	2	-	K05278|1|3e-48|196|vvi:100249002|flavonol synthase [EC:1.14.11.23]	gi|326530097|dbj|BAK08328.1|	0	predicted protein [Hordeum vulgare subsp. vulgare]
hvu-miR6209	MLOC_36883.4	NA	2.5	-	-	gi|19774135|gb|AAL99044.1|AF487526_1	1.79666e-57	D1 protease-like protein precursor, partial [Triticum aestivum]
hvu-miR6209	MLOC_61906.10	NA	2	-	K04730|1|3e-104|381|zma:103648456|interleukin-1 receptor-associated kinase 1 [EC:2.7.11.1]!K04733|2|6e-82|307|mdm:103416216|interleukin-1 receptor-associated kinase 4 [EC:2.7.11.1]	gi|475595544|gb|EMT23071.1|	0	U-box domain-containing protein 33 [Aegilops tauschii]
hvu-miR6209	MLOC_61906.15	NA	2	-	K04730|1|3e-104|381|zma:103648456|interleukin-1 receptor-associated kinase 1 [EC:2.7.11.1]!K04733|2|6e-82|307|mdm:103416216|interleukin-1 receptor-associated kinase 4 [EC:2.7.11.1]	gi|475595544|gb|EMT23071.1|	0	U-box domain-containing protein 33 [Aegilops tauschii]
hvu-miR6209	MLOC_14795.14	NA	2.2	-	K13418|1|1e-39|166|mus:103992052|somatic embryogenesis receptor kinase 1 [EC:2.7.10.1 2.7.11.1]	gi|357156197|ref|XP_003577373.1|	8.47907e-65	PREDICTED: probable LRR receptor-like serine/threonine-protein kinase At5g10290 [Brachypodium distachyon]
hvu-miR6209	MLOC_52924.3	NA	2.2	-	K08900|1|1e-111|404|pda:103717381|mitochondrial chaperone BCS1	gi|326509853|dbj|BAJ87142.1|	0	predicted protein [Hordeum vulgare subsp. vulgare]
hvu-miR6209	MLOC_55189.7	NA	2.5	-	K17491|1|7e-112|403|bdi:100842638|protein phosphatase 4 regulatory subunit 3	gi|669028988|emb|CDM82997.1|	8.5052e-119	unnamed protein product [Triticum aestivum]
hvu-miR6209	MLOC_61906.11	NA	2	-	K04730|1|9e-103|376|zma:103648456|interleukin-1 receptor-associated kinase 1 [EC:2.7.11.1]!K04733|2|6e-82|307|mdm:103416216|interleukin-1 receptor-associated kinase 4 [EC:2.7.11.1]	gi|475595544|gb|EMT23071.1|	0	U-box domain-containing protein 33 [Aegilops tauschii]
hvu-miR6209	MLOC_52924.2	NA	2.2	-	K08900|1|3e-20|98.6|pda:103717381|mitochondrial chaperone BCS1	gi|326521254|dbj|BAJ96830.1|	1.09933e-63	predicted protein, partial [Hordeum vulgare subsp. vulgare]
hvu-miR6209	MLOC_61906.4	NA	2	-	K04730|1|5e-104|381|zma:103648456|interleukin-1 receptor-associated kinase 1 [EC:2.7.11.1]!K04733|2|8e-82|307|mdm:103416216|interleukin-1 receptor-associated kinase 4 [EC:2.7.11.1]	gi|475595544|gb|EMT23071.1|	0	U-box domain-containing protein 33 [Aegilops tauschii]
hvu-miR6209	MLOC_61906.21	NA	2	-	K04730|1|2e-104|381|zma:103648456|interleukin-1 receptor-associated kinase 1 [EC:2.7.11.1]!K04733|2|4e-82|307|mdm:103416216|interleukin-1 receptor-associated kinase 4 [EC:2.7.11.1]	gi|475595544|gb|EMT23071.1|	0	U-box domain-containing protein 33 [Aegilops tauschii]
hvu-miR6209	MLOC_61906.2	NA	2	-	K04730|1|7e-82|306|zma:103648456|interleukin-1 receptor-associated kinase 1 [EC:2.7.11.1]!K11838|3|1e-59|233|bdi:100828456|ubiquitin carboxyl-terminal hydrolase 7 [EC:3.4.19.12]!K04733|4|1e-58|229|mdm:103416216|interleukin-1 receptor-associated kinase 4 [EC:2.7.11.1]	gi|475595544|gb|EMT23071.1|	0	U-box domain-containing protein 33 [Aegilops tauschii]
hvu-miR6209	MLOC_61906.13	NA	2	-	K04730|1|4e-82|308|zma:103648456|interleukin-1 receptor-associated kinase 1 [EC:2.7.11.1]!K04733|3|2e-58|229|mdm:103416216|interleukin-1 receptor-associated kinase 4 [EC:2.7.11.1]	gi|475595544|gb|EMT23071.1|	0	U-box domain-containing protein 33 [Aegilops tauschii]
hvu-miR6209	MLOC_61906.1	NA	2	-	K04730|1|4e-104|381|zma:103648456|interleukin-1 receptor-associated kinase 1 [EC:2.7.11.1]!K04733|2|7e-82|307|mdm:103416216|interleukin-1 receptor-associated kinase 4 [EC:2.7.11.1]	gi|475595544|gb|EMT23071.1|	0	U-box domain-containing protein 33 [Aegilops tauschii]
hvu-miR6209	MLOC_61906.8	NA	2	-	K04730|1|5e-105|384|zma:103648456|interleukin-1 receptor-associated kinase 1 [EC:2.7.11.1]!K04733|2|8e-82|307|mdm:103416216|interleukin-1 receptor-associated kinase 4 [EC:2.7.11.1]	gi|475595544|gb|EMT23071.1|	0	U-box domain-containing protein 33 [Aegilops tauschii]
hvu-miR6209	MLOC_14015.4	NA	2.5	-	-	gi|514709751|ref|XP_004951864.1|	0	PREDICTED: BEACH domain-containing protein B [Setaria italica]
hvu-miR6209	MLOC_14795.2	NA	2.2	-	-	gi|475559163|gb|EMT13276.1|	1.80773e-16	Putative LRR receptor-like serine/threonine-protein kinase [Aegilops tauschii]
hvu-miR6209	MLOC_14015.1	NA	2.5	-	-	gi|960477767|ref|XP_014756340.1|	0	PREDICTED: BEACH domain-containing protein B-like isoform X1 [Brachypodium distachyon]
hvu-miR6209	MLOC_61906.5	NA	2	-	K04730|1|2e-80|302|zma:103648456|interleukin-1 receptor-associated kinase 1 [EC:2.7.11.1]!K04733|3|2e-58|229|mdm:103416216|interleukin-1 receptor-associated kinase 4 [EC:2.7.11.1]	gi|475595544|gb|EMT23071.1|	0	U-box domain-containing protein 33 [Aegilops tauschii]
hvu-miR6213	MLOC_57455.1	NA	2.5	-	K15271|1|2e-59|232|sly:101251951|ATP-dependent DNA helicase HFM1/MER3 [EC:3.6.4.12]	gi|475444109|gb|EMT01520.1|	0	UPF0695 membrane protein [Aegilops tauschii]
hvu-miR6213	MLOC_57455.6	NA	2.5	-	K15271|1|2e-59|232|sly:101251951|ATP-dependent DNA helicase HFM1/MER3 [EC:3.6.4.12]	gi|475444109|gb|EMT01520.1|	0	UPF0695 membrane protein [Aegilops tauschii]
hvu-miR6214	MLOC_68962.1	NA	1	-	K04733|1|5e-72|273|smo:SELMODRAFT_121148|interleukin-1 receptor-associated kinase 4 [EC:2.7.11.1]	gi|326529019|dbj|BAK00903.1|	0	predicted protein [Hordeum vulgare subsp. vulgare]
hvu-miR6214	MLOC_58018.2	NA	1.5	-	-	gi|86439764|emb|CAJ19360.1|	0	putative ATPase [Triticum aestivum]
hvu-miR6214	MLOC_57429.1	NA	1.5	-	K19042|1|1e-37|158|dosa:Os10t0565500-01|E3 ubiquitin-protein ligase BOI and related proteins [EC:2.3.2.27]	gi|326498107|dbj|BAJ94916.1|	1.04776e-93	predicted protein [Hordeum vulgare subsp. vulgare]
hvu-miR6214	MLOC_58018.1	NA	1.5	-	-	gi|86439764|emb|CAJ19360.1|	0	putative ATPase [Triticum aestivum]
hvu-miR6214	MLOC_36995.1	NA	1.5	-	K05278|1|4e-46|186|egr:104450482|flavonol synthase [EC:1.14.11.23]	gi|475515564|gb|EMT05871.1|	0	Protein SRG1 [Aegilops tauschii]
hvu-miR6214	MLOC_26391.1	NA	1.5	-	-	gi|326529253|dbj|BAK01020.1|	2.78401e-63	predicted protein [Hordeum vulgare subsp. vulgare]
hvu-miR6214	MLOC_26391.2	NA	1.5	-	-	gi|326529253|dbj|BAK01020.1|	0	predicted protein [Hordeum vulgare subsp. vulgare]
hvu-miR6214	MLOC_67344.4	NA	2.5	-	K03495|1|1e-25|119|mdm:103410433|tRNA uridine 5-carboxymethylaminomethyl modification enzyme	gi|473799397|gb|EMS46566.1|	6.99342e-167	hypothetical protein TRIUR3_24883 [Triticum urartu]
hvu-miR6214	MLOC_9866.2	NA	2	-	-	gi|721609646|ref|XP_010234619.1|	1.54501e-47	PREDICTED: uncharacterized protein LOC100830367 [Brachypodium distachyon]
hvu-miR6214	MLOC_74667.1	NA	2	-	-	gi|326495354|dbj|BAJ85773.1|	5.98408e-100	predicted protein [Hordeum vulgare subsp. vulgare]
hvu-miR6214	MLOC_77680.2	NA	2.5	-	-	gi|473777884|gb|EMS46019.1|	5.05422e-85	hypothetical protein TRIUR3_07308 [Triticum urartu]
hvu-miR6214	MLOC_7577.1	NA	2.5	-	K14638|1|0.0|675|sbi:SORBI_09g016180|solute carrier family 15 (peptide/histidine transporter), member 3/4	gi|475521102|gb|EMT06581.1|	0	Peptide transporter PTR3-A [Aegilops tauschii]
hvu-miR6214	MLOC_7274.5	NA	2.5	-	K00924|1|2e-80|191|tcc:TCM_015814|!K04730|4|6e-78|181|dosa:Os07t0495150-00|interleukin-1 receptor-associated kinase 1 [EC:2.7.11.1]	gi|326516580|dbj|BAJ92445.1|	3.17299e-121	predicted protein [Hordeum vulgare subsp. vulgare]
hvu-miR6214	MLOC_72616.2	NA	2	-	K15078|1|3e-152|541|pop:POPTR_0005s14950g|structure-specific endonuclease subunit SLX1 [EC:3.6.1.-]	gi|475609773|gb|EMT27502.1|	0	Putative disease resistance protein RGA1 [Aegilops tauschii]
hvu-miR6214	MLOC_74565.7	NA	2.5	-	K03549|1|0.0|1270|dosa:Os07t0679000-01|KUP system potassium uptake protein	gi|326513708|dbj|BAJ87873.1|	0	predicted protein, partial [Hordeum vulgare subsp. vulgare]
hvu-miR6214	MLOC_72282.3	NA	2.5	-	K00480|1|6e-58|226|cmo:103503469|salicylate hydroxylase [EC:1.14.13.1]!K00940|2|1e-57|226|bdi:100841310|nucleoside-diphosphate kinase [EC:2.7.4.6]	gi|326496122|dbj|BAJ90682.1|	0	predicted protein [Hordeum vulgare subsp. vulgare]
hvu-miR6214	MLOC_77680.1	NA	2.5	-	-	gi|473777884|gb|EMS46019.1|	5.24713e-85	hypothetical protein TRIUR3_07308 [Triticum urartu]
hvu-miR6214	MLOC_72616.1	NA	2	-	K15078|1|3e-152|541|pop:POPTR_0005s14950g|structure-specific endonuclease subunit SLX1 [EC:3.6.1.-]	gi|475609773|gb|EMT27502.1|	0	Putative disease resistance protein RGA1 [Aegilops tauschii]
hvu-miR6214	MLOC_74565.6	NA	2.5	-	K03549|1|0.0|1270|dosa:Os07t0679000-01|KUP system potassium uptake protein	gi|326513708|dbj|BAJ87873.1|	0	predicted protein, partial [Hordeum vulgare subsp. vulgare]
hvu-miR6214	MLOC_74451.1	NA	2.5	-	-	gi|326515756|dbj|BAK07124.1|	0	predicted protein [Hordeum vulgare subsp. vulgare]
hvu-miR6214	MLOC_9866.3	NA	2	-	-	gi|721609646|ref|XP_010234619.1|	8.39177e-49	PREDICTED: uncharacterized protein LOC100830367 [Brachypodium distachyon]
hvu-miR6214	MLOC_77680.3	NA	2.5	-	-	gi|326523395|dbj|BAJ88738.1|	8.62822e-69	predicted protein, partial [Hordeum vulgare subsp. vulgare]
hvu-miR6214	MLOC_66853.2	NA	2.5	-	-	gi|326496763|dbj|BAJ98408.1|	0	predicted protein [Hordeum vulgare subsp. vulgare]
hvu-miR6214	MLOC_80496.1	NA	2.5	-	K11816|1|5e-171|601|dosa:Os04t0128900-01|indole-3-pyruvate monooxygenase [EC:1.14.13.168]	gi|475567814|gb|EMT15352.1|	0	Putative oxidoreductase czcO-like protein [Aegilops tauschii]
hvu-miR6214	MLOC_74565.1	NA	2.5	-	K03549|1|0.0|1270|dosa:Os07t0679000-01|KUP system potassium uptake protein	gi|326513708|dbj|BAJ87873.1|	0	predicted protein, partial [Hordeum vulgare subsp. vulgare]
hvu-miR6214	MLOC_7274.1	NA	2.5	-	K00924|1|8e-103|375|tcc:TCM_015814|!K04730|2|5e-100|365|dosa:Os07t0495150-00|interleukin-1 receptor-associated kinase 1 [EC:2.7.11.1]	gi|326516580|dbj|BAJ92445.1|	9.42767e-177	predicted protein [Hordeum vulgare subsp. vulgare]
hvu-miR6214	MLOC_74565.5	NA	2.5	-	K03549|1|0.0|957|dosa:Os07t0679000-01|KUP system potassium uptake protein	gi|326513708|dbj|BAJ87873.1|	0	predicted protein, partial [Hordeum vulgare subsp. vulgare]
hvu-miR6214	MLOC_74565.4	NA	2.5	-	K03549|1|0.0|687|dosa:Os07t0679000-01|KUP system potassium uptake protein	gi|326513708|dbj|BAJ87873.1|	0	predicted protein, partial [Hordeum vulgare subsp. vulgare]
hvu-miR6214	MLOC_77680.5	NA	2.5	-	-	gi|473777884|gb|EMS46019.1|	2.05576e-45	hypothetical protein TRIUR3_07308 [Triticum urartu]
hvu-miR6214	MLOC_74384.1	NA	2.5	-	K00924|1|1e-28|128|tcc:TCM_041550|!K01381|5|5e-20|99.8|smo:SELMODRAFT_13348|saccharopepsin [EC:3.4.23.25]	gi|326523839|dbj|BAJ96930.1|	0	predicted protein [Hordeum vulgare subsp. vulgare]
hvu-miR6214	MLOC_53458.1	NA	2.5	-	K14833|1|5e-09|65.1|csl:COCSUDRAFT_46926|nucleolar complex protein 2	gi|721626086|ref|XP_010229248.1|	0	PREDICTED: protein NLP1-like [Brachypodium distachyon]
hvu-miR6214	MLOC_72170.2	NA	2.5	-	K00134|1|2e-167|589|sita:101785151|glyceraldehyde 3-phosphate dehydrogenase [EC:1.2.1.12]	gi|927354925|gb|ALE18232.1|	8.63103e-178	glyceraldehyde-3-phosphate dehydrogenase [Triticum aestivum]
hvu-miR6214	MLOC_7274.2	NA	2.5	-	K00924|1|3e-80|191|tcc:TCM_015814|!K04730|4|9e-78|181|dosa:Os07t0495150-00|interleukin-1 receptor-associated kinase 1 [EC:2.7.11.1]	gi|326516580|dbj|BAJ92445.1|	4.92767e-121	predicted protein [Hordeum vulgare subsp. vulgare]
hvu-miR6214	MLOC_66546.2	NA	2.5	-	K14432|1|4e-112|406|bdi:100845340|ABA responsive element binding factor	gi|326501520|dbj|BAK02549.1|	1.98692e-146	predicted protein [Hordeum vulgare subsp. vulgare]
hvu-miR6214	MLOC_9992.1	NA	2.5	-	-	gi|475589169|gb|EMT21087.1|	6.766e-28	hypothetical protein F775_18799 [Aegilops tauschii]
hvu-miR6214	MLOC_72282.1	NA	2.5	-	K00940|1|1e-57|226|bdi:100841310|nucleoside-diphosphate kinase [EC:2.7.4.6]	gi|326496122|dbj|BAJ90682.1|	0	predicted protein [Hordeum vulgare subsp. vulgare]
hvu-miR6214	MLOC_74451.2	NA	2.5	-	-	gi|326515756|dbj|BAK07124.1|	3.41924e-113	predicted protein [Hordeum vulgare subsp. vulgare]
hvu-miR6214	MLOC_65770.3	NA	2	-	K00968|1|4e-145|516|bdi:100842053|choline-phosphate cytidylyltransferase [EC:2.7.7.15]	gi|326506518|dbj|BAJ86577.1|	0	predicted protein [Hordeum vulgare subsp. vulgare]
hvu-miR6214	MLOC_60691.1	NA	2	-	K19366|1|1e-48|152|egr:104418934|spartin	gi|326488843|dbj|BAJ98033.1|	3.45233e-172	predicted protein [Hordeum vulgare subsp. vulgare]
hvu-miR6214	MLOC_69983.1	NA	2.5	-	-	gi|474313334|gb|EMS61988.1|	7.97593e-23	hypothetical protein TRIUR3_01927 [Triticum urartu]
hvu-miR6214	MLOC_66250.1	NA	2.5	-	K16296|1|3e-107|324|sbi:SORBI_02g010510|serine carboxypeptidase-like clade I [EC:3.4.16.-]!K09756|5|6e-102|305|bdi:100832770|serine carboxypeptidase-like 19 [EC:3.4.16.- 2.3.1.91]	gi|326530340|dbj|BAJ97596.1|	5.68796e-155	predicted protein [Hordeum vulgare subsp. vulgare]
hvu-miR6214	MLOC_65770.6	NA	2	-	K00968|1|4e-145|516|bdi:100842053|choline-phosphate cytidylyltransferase [EC:2.7.7.15]	gi|326506518|dbj|BAJ86577.1|	0	predicted protein [Hordeum vulgare subsp. vulgare]
hvu-miR6214	MLOC_78893.2	NA	2	-	-	gi|326506872|dbj|BAJ91477.1|	0	predicted protein [Hordeum vulgare subsp. vulgare]
hvu-miR6214	MLOC_6863.1	NA	2.5	-	-	gi|326488503|dbj|BAJ93920.1|	2.1959e-56	predicted protein [Hordeum vulgare subsp. vulgare]
hvu-miR6214	MLOC_7274.4	NA	2.5	-	K00924|1|5e-85|316|tcc:TCM_015814|!K04730|3|5e-81|303|dosa:Os07t0495150-00|interleukin-1 receptor-associated kinase 1 [EC:2.7.11.1]	gi|326516580|dbj|BAJ92445.1|	1.39979e-125	predicted protein [Hordeum vulgare subsp. vulgare]
hvu-miR6214	MLOC_59871.1	NA	2.5	-	K06130|1|6e-45|166|bdi:100836922|lysophospholipase II [EC:3.1.1.5]	gi|475576747|gb|EMT17628.1|	6.3443e-79	Acyl-protein thioesterase 1 [Aegilops tauschii]
hvu-miR6214	MLOC_7786.1	NA	2.5	-	-	gi|669031396|emb|CDM86357.1|	2.79489e-49	unnamed protein product [Triticum aestivum]
hvu-miR6214	MLOC_74381.1	NA	2	-	K14493|1|1e-33|144|smo:SELMODRAFT_270047|gibberellin receptor GID1 [EC:3.-.-.-]	gi|326496280|dbj|BAJ94602.1|	0	predicted protein, partial [Hordeum vulgare subsp. vulgare]
hvu-miR6214	MLOC_72756.1	NA	2.5	-	K15706|1|3e-18|93.6|zma:100284205|E3 ubiquitin-protein ligase RNF167 [EC:2.3.2.27]!K16286|2|6e-15|82.8|bdi:100830837|E3 ubiquitin-protein ligase EL5 [EC:2.3.2.27]!K19040|3|7e-15|82.4|sot:102581573|E3 ubiquitin-protein ligase ATL10/75/76/77/78 [EC:2.3.2.27]	gi|326529761|dbj|BAK04827.1|	1.22019e-42	predicted protein, partial [Hordeum vulgare subsp. vulgare]
hvu-miR6214	MLOC_73593.2	NA	2.5	-	K03294|1|0.0|849|bdi:100828239|basic amino acid/polyamine antiporter, APA family	gi|326493790|dbj|BAJ85357.1|	0	predicted protein [Hordeum vulgare subsp. vulgare]
Novel-m0001-5p	MLOC_80341.1	3	NA	-	-	gi|326516854|dbj|BAJ96419.1|	2.95846e-75	predicted protein [Hordeum vulgare subsp. vulgare]
Novel-m0001-5p	MLOC_8116.1	3.5	NA	-	K00162|1|2e-10|67.8|obr:102719045|pyruvate dehydrogenase E1 component beta subunit [EC:1.2.4.1]!K13126|2|2e-10|67.8|fve:101312606|polyadenylate-binding protein!K05941|3|1e-07|58.2|mdm:103435918|glutathione gamma-glutamylcysteinyltransferase [EC:2.3.2.15]!K02437|4|4e-06|53.1|pxb:103941124|glycine cleavage system H protein	gi|326529531|dbj|BAK04712.1|	7.84767e-142	predicted protein [Hordeum vulgare subsp. vulgare]
Novel-m0001-5p	MLOC_55798.1	2	1.5	-	K01652|1|0.0|1113|bdi:100828918|acetolactate synthase I/II/III large subunit [EC:2.2.1.6]	gi|326518860|dbj|BAJ92591.1|	0	predicted protein [Hordeum vulgare subsp. vulgare]
Novel-m0001-5p	MLOC_61793.2	4	NA	-	K13428|1|0.0|647|brp:103845674|LRR receptor-like serine/threonine-protein kinase EFR [EC:2.7.11.1]	gi|326488621|dbj|BAJ97922.1|	0	predicted protein [Hordeum vulgare subsp. vulgare]
Novel-m0001-5p	MLOC_7680.1	4	NA	-	K00430|1|5e-124|445|zma:103637680|peroxidase [EC:1.11.1.7]	gi|326522038|dbj|BAK04147.1|	2.11672e-163	predicted protein [Hordeum vulgare subsp. vulgare]
Novel-m0001-5p	MLOC_7680.2	4	NA	-	K00430|1|1e-52|206|zma:103637680|peroxidase [EC:1.11.1.7]	gi|326522038|dbj|BAK04147.1|	3.45242e-68	predicted protein [Hordeum vulgare subsp. vulgare]
Novel-m0001-5p	MLOC_61793.8	4	NA	-	K13428|1|0.0|647|brp:103845674|LRR receptor-like serine/threonine-protein kinase EFR [EC:2.7.11.1]	gi|326488621|dbj|BAJ97922.1|	0	predicted protein [Hordeum vulgare subsp. vulgare]
Novel-m0001-5p	MLOC_61793.6	4	NA	-	K13428|1|0.0|647|brp:103845674|LRR receptor-like serine/threonine-protein kinase EFR [EC:2.7.11.1]	gi|326490981|dbj|BAK05590.1|	0	predicted protein [Hordeum vulgare subsp. vulgare]
Novel-m0001-5p	MLOC_61793.4	4	NA	-	K13428|1|0.0|647|brp:103845674|LRR receptor-like serine/threonine-protein kinase EFR [EC:2.7.11.1]	gi|326488621|dbj|BAJ97922.1|	0	predicted protein [Hordeum vulgare subsp. vulgare]
Novel-m0001-5p	MLOC_36299.1	3.5	2.5	-	K06636|1|3e-14|82.0|ppp:PHYPADRAFT_79539|structural maintenance of chromosome 1	gi|514812842|ref|XP_004981210.1|	2.10335e-97	PREDICTED: uncharacterized protein LOC101782802 [Setaria italica]
Novel-m0001-5p	MLOC_36299.2	3.5	2.5	-	K06636|1|2e-14|82.0|ppp:PHYPADRAFT_79539|structural maintenance of chromosome 1	gi|326487792|dbj|BAK05568.1|	1.00908e-104	predicted protein [Hordeum vulgare subsp. vulgare]
Novel-m0009-3p	MLOC_71803.1	NA	2.5	-	-	gi|326519721|dbj|BAK00233.1|	6.81317e-57	predicted protein [Hordeum vulgare subsp. vulgare]
Novel-m0009-3p	MLOC_69476.6	NA	2.5	-	-	gi|475623574|gb|EMT32272.1|	1.53403e-22	Dual specificity protein phosphatase 19 [Aegilops tauschii]
Novel-m0009-3p	MLOC_73480.3	2.5	1.8	-	-	gi|326512914|dbj|BAK03364.1|	0	predicted protein [Hordeum vulgare subsp. vulgare]
Novel-m0009-3p	MLOC_73480.2	2.5	1.8	-	-	gi|326512914|dbj|BAK03364.1|	0	predicted protein [Hordeum vulgare subsp. vulgare]
Novel-m0009-3p	MLOC_73480.1	2.5	1.8	-	-	gi|326512914|dbj|BAK03364.1|	0	predicted protein [Hordeum vulgare subsp. vulgare]
Novel-m0009-3p	MLOC_73480.4	2.5	1.8	-	-	gi|326512914|dbj|BAK03364.1|	0	predicted protein [Hordeum vulgare subsp. vulgare]
Novel-m0009-3p	MLOC_62210.3	3.5	1.8	-	K10406|1|0.0|820|bdi:100824176|kinesin family member C2/C3	gi|326528671|dbj|BAJ97357.1|	0	predicted protein [Hordeum vulgare subsp. vulgare]
Novel-m0009-3p	MLOC_79456.3	4	NA	-	-	gi|669030144|emb|CDM84574.1|	2.20703e-63	unnamed protein product [Triticum aestivum]
Novel-m0009-3p	MLOC_62210.1	3.5	1.8	-	K10406|1|0.0|1177|bdi:100824176|kinesin family member C2/C3	gi|326528671|dbj|BAJ97357.1|	0	predicted protein [Hordeum vulgare subsp. vulgare]
Novel-m0009-3p	MLOC_79456.2	4	NA	-	-	gi|669030144|emb|CDM84574.1|	2.76343e-64	unnamed protein product [Triticum aestivum]
Novel-m0009-3p	MLOC_79456.1	4	NA	-	-	gi|669030144|emb|CDM84574.1|	8.97818e-60	unnamed protein product [Triticum aestivum]
Novel-m0009-3p	MLOC_62210.4	3.5	1.8	-	K10406|1|9e-174|610|bdi:100824176|kinesin family member C2/C3	gi|326528671|dbj|BAJ97357.1|	0	predicted protein [Hordeum vulgare subsp. vulgare]
Novel-m0013-5p	MLOC_53938.4	4	NA	-	-	gi|326503838|dbj|BAK02705.1|	2.32624e-171	predicted protein [Hordeum vulgare subsp. vulgare]
Novel-m0013-5p	MLOC_53938.1	4	NA	-	K09753|1|2e-66|255|rcu:RCOM_0470860|cinnamoyl-CoA reductase [EC:1.2.1.44]	gi|326503838|dbj|BAK02705.1|	0	predicted protein [Hordeum vulgare subsp. vulgare]
Novel-m0013-5p	MLOC_53938.2	4	NA	-	K09753|1|2e-66|255|rcu:RCOM_0470860|cinnamoyl-CoA reductase [EC:1.2.1.44]	gi|326503838|dbj|BAK02705.1|	0	predicted protein [Hordeum vulgare subsp. vulgare]
Novel-m0013-5p	MLOC_53938.3	4	NA	-	K09753|1|7e-62|207|pop:POPTR_0001s14910g|cinnamoyl-CoA reductase [EC:1.2.1.44]	gi|326503838|dbj|BAK02705.1|	0	predicted protein [Hordeum vulgare subsp. vulgare]
Novel-m0013-5p	MLOC_75124.1	4	NA	-	-	-	-	-
Novel-m0013-5p	MLOC_80595.3	4	2.5	-	K10904|1|7e-15|83.6|bdi:100821358|TIMELESS-interacting protein	gi|474408875|gb|EMS66689.1|	8.36248e-23	Primary amine oxidase [Triticum urartu]
Novel-m0013-5p	MLOC_52636.2	4	2.2	-	K02881|1|4e-24|115|atr:18428256|large subunit ribosomal protein L18	gi|326489354|dbj|BAK01660.1|	3.98591e-102	predicted protein [Hordeum vulgare subsp. vulgare]
Novel-m0094-3p	MLOC_50992.1	NA	2.5	-	K00517|1|5e-58|226|osa:4349111|	gi|326512688|dbj|BAJ99699.1|	0	predicted protein [Hordeum vulgare subsp. vulgare]
Novel-m0094-3p	MLOC_73933.2	3	1.5	-	K04733|1|8e-61|236|zma:103627743|interleukin-1 receptor-associated kinase 4 [EC:2.7.11.1]!K04730|2|5e-60|233|zma:103649362|interleukin-1 receptor-associated kinase 1 [EC:2.7.11.1]	gi|473913151|gb|EMS49668.1|	8.97058e-93	L-type lectin-domain containing receptor kinase IX.1 [Triticum urartu]
Novel-m0094-3p	MLOC_61730.1	4	NA	-	K04730|1|1e-34|150|pop:POPTR_0001s03530g|interleukin-1 receptor-associated kinase 1 [EC:2.7.11.1]!K04733|3|4e-22|108|smo:SELMODRAFT_230241|interleukin-1 receptor-associated kinase 4 [EC:2.7.11.1]!K01176|5|4e-22|108|sbi:SORBI_02g023250|alpha-amylase [EC:3.2.1.1]	gi|960459888|ref|XP_014753006.1|	0	PREDICTED: receptor-like serine/threonine-protein kinase At2g45590 isoform X2 [Brachypodium distachyon]
Novel-m0094-3p	MLOC_61730.2	4	NA	-	K04730|1|4e-35|150|pop:POPTR_0001s03530g|interleukin-1 receptor-associated kinase 1 [EC:2.7.11.1]!K04733|3|2e-22|108|smo:SELMODRAFT_230241|interleukin-1 receptor-associated kinase 4 [EC:2.7.11.1]!K01176|5|2e-22|108|sbi:SORBI_02g023250|alpha-amylase [EC:3.2.1.1]	gi|960459886|ref|XP_014753005.1|	0	PREDICTED: receptor-like serine/threonine-protein kinase At2g45590 isoform X1 [Brachypodium distachyon]
Novel-m0094-3p	MLOC_76489.2	3	1.5	-	K12850|1|2e-81|305|bdi:100827913|pre-mRNA-splicing factor 38B	gi|326529633|dbj|BAK04763.1|	1.5003e-89	predicted protein [Hordeum vulgare subsp. vulgare]
Novel-m0094-3p	MLOC_73778.3	3.5	2	-	-	gi|326488989|dbj|BAJ98106.1|	0	predicted protein [Hordeum vulgare subsp. vulgare]
Novel-m0094-3p	MLOC_73778.2	3.5	2	-	-	gi|326488989|dbj|BAJ98106.1|	0	predicted protein [Hordeum vulgare subsp. vulgare]
Novel-m0094-3p	MLOC_73778.4	3.5	2	-	-	gi|326488989|dbj|BAJ98106.1|	0	predicted protein [Hordeum vulgare subsp. vulgare]
Novel-m0094-3p	MLOC_73778.1	3.5	2	-	-	gi|326488989|dbj|BAJ98106.1|	0	predicted protein [Hordeum vulgare subsp. vulgare]
Novel-m0094-3p	MLOC_13510.1	3.5	2.2	-	-	gi|475589119|gb|EMT21074.1|	4.81447e-161	hypothetical protein F775_29065 [Aegilops tauschii]
Novel-m0094-3p	MLOC_68939.2	4	2.5	-	K02996|1|2e-39|164|bdi:100832075|small subunit ribosomal protein S9	gi|326501038|dbj|BAJ98750.1|	5.59161e-39	predicted protein [Hordeum vulgare subsp. vulgare]
Novel-m0094-3p	MLOC_11990.1	4	2	-	K00111|1|0.0|1063|bdi:100837232|glycerol-3-phosphate dehydrogenase [EC:1.1.5.3]	gi|326533180|dbj|BAJ93562.1|	0	predicted protein [Hordeum vulgare subsp. vulgare]
Novel-m0094-3p	MLOC_38961.1	4	2	-	K14294|1|5e-43|175|bdi:100837845|partner of Y14 and mago	gi|326530946|dbj|BAK01271.1|	3.87775e-57	predicted protein, partial [Hordeum vulgare subsp. vulgare]
Novel-m0094-3p	MLOC_11990.2	4	2	-	K00111|1|0.0|697|bdi:100837232|glycerol-3-phosphate dehydrogenase [EC:1.1.5.3]	gi|326533180|dbj|BAJ93562.1|	0	predicted protein [Hordeum vulgare subsp. vulgare]
Novel-m0094-3p	MLOC_68084.2	4	2	-	K10666|1|5e-83|310|pda:103713033|E3 ubiquitin-protein ligase RNF5 [EC:2.3.2.27]	gi|357133292|ref|XP_003568260.1|	9.1134e-174	PREDICTED: uncharacterized protein LOC100827774 [Brachypodium distachyon]
Novel-m0113-5p	MLOC_60568.1	NA	2.5	-	K19589|1|3e-87|323|mtr:MTR_4g024860|release factor glutamine methyltransferase [EC:2.1.1.297]!K15271|3|1e-85|318|rcu:RCOM_1095670|ATP-dependent DNA helicase HFM1/MER3 [EC:3.6.4.12]	gi|326527617|dbj|BAK08083.1|	0	predicted protein, partial [Hordeum vulgare subsp. vulgare]
Novel-m0113-5p	MLOC_12832.2	4	NA	-	-	gi|326503200|dbj|BAJ99225.1|	3.68772e-66	predicted protein [Hordeum vulgare subsp. vulgare]
Novel-m0113-5p	MLOC_12832.1	4	NA	-	-	gi|326503200|dbj|BAJ99225.1|	1.03653e-83	predicted protein [Hordeum vulgare subsp. vulgare]
Novel-m0113-5p	MLOC_12832.3	4	NA	-	-	gi|326503200|dbj|BAJ99225.1|	2.43739e-82	predicted protein [Hordeum vulgare subsp. vulgare]
Novel-m0120-3p	MLOC_37708.3	NA	2.5	-	K15382|1|1e-103|377|bdi:100831049|solute carrier family 50 (sugar transporter)	gi|474124856|gb|EMS56172.1|	1.68582e-110	Bidirectional sugar transporter SWEET4 [Triticum urartu]
Novel-m0120-3p	MLOC_37708.1	NA	2.5	-	K15382|1|7e-110|398|bdi:100831049|solute carrier family 50 (sugar transporter)	gi|474124856|gb|EMS56172.1|	7.48327e-118	Bidirectional sugar transporter SWEET4 [Triticum urartu]
Novel-m0120-3p	MLOC_37708.2	NA	2.5	-	K15382|1|1e-47|193|bdi:100845269|solute carrier family 50 (sugar transporter)	gi|475559421|gb|EMT13331.1|	1.86526e-49	Protein RUPTURED POLLEN GRAIN 1 [Aegilops tauschii]
Novel-m0120-3p	MLOC_11773.1	3.5	NA	-	K16055|1|0.0|1545|bdi:100826807|trehalose 6-phosphate synthase/phosphatase [EC:2.4.1.15 3.1.3.12]	gi|326528641|dbj|BAJ97342.1|	0	predicted protein [Hordeum vulgare subsp. vulgare]
Novel-m0120-3p	MLOC_44743.1	4	2.5	-	K15078|1|5e-48|193|vvi:100255136|structure-specific endonuclease subunit SLX1 [EC:3.6.1.-]!K19613|2|6e-46|186|sot:102597877|leucine-rich repeat protein SHOC2	gi|475372021|gb|EMT00566.1|	0	Putative disease resistance protein RGA4 [Aegilops tauschii]
Novel-m0120-3p	MLOC_76165.1	4	2	-	K14491|1|0.0|843|bdi:100829000|two-component response regulator ARR-B family	gi|475530109|gb|EMT07857.1|	0	Two-component response regulator ARR12 [Aegilops tauschii]
Novel-m0120-3p	MLOC_44743.2	4	2.5	-	K15078|1|7e-53|209|vvi:100255136|structure-specific endonuclease subunit SLX1 [EC:3.6.1.-]!K19613|2|2e-50|201|sot:102597877|leucine-rich repeat protein SHOC2	gi|475372021|gb|EMT00566.1|	0	Putative disease resistance protein RGA4 [Aegilops tauschii]
Novel-m0144-5p	MLOC_5859.5	NA	2.5	-	K13081|1|2e-38|160|vvi:100233112|leucoanthocyanidin reductase [EC:1.17.1.3]	gi|326500122|dbj|BAJ90896.1|	5.92611e-126	predicted protein [Hordeum vulgare subsp. vulgare]
Novel-m0144-5p	MLOC_13688.1	NA	2	-	K05666|1|0.0|1811|egu:105039765|ATP-binding cassette, subfamily C (CFTR/MRP), member 2	gi|475592775|gb|EMT22185.1|	0	ABC transporter C family member 10 [Aegilops tauschii]
Novel-m0144-5p	MLOC_5065.3	NA	2.2	-	-	gi|669028859|emb|CDM82812.1|	0	unnamed protein product [Triticum aestivum]
Novel-m0144-5p	MLOC_61224.1	NA	2.5	-	K06685|1|1e-112|406|zma:100384341|MOB kinase activator 1	gi|326525130|dbj|BAK07835.1|	4.63015e-126	predicted protein [Hordeum vulgare subsp. vulgare]
Novel-m0144-5p	MLOC_5065.2	NA	2.2	-	-	gi|669028859|emb|CDM82812.1|	0	unnamed protein product [Triticum aestivum]
Novel-m0144-5p	MLOC_5859.1	NA	2.5	-	K13081|1|8e-55|214|vvi:100233112|leucoanthocyanidin reductase [EC:1.17.1.3]	gi|475155490|gb|EMT00088.1|	7.2691e-155	Isoflavone reductase-like protein [Aegilops tauschii]
Novel-m0144-5p	MLOC_53295.1	NA	2.5	-	K09540|1|0.0|682|bdi:100825362|translocation protein SEC63	gi|326508979|dbj|BAJ86882.1|	0	predicted protein [Hordeum vulgare subsp. vulgare]
Novel-m0144-5p	MLOC_5859.3	NA	2.5	-	K13081|1|2e-38|161|vvi:100233112|leucoanthocyanidin reductase [EC:1.17.1.3]	gi|326500122|dbj|BAJ90896.1|	1.90795e-125	predicted protein [Hordeum vulgare subsp. vulgare]
Novel-m0144-5p	MLOC_44354.6	NA	2.5	-	-	gi|475497248|gb|EMT03991.1|	0	Zinc finger CCCH domain-containing protein 7 [Aegilops tauschii]
Novel-m0144-5p	MLOC_5065.10	NA	2.2	-	-	gi|669028859|emb|CDM82812.1|	0	unnamed protein product [Triticum aestivum]
Novel-m0144-5p	MLOC_5065.8	NA	2.2	-	-	gi|669028859|emb|CDM82812.1|	0	unnamed protein product [Triticum aestivum]
Novel-m0144-5p	MLOC_5859.4	NA	2.5	-	K13081|1|2e-16|87.8|vvi:100233112|leucoanthocyanidin reductase [EC:1.17.1.3]!K14484|3|9e-16|85.9|zma:103643850|auxin-responsive protein IAA	gi|326500122|dbj|BAJ90896.1|	2.89218e-79	predicted protein [Hordeum vulgare subsp. vulgare]
Novel-m0144-5p	MLOC_23734.1	NA	2.5	-	-	gi|475462133|gb|EMT02085.1|	1.86496e-32	Serine/threonine-protein kinase SMG1 [Aegilops tauschii]
Novel-m0144-5p	MLOC_5065.6	NA	2.2	-	-	gi|475595630|gb|EMT23100.1|	2.56267e-166	hypothetical protein F775_23049 [Aegilops tauschii]
Novel-m0144-5p	MLOC_14047.1	NA	2.5	-	K12486|1|2e-28|128|obr:102722400|stromal membrane-associated protein	gi|326512526|dbj|BAJ99618.1|	0	predicted protein [Hordeum vulgare subsp. vulgare]
Novel-m0144-5p	MLOC_44354.7	NA	2.5	-	K14404|1|2e-13|80.1|gsl:Gasu_15470|cleavage and polyadenylation specificity factor subunit 4	gi|475497248|gb|EMT03991.1|	0	Zinc finger CCCH domain-containing protein 7 [Aegilops tauschii]
Novel-m0144-5p	MLOC_5859.6	NA	2.5	-	K13081|1|4e-50|162|vvi:100233112|leucoanthocyanidin reductase [EC:1.17.1.3]	gi|475155490|gb|EMT00088.1|	2.18048e-149	Isoflavone reductase-like protein [Aegilops tauschii]
Novel-m0144-5p	MLOC_4459.3	4	NA	-	K08287|1|0.0|842|bdi:100839096|dual-specificity kinase [EC:2.7.12.1]	gi|326492938|dbj|BAJ90325.1|	0	predicted protein [Hordeum vulgare subsp. vulgare]
Novel-m0144-5p	MLOC_61793.11	4	NA	-	K13428|1|0.0|647|brp:103845674|LRR receptor-like serine/threonine-protein kinase EFR [EC:2.7.11.1]	gi|326488621|dbj|BAJ97922.1|	0	predicted protein [Hordeum vulgare subsp. vulgare]
Novel-m0144-5p	MLOC_4459.5	4	NA	-	K08287|1|0.0|842|bdi:100839096|dual-specificity kinase [EC:2.7.12.1]	gi|326492938|dbj|BAJ90325.1|	0	predicted protein [Hordeum vulgare subsp. vulgare]
Novel-m0144-5p	MLOC_4459.4	4	NA	-	K08287|1|0.0|842|bdi:100839096|dual-specificity kinase [EC:2.7.12.1]	gi|326492938|dbj|BAJ90325.1|	0	predicted protein [Hordeum vulgare subsp. vulgare]
Novel-m0144-5p	MLOC_4459.11	4	NA	-	K08287|1|0.0|842|bdi:100839096|dual-specificity kinase [EC:2.7.12.1]	gi|326492938|dbj|BAJ90325.1|	0	predicted protein [Hordeum vulgare subsp. vulgare]
Novel-m0144-5p	MLOC_61793.3	4	NA	-	K13428|1|0.0|647|brp:103845674|LRR receptor-like serine/threonine-protein kinase EFR [EC:2.7.11.1]	gi|326488621|dbj|BAJ97922.1|	0	predicted protein [Hordeum vulgare subsp. vulgare]
Novel-m0144-5p	MLOC_4459.2	4	NA	-	K08287|1|0.0|827|bdi:100839096|dual-specificity kinase [EC:2.7.12.1]	gi|326492938|dbj|BAJ90325.1|	0	predicted protein [Hordeum vulgare subsp. vulgare]
Novel-m0144-5p	MLOC_61793.12	4	NA	-	K13428|1|0.0|647|brp:103845674|LRR receptor-like serine/threonine-protein kinase EFR [EC:2.7.11.1]	gi|326488621|dbj|BAJ97922.1|	0	predicted protein [Hordeum vulgare subsp. vulgare]
Novel-m0144-5p	MLOC_61793.10	4	NA	-	K13428|1|0.0|647|brp:103845674|LRR receptor-like serine/threonine-protein kinase EFR [EC:2.7.11.1]	gi|326488621|dbj|BAJ97922.1|	0	predicted protein [Hordeum vulgare subsp. vulgare]
Novel-m0144-5p	MLOC_61793.7	4	NA	-	K13428|1|0.0|647|brp:103845674|LRR receptor-like serine/threonine-protein kinase EFR [EC:2.7.11.1]	gi|326488621|dbj|BAJ97922.1|	0	predicted protein [Hordeum vulgare subsp. vulgare]
Novel-m0144-5p	MLOC_61793.9	4	NA	-	K13428|1|0.0|647|brp:103845674|LRR receptor-like serine/threonine-protein kinase EFR [EC:2.7.11.1]	gi|326488621|dbj|BAJ97922.1|	0	predicted protein [Hordeum vulgare subsp. vulgare]
Novel-m0144-5p	MLOC_61793.2	4	NA	-	K13428|1|0.0|647|brp:103845674|LRR receptor-like serine/threonine-protein kinase EFR [EC:2.7.11.1]	gi|326488621|dbj|BAJ97922.1|	0	predicted protein [Hordeum vulgare subsp. vulgare]
Novel-m0144-5p	MLOC_61793.6	4	NA	-	K13428|1|0.0|647|brp:103845674|LRR receptor-like serine/threonine-protein kinase EFR [EC:2.7.11.1]	gi|326490981|dbj|BAK05590.1|	0	predicted protein [Hordeum vulgare subsp. vulgare]
Novel-m0144-5p	MLOC_61793.8	4	NA	-	K13428|1|0.0|647|brp:103845674|LRR receptor-like serine/threonine-protein kinase EFR [EC:2.7.11.1]	gi|326488621|dbj|BAJ97922.1|	0	predicted protein [Hordeum vulgare subsp. vulgare]
Novel-m0144-5p	MLOC_4459.1	4	NA	-	K08287|1|0.0|827|bdi:100839096|dual-specificity kinase [EC:2.7.12.1]	gi|326492938|dbj|BAJ90325.1|	0	predicted protein [Hordeum vulgare subsp. vulgare]
Novel-m0144-5p	MLOC_80756.1	4	NA	-	K04730|1|3e-164|579|egu:105042692|interleukin-1 receptor-associated kinase 1 [EC:2.7.11.1]	gi|326492602|dbj|BAJ90157.1|	0	predicted protein, partial [Hordeum vulgare subsp. vulgare]
Novel-m0144-5p	MLOC_4459.6	4	NA	-	K08287|1|0.0|842|bdi:100839096|dual-specificity kinase [EC:2.7.12.1]	gi|326492938|dbj|BAJ90325.1|	0	predicted protein [Hordeum vulgare subsp. vulgare]
Novel-m0144-5p	MLOC_64447.5	3.5	2.2	-	K04733|1|2e-60|234|egr:104434770|interleukin-1 receptor-associated kinase 4 [EC:2.7.11.1]	gi|326524428|dbj|BAK00597.1|	0	predicted protein [Hordeum vulgare subsp. vulgare]
Novel-m0144-5p	MLOC_64447.1	3.5	2.2	-	K04733|1|6e-42|171|zma:100501883|interleukin-1 receptor-associated kinase 4 [EC:2.7.11.1]	gi|326524428|dbj|BAK00597.1|	9.20251e-116	predicted protein [Hordeum vulgare subsp. vulgare]
Novel-m0144-5p	MLOC_64447.4	3.5	2.2	-	K04730|1|3e-68|188|aly:ARALYDRAFT_667762|interleukin-1 receptor-associated kinase 1 [EC:2.7.11.1]!K04733|3|2e-65|189|pop:POPTR_0001s43900g|interleukin-1 receptor-associated kinase 4 [EC:2.7.11.1]	gi|326524428|dbj|BAK00597.1|	0	predicted protein [Hordeum vulgare subsp. vulgare]
Novel-m0144-5p	MLOC_64447.2	3.5	2.2	-	K04730|1|5e-72|273|aly:ARALYDRAFT_667762|interleukin-1 receptor-associated kinase 1 [EC:2.7.11.1]!K04733|2|1e-69|265|pop:POPTR_0001s43900g|interleukin-1 receptor-associated kinase 4 [EC:2.7.11.1]	gi|326524428|dbj|BAK00597.1|	0	predicted protein [Hordeum vulgare subsp. vulgare]
Novel-m0144-5p	MLOC_63615.2	4	2	-	K00924|1|2e-171|604|vvi:100260741|	gi|326494380|dbj|BAJ90459.1|	0	predicted protein [Hordeum vulgare subsp. vulgare]
Novel-m0144-5p	MLOC_63615.1	4	2	-	K00924|1|0.0|728|vvi:100260741|	gi|326494380|dbj|BAJ90459.1|	0	predicted protein [Hordeum vulgare subsp. vulgare]
Novel-m0220-5p	MLOC_56446.1	NA	2.5	-	K04733|1|2e-112|407|zma:100272682|interleukin-1 receptor-associated kinase 4 [EC:2.7.11.1]	gi|326522064|dbj|BAK04160.1|	0	predicted protein [Hordeum vulgare subsp. vulgare]
Novel-m0220-5p	MLOC_25601.2	NA	2.2	-	K13210|1|1e-09|66.2|cam:101512639|far upstream element-binding protein!K13448|5|8e-08|60.5|aly:ARALYDRAFT_908301|calcium-binding protein CML	gi|326511861|dbj|BAJ92075.1|	1.12806e-103	predicted protein [Hordeum vulgare subsp. vulgare]
Novel-m0220-5p	MLOC_17932.1	NA	2.2	-	K14007|1|0.0|1142|bdi:100839661|protein transport protein SEC24	gi|721689024|ref|XP_010239628.1|	0	PREDICTED: protein transport protein Sec24-like At3g07100 [Brachypodium distachyon]
Novel-m0220-5p	MLOC_74122.2	NA	2.5	-	K17292|1|5e-15|84.0|bdi:100830938|tubulin-specific chaperone A	gi|474226546|gb|EMS59472.1|	6.0379e-22	Tubulin-specific chaperone A [Triticum urartu]
Novel-m0220-5p	MLOC_23553.1	NA	2.5	-	K01876|1|5e-38|161|egr:104440434|aspartyl-tRNA synthetase [EC:6.1.1.12]!K08332|2|5e-22|108|smo:SELMODRAFT_61948|vacuolar protein 8!K10260|4|3e-18|95.5|cre:CHLREDRAFT_205525|F-box and WD-40 domain protein 7	gi|326488755|dbj|BAJ97989.1|	1.72335e-166	predicted protein [Hordeum vulgare subsp. vulgare]
Novel-m0220-5p	MLOC_11642.1	NA	2.5	-	K03125|1|0.0|1251|bdi:100835170|transcription initiation factor TFIID subunit 1	gi|475529669|gb|EMT07791.1|	0	hypothetical protein F775_01982 [Aegilops tauschii]
Novel-m0220-5p	MLOC_56446.8	NA	2.5	-	-	gi|326510859|dbj|BAJ91777.1|	1.05027e-47	predicted protein [Hordeum vulgare subsp. vulgare]
Novel-m0220-5p	MLOC_20865.6	2	1	-	-	gi|326511493|dbj|BAJ87760.1|	2.94132e-91	predicted protein [Hordeum vulgare subsp. vulgare]
Novel-m0220-5p	MLOC_66760.2	2	1	-	K00517|1|3e-49|196|osa:4348172|!K00512|2|5e-29|129|pxb:103964262|steroid 17alpha-monooxygenase / 17alpha-hydroxyprogesterone aldolase [EC:1.14.99.9 4.1.2.30]!K16084|3|2e-26|120|dosa:Os02t0569400-01|ent-cassa-12,15-diene 11-hydroxylase [EC:1.14.13.145]	gi|473923044|gb|EMS49735.1|	7.39604e-117	Cytochrome P450 76C4 [Triticum urartu]
Novel-m0220-5p	MLOC_53282.2	3	1.5	-	K12621|1|1e-22|110|sita:101772598|U6 snRNA-associated Sm-like protein LSm2	gi|475563492|gb|EMT14292.1|	2.86452e-39	Serine carboxypeptidase-like protein 18 [Aegilops tauschii]
Novel-m0220-5p	MLOC_53282.3	3	1.5	-	K12621|1|1e-22|110|sita:101772598|U6 snRNA-associated Sm-like protein LSm2	gi|475563492|gb|EMT14292.1|	2.95481e-39	Serine carboxypeptidase-like protein 18 [Aegilops tauschii]
Novel-m0220-5p	MLOC_75007.4	3.5	1.8	-	K03686|1|4e-10|67.8|gsl:Gasu_39280|molecular chaperone DnaJ	gi|326502704|dbj|BAJ98980.1|	0	predicted protein [Hordeum vulgare subsp. vulgare]
Novel-m0220-5p	MLOC_72698.3	3	1.5	-	K06125|1|1e-133|362|bdi:100839928|4-hydroxybenzoate polyprenyltransferase [EC:2.5.1.39]	gi|326509033|dbj|BAJ86909.1|	2.27848e-140	predicted protein [Hordeum vulgare subsp. vulgare]
Novel-m0220-5p	MLOC_75007.11	3.5	1.8	-	K03686|1|5e-10|67.8|gsl:Gasu_39280|molecular chaperone DnaJ	gi|326497333|dbj|BAK02251.1|	0	predicted protein [Hordeum vulgare subsp. vulgare]
Novel-m0220-5p	MLOC_75007.6	3.5	1.8	-	K03686|1|7e-10|67.8|gsl:Gasu_39280|molecular chaperone DnaJ	gi|326502704|dbj|BAJ98980.1|	0	predicted protein [Hordeum vulgare subsp. vulgare]
Novel-m0220-5p	MLOC_12713.1	4	NA	-	K19525|1|0.0|1174|bdi:100839715|vacuolar protein sorting-associated protein 13A/C	gi|475549742|gb|EMT11309.1|	0	Vacuolar protein sorting-associated protein 13C [Aegilops tauschii]
Novel-m0220-5p	MLOC_72698.2	3	1.5	-	K06125|1|2e-142|506|bdi:100839928|4-hydroxybenzoate polyprenyltransferase [EC:2.5.1.39]	gi|326509033|dbj|BAJ86909.1|	2.54878e-149	predicted protein [Hordeum vulgare subsp. vulgare]
Novel-m0220-5p	MLOC_75007.5	3.5	1.8	-	K03686|1|5e-10|67.8|gsl:Gasu_39280|molecular chaperone DnaJ	gi|326497333|dbj|BAK02251.1|	0	predicted protein [Hordeum vulgare subsp. vulgare]
Novel-m0220-5p	MLOC_53282.1	3	1.5	-	K12621|1|9e-23|110|sita:101772598|U6 snRNA-associated Sm-like protein LSm2	gi|475563492|gb|EMT14292.1|	8.8064e-25	Serine carboxypeptidase-like protein 18 [Aegilops tauschii]
Novel-m0220-5p	MLOC_75007.3	3.5	1.8	-	K03686|1|6e-10|67.8|gsl:Gasu_39280|molecular chaperone DnaJ	gi|326497333|dbj|BAK02251.1|	0	predicted protein [Hordeum vulgare subsp. vulgare]
Novel-m0220-5p	MLOC_5856.5	3	2	-	K17710|1|3e-136|488|jcu:105636909|pentatricopeptide repeat domain-containing protein 1!K17964|2|3e-85|318|pda:103707812|leucine-rich PPR motif-containing protein, mitochondrial	gi|475603594|gb|EMT25471.1|	0	hypothetical protein F775_07560 [Aegilops tauschii]
Novel-m0220-5p	MLOC_5856.1	3	2	-	K17710|1|2e-136|488|jcu:105636909|pentatricopeptide repeat domain-containing protein 1!K17964|2|3e-85|318|pda:103707812|leucine-rich PPR motif-containing protein, mitochondrial	gi|475603594|gb|EMT25471.1|	0	hypothetical protein F775_07560 [Aegilops tauschii]
Novel-m0220-5p	MLOC_5856.6	3	2	-	K17710|1|3e-136|488|jcu:105636909|pentatricopeptide repeat domain-containing protein 1!K17964|2|4e-85|318|pda:103707812|leucine-rich PPR motif-containing protein, mitochondrial	gi|475603594|gb|EMT25471.1|	0	hypothetical protein F775_07560 [Aegilops tauschii]
Novel-m0220-5p	MLOC_5856.4	3	2	-	K17710|1|3e-136|488|jcu:105636909|pentatricopeptide repeat domain-containing protein 1!K17964|2|3e-85|318|pda:103707812|leucine-rich PPR motif-containing protein, mitochondrial	gi|475603594|gb|EMT25471.1|	0	hypothetical protein F775_07560 [Aegilops tauschii]
Novel-m0220-5p	MLOC_26643.9	4	2	-	-	gi|218185499|gb|EEC67926.1|	4.61193e-125	hypothetical protein OsI_35636 [Oryza sativa Indica Group]
Novel-m0220-5p	MLOC_26643.11	4	2	-	-	gi|218185499|gb|EEC67926.1|	1.0139e-124	hypothetical protein OsI_35636 [Oryza sativa Indica Group]
Novel-m0220-5p	MLOC_26643.4	4	2	-	-	gi|218185499|gb|EEC67926.1|	2.50017e-130	hypothetical protein OsI_35636 [Oryza sativa Indica Group]
Novel-m0220-5p	MLOC_56183.2	4	2	-	K06944|1|4e-85|317|bdi:100841942|uncharacterized protein!K02183|5|3e-06|54.7|sita:101769754|calmodulin	gi|326515414|dbj|BAK03620.1|	1.72196e-139	predicted protein [Hordeum vulgare subsp. vulgare]
Novel-m0220-5p	MLOC_26643.8	4	2	-	-	gi|242068051|ref|XP_002449302.1|	8.9932e-95	hypothetical protein SORBIDRAFT_05g007400 [Sorghum bicolor]
Novel-m0220-5p	MLOC_26643.6	4	2	-	-	gi|218185499|gb|EEC67926.1|	3.98899e-119	hypothetical protein OsI_35636 [Oryza sativa Indica Group]
Novel-m0220-5p	MLOC_38961.1	4	2.5	-	K14294|1|5e-43|175|bdi:100837845|partner of Y14 and mago	gi|326530946|dbj|BAK01271.1|	3.87775e-57	predicted protein, partial [Hordeum vulgare subsp. vulgare]
Novel-m0223-3p	MLOC_65956.1	2	1.5	-	-	gi|326531324|dbj|BAK05013.1|	0	predicted protein [Hordeum vulgare subsp. vulgare]
Novel-m0223-3p	MLOC_5376.2	4	NA	-	K12200|1|6e-63|242|dosa:Os10t0495300-01|programmed cell death 6-interacting protein	gi|326520549|dbj|BAK07533.1|	4.53129e-78	predicted protein, partial [Hordeum vulgare subsp. vulgare]
Novel-m0223-3p	MLOC_5376.1	4	NA	-	K12200|1|1e-62|241|dosa:Os10t0495300-01|programmed cell death 6-interacting protein	gi|326520549|dbj|BAK07533.1|	1.01539e-77	predicted protein, partial [Hordeum vulgare subsp. vulgare]
Novel-m0223-3p	MLOC_5376.4	4	NA	-	K12200|1|1e-30|90.1|osa:4348999|programmed cell death 6-interacting protein	gi|326491613|dbj|BAJ94284.1|	3.69965e-43	predicted protein [Hordeum vulgare subsp. vulgare]
Novel-m0223-3p	MLOC_5376.6	4	NA	-	K12200|1|1e-62|241|dosa:Os10t0495300-01|programmed cell death 6-interacting protein	gi|326520549|dbj|BAK07533.1|	1.16823e-77	predicted protein, partial [Hordeum vulgare subsp. vulgare]
Novel-m0223-3p	MLOC_5376.3	4	NA	-	K12200|1|2e-62|240|dosa:Os10t0495300-01|programmed cell death 6-interacting protein	gi|326520549|dbj|BAK07533.1|	1.72645e-77	predicted protein, partial [Hordeum vulgare subsp. vulgare]
Novel-m0223-3p	MLOC_5376.5	4	NA	-	K12200|1|2e-62|240|dosa:Os10t0495300-01|programmed cell death 6-interacting protein	gi|326520549|dbj|BAK07533.1|	1.31454e-77	predicted protein, partial [Hordeum vulgare subsp. vulgare]
Novel-m0223-3p	MLOC_72001.15	4	2	-	K04733|1|3e-74|248|zma:100272682|interleukin-1 receptor-associated kinase 4 [EC:2.7.11.1]	gi|326492131|dbj|BAJ98290.1|	3.60535e-138	predicted protein [Hordeum vulgare subsp. vulgare]
Novel-m0230-3p	MLOC_58213.4	0.5	0.2	-	K01051|1|4e-108|392|atr:18425747|pectinesterase [EC:3.1.1.11]	gi|573955381|ref|XP_006659931.1|	9.07796e-163	PREDICTED: probable pectinesterase 8-like [Oryza brachyantha]
Novel-m0230-3p	MLOC_8034.1	0	0	-	K12815|1|0.0|1461|bdi:100830086|pre-mRNA-splicing factor ATP-dependent RNA helicase DHX38/PRP16 [EC:3.6.4.13]	gi|326504950|dbj|BAK06766.1|	0	predicted protein, partial [Hordeum vulgare subsp. vulgare]
Novel-m0230-3p	MLOC_61267.2	NA	0.5	-	K03237|1|1e-81|305|bdi:100823707|translation initiation factor 2 subunit 1	gi|326504180|dbj|BAK02876.1|	7.65533e-82	predicted protein [Hordeum vulgare subsp. vulgare]
Novel-m0230-3p	MLOC_78409.3	0.5	0.5	-	K13126|1|1e-47|192|pop:POPTR_0001s31870g|polyadenylate-binding protein!K13161|2|1e-43|179|ppp:PHYPADRAFT_217831|heterogeneous nuclear ribonucleoprotein R	gi|326507886|dbj|BAJ86686.1|	0	predicted protein [Hordeum vulgare subsp. vulgare]
Novel-m0230-3p	MLOC_77741.3	0	0	-	K17964|1|8e-25|115|tcc:TCM_014744|leucine-rich PPR motif-containing protein, mitochondrial	gi|326513918|dbj|BAJ92109.1|	3.31144e-120	predicted protein [Hordeum vulgare subsp. vulgare]
Novel-m0230-3p	MLOC_54650.2	0	0	-	K17095|1|2e-92|341|bdi:100840972|annexin A7/11	gi|475607309|gb|EMT26670.1|	1.19278e-111	Annexin A13 [Aegilops tauschii]
Novel-m0230-3p	MLOC_54576.4	0.5	0.5	-	K17108|1|0.0|872|bdi:100834417|non-lysosomal glucosylceramidase [EC:3.2.1.45]	gi|326507888|dbj|BAJ86687.1|	0	predicted protein, partial [Hordeum vulgare subsp. vulgare]
Novel-m0230-3p	MLOC_59393.16	0.5	0.5	-	K10891|1|0.0|1394|dosa:Os07t0154400-01|fanconi anemia group D2 protein	gi|960450110|ref|XP_014753082.1|	0	PREDICTED: Fanconi anemia group D2 protein [Brachypodium distachyon]
Novel-m0230-3p	MLOC_82053.1	NA	0	-	-	gi|326518008|dbj|BAK07256.1|	2.61997e-103	predicted protein [Hordeum vulgare subsp. vulgare]
Novel-m0230-3p	MLOC_59910.2	0	0	-	K04078|1|2e-17|92.4|obr:102710036|chaperonin GroES	gi|326516232|dbj|BAJ88139.1|	2.35503e-120	predicted protein [Hordeum vulgare subsp. vulgare]
Novel-m0230-3p	MLOC_54576.11	0.5	0.5	-	K17108|1|4e-90|333|bdi:100834417|non-lysosomal glucosylceramidase [EC:3.2.1.45]	gi|326517703|dbj|BAK03770.1|	2.86405e-96	predicted protein, partial [Hordeum vulgare subsp. vulgare]
Novel-m0230-3p	MLOC_58213.3	0.5	0.2	-	K01051|1|4e-113|192|atr:18425747|pectinesterase [EC:3.1.1.11]	gi|473794643|gb|EMS46468.1|	0	putative pectinesterase 8 [Triticum urartu]
Novel-m0230-3p	MLOC_54576.2	0.5	0.5	-	K17108|1|0.0|938|bdi:100834417|non-lysosomal glucosylceramidase [EC:3.2.1.45]	gi|326507888|dbj|BAJ86687.1|	0	predicted protein, partial [Hordeum vulgare subsp. vulgare]
Novel-m0230-3p	MLOC_8034.2	0	0	-	K12815|1|0.0|1461|bdi:100830086|pre-mRNA-splicing factor ATP-dependent RNA helicase DHX38/PRP16 [EC:3.6.4.13]	gi|326504950|dbj|BAK06766.1|	0	predicted protein, partial [Hordeum vulgare subsp. vulgare]
Novel-m0230-3p	MLOC_63753.2	0.5	0.5	-	K06041|1|2e-35|152|zma:100384615|arabinose-5-phosphate isomerase [EC:5.3.1.13]	gi|475568476|gb|EMT15490.1|	2.62779e-53	hypothetical protein F775_00330 [Aegilops tauschii]
Novel-m0230-3p	MLOC_21276.2	0	0	-	-	gi|326497597|dbj|BAK05888.1|	2.55479e-69	predicted protein [Hordeum vulgare subsp. vulgare]
Novel-m0230-3p	MLOC_54576.7	0.5	0.5	-	K17108|1|1e-144|514|bdi:100834417|non-lysosomal glucosylceramidase [EC:3.2.1.45]	gi|326517703|dbj|BAK03770.1|	5.25543e-167	predicted protein, partial [Hordeum vulgare subsp. vulgare]
Novel-m0230-3p	MLOC_58213.2	0.5	0.2	-	K01051|1|7e-126|451|atr:18425747|pectinesterase [EC:3.1.1.11]	gi|473794643|gb|EMS46468.1|	0	putative pectinesterase 8 [Triticum urartu]
Novel-m0230-3p	MLOC_20545.2	NA	0.5	-	K02208|1|8e-38|156|bdi:100825427|cyclin-dependent kinase 8/11 [EC:2.7.11.22 2.7.11.23]	gi|326517340|dbj|BAK00037.1|	3.86537e-43	predicted protein [Hordeum vulgare subsp. vulgare]
Novel-m0230-3p	MLOC_77741.1	0	0	-	K17964|1|4e-25|116|tcc:TCM_014744|leucine-rich PPR motif-containing protein, mitochondrial	gi|326513918|dbj|BAJ92109.1|	9.67064e-121	predicted protein [Hordeum vulgare subsp. vulgare]
Novel-m0230-3p	MLOC_53316.2	0.5	0.2	-	K00924|1|0.0|622|osa:4341290|	gi|326533380|dbj|BAJ93662.1|	0	predicted protein [Hordeum vulgare subsp. vulgare]
Novel-m0230-3p	MLOC_69582.1	0.5	0.2	-	-	gi|326523909|dbj|BAJ96965.1|	6.75306e-40	predicted protein [Hordeum vulgare subsp. vulgare]
Novel-m0230-3p	MLOC_66606.1	NA	0	-	-	gi|326494746|dbj|BAJ94492.1|	3.10741e-158	predicted protein [Hordeum vulgare subsp. vulgare]
Novel-m0230-3p	MLOC_82053.4	NA	0	-	-	gi|326518008|dbj|BAK07256.1|	8.79538e-142	predicted protein [Hordeum vulgare subsp. vulgare]
Novel-m0230-3p	MLOC_34478.1	0	0	-	K17768|1|7e-37|158|mdm:103415706|mitochondrial import receptor subunit TOM70!K07937|3|4e-14|83.2|aly:ARALYDRAFT_907689|ADP-ribosylation factor 1!K09527|4|2e-09|67.4|ppp:PHYPADRAFT_179732|DnaJ homolog subfamily C member 7!K09553|5|6e-09|65.9|ath:AT4G12400|stress-induced-phosphoprotein 1	gi|475535983|gb|EMT08836.1|	0	Protein unc-45-A-like protein [Aegilops tauschii]
Novel-m0230-3p	MLOC_58213.1	0.5	0.2	-	K01051|1|2e-116|420|atr:18425747|pectinesterase [EC:3.1.1.11]	gi|473794643|gb|EMS46468.1|	0	putative pectinesterase 8 [Triticum urartu]
Novel-m0230-3p	MLOC_61642.2	0.5	0.5	-	K11423|1|1e-156|553|bdi:100844116|histone-lysine N-methyltransferase SETD2 [EC:2.1.1.43]	gi|326496078|dbj|BAJ90660.1|	3.73304e-169	predicted protein [Hordeum vulgare subsp. vulgare]
Novel-m0230-3p	MLOC_54576.3	0.5	0.5	-	K17108|1|0.0|938|bdi:100834417|non-lysosomal glucosylceramidase [EC:3.2.1.45]	gi|326507888|dbj|BAJ86687.1|	0	predicted protein, partial [Hordeum vulgare subsp. vulgare]
Novel-m0230-3p	MLOC_53316.1	0.5	0.2	-	K00924|1|0.0|732|osa:4341290|	gi|326533380|dbj|BAJ93662.1|	0	predicted protein [Hordeum vulgare subsp. vulgare]
Novel-m0230-3p	MLOC_20545.1	NA	0.5	-	K02208|1|2e-43|178|bdi:100825427|cyclin-dependent kinase 8/11 [EC:2.7.11.22 2.7.11.23]	gi|326517340|dbj|BAK00037.1|	8.45311e-49	predicted protein [Hordeum vulgare subsp. vulgare]
Novel-m0230-3p	MLOC_37946.5	0.5	0.5	-	K13832|1|1e-89|259|bdi:100830448|3-dehydroquinate dehydratase / shikimate dehydrogenase [EC:4.2.1.10 1.1.1.25]	gi|326502876|dbj|BAJ99066.1|	2.62403e-96	predicted protein [Hordeum vulgare subsp. vulgare]
Novel-m0230-3p	MLOC_14170.9	1	0.5	-	K15032|1|5e-71|270|bdi:100842672|mTERF domain-containing protein, mitochondrial	gi|326517697|dbj|BAK03767.1|	2.22611e-122	predicted protein [Hordeum vulgare subsp. vulgare]
Novel-m0230-3p	MLOC_9988.2	NA	1.2	-	K05286|1|0.0|914|bdi:100835549|phosphatidylinositol glycan, class B [EC:2.4.1.-]	gi|357140823|ref|XP_003571962.1|	0	PREDICTED: GPI mannosyltransferase 3 [Brachypodium distachyon]
Novel-m0230-3p	MLOC_9988.1	NA	1.2	-	K05286|1|0.0|862|bdi:100835549|phosphatidylinositol glycan, class B [EC:2.4.1.-]	gi|357140823|ref|XP_003571962.1|	0	PREDICTED: GPI mannosyltransferase 3 [Brachypodium distachyon]
Novel-m0230-3p	MLOC_70142.1	1	0.5	-	K00901|1|0.0|689|sita:101763139|diacylglycerol kinase (ATP) [EC:2.7.1.107]	gi|326517214|dbj|BAJ99973.1|	0	predicted protein [Hordeum vulgare subsp. vulgare]
Novel-m0230-3p	MLOC_14170.8	1	0.5	-	K15032|1|3e-71|270|bdi:100842672|mTERF domain-containing protein, mitochondrial	gi|326517697|dbj|BAK03767.1|	1.58793e-122	predicted protein [Hordeum vulgare subsp. vulgare]
Novel-m0230-3p	MLOC_72849.5	1	0.5	-	K02493|1|3e-102|373|bdi:100840562|release factor glutamine methyltransferase [EC:2.1.1.297]	gi|326506000|dbj|BAJ91239.1|	1.27487e-107	predicted protein [Hordeum vulgare subsp. vulgare]
Novel-m0230-3p	MLOC_52133.2	1.5	0.8	-	K02904|1|1e-23|111|bdi:100822960|large subunit ribosomal protein L29	gi|944066250|gb|KQK01841.1|	1.00689e-22	hypothetical protein BRADI_3g58780 [Brachypodium distachyon]
Novel-m0230-3p	MLOC_58913.5	1	0.5	-	K01176|1|1e-95|353|jcu:105633892|alpha-amylase [EC:3.2.1.1]	gi|960493822|ref|XP_014751548.1|	0	PREDICTED: pentatricopeptide repeat-containing protein At4g39952, mitochondrial [Brachypodium distachyon]
Novel-m0230-3p	MLOC_4326.11	1	0.5	-	K14488|1|4e-08|61.6|fve:101292854|SAUR family protein	gi|475507163|gb|EMT04901.1|	2.00602e-72	hypothetical protein F775_01558 [Aegilops tauschii]
Novel-m0230-3p	MLOC_65665.1	1	0.5	-	-	gi|9367234|emb|CAB97350.1|	8.75351e-40	MADS-box protein 1-2 [Hordeum vulgare subsp. vulgare]
Novel-m0230-3p	MLOC_65665.4	1	0.5	-	K09264|1|5e-06|52.4|mus:103982900|MADS-box transcription factor, plant	gi|9367234|emb|CAB97350.1|	3.04442e-51	MADS-box protein 1-2 [Hordeum vulgare subsp. vulgare]
Novel-m0230-3p	MLOC_66534.1	1	0.5	-	K00434|1|2e-78|294|sita:101761938|L-ascorbate peroxidase [EC:1.11.1.11]!K01183|2|2e-39|165|sita:101777858|chitinase [EC:3.2.1.14]	gi|475620628|gb|EMT31181.1|	2.27211e-116	Endochitinase [Aegilops tauschii]
Novel-m0230-3p	MLOC_4126.2	1	0.5	-	K11000|1|0.0|1029|bdi:100833179|callose synthase [EC:2.4.1.-]	gi|960479928|ref|XP_014756761.1|	0	PREDICTED: putative callose synthase 8 isoform X1 [Brachypodium distachyon]
Novel-m0230-3p	MLOC_56252.1	1.5	0.8	-	K07042|1|6e-66|237|cic:CICLE_v100078032m|probable rRNA maturation factor	gi|326532710|dbj|BAJ89200.1|	0	predicted protein [Hordeum vulgare subsp. vulgare]
Novel-m0230-3p	MLOC_66020.4	1.5	0.8	-	-	gi|326522068|dbj|BAK04162.1|	1.67453e-141	predicted protein, partial [Hordeum vulgare subsp. vulgare]
Novel-m0230-3p	MLOC_65665.2	1	0.5	-	-	gi|9367234|emb|CAB97350.1|	9.38643e-40	MADS-box protein 1-2 [Hordeum vulgare subsp. vulgare]
Novel-m0230-3p	MLOC_17228.4	1	0.5	-	K08901|1|2e-26|120|bdi:100845214|photosystem II oxygen-evolving enhancer protein 3	gi|475565480|gb|EMT14797.1|	5.32316e-57	hypothetical protein F775_22951 [Aegilops tauschii]
Novel-m0230-3p	MLOC_66020.3	1.5	0.8	-	-	gi|326522068|dbj|BAK04162.1|	1.01332e-147	predicted protein, partial [Hordeum vulgare subsp. vulgare]
Novel-m0230-3p	MLOC_69467.1	NA	1.2	-	-	gi|475416942|gb|EMT01006.1|	5.62587e-109	hypothetical protein F775_32802 [Aegilops tauschii]
Novel-m0230-3p	MLOC_72849.6	1	0.5	-	K02493|1|1e-100|368|bdi:100840562|release factor glutamine methyltransferase [EC:2.1.1.297]	gi|326506000|dbj|BAJ91239.1|	4.81846e-106	predicted protein [Hordeum vulgare subsp. vulgare]
Novel-m0230-3p	MLOC_58913.2	1	0.5	-	K01176|1|1e-95|353|jcu:105633892|alpha-amylase [EC:3.2.1.1]	gi|960493822|ref|XP_014751548.1|	0	PREDICTED: pentatricopeptide repeat-containing protein At4g39952, mitochondrial [Brachypodium distachyon]
Novel-m0230-3p	MLOC_64351.3	1	0.5	-	K03231|1|3e-121|437|mtr:MTR_1g101870|elongation factor 1-alpha!K13254|2|6e-59|230|bvg:104905455|spastin [EC:3.6.4.3]	gi|326529071|dbj|BAK00929.1|	6.73972e-179	predicted protein [Hordeum vulgare subsp. vulgare]
Novel-m0230-3p	MLOC_59732.2	NA	1.5	-	-	gi|475520389|gb|EMT06479.1|	2.7694e-38	hypothetical protein F775_22266 [Aegilops tauschii]
Novel-m0230-3p	MLOC_65665.5	1	0.5	-	K09264|1|4e-09|63.2|zma:542257|MADS-box transcription factor, plant	gi|9367234|emb|CAB97350.1|	5.21182e-56	MADS-box protein 1-2 [Hordeum vulgare subsp. vulgare]
Novel-m0230-3p	MLOC_64192.1	1	0.5	-	K13691|1|3e-61|237|pper:PRUPE_ppa005386mg|pathogen-inducible salicylic acid glucosyltransferase [EC:2.4.1.-]	gi|960453130|ref|XP_014758817.1|	0	PREDICTED: uncharacterized protein LOC100829644 [Brachypodium distachyon]
Novel-m0230-3p	MLOC_4126.4	1	0.5	-	K11000|1|0.0|1032|bdi:100833179|callose synthase [EC:2.4.1.-]	gi|960479934|ref|XP_014756763.1|	0	PREDICTED: putative callose synthase 8 isoform X5 [Brachypodium distachyon]
Novel-m0230-3p	MLOC_69518.1	1	0.5	-	K12741|1|5e-10|68.2|zma:100382178|heterogeneous nuclear ribonucleoprotein A1/A3	gi|326518012|dbj|BAK07258.1|	1.85582e-51	predicted protein [Hordeum vulgare subsp. vulgare]
Novel-m0230-3p	MLOC_4126.7	1	0.5	-	K11000|1|0.0|726|bdi:100833179|callose synthase [EC:2.4.1.-]	gi|960479928|ref|XP_014756761.1|	0	PREDICTED: putative callose synthase 8 isoform X1 [Brachypodium distachyon]
Novel-m0230-3p	MLOC_68592.1	1	0.5	-	K01870|1|5e-36|151|eus:EUTSA_v10003524mg|isoleucyl-tRNA synthetase [EC:6.1.1.5]!K19027|2|1e-14|80.9|smo:SELMODRAFT_443317|zinc finger FYVE domain-containing protein 26	gi|326489274|dbj|BAK01620.1|	5.65702e-81	predicted protein [Hordeum vulgare subsp. vulgare]
Novel-m0230-3p	MLOC_4126.1	1	0.5	-	K11000|1|0.0|1110|bdi:100833179|callose synthase [EC:2.4.1.-]	gi|960479934|ref|XP_014756763.1|	0	PREDICTED: putative callose synthase 8 isoform X5 [Brachypodium distachyon]
Novel-m0230-3p	MLOC_9954.2	1	0.5	-	-	-	-	-
Novel-m0230-3p	MLOC_14170.7	1	0.5	-	K15032|1|3e-71|270|bdi:100842672|mTERF domain-containing protein, mitochondrial	gi|326517697|dbj|BAK03767.1|	1.22787e-122	predicted protein [Hordeum vulgare subsp. vulgare]
Novel-m0230-3p	MLOC_4326.10	1	0.5	-	K14488|1|3e-08|61.6|fve:101292854|SAUR family protein	gi|475507163|gb|EMT04901.1|	1.62352e-72	hypothetical protein F775_01558 [Aegilops tauschii]
Novel-m0230-3p	MLOC_72495.1	1	0.5	-	-	gi|326504906|dbj|BAK06744.1|	0	predicted protein [Hordeum vulgare subsp. vulgare]
Novel-m0230-3p	MLOC_58913.3	1	0.5	-	K01176|1|1e-95|353|jcu:105633892|alpha-amylase [EC:3.2.1.1]	gi|960493822|ref|XP_014751548.1|	0	PREDICTED: pentatricopeptide repeat-containing protein At4g39952, mitochondrial [Brachypodium distachyon]
Novel-m0230-3p	MLOC_51649.4	1.5	0.8	-	K03116|1|2e-23|111|smo:SELMODRAFT_36640|sec-independent protein translocase protein TatA	gi|326533104|dbj|BAJ93524.1|	1.15598e-77	predicted protein, partial [Hordeum vulgare subsp. vulgare]
Novel-m0230-3p	MLOC_4326.9	1	0.5	-	K14488|1|3e-08|61.6|fve:101292854|SAUR family protein	gi|475507163|gb|EMT04901.1|	1.52878e-72	hypothetical protein F775_01558 [Aegilops tauschii]
Novel-m0230-3p	MLOC_4126.8	1	0.5	-	K11000|1|1e-141|456|bdi:100833179|callose synthase [EC:2.4.1.-]	gi|960479928|ref|XP_014756761.1|	7.25142e-141	PREDICTED: putative callose synthase 8 isoform X1 [Brachypodium distachyon]
Novel-m0230-3p	MLOC_66020.9	1.5	0.8	-	-	gi|326522068|dbj|BAK04162.1|	3.10366e-148	predicted protein, partial [Hordeum vulgare subsp. vulgare]
Novel-m0230-3p	MLOC_40346.1	1.5	0.8	-	K18577|1|4e-16|73.9|mdm:103414113|mannosylglycoprotein endo-beta-mannosidase [EC:3.2.1.152]!K11292|3|4e-12|72.8|vvi:100855389|transcription elongation factor SPT6!K10357|4|1e-09|64.7|zma:103626243|myosin V!K03437|5|3e-07|56.6|mtr:MTR_8g068220|RNA methyltransferase, TrmH family	gi|242065042|ref|XP_002453810.1|	1.9708e-67	hypothetical protein SORBIDRAFT_04g018371, partial [Sorghum bicolor]
Novel-m0230-3p	MLOC_20818.1	1	0.5	-	K00413|1|5e-138|491|bdi:100822260|ubiquinol-cytochrome c reductase cytochrome c1 subunit	gi|326509761|dbj|BAJ87096.1|	9.74008e-141	predicted protein [Hordeum vulgare subsp. vulgare]
Novel-m0230-3p	MLOC_4126.10	1	0.5	-	K11000|1|0.0|1048|bdi:100833179|callose synthase [EC:2.4.1.-]	gi|960479934|ref|XP_014756763.1|	0	PREDICTED: putative callose synthase 8 isoform X5 [Brachypodium distachyon]
Novel-m0230-3p	MLOC_58913.4	1	0.5	-	K01176|1|1e-95|353|jcu:105633892|alpha-amylase [EC:3.2.1.1]	gi|960493822|ref|XP_014751548.1|	0	PREDICTED: pentatricopeptide repeat-containing protein At4g39952, mitochondrial [Brachypodium distachyon]
Novel-m0230-3p	MLOC_14170.11	1	0.5	-	K15032|1|7e-71|269|bdi:100842672|mTERF domain-containing protein, mitochondrial	gi|326517697|dbj|BAK03767.1|	1.60093e-121	predicted protein [Hordeum vulgare subsp. vulgare]
Novel-m0230-3p	MLOC_56252.2	1.5	0.8	-	K07042|1|5e-69|264|cic:CICLE_v100078032m|probable rRNA maturation factor	gi|326532710|dbj|BAJ89200.1|	0	predicted protein [Hordeum vulgare subsp. vulgare]
Novel-m0230-3p	MLOC_66020.10	1.5	0.8	-	-	gi|326522068|dbj|BAK04162.1|	1.43841e-145	predicted protein, partial [Hordeum vulgare subsp. vulgare]
Novel-m0230-3p	MLOC_7799.1	1	0.5	-	K14411|1|4e-112|407|bdi:100832671|RNA-binding protein Musashi	gi|326527725|dbj|BAK08137.1|	4.00506e-119	predicted protein [Hordeum vulgare subsp. vulgare]
Novel-m0230-3p	MLOC_62722.1	NA	2.2	-	K08818|1|0.0|550|bdi:100836577|cell division cycle 2-like [EC:2.7.11.22]	gi|474033711|gb|EMS53066.1|	0	Cyclin-dependent kinase G-1 [Triticum urartu]
Novel-m0230-3p	MLOC_50930.6	NA	2.5	-	K00033|1|0.0|746|bdi:100835446|6-phosphogluconate dehydrogenase [EC:1.1.1.44 1.1.1.343]	gi|326519566|dbj|BAK00156.1|	0	predicted protein [Hordeum vulgare subsp. vulgare]
Novel-m0230-3p	MLOC_55517.8	NA	2.5	-	K05016|1|0.0|1018|bdi:100843995|chloride channel 7	gi|326521020|dbj|BAJ92873.1|	0	predicted protein [Hordeum vulgare subsp. vulgare]
Novel-m0230-3p	MLOC_44548.2	NA	2.5	-	-	gi|474239340|gb|EMS59749.1|	0	hypothetical protein TRIUR3_01955 [Triticum urartu]
Novel-m0230-3p	MLOC_74374.2	NA	2.5	-	-	gi|326532466|dbj|BAK05162.1|	0	predicted protein [Hordeum vulgare subsp. vulgare]
Novel-m0230-3p	MLOC_51821.2	NA	2.5	-	-	gi|721693697|ref|XP_010240274.1|	6.24448e-142	PREDICTED: uncharacterized protein LOC100837541 isoform X2 [Brachypodium distachyon]
Novel-m0230-3p	MLOC_75204.1	NA	2.2	-	K00913|1|4e-154|545|bdi:100824610|inositol-1,3,4-trisphosphate 5/6-kinase / inositol-tetrakisphosphate 1-kinase [EC:2.7.1.159 2.7.1.134]	gi|117307087|emb|CAL49035.1|	1.93274e-173	inositol phosphate kinase [Hordeum vulgare]
Novel-m0230-3p	MLOC_74255.12	NA	2.5	-	K17964|1|2e-78|295|smo:SELMODRAFT_96626|leucine-rich PPR motif-containing protein, mitochondrial	gi|475539245|gb|EMT09365.1|	0	hypothetical protein F775_23264 [Aegilops tauschii]
Novel-m0230-3p	MLOC_81649.2	NA	2.5	-	-	gi|326488627|dbj|BAJ97925.1|	1.3859e-90	predicted protein [Hordeum vulgare subsp. vulgare]
Novel-m0230-3p	MLOC_72785.4	NA	2.5	-	K02959|1|5e-17|90.9|sita:101778176|small subunit ribosomal protein S16	gi|326520964|dbj|BAJ92845.1|	2.24144e-18	predicted protein [Hordeum vulgare subsp. vulgare]
Novel-m0230-3p	MLOC_72174.5	NA	2	-	K03798|1|0.0|796|bdi:100837571|cell division protease FtsH [EC:3.4.24.-]	gi|357136795|ref|XP_003569989.1|	0	PREDICTED: ATP-dependent zinc metalloprotease FTSH 7, chloroplastic [Brachypodium distachyon]
Novel-m0230-3p	MLOC_62883.2	NA	2.5	-	-	gi|475568722|gb|EMT15551.1|	3.82579e-42	Pectinesterase inhibitor [Aegilops tauschii]
Novel-m0230-3p	MLOC_81577.1	NA	2.2	-	K04733|1|1e-55|220|sita:101785250|interleukin-1 receptor-associated kinase 4 [EC:2.7.11.1]	gi|475614971|gb|EMT29277.1|	1.82223e-152	Wall-associated receptor kinase 5 [Aegilops tauschii]
Novel-m0230-3p	MLOC_72232.3	NA	2.2	-	-	gi|326524365|dbj|BAK00566.1|	1.65147e-13	predicted protein [Hordeum vulgare subsp. vulgare]
Novel-m0230-3p	MLOC_57166.1	NA	2.5	-	K08869|1|0.0|743|cic:CICLE_v10030711mg|aarF domain-containing kinase	gi|326508426|dbj|BAJ99480.1|	0	predicted protein, partial [Hordeum vulgare subsp. vulgare]
Novel-m0230-3p	MLOC_79944.3	NA	2.5	-	-	gi|326505338|dbj|BAK03056.1|	5.70656e-85	predicted protein, partial [Hordeum vulgare subsp. vulgare]
Novel-m0230-3p	MLOC_62722.5	NA	2.2	-	K08818|1|0.0|934|bdi:100836577|cell division cycle 2-like [EC:2.7.11.22]	gi|474033711|gb|EMS53066.1|	0	Cyclin-dependent kinase G-1 [Triticum urartu]
Novel-m0230-3p	MLOC_62722.2	NA	2.2	-	K08818|1|0.0|934|bdi:100836577|cell division cycle 2-like [EC:2.7.11.22]	gi|474033711|gb|EMS53066.1|	0	Cyclin-dependent kinase G-1 [Triticum urartu]
Novel-m0230-3p	MLOC_68272.2	NA	2.5	-	K02884|1|2e-80|302|bdi:100837194|large subunit ribosomal protein L19!K17604|2|7e-79|297|fve:101305436|zinc finger SWIM domain-containing protein 3	gi|326522350|dbj|BAK07637.1|	0	predicted protein [Hordeum vulgare subsp. vulgare]
Novel-m0230-3p	MLOC_4425.1	NA	2.2	-	-	gi|475459446|gb|EMT01979.1|	8.21754e-115	hypothetical protein F775_26969 [Aegilops tauschii]
Novel-m0230-3p	MLOC_72785.5	NA	2.5	-	K02959|1|5e-17|90.9|sita:101778176|small subunit ribosomal protein S16	gi|326520964|dbj|BAJ92845.1|	2.49121e-18	predicted protein [Hordeum vulgare subsp. vulgare]
Novel-m0230-3p	MLOC_4425.6	NA	2.2	-	-	gi|475459446|gb|EMT01979.1|	0	hypothetical protein F775_26969 [Aegilops tauschii]
Novel-m0230-3p	MLOC_62722.4	NA	2.2	-	K08818|1|0.0|934|bdi:100836577|cell division cycle 2-like [EC:2.7.11.22]	gi|474033711|gb|EMS53066.1|	0	Cyclin-dependent kinase G-1 [Triticum urartu]
Novel-m0230-3p	MLOC_79535.1	NA	2.2	-	-	gi|326525102|dbj|BAK07821.1|	1.00479e-120	predicted protein [Hordeum vulgare subsp. vulgare]
Novel-m0230-3p	MLOC_52168.1	NA	2.5	-	K15128|1|2e-48|118|bdi:100821382|mediator of RNA polymerase II transcription subunit 6	gi|326499017|dbj|BAK05999.1|	7.39874e-55	predicted protein [Hordeum vulgare subsp. vulgare]
Novel-m0230-3p	MLOC_72965.2	NA	2.5	-	K13449|1|1e-56|220|bdi:100821036|pathogenesis-related protein 1	gi|570551511|gb|AHE81280.1|	5.08069e-70	pathogenesis-related protein 1-16 [Triticum aestivum]
Novel-m0230-3p	MLOC_62722.9	NA	2.2	-	K08818|1|0.0|753|bdi:100836577|cell division cycle 2-like [EC:2.7.11.22]	gi|474033711|gb|EMS53066.1|	0	Cyclin-dependent kinase G-1 [Triticum urartu]
Novel-m0230-3p	MLOC_62722.8	NA	2.2	-	K08818|1|0.0|753|bdi:100836577|cell division cycle 2-like [EC:2.7.11.22]	gi|474033711|gb|EMS53066.1|	0	Cyclin-dependent kinase G-1 [Triticum urartu]
Novel-m0230-3p	MLOC_56162.4	NA	2.5	-	K19600|1|3e-44|181|mpp:MICPUCDRAFT_51450|tubby-related protein 1!K10808|5|3e-07|58.2|vvi:100267871|ribonucleoside-diphosphate reductase subunit M2 [EC:1.17.4.1]	gi|326502470|dbj|BAJ95298.1|	7.38805e-147	predicted protein [Hordeum vulgare subsp. vulgare]
Novel-m0230-3p	MLOC_67367.2	NA	2.2	-	K08770|1|3e-81|209|dosa:Os10t0475900-01|ubiquitin C	gi|115482500|ref|NP_001064843.1|	2.0929e-80	Os10g0475900 [Oryza sativa Japonica Group]
Novel-m0230-3p	MLOC_62722.3	NA	2.2	-	K08818|1|0.0|934|bdi:100836577|cell division cycle 2-like [EC:2.7.11.22]	gi|474033711|gb|EMS53066.1|	0	Cyclin-dependent kinase G-1 [Triticum urartu]
Novel-m0230-3p	MLOC_74403.1	NA	2.5	-	K10752|1|1e-06|54.7|mdm:103421028|histone-binding protein RBBP4	gi|473826575|gb|EMS47137.1|	1.15459e-30	hypothetical protein TRIUR3_07365 [Triticum urartu]
Novel-m0230-3p	MLOC_62722.7	NA	2.2	-	K08818|1|0.0|934|bdi:100836577|cell division cycle 2-like [EC:2.7.11.22]	gi|474033711|gb|EMS53066.1|	0	Cyclin-dependent kinase G-1 [Triticum urartu]
Novel-m0230-3p	MLOC_72965.1	NA	2.5	-	K13449|1|1e-56|220|bdi:100821036|pathogenesis-related protein 1	gi|570551511|gb|AHE81280.1|	4.40166e-70	pathogenesis-related protein 1-16 [Triticum aestivum]
Novel-m0230-3p	MLOC_69799.1	NA	2.5	-	K17868|1|0.0|646|bdi:100836424|diphthamide biosynthesis protein 7	gi|357167940|ref|XP_003581405.1|	0	PREDICTED: diphthine methyltransferase homolog [Brachypodium distachyon]
Novel-m0230-3p	MLOC_79674.1	NA	2.5	-	K11000|1|2e-24|113|zma:103644393|callose synthase [EC:2.4.1.-]!K18577|2|2e-15|84.0|mdm:103414113|mannosylglycoprotein endo-beta-mannosidase [EC:3.2.1.152]!K07466|3|4e-10|66.2|mtr:MTR_5g026890|replication factor A1!K08081|4|7e-10|65.5|mdm:103412975|tropinone reductase I [EC:1.1.1.206]!K15115|5|6e-07|55.8|egr:104435557|solute carrier family 25 (mitochondrial folate transporter), member 32	gi|326510337|dbj|BAJ87385.1|	9.23175e-43	predicted protein [Hordeum vulgare subsp. vulgare]
Novel-m0230-3p	MLOC_67631.2	NA	2	-	-	gi|357122145|ref|XP_003562776.1|	2.70933e-22	PREDICTED: MFP1 attachment factor 1-like [Brachypodium distachyon]
Novel-m0230-3p	MLOC_21560.2	NA	2	-	K13412|1|0.0|601|bdi:100825663|calcium-dependent protein kinase [EC:2.7.11.1]	gi|326491275|dbj|BAK05737.1|	0	predicted protein [Hordeum vulgare subsp. vulgare]
Novel-m0230-3p	MLOC_76489.2	NA	2.2	-	K12850|1|2e-81|305|bdi:100827913|pre-mRNA-splicing factor 38B	gi|326529633|dbj|BAK04763.1|	1.5003e-89	predicted protein [Hordeum vulgare subsp. vulgare]
Novel-m0230-3p	MLOC_51821.1	NA	2.5	-	-	gi|721693697|ref|XP_010240274.1|	6.71967e-142	PREDICTED: uncharacterized protein LOC100837541 isoform X2 [Brachypodium distachyon]
Novel-m0230-3p	MLOC_23670.1	NA	2.2	-	-	gi|326493596|dbj|BAJ85259.1|	6.02045e-83	predicted protein [Hordeum vulgare subsp. vulgare]
Novel-m0230-3p	MLOC_6958.2	1	1	-	K12896|1|2e-72|273|bdi:100842128|splicing factor, arginine/serine-rich 7	gi|669028262|emb|CDM82006.1|	3.4219e-75	unnamed protein product [Triticum aestivum]
Novel-m0230-3p	MLOC_63336.11	2	1	-	K10738|1|7e-87|322|bdi:100846668|DNA helicase MCM9 [EC:3.6.4.12]	gi|473945678|gb|EMS50527.1|	5.06856e-92	DNA replication licensing factor MCM9 [Triticum urartu]
Novel-m0230-3p	MLOC_56888.14	2	1.2	-	-	gi|326510937|dbj|BAJ91816.1|	7.43596e-43	predicted protein [Hordeum vulgare subsp. vulgare]
Novel-m0230-3p	MLOC_5856.2	2	1	-	K17710|1|1e-136|488|jcu:105636909|pentatricopeptide repeat domain-containing protein 1!K17964|2|1e-85|318|pda:103707812|leucine-rich PPR motif-containing protein, mitochondrial	gi|475603594|gb|EMT25471.1|	0	hypothetical protein F775_07560 [Aegilops tauschii]
Novel-m0230-3p	MLOC_67987.2	2	1	-	K18729|1|8e-79|296|atr:18444703|protein angel	gi|326508336|dbj|BAJ99435.1|	0	predicted protein [Hordeum vulgare subsp. vulgare]
Novel-m0230-3p	MLOC_68139.1	2	1	-	K14795|1|9e-16|84.0|bdi:100841581|ribosomal RNA-processing protein 36	gi|326533522|dbj|BAK05292.1|	9.83349e-24	predicted protein [Hordeum vulgare subsp. vulgare]
Novel-m0230-3p	MLOC_74904.1	2.5	1.5	-	K08193|1|0.0|849|obr:102710236|MFS transporter, ACS family, solute carrier family 17 (sodium-dependent inorganic phosphate cotransporter), other	gi|326495880|dbj|BAJ90562.1|	0	predicted protein [Hordeum vulgare subsp. vulgare]
Novel-m0230-3p	MLOC_63336.4	2	1	-	K10738|1|0.0|762|bdi:100846668|DNA helicase MCM9 [EC:3.6.4.12]	gi|960450746|ref|XP_014754127.1|	0	PREDICTED: probable DNA helicase MCM9 [Brachypodium distachyon]
Novel-m0230-3p	MLOC_67987.6	2	1	-	K18729|1|9e-102|372|atr:18444703|protein angel	gi|326508336|dbj|BAJ99435.1|	0	predicted protein [Hordeum vulgare subsp. vulgare]
Novel-m0230-3p	MLOC_67987.5	2	1	-	K18729|1|3e-39|164|atr:18444703|protein angel	gi|326508336|dbj|BAJ99435.1|	0	predicted protein [Hordeum vulgare subsp. vulgare]
Novel-m0230-3p	MLOC_58410.5	2.5	1.2	-	K10683|1|0.0|784|dosa:Os04t0512400-01|BRCA1-associated RING domain protein 1	gi|473885837|gb|EMS48096.1|	0	Protein BREAST CANCER SUSCEPTIBILITY 1-like protein [Triticum urartu]
Novel-m0230-3p	MLOC_72842.1	2	1	-	-	gi|944244949|gb|KQL09243.1|	1.29487e-51	hypothetical protein SETIT_008532mg [Setaria italica]
Novel-m0230-3p	MLOC_67987.7	2	1	-	K18729|1|2e-57|224|atr:18444703|protein angel	gi|326508336|dbj|BAJ99435.1|	0	predicted protein [Hordeum vulgare subsp. vulgare]
Novel-m0230-3p	MLOC_77505.1	2	1	-	K09419|1|6e-49|195|bdi:100843820|heat shock transcription factor, other eukaryote	gi|326493780|dbj|BAJ85352.1|	2.40239e-73	predicted protein [Hordeum vulgare subsp. vulgare]
Novel-m0230-3p	MLOC_72486.1	2.5	1.5	-	-	gi|326519929|dbj|BAK03889.1|	0	predicted protein [Hordeum vulgare subsp. vulgare]
Novel-m0230-3p	MLOC_69270.2	3	NA	-	-	gi|326523959|dbj|BAJ96990.1|	7.58562e-105	predicted protein, partial [Hordeum vulgare subsp. vulgare]
Novel-m0230-3p	MLOC_65122.1	3	NA	-	K08332|1|2e-51|205|ppp:PHYPADRAFT_218011|vacuolar protein 8	gi|326527893|dbj|BAJ88998.1|	0	predicted protein [Hordeum vulgare subsp. vulgare]
Novel-m0230-3p	MLOC_63576.1	2.5	1.5	-	K09753|1|7e-56|218|mdm:103438772|cinnamoyl-CoA reductase [EC:1.2.1.44]	gi|326504276|dbj|BAJ90970.1|	3.85731e-175	predicted protein [Hordeum vulgare subsp. vulgare]
Novel-m0230-3p	MLOC_39251.1	2	1.2	-	K11721|1|1e-47|192|egu:105039339|bromodomain-containing protein 3	gi|475557878|gb|EMT12940.1|	2.13824e-132	hypothetical protein F775_03813 [Aegilops tauschii]
Novel-m0230-3p	MLOC_59779.3	2	1.5	-	-	gi|669029489|emb|CDM83703.1|	1.60299e-145	unnamed protein product [Triticum aestivum]
Novel-m0230-3p	MLOC_72969.1	3	NA	-	-	gi|474387871|gb|EMS65098.1|	4.09794e-23	hypothetical protein TRIUR3_16980 [Triticum urartu]
Novel-m0230-3p	MLOC_77559.7	3.5	NA	-	K00011|1|1e-93|201|cic:CICLE_v10012214mg|aldehyde reductase [EC:1.1.1.21]	gi|720021140|ref|XP_010262633.1|	3.91034e-106	PREDICTED: aldo-keto reductase family 4 member C9-like [Nelumbo nucifera]
Novel-m0230-3p	MLOC_63401.3	2	1	-	K10615|1|1e-36|156|atr:18446390|E3 ubiquitin-protein ligase HERC4 [EC:2.3.2.26]!K15421|5|4e-30|134|sita:101753538|secretion-regulating guanine nucleotide exchange factor	gi|475576079|gb|EMT17445.1|	0	Putative E3 ubiquitin-protein ligase HERC2 [Aegilops tauschii]
Novel-m0230-3p	MLOC_56888.10	2	1.2	-	-	gi|326510937|dbj|BAJ91816.1|	2.27622e-80	predicted protein [Hordeum vulgare subsp. vulgare]
Novel-m0230-3p	MLOC_16644.2	3	NA	-	K02146|1|4e-18|94.0|bdi:100827887|V-type H+-transporting ATPase subunit d	gi|473841840|gb|EMS47296.1|	2.19544e-92	hypothetical protein TRIUR3_14496 [Triticum urartu]
Novel-m0230-3p	MLOC_68139.2	2	1	-	K14795|1|2e-15|83.2|bdi:100841581|ribosomal RNA-processing protein 36	gi|326533522|dbj|BAK05292.1|	2.00081e-24	predicted protein [Hordeum vulgare subsp. vulgare]
Novel-m0230-3p	MLOC_63336.1	2	1	-	K10738|1|0.0|671|bdi:100846668|DNA helicase MCM9 [EC:3.6.4.12]	gi|960450746|ref|XP_014754127.1|	0	PREDICTED: probable DNA helicase MCM9 [Brachypodium distachyon]
Novel-m0230-3p	MLOC_7036.3	2	1.5	-	K05909|1|6e-61|234|dosa:Os12t0259800-00|laccase [EC:1.10.3.2]	gi|326501096|dbj|BAJ98779.1|	8.02171e-72	predicted protein [Hordeum vulgare subsp. vulgare]
Novel-m0230-3p	MLOC_21279.2	2.5	1.5	-	K11755|1|1e-72|161|bdi:100840720|phosphoribosyl-ATP pyrophosphohydrolase / phosphoribosyl-AMP cyclohydrolase [EC:3.6.1.31 3.5.4.19]	gi|326521454|dbj|BAK00303.1|	1.98621e-77	predicted protein [Hordeum vulgare subsp. vulgare]
Novel-m0230-3p	MLOC_13821.4	2	1	-	K01613|1|1e-97|356|bdi:100829794|phosphatidylserine decarboxylase [EC:4.1.1.65]	gi|475597701|gb|EMT23694.1|	2.02518e-102	C2 domain-containing protein [Aegilops tauschii]
Novel-m0230-3p	MLOC_65523.4	2.5	1.5	-	-	gi|475430140|gb|EMT01186.1|	8.29053e-51	hypothetical protein F775_15990 [Aegilops tauschii]
Novel-m0230-3p	MLOC_43693.3	2	1	-	K15639|1|6e-39|160|mus:103986592|PHYB activation tagged suppressor 1 [EC:1.14.-.-]!K17873|5|1e-38|159|mtr:MTR_8g042040|11-oxo-beta-amyrin 30-oxidase [EC:1.14.13.173]	gi|326498317|dbj|BAJ98586.1|	7.4566e-75	predicted protein [Hordeum vulgare subsp. vulgare]
Novel-m0230-3p	MLOC_67987.8	2	1	-	K18729|1|2e-57|224|atr:18444703|protein angel	gi|326508336|dbj|BAJ99435.1|	0	predicted protein [Hordeum vulgare subsp. vulgare]
Novel-m0230-3p	MLOC_77559.4	3.5	NA	-	K00011|1|1e-93|285|cic:CICLE_v10012214mg|aldehyde reductase [EC:1.1.1.21]	gi|720021140|ref|XP_010262633.1|	2.32966e-106	PREDICTED: aldo-keto reductase family 4 member C9-like [Nelumbo nucifera]
Novel-m0230-3p	MLOC_58410.7	2.5	1.2	-	K05758|1|1e-133|477|dosa:Os04t0512300-01|actin related protein 2/3 complex, subunit 2	gi|473885838|gb|EMS48097.1|	8.76468e-175	putative actin-related protein 2/3 complex subunit 2 [Triticum urartu]
Novel-m0230-3p	MLOC_71878.3	2.5	1.5	-	K01507|1|3e-146|520|sita:101767008|inorganic pyrophosphatase [EC:3.6.1.1]	gi|326500296|dbj|BAK06237.1|	6.2819e-167	predicted protein [Hordeum vulgare subsp. vulgare]
Novel-m0230-3p	MLOC_67284.2	2	1	-	K01213|1|2e-103|379|bdi:100827762|galacturan 1,4-alpha-galacturonidase [EC:3.2.1.67]!K01184|4|4e-94|347|vvi:100233039|polygalacturonase [EC:3.2.1.15]	gi|326514360|dbj|BAJ96167.1|	7.74567e-153	predicted protein [Hordeum vulgare subsp. vulgare]
Novel-m0230-3p	MLOC_39971.1	3	1.5	-	K10735|1|5e-59|228|bdi:100825702|GINS complex subunit 4	gi|326504748|dbj|BAK06665.1|	1.14051e-64	predicted protein [Hordeum vulgare subsp. vulgare]
Novel-m0230-3p	MLOC_60545.2	3	1.5	-	K04706|1|0.0|942|sita:101784937|E3 SUMO-protein ligase PIAS1	gi|475613932|gb|EMT28925.1|	0	E3 SUMO-protein ligase SIZ2 [Aegilops tauschii]
Novel-m0230-3p	MLOC_71979.4	3	1.5	-	K15108|1|9e-88|325|bdi:100843950|solute carrier family 25 (mitochondrial thiamine pyrophosphate transporter), member 19	gi|326524836|dbj|BAK04354.1|	1.38079e-92	predicted protein [Hordeum vulgare subsp. vulgare]
Novel-m0230-3p	MLOC_61701.1	3.5	1.8	-	K01592|1|3e-13|77.4|mtr:MTR_7g058700|tyrosine decarboxylase [EC:4.1.1.25]	gi|474384819|gb|EMS64847.1|	6.96957e-60	hypothetical protein TRIUR3_25398 [Triticum urartu]
Novel-m0230-3p	MLOC_6909.1	3.5	1.8	-	K12486|1|8e-30|133|obr:102722400|stromal membrane-associated protein	gi|326534136|dbj|BAJ89418.1|	0	predicted protein, partial [Hordeum vulgare subsp. vulgare]
Novel-m0230-3p	MLOC_6070.1	3.5	1.8	-	K12486|1|3e-152|538|bdi:100826243|stromal membrane-associated protein	gi|721653922|ref|XP_010233985.1|	2.14737e-151	PREDICTED: ADP-ribosylation factor GTPase-activating protein AGD12-like [Brachypodium distachyon]
Novel-m0230-3p	MLOC_38194.1	3	1.5	-	K03124|1|3e-145|516|bdi:100835667|transcription initiation factor TFIIB	gi|475474248|gb|EMT02522.1|	8.6081e-174	Transcription initiation factor IIB [Aegilops tauschii]
Novel-m0230-3p	MLOC_67470.1	3	1.5	-	K01247|1|3e-21|104|sita:101783346|DNA-3-methyladenine glycosylase II [EC:3.2.2.21]!K00030|3|2e-15|85.5|sita:101772655|isocitrate dehydrogenase (NAD+) [EC:1.1.1.41]!K07937|4|9e-11|69.7|sita:101755762|ADP-ribosylation factor 1	gi|326509079|dbj|BAJ86932.1|	0	predicted protein [Hordeum vulgare subsp. vulgare]
Novel-m0230-3p	MLOC_77252.4	3	1.5	-	-	gi|326520373|dbj|BAK07445.1|	1.76954e-141	predicted protein [Hordeum vulgare subsp. vulgare]
Novel-m0230-3p	MLOC_6070.4	3.5	1.8	-	K12486|1|1e-121|437|zma:100382772|stromal membrane-associated protein	gi|326491127|dbj|BAK05663.1|	8.86572e-151	predicted protein [Hordeum vulgare subsp. vulgare]
Novel-m0230-3p	MLOC_79070.2	3	1.5	-	K00036|1|0.0|1026|bdi:100821040|glucose-6-phosphate 1-dehydrogenase [EC:1.1.1.49 1.1.1.363]	gi|326487340|dbj|BAJ89654.1|	0	predicted protein [Hordeum vulgare subsp. vulgare]
Novel-m0230-3p	MLOC_60545.6	3	1.5	-	K04706|1|2e-139|498|sita:101784937|E3 SUMO-protein ligase PIAS1	gi|326501346|dbj|BAJ98904.1|	0	predicted protein, partial [Hordeum vulgare subsp. vulgare]
Novel-m0230-3p	MLOC_79070.3	3	1.5	-	K00036|1|0.0|998|bdi:100821040|glucose-6-phosphate 1-dehydrogenase [EC:1.1.1.49 1.1.1.363]	gi|326487340|dbj|BAJ89654.1|	0	predicted protein [Hordeum vulgare subsp. vulgare]
Novel-m0230-3p	MLOC_66322.4	3	1.5	-	-	gi|473878241|gb|EMS47911.1|	8.61123e-134	N-alpha-acetyltransferase 40, NatD catalytic subunit [Triticum urartu]
Novel-m0230-3p	MLOC_66470.6	4	NA	-	K10260|1|1e-12|75.1|csl:COCSUDRAFT_23114|F-box and WD-40 domain protein 7	gi|326507154|dbj|BAJ95654.1|	0	predicted protein [Hordeum vulgare subsp. vulgare]
Novel-m0230-3p	MLOC_67701.1	3	1.5	-	-	gi|474144370|gb|EMS56702.1|	4.32494e-28	hypothetical protein TRIUR3_14701 [Triticum urartu]
Novel-m0230-3p	MLOC_66396.9	3	1.5	-	K12818|1|0.0|1683|bdi:100835731|ATP-dependent RNA helicase DHX8/PRP22 [EC:3.6.4.13]	gi|357140309|ref|XP_003571712.1|	0	PREDICTED: probable pre-mRNA-splicing factor ATP-dependent RNA helicase [Brachypodium distachyon]
Novel-m0230-3p	MLOC_77252.3	3	1.5	-	-	gi|326520373|dbj|BAK07445.1|	2.02937e-141	predicted protein [Hordeum vulgare subsp. vulgare]
Novel-m0230-3p	MLOC_71979.3	3	1.5	-	K15108|1|9e-90|332|bdi:100843950|solute carrier family 25 (mitochondrial thiamine pyrophosphate transporter), member 19	gi|326524836|dbj|BAK04354.1|	7.40461e-90	predicted protein [Hordeum vulgare subsp. vulgare]
Novel-m0230-3p	MLOC_66396.6	3	1.5	-	K12818|1|0.0|1683|bdi:100835731|ATP-dependent RNA helicase DHX8/PRP22 [EC:3.6.4.13]	gi|357140309|ref|XP_003571712.1|	0	PREDICTED: probable pre-mRNA-splicing factor ATP-dependent RNA helicase [Brachypodium distachyon]
Novel-m0230-3p	MLOC_60445.11	3.5	2	-	K13947|1|5e-48|194|bdi:100846385|auxin efflux carrier family	gi|475515332|gb|EMT05833.1|	2.18703e-57	hypothetical protein F775_06870 [Aegilops tauschii]
Novel-m0230-3p	MLOC_57414.3	3.5	2.5	-	K02867|1|3e-65|251|bdi:100836386|large subunit ribosomal protein L11	gi|326488361|dbj|BAJ93849.1|	2.12037e-85	predicted protein [Hordeum vulgare subsp. vulgare]
Novel-m0230-3p	MLOC_70331.4	3.5	2	-	-	gi|326515748|dbj|BAK07120.1|	5.36663e-105	predicted protein [Hordeum vulgare subsp. vulgare]
Novel-m0230-3p	MLOC_72029.1	3	2	-	-	gi|721656518|ref|XP_010234362.1|	3.4214e-52	PREDICTED: uncharacterized protein LOC104583556 [Brachypodium distachyon]
Novel-m0230-3p	MLOC_57414.1	3.5	2.5	-	K02867|1|2e-65|251|bdi:100836386|large subunit ribosomal protein L11	gi|326488361|dbj|BAJ93849.1|	4.47641e-85	predicted protein [Hordeum vulgare subsp. vulgare]
Novel-m0230-3p	MLOC_9911.1	3.5	2	-	-	gi|475502586|gb|EMT04446.1|	1.85746e-137	hypothetical protein F775_27950 [Aegilops tauschii]
Novel-m0230-3p	MLOC_13078.3	3.5	2.5	-	K19600|1|4e-24|99.8|mpp:MICPUCDRAFT_51450|tubby-related protein 1	gi|474400331|gb|EMS66001.1|	6.95224e-128	Tubby-like F-box protein 13 [Triticum urartu]
Novel-m0230-3p	MLOC_57414.2	3.5	2.5	-	K02867|1|2e-65|251|bdi:100836386|large subunit ribosomal protein L11	gi|326488361|dbj|BAJ93849.1|	1.71574e-85	predicted protein [Hordeum vulgare subsp. vulgare]
Novel-m0230-3p	MLOC_9378.1	3	2.2	-	K04730|1|8e-14|79.0|pda:103708276|interleukin-1 receptor-associated kinase 1 [EC:2.7.11.1]	gi|222628586|gb|EEE60718.1|	2.83587e-65	hypothetical protein OsJ_14225 [Oryza sativa Japonica Group]
Novel-m0230-3p	MLOC_57293.1	3.5	2.5	-	-	gi|326527623|dbj|BAK08086.1|	3.03992e-164	predicted protein [Hordeum vulgare subsp. vulgare]
Novel-m0230-3p	MLOC_60626.2	3	2	-	K03434|1|3e-107|390|bdi:100825685|N-acetylglucosaminylphosphatidylinositol deacetylase [EC:3.5.1.89]	gi|326488701|dbj|BAJ97962.1|	9.71169e-121	predicted protein [Hordeum vulgare subsp. vulgare]
Novel-m0230-3p	MLOC_66918.1	3.5	2	-	K04730|1|2e-30|134|pda:103708276|interleukin-1 receptor-associated kinase 1 [EC:2.7.11.1]	gi|669031881|emb|CDM87089.1|	1.95857e-72	unnamed protein product [Triticum aestivum]
Novel-m0230-3p	MLOC_31283.1	3.5	2	-	K00517|1|5e-65|249|osa:4349111|	gi|326522534|dbj|BAK07729.1|	2.5909e-158	predicted protein [Hordeum vulgare subsp. vulgare]
Novel-m0230-3p	MLOC_62084.1	3.5	2	-	-	gi|475504024|gb|EMT04599.1|	1.14657e-65	hypothetical protein F775_05744 [Aegilops tauschii]
Novel-m0230-3p	MLOC_54122.9	3.5	2	-	-	gi|326510103|dbj|BAJ87268.1|	1.74615e-57	predicted protein [Hordeum vulgare subsp. vulgare]
Novel-m0230-3p	MLOC_9911.2	3.5	2	-	-	gi|475502586|gb|EMT04446.1|	2.29975e-137	hypothetical protein F775_27950 [Aegilops tauschii]
Novel-m0230-3p	MLOC_54122.5	3.5	2	-	-	gi|326510103|dbj|BAJ87268.1|	0	predicted protein [Hordeum vulgare subsp. vulgare]
Novel-m0230-3p	MLOC_2531.2	3	2	-	K01006|1|0.0|725|bdi:100840523|pyruvate, orthophosphate dikinase [EC:2.7.9.1]	gi|474023061|gb|EMS52969.1|	0	Pyruvate, phosphate dikinase 1, chloroplastic [Triticum urartu]
Novel-m0230-3p	MLOC_66322.3	4	2	-	-	gi|473878241|gb|EMS47911.1|	1.36698e-128	N-alpha-acetyltransferase 40, NatD catalytic subunit [Triticum urartu]
Novel-m0230-3p	MLOC_73883.4	4	2.2	-	-	gi|326511878|dbj|BAJ92083.1|	2.35425e-123	predicted protein [Hordeum vulgare subsp. vulgare]
Novel-m0230-3p	MLOC_44384.1	4	2	-	K10357|1|6e-19|97.8|zma:103626243|myosin V!K12489|3|5e-15|71.2|zma:103653236|Arf-GAP with coiled-coil, ANK repeat and PH domain-containing protein!K18577|5|7e-13|77.8|mdm:103414113|mannosylglycoprotein endo-beta-mannosidase [EC:3.2.1.152]	gi|475462133|gb|EMT02085.1|	2.46688e-73	Serine/threonine-protein kinase SMG1 [Aegilops tauschii]
Novel-m0230-3p	MLOC_69519.1	4	2.5	-	K18442|1|0.0|2741|bdi:100845351|brefeldin A-inhibited guanine nucleotide-exchange protein	gi|474213044|gb|EMS58923.1|	0	Brefeldin A-inhibited guanine nucleotide-exchange protein 2 [Triticum urartu]
Novel-m0230-3p	MLOC_66322.1	4	2	-	-	gi|473878241|gb|EMS47911.1|	1.38532e-128	N-alpha-acetyltransferase 40, NatD catalytic subunit [Triticum urartu]
Novel-m0230-3p	MLOC_14273.1	4	2.5	-	-	gi|326532376|dbj|BAK05117.1|	5.30639e-88	predicted protein [Hordeum vulgare subsp. vulgare]
Novel-m0230-3p	MLOC_13167.1	4	2	-	K14985|1|1e-43|179|mtr:MTR_5g094570|26-hydroxylase [EC:1.14.-.-]!K17854|3|7e-43|176|egr:104417836|cytochrome P450, family 2, subfamily K!K15472|5|9e-43|176|sly:101251277|premnaspirodiene oxygenase [EC:1.14.13.121]	gi|326519224|dbj|BAJ96611.1|	3.26246e-139	predicted protein [Hordeum vulgare subsp. vulgare]
Novel-m0230-3p	MLOC_70642.1	4	2	-	-	gi|326488008|dbj|BAJ89843.1|	0	predicted protein, partial [Hordeum vulgare subsp. vulgare]
Novel-m0230-3p	MLOC_74122.2	4	2	-	K17292|1|5e-15|84.0|bdi:100830938|tubulin-specific chaperone A	gi|474226546|gb|EMS59472.1|	6.0379e-22	Tubulin-specific chaperone A [Triticum urartu]
Novel-m0230-3p	MLOC_66322.2	4	2	-	-	gi|475512042|gb|EMT05461.1|	2.01614e-116	N-acetyltransferase 11 [Aegilops tauschii]
Novel-m0230-3p	MLOC_57815.3	4	2.5	-	K05863|1|1e-107|217|bdi:100829369|solute carrier family 25 (mitochondrial adenine nucleotide translocator), member 4/5/6/31	gi|669027257|emb|CDM80557.1|	0	unnamed protein product [Triticum aestivum]
Novel-m0230-3p	MLOC_5941.2	4	2.2	-	K01358|1|6e-82|307|sbi:SORBI_01g027680|ATP-dependent Clp protease, protease subunit [EC:3.4.21.92]	gi|475585355|gb|EMT20034.1|	3.29382e-159	hypothetical protein F775_27640 [Aegilops tauschii]
Novel-m0230-3p	MLOC_6032.1	4	2	-	K13457|1|5e-175|616|sita:101773873|disease resistance protein RPM1	gi|473895926|gb|EMS48997.1|	0	Disease resistance RPP8-like protein 3 [Triticum urartu]
Novel-m0230-3p	MLOC_75524.4	4	2	-	K13126|1|3e-13|76.3|fve:101312606|polyadenylate-binding protein!K00162|2|3e-07|56.2|obr:102719045|pyruvate dehydrogenase E1 component beta subunit [EC:1.2.4.1]!K02437|3|9e-07|54.7|pxb:103941124|glycine cleavage system H protein!K05941|4|1e-05|51.2|mdm:103435918|glutathione gamma-glutamylcysteinyltransferase [EC:2.3.2.15]	gi|326502752|dbj|BAJ99004.1|	1.41504e-95	predicted protein [Hordeum vulgare subsp. vulgare]
Novel-m0230-3p	MLOC_73883.5	4	2.2	-	-	gi|326511878|dbj|BAJ92083.1|	2.36347e-123	predicted protein [Hordeum vulgare subsp. vulgare]
Novel-m0230-3p	MLOC_23616.1	4	2	-	-	gi|326517854|dbj|BAK03845.1|	9.19155e-57	predicted protein [Hordeum vulgare subsp. vulgare]
Novel-m0230-3p	MLOC_18677.3	4	2.2	-	K00601|1|5e-125|448|bdi:100841354|phosphoribosylglycinamide formyltransferase [EC:2.1.2.2]	gi|326534214|dbj|BAJ89457.1|	2.33205e-152	predicted protein [Hordeum vulgare subsp. vulgare]
Novel-m0232-5p	MLOC_53649.6	0	0	-	K03671|1|5e-45|111|bdi:104582636|thioredoxin 1	gi|326525681|dbj|BAJ88887.1|	1.78622e-126	predicted protein [Hordeum vulgare subsp. vulgare]
Novel-m0232-5p	MLOC_53649.4	0	0	-	K03671|1|9e-66|252|bdi:104582636|thioredoxin 1	gi|326525681|dbj|BAJ88887.1|	1.83394e-126	predicted protein [Hordeum vulgare subsp. vulgare]
Novel-m0232-5p	MLOC_53649.1	0	0	-	K03671|1|3e-66|254|bdi:104582636|thioredoxin 1	gi|326525681|dbj|BAJ88887.1|	2.62111e-126	predicted protein [Hordeum vulgare subsp. vulgare]
Novel-m0232-5p	MLOC_53649.2	0	0	-	K03671|1|1e-65|252|bdi:104582636|thioredoxin 1	gi|326525681|dbj|BAJ88887.1|	2.1426e-126	predicted protein [Hordeum vulgare subsp. vulgare]
Novel-m0232-5p	MLOC_53649.5	0	0	-	K03671|1|6e-59|111|bdi:104582636|thioredoxin 1	gi|326525681|dbj|BAJ88887.1|	2.09166e-126	predicted protein [Hordeum vulgare subsp. vulgare]
Novel-m0232-5p	MLOC_53649.3	0	0	-	K03671|1|5e-61|147|bdi:104582636|thioredoxin 1	gi|326525681|dbj|BAJ88887.1|	2.15618e-126	predicted protein [Hordeum vulgare subsp. vulgare]
Novel-m0232-5p	MLOC_68982.1	0	0	-	-	gi|326499674|dbj|BAJ86148.1|	3.72977e-171	predicted protein [Hordeum vulgare subsp. vulgare]
Novel-m0232-5p	MLOC_37884.1	NA	2.5	-	-	gi|474392169|gb|EMS65469.1|	7.59546e-73	hypothetical protein TRIUR3_11885 [Triticum urartu]
Novel-m0236-5p	MLOC_54923.2	NA	2.5	-	-	gi|475625951|gb|EMT33139.1|	2.26473e-147	hypothetical protein F775_04826 [Aegilops tauschii]
Novel-m0236-5p	MLOC_66259.2	NA	2.5	-	-	-	-	-
Novel-m0236-5p	MLOC_81864.2	2.5	1.2	-	K11426|1|0.0|824|bdi:100830578|SET and MYND domain-containing protein	gi|357117918|ref|XP_003560708.1|	0	PREDICTED: histone-lysine N-methyltransferase ASHR1 [Brachypodium distachyon]
Novel-m0236-5p	MLOC_28318.1	4	NA	-	-	gi|326487734|dbj|BAK05539.1|	0	predicted protein [Hordeum vulgare subsp. vulgare]
Novel-m0236-5p	MLOC_11152.1	3.5	2.5	-	K02923|1|4e-19|95.5|pmum:103335319|large subunit ribosomal protein L38e!K17872|2|8e-17|87.8|sita:101767448|NADH:ubiquinone reductase (non-electrogenic) [EC:1.6.5.9]!K13258|3|7e-15|81.3|gmx:547489|2-hydroxyisoflavanone dehydratase [EC:4.2.1.105]!K03575|4|3e-14|79.3|rcu:RCOM_1211520|A/G-specific adenine glycosylase [EC:3.2.2.-]!K14493|5|1e-10|67.0|cam:101501795|gibberellin receptor GID1 [EC:3.-.-.-]	gi|326501460|dbj|BAK02519.1|	1.09329e-90	predicted protein, partial [Hordeum vulgare subsp. vulgare]
Novel-m0352-5p	MLOC_6613.3	1.5	0.8	-	-	gi|326489579|dbj|BAK01770.1|	3.91801e-27	predicted protein [Hordeum vulgare subsp. vulgare]
Novel-m0352-5p	MLOC_6613.2	1.5	0.8	-	-	gi|326489579|dbj|BAK01770.1|	4.36341e-27	predicted protein [Hordeum vulgare subsp. vulgare]
Novel-m0352-5p	MLOC_70272.1	1.5	0.8	-	K02183|1|1e-18|94.7|obr:102709550|calmodulin!K11420|5|2e-15|84.0|obr:102703881|euchromatic histone-lysine N-methyltransferase [EC:2.1.1.43]	gi|944077159|gb|KQK12511.1|	3.27874e-40	hypothetical protein BRADI_1g04170 [Brachypodium distachyon]
Novel-m0352-5p	MLOC_3125.1	NA	2.5	-	-	gi|475604837|gb|EMT25852.1|	9.22445e-24	hypothetical protein F775_52235 [Aegilops tauschii]
Novel-m0352-5p	MLOC_15266.2	NA	2.5	-	-	gi|326521516|dbj|BAK00334.1|	1.50222e-134	predicted protein, partial [Hordeum vulgare subsp. vulgare]
Novel-m0352-5p	MLOC_70788.2	2	1	-	K02183|1|2e-47|167|bdi:100826687|calmodulin!K11420|3|8e-32|136|obr:102703881|euchromatic histone-lysine N-methyltransferase [EC:2.1.1.43]	gi|474057053|gb|EMS53836.1|	3.25597e-56	Calmodulin-like protein 5 [Triticum urartu]
Novel-m0352-5p	MLOC_70788.1	2	1	-	K02183|1|2e-63|243|bdi:100826687|calmodulin!K11420|2|8e-49|194|obr:102703881|euchromatic histone-lysine N-methyltransferase [EC:2.1.1.43]	gi|475413675|gb|EMT00946.1|	1.15807e-80	Putative calcium-binding protein CML17 [Aegilops tauschii]
Novel-m0352-5p	MLOC_81070.1	2.5	1.2	-	K00588|1|5e-82|223|bdi:100821481|caffeoyl-CoA O-methyltransferase [EC:2.1.1.104]	gi|326489412|dbj|BAK01687.1|	3.46412e-84	predicted protein [Hordeum vulgare subsp. vulgare]
Novel-m0352-5p	MLOC_16731.1	3	1.5	-	K02183|1|1e-61|238|bdi:100826687|calmodulin!K11420|2|3e-51|204|obr:102703881|euchromatic histone-lysine N-methyltransferase [EC:2.1.1.43]	gi|475413675|gb|EMT00946.1|	2.67342e-83	Putative calcium-binding protein CML17 [Aegilops tauschii]
Novel-m0406-3p	MLOC_70587.2	1	0.5	-	-	gi|326531124|dbj|BAK04913.1|	0	predicted protein, partial [Hordeum vulgare subsp. vulgare]
Novel-m0406-3p	MLOC_70587.3	1	0.5	-	-	gi|326531124|dbj|BAK04913.1|	0	predicted protein, partial [Hordeum vulgare subsp. vulgare]
Novel-m0406-3p	MLOC_70587.4	1	0.5	-	-	gi|326531124|dbj|BAK04913.1|	2.98327e-170	predicted protein, partial [Hordeum vulgare subsp. vulgare]
Novel-m0406-3p	MLOC_70587.1	1	0.5	-	-	gi|326531124|dbj|BAK04913.1|	4.51543e-72	predicted protein, partial [Hordeum vulgare subsp. vulgare]
Novel-m0406-3p	MLOC_70587.6	1	0.5	-	-	-	-	-
Novel-m0406-3p	MLOC_5664.1	NA	2.5	-	K14554|1|0.0|953|bdi:100833468|U3 small nucleolar RNA-associated protein 21	gi|326514000|dbj|BAJ92150.1|	0	predicted protein [Hordeum vulgare subsp. vulgare]
Novel-m0406-3p	MLOC_5664.2	NA	2.5	-	K14554|1|0.0|1485|bdi:100833468|U3 small nucleolar RNA-associated protein 21	gi|326514000|dbj|BAJ92150.1|	0	predicted protein [Hordeum vulgare subsp. vulgare]
Novel-m0406-3p	MLOC_6581.5	NA	2.5	-	K10683|1|2e-06|54.3|bdi:100842826|BRCA1-associated RING domain protein 1	gi|326487546|dbj|BAK05445.1|	0	predicted protein [Hordeum vulgare subsp. vulgare]
Novel-m0406-3p	MLOC_6581.1	NA	2.5	-	K10683|1|3e-06|54.3|bdi:100842826|BRCA1-associated RING domain protein 1!K10728|3|8e-06|53.1|vvi:100257310|topoisomerase (DNA) II binding protein 1	gi|326487546|dbj|BAK05445.1|	0	predicted protein [Hordeum vulgare subsp. vulgare]
Novel-m0406-3p	MLOC_65331.1	NA	2.5	-	K03283|1|0.0|697|bdi:100827922|heat shock 70kDa protein 1/8!K06758|1|0.0|697|bdi:100827922|L1 cell adhesion molecule like protein	gi|326511992|dbj|BAJ95977.1|	0	predicted protein [Hordeum vulgare subsp. vulgare]
Novel-m0406-3p	MLOC_6581.2	NA	2.5	-	-	gi|326487546|dbj|BAK05445.1|	0	predicted protein [Hordeum vulgare subsp. vulgare]
Novel-m0406-3p	MLOC_6581.4	NA	2.5	-	K10728|1|1e-06|55.5|vvi:100257310|topoisomerase (DNA) II binding protein 1!K10683|2|1e-05|52.4|bdi:100842826|BRCA1-associated RING domain protein 1	gi|326487546|dbj|BAK05445.1|	0	predicted protein [Hordeum vulgare subsp. vulgare]
Novel-m0406-3p	MLOC_60154.3	2	1	-	K01267|1|2e-34|150|dosa:Os12t0236500-01|aspartyl aminopeptidase [EC:3.4.11.21]	gi|326500798|dbj|BAJ95065.1|	0	predicted protein [Hordeum vulgare subsp. vulgare]
Novel-m0406-3p	MLOC_60979.1	3	2	-	K15692|1|0.0|694|bdi:100844532|E3 ubiquitin-protein ligase RNF13 [EC:2.3.2.27]	gi|475595552|gb|EMT23074.1|	0	hypothetical protein F775_01836 [Aegilops tauschii]
Novel-m0406-3p	MLOC_12558.4	3	2.2	-	K02934|1|7e-56|219|mus:103979970|large subunit ribosomal protein L6e!K10256|2|1e-38|162|sly:101248371|omega-6 fatty acid desaturase (delta-12 desaturase) [EC:1.14.19.-]!K00059|4|7e-13|76.6|bdi:100843198|3-oxoacyl-[acyl-carrier protein] reductase [EC:1.1.1.100]	gi|326507686|dbj|BAK03236.1|	1.02562e-84	predicted protein [Hordeum vulgare subsp. vulgare]
Novel-m0406-3p	MLOC_12558.2	3	2.2	-	K02934|1|9e-80|298|mus:103979970|large subunit ribosomal protein L6e!K10256|2|4e-62|240|sly:101248371|omega-6 fatty acid desaturase (delta-12 desaturase) [EC:1.14.19.-]!K03549|3|3e-47|191|bdi:100837279|KUP system potassium uptake protein	gi|326507686|dbj|BAK03236.1|	6.4569e-122	predicted protein [Hordeum vulgare subsp. vulgare]
Novel-m0406-3p	MLOC_38516.1	3.5	2	-	-	gi|326516076|dbj|BAJ88061.1|	2.7334e-102	predicted protein [Hordeum vulgare subsp. vulgare]
Novel-m0406-3p	MLOC_15992.2	4	2.5	-	K01188|1|0.0|849|bdi:100824027|beta-glucosidase [EC:3.2.1.21]	gi|473891753|gb|EMS48763.1|	0	Beta-glucosidase 31 [Triticum urartu]
Novel-m0406-3p	MLOC_16180.3	4	2	-	K00940|1|1e-11|73.2|gmx:100786376|nucleoside-diphosphate kinase [EC:2.7.4.6]	gi|960487721|ref|XP_014758406.1|	0	PREDICTED: uncharacterized protein LOC100837726 isoform X2 [Brachypodium distachyon]
Novel-m0406-3p	MLOC_16180.4	4	2	-	K00940|1|1e-11|73.2|gmx:100786376|nucleoside-diphosphate kinase [EC:2.7.4.6]	gi|960487721|ref|XP_014758406.1|	0	PREDICTED: uncharacterized protein LOC100837726 isoform X2 [Brachypodium distachyon]
Novel-m0406-3p	MLOC_15992.3	4	2.5	-	K01188|1|9e-117|422|bdi:100824027|beta-glucosidase [EC:3.2.1.21]	gi|326534260|dbj|BAJ89480.1|	1.42256e-142	predicted protein, partial [Hordeum vulgare subsp. vulgare]
Novel-m0406-3p	MLOC_15992.1	4	2.5	-	K01188|1|3e-84|315|obr:102720180|beta-glucosidase [EC:3.2.1.21]	gi|326534260|dbj|BAJ89480.1|	3.9536e-96	predicted protein, partial [Hordeum vulgare subsp. vulgare]
Novel-m0406-3p	MLOC_929.1	4	2	-	K08490|1|7e-131|467|bdi:100824082|syntaxin 5	gi|669028141|emb|CDM81832.1|	6.66312e-135	unnamed protein product [Triticum aestivum]
Novel-m0406-3p	MLOC_15992.5	4	2.5	-	K01188|1|4e-112|256|bdi:100824027|beta-glucosidase [EC:3.2.1.21]	gi|326534260|dbj|BAJ89480.1|	7.85408e-138	predicted protein, partial [Hordeum vulgare subsp. vulgare]
Novel-m0406-3p	MLOC_16180.2	4	2	-	K00940|1|1e-11|73.2|gmx:100786376|nucleoside-diphosphate kinase [EC:2.7.4.6]	gi|992166433|gb|KXG27814.1|	0	hypothetical protein SORBI_005G048500 [Sorghum bicolor]
Novel-m0406-3p	MLOC_15992.4	4	2.5	-	K01188|1|2e-62|242|bdi:100824027|beta-glucosidase [EC:3.2.1.21]	gi|326534260|dbj|BAJ89480.1|	8.7749e-79	predicted protein, partial [Hordeum vulgare subsp. vulgare]
Novel-m0419-3p	MLOC_15812.3	NA	2.5	-	K18443|1|0.0|1860|bdi:100836075|golgi-specific brefeldin A-resistance guanine nucleotide exchange factor 1	gi|475564628|gb|EMT14574.1|	0	Pattern formation protein EMB30 [Aegilops tauschii]
Novel-m0419-3p	MLOC_66727.3	NA	2.5	-	-	-	-	-
Novel-m0419-3p	MLOC_15812.1	NA	2.5	-	K18443|1|0.0|2286|bdi:100836075|golgi-specific brefeldin A-resistance guanine nucleotide exchange factor 1	gi|473874878|gb|EMS47834.1|	0	Pattern formation protein EMB30 [Triticum urartu]
Novel-m0419-3p	MLOC_59520.2	3.5	1.8	-	-	gi|326515100|dbj|BAK03463.1|	0	predicted protein [Hordeum vulgare subsp. vulgare]
Novel-m0419-3p	MLOC_11131.2	3.5	2	-	K14442|1|0.0|721|bdi:100834725|ATP-dependent RNA helicase DHX36 [EC:3.6.4.13]!K12178|3|2e-11|72.0|vvi:100242030|COP9 signalosome complex subunit 4	gi|326531358|dbj|BAK05030.1|	0	predicted protein [Hordeum vulgare subsp. vulgare]
Novel-m0419-3p	MLOC_11131.4	3.5	2	-	K14442|1|0.0|832|bdi:100834725|ATP-dependent RNA helicase DHX36 [EC:3.6.4.13]!K12178|3|2e-11|72.0|vvi:100242030|COP9 signalosome complex subunit 4	gi|326531358|dbj|BAK05030.1|	0	predicted protein [Hordeum vulgare subsp. vulgare]
Novel-m0419-3p	MLOC_11131.1	3.5	2	-	K14442|1|0.0|832|bdi:100834725|ATP-dependent RNA helicase DHX36 [EC:3.6.4.13]!K12178|3|2e-11|72.0|vvi:100242030|COP9 signalosome complex subunit 4	gi|326531358|dbj|BAK05030.1|	0	predicted protein [Hordeum vulgare subsp. vulgare]
Novel-m0423-5p	MLOC_72174.5	0	0	-	K03798|1|0.0|796|bdi:100837571|cell division protease FtsH [EC:3.4.24.-]	gi|357136795|ref|XP_003569989.1|	0	PREDICTED: ATP-dependent zinc metalloprotease FTSH 7, chloroplastic [Brachypodium distachyon]
Novel-m0423-5p	MLOC_3983.3	0	0	-	K19041|1|1e-32|142|fve:101294661|E3 ubiquitin-protein ligase RNF38/44 [EC:2.3.2.27]!K10635|2|1e-29|132|dosa:Os04t0648800-01|E3 ubiquitin-protein ligase Arkadia [EC:2.3.2.27]	gi|326500006|dbj|BAJ90838.1|	3.04776e-68	predicted protein [Hordeum vulgare subsp. vulgare]
Novel-m0423-5p	MLOC_39148.1	0	0	-	K01623|1|1e-97|357|bdi:100834905|fructose-bisphosphate aldolase, class I [EC:4.1.2.13]	gi|326496811|dbj|BAJ98432.1|	1.9765e-99	predicted protein [Hordeum vulgare subsp. vulgare]
Novel-m0423-5p	MLOC_38862.3	0	0	-	K00928|1|0.0|662|bdi:100843234|aspartate kinase [EC:2.7.2.4]	gi|475544322|gb|EMT10312.1|	0	Aspartokinase 1, chloroplastic [Aegilops tauschii]
Novel-m0423-5p	MLOC_37876.5	NA	2.5	-	K17964|1|2e-102|375|smo:SELMODRAFT_96626|leucine-rich PPR motif-containing protein, mitochondrial	gi|326522214|dbj|BAK04235.1|	0	predicted protein [Hordeum vulgare subsp. vulgare]
Novel-m0423-5p	MLOC_53282.3	1.5	1.2	-	K12621|1|1e-22|110|sita:101772598|U6 snRNA-associated Sm-like protein LSm2	gi|475563492|gb|EMT14292.1|	2.95481e-39	Serine carboxypeptidase-like protein 18 [Aegilops tauschii]
Novel-m0423-5p	MLOC_5687.2	NA	2.5	-	K03963|1|3e-53|210|bdi:100828733|NADH dehydrogenase (ubiquinone) 1 beta subcomplex subunit 7	gi|473869819|gb|EMS47720.1|	8.01191e-54	NADH dehydrogenase [ubiquinone] 1 beta subcomplex subunit 7 [Triticum urartu]
Novel-m0423-5p	MLOC_21356.1	NA	2.2	-	K15104|1|2e-61|237|bdi:100821499|solute carrier family 25 (mitochondrial oxoglutarate transporter), member 11	gi|475568694|gb|EMT15542.1|	1.21172e-61	Mitochondrial 2-oxoglutarate/malate carrier protein [Aegilops tauschii]
Novel-m0423-5p	MLOC_81382.7	NA	2.5	-	-	-	-	-
Novel-m0423-5p	MLOC_6927.2	NA	2.5	-	K12840|1|2e-11|72.0|bdi:100831005|splicing factor 45!K01533|2|5e-07|57.0|ota:Ot07g03370|Cu2+-exporting ATPase [EC:3.6.3.4]	gi|357148194|ref|XP_003574666.1|	0	PREDICTED: GTPase-activating protein gyp1 [Brachypodium distachyon]
Novel-m0423-5p	MLOC_74051.7	NA	2.5	-	-	gi|475613703|gb|EMT28846.1|	1.15603e-10	Bifunctional dihydroflavonol 4-reductase/flavanone 4-reductase [Aegilops tauschii]
Novel-m0423-5p	MLOC_72495.1	NA	2.5	-	-	gi|326504906|dbj|BAK06744.1|	0	predicted protein [Hordeum vulgare subsp. vulgare]
Novel-m0423-5p	MLOC_67701.1	NA	2.5	-	-	gi|474144370|gb|EMS56702.1|	4.32494e-28	hypothetical protein TRIUR3_14701 [Triticum urartu]
Novel-m0423-5p	MLOC_69923.3	NA	2.2	-	-	gi|475489283|gb|EMT03421.1|	4.04436e-140	hypothetical protein F775_23154 [Aegilops tauschii]
Novel-m0423-5p	MLOC_34478.1	NA	2.2	-	K17768|1|7e-37|158|mdm:103415706|mitochondrial import receptor subunit TOM70!K07937|3|4e-14|83.2|aly:ARALYDRAFT_907689|ADP-ribosylation factor 1!K09527|4|2e-09|67.4|ppp:PHYPADRAFT_179732|DnaJ homolog subfamily C member 7!K09553|5|6e-09|65.9|ath:AT4G12400|stress-induced-phosphoprotein 1	gi|475535983|gb|EMT08836.1|	0	Protein unc-45-A-like protein [Aegilops tauschii]
Novel-m0423-5p	MLOC_81577.1	NA	2.5	-	K04733|1|1e-55|220|sita:101785250|interleukin-1 receptor-associated kinase 4 [EC:2.7.11.1]	gi|475614971|gb|EMT29277.1|	1.82223e-152	Wall-associated receptor kinase 5 [Aegilops tauschii]
Novel-m0423-5p	MLOC_37876.1	NA	2.5	-	K17964|1|2e-102|375|smo:SELMODRAFT_96626|leucine-rich PPR motif-containing protein, mitochondrial	gi|326522214|dbj|BAK04235.1|	0	predicted protein [Hordeum vulgare subsp. vulgare]
Novel-m0423-5p	MLOC_14249.4	NA	2.5	-	-	gi|326519056|dbj|BAJ96527.1|	0	predicted protein [Hordeum vulgare subsp. vulgare]
Novel-m0423-5p	MLOC_69556.1	NA	2.5	-	K13348|1|2e-33|145|bdi:100821231|protein Mpv17	gi|326508856|dbj|BAJ86821.1|	2.10713e-65	predicted protein [Hordeum vulgare subsp. vulgare]
Novel-m0423-5p	MLOC_53282.1	1.5	1.2	-	K12621|1|9e-23|110|sita:101772598|U6 snRNA-associated Sm-like protein LSm2	gi|475563492|gb|EMT14292.1|	8.8064e-25	Serine carboxypeptidase-like protein 18 [Aegilops tauschii]
Novel-m0423-5p	MLOC_72723.1	NA	2.5	-	-	gi|474236711|gb|EMS59594.1|	2.23224e-139	hypothetical protein TRIUR3_11535 [Triticum urartu]
Novel-m0423-5p	MLOC_6927.3	NA	2.5	-	K12840|1|1e-12|75.5|bdi:100831005|splicing factor 45!K01533|2|1e-09|65.9|ota:Ot07g03370|Cu2+-exporting ATPase [EC:3.6.3.4]!K11367|3|3e-06|54.3|gsl:Gasu_59610|chromodomain-helicase-DNA-binding protein 1 [EC:3.6.4.12]	gi|357148194|ref|XP_003574666.1|	0	PREDICTED: GTPase-activating protein gyp1 [Brachypodium distachyon]
Novel-m0423-5p	MLOC_17139.2	NA	2.5	-	-	gi|357127509|ref|XP_003565422.1|	2.88768e-61	PREDICTED: proline-, glutamic acid- and leucine-rich protein 1-like [Brachypodium distachyon]
Novel-m0423-5p	MLOC_21356.2	NA	2.2	-	K15104|1|2e-107|389|bdi:100821499|solute carrier family 25 (mitochondrial oxoglutarate transporter), member 11	gi|475568694|gb|EMT15542.1|	2.8065e-111	Mitochondrial 2-oxoglutarate/malate carrier protein [Aegilops tauschii]
Novel-m0423-5p	MLOC_72723.2	NA	2.5	-	-	gi|474236711|gb|EMS59594.1|	6.23452e-135	hypothetical protein TRIUR3_11535 [Triticum urartu]
Novel-m0423-5p	MLOC_66606.1	NA	2.5	-	-	gi|326494746|dbj|BAJ94492.1|	3.10741e-158	predicted protein [Hordeum vulgare subsp. vulgare]
Novel-m0423-5p	MLOC_81382.6	NA	2.5	-	-	-	-	-
Novel-m0423-5p	MLOC_20545.2	NA	2.5	-	K02208|1|8e-38|156|bdi:100825427|cyclin-dependent kinase 8/11 [EC:2.7.11.22 2.7.11.23]	gi|326517340|dbj|BAK00037.1|	3.86537e-43	predicted protein [Hordeum vulgare subsp. vulgare]
Novel-m0423-5p	MLOC_20545.1	NA	2.5	-	K02208|1|2e-43|178|bdi:100825427|cyclin-dependent kinase 8/11 [EC:2.7.11.22 2.7.11.23]	gi|326517340|dbj|BAK00037.1|	8.45311e-49	predicted protein [Hordeum vulgare subsp. vulgare]
Novel-m0423-5p	MLOC_6927.4	NA	2.5	-	K12840|1|1e-12|75.5|bdi:100831005|splicing factor 45!K01533|2|9e-10|65.9|ota:Ot07g03370|Cu2+-exporting ATPase [EC:3.6.3.4]	gi|357148194|ref|XP_003574666.1|	0	PREDICTED: GTPase-activating protein gyp1 [Brachypodium distachyon]
Novel-m0423-5p	MLOC_52652.1	NA	2.5	-	-	gi|475620415|gb|EMT31098.1|	0	hypothetical protein F775_05877 [Aegilops tauschii]
Novel-m0423-5p	MLOC_61642.2	NA	2.5	-	K11423|1|1e-156|553|bdi:100844116|histone-lysine N-methyltransferase SETD2 [EC:2.1.1.43]	gi|326496078|dbj|BAJ90660.1|	3.73304e-169	predicted protein [Hordeum vulgare subsp. vulgare]
Novel-m0423-5p	MLOC_25601.2	1	1	-	K13210|1|1e-09|66.2|cam:101512639|far upstream element-binding protein!K13448|5|8e-08|60.5|aly:ARALYDRAFT_908301|calcium-binding protein CML	gi|326511861|dbj|BAJ92075.1|	1.12806e-103	predicted protein [Hordeum vulgare subsp. vulgare]
Novel-m0423-5p	MLOC_14249.3	NA	2.5	-	-	gi|326519056|dbj|BAJ96527.1|	0	predicted protein [Hordeum vulgare subsp. vulgare]
Novel-m0423-5p	MLOC_69519.1	NA	2.5	-	K18442|1|0.0|2741|bdi:100845351|brefeldin A-inhibited guanine nucleotide-exchange protein	gi|474213044|gb|EMS58923.1|	0	Brefeldin A-inhibited guanine nucleotide-exchange protein 2 [Triticum urartu]
Novel-m0423-5p	MLOC_58736.2	NA	2.5	-	K02717|1|8e-46|186|dosa:Os10t0461100-01|photosystem II oxygen-evolving enhancer protein 2!K09553|4|3e-07|57.8|atr:18422563|stress-induced-phosphoprotein 1	gi|736543807|gb|AJA71640.1|	1.53565e-119	Tetratricopeptide repeat domain containing protein [Triticum aestivum]
Novel-m0423-5p	MLOC_74122.2	2.5	1.2	-	K17292|1|5e-15|84.0|bdi:100830938|tubulin-specific chaperone A	gi|474226546|gb|EMS59472.1|	6.0379e-22	Tubulin-specific chaperone A [Triticum urartu]
Novel-m0423-5p	MLOC_10953.1	2	1.5	-	K10400|1|2e-06|55.8|tcc:TCM_006991|kinesin family member 15	gi|475583986|gb|EMT19635.1|	0	hypothetical protein F775_01780 [Aegilops tauschii]
Novel-m0423-5p	MLOC_37315.2	4	NA	-	K18038|1|2e-40|168|obr:102709407|tyrosine-protein phosphatase non-receptor type 9 [EC:3.1.3.48]!K06761|2|7e-36|153|pda:103701311|contactin 3!K06762|2|7e-36|153|pda:103701311|contactin 4!K06763|2|7e-36|153|pda:103701311|contactin 5!K06764|2|7e-36|153|pda:103701311|contactin 6!K16667|2|7e-36|153|pda:103701311|receptor-type tyrosine-protein phosphatase gamma [EC:3.1.3.48]	gi|326496907|dbj|BAJ98480.1|	5.92607e-63	predicted protein, partial [Hordeum vulgare subsp. vulgare]
Novel-m0423-5p	MLOC_7799.2	3.5	1.8	-	K14411|1|3e-112|407|bdi:100832671|RNA-binding protein Musashi	gi|326527725|dbj|BAK08137.1|	2.71116e-119	predicted protein [Hordeum vulgare subsp. vulgare]
Novel-m0423-5p	MLOC_60077.2	3.5	1.8	-	-	gi|326509525|dbj|BAJ91679.1|	3.93537e-128	predicted protein [Hordeum vulgare subsp. vulgare]
Novel-m0423-5p	MLOC_7799.1	3.5	1.8	-	K14411|1|4e-112|407|bdi:100832671|RNA-binding protein Musashi	gi|326527725|dbj|BAK08137.1|	4.00506e-119	predicted protein [Hordeum vulgare subsp. vulgare]
Novel-m0423-5p	MLOC_37315.1	4	NA	-	K18038|1|3e-40|168|obr:102709407|tyrosine-protein phosphatase non-receptor type 9 [EC:3.1.3.48]!K06761|2|1e-35|153|pda:103701311|contactin 3!K06762|2|1e-35|153|pda:103701311|contactin 4!K06763|2|1e-35|153|pda:103701311|contactin 5!K06764|2|1e-35|153|pda:103701311|contactin 6!K16667|2|1e-35|153|pda:103701311|receptor-type tyrosine-protein phosphatase gamma [EC:3.1.3.48]	gi|326496907|dbj|BAJ98480.1|	8.33966e-63	predicted protein, partial [Hordeum vulgare subsp. vulgare]
Novel-m0423-5p	MLOC_36536.1	4	NA	-	K14682|1|5e-06|53.1|smo:SELMODRAFT_449362|amino-acid N-acetyltransferase [EC:2.3.1.1]	gi|326506646|dbj|BAJ91364.1|	4.49564e-159	predicted protein, partial [Hordeum vulgare subsp. vulgare]
Novel-m0423-5p	MLOC_36536.3	4	NA	-	K13411|1|8e-06|39.7|pxb:103945663|dual oxidase [EC:1.6.3.1 1.11.1.-]	gi|326506646|dbj|BAJ91364.1|	1.02566e-149	predicted protein, partial [Hordeum vulgare subsp. vulgare]
Novel-m0423-5p	MLOC_18840.1	3	2.5	-	K04733|1|3e-104|380|obr:102714662|interleukin-1 receptor-associated kinase 4 [EC:2.7.11.1]	gi|475471209|gb|EMT02417.1|	0	Putative serine/threonine-protein kinase receptor [Aegilops tauschii]
Novel-m0423-5p	MLOC_46493.2	3	2.5	-	K04733|1|1e-98|362|obr:102714662|interleukin-1 receptor-associated kinase 4 [EC:2.7.11.1]	gi|475471209|gb|EMT02417.1|	0	Putative serine/threonine-protein kinase receptor [Aegilops tauschii]
Novel-m0423-5p	MLOC_63465.1	3	2	-	K02367|1|2e-23|112|pda:103718232|glucuronyl/N-acetylglucosaminyl transferase EXT2 [EC:2.4.1.224 2.4.1.225]!K00750|5|2e-21|106|ccp:CHC_T00008916001|glycogenin glucosyltransferase [EC:2.4.1.186]	gi|326512154|dbj|BAJ96058.1|	0	predicted protein, partial [Hordeum vulgare subsp. vulgare]
Novel-m0423-5p	MLOC_14385.1	3	2	-	-	gi|326523567|dbj|BAJ92954.1|	1.42377e-113	predicted protein [Hordeum vulgare subsp. vulgare]
Novel-m0423-5p	MLOC_38961.1	3	2	-	K14294|1|5e-43|175|bdi:100837845|partner of Y14 and mago	gi|326530946|dbj|BAK01271.1|	3.87775e-57	predicted protein, partial [Hordeum vulgare subsp. vulgare]
Novel-m0423-5p	MLOC_17176.4	3	2	-	K04077|1|3e-09|50.1|bdi:100825912|chaperonin GroEL	gi|326500722|dbj|BAJ95027.1|	7.65903e-115	predicted protein [Hordeum vulgare subsp. vulgare]
Novel-m0423-5p	MLOC_63465.2	3	2	-	K02367|1|2e-23|112|pda:103718232|glucuronyl/N-acetylglucosaminyl transferase EXT2 [EC:2.4.1.224 2.4.1.225]!K00750|5|2e-21|106|ccp:CHC_T00008916001|glycogenin glucosyltransferase [EC:2.4.1.186]	gi|326512154|dbj|BAJ96058.1|	0	predicted protein, partial [Hordeum vulgare subsp. vulgare]
Novel-m0423-5p	MLOC_26643.4	4	2.5	-	-	gi|218185499|gb|EEC67926.1|	2.50017e-130	hypothetical protein OsI_35636 [Oryza sativa Indica Group]
Novel-m0423-5p	MLOC_82053.4	4	2	-	-	gi|326518008|dbj|BAK07256.1|	8.79538e-142	predicted protein [Hordeum vulgare subsp. vulgare]
Novel-m0423-5p	MLOC_73933.2	4	2	-	K04733|1|8e-61|236|zma:103627743|interleukin-1 receptor-associated kinase 4 [EC:2.7.11.1]!K04730|2|5e-60|233|zma:103649362|interleukin-1 receptor-associated kinase 1 [EC:2.7.11.1]	gi|473913151|gb|EMS49668.1|	8.97058e-93	L-type lectin-domain containing receptor kinase IX.1 [Triticum urartu]
Novel-m0423-5p	MLOC_16644.2	4	2	-	K02146|1|4e-18|94.0|bdi:100827887|V-type H+-transporting ATPase subunit d	gi|473841840|gb|EMS47296.1|	2.19544e-92	hypothetical protein TRIUR3_14496 [Triticum urartu]
Novel-m0423-5p	MLOC_56110.26	4	2.5	-	K04121|1|5e-123|361|bdi:100829880|ent-kaurene synthase [EC:4.2.3.19]	gi|326528457|dbj|BAJ93376.1|	1.50133e-163	predicted protein [Hordeum vulgare subsp. vulgare]
Novel-m0423-5p	MLOC_56110.23	4	2.5	-	K04121|1|0.0|1126|bdi:100829880|ent-kaurene synthase [EC:4.2.3.19]	gi|363987138|dbj|BAL41689.1|	0	ent-kaurene synthase like 2 [Triticum aestivum]
Novel-m0423-5p	MLOC_26643.10	4	2.5	-	-	gi|218185499|gb|EEC67926.1|	1.3574e-128	hypothetical protein OsI_35636 [Oryza sativa Indica Group]
Novel-m0423-5p	MLOC_36479.4	4	2.5	-	-	gi|474405941|gb|EMS66482.1|	0	hypothetical protein TRIUR3_23097 [Triticum urartu]
Novel-m0423-5p	MLOC_56110.25	4	2.5	-	K04121|1|0.0|360|bdi:100829880|ent-kaurene synthase [EC:4.2.3.19]	gi|944048897|gb|KQJ84538.1|	0	hypothetical protein BRADI_5g21480, partial [Brachypodium distachyon]
Novel-m0423-5p	MLOC_73868.1	4	2	-	-	gi|357166736|ref|XP_003580825.1|	1.3135e-43	PREDICTED: uncharacterized protein LOC100824562 [Brachypodium distachyon]
Novel-m0423-5p	MLOC_77371.1	4	2.5	-	K03240|1|0.0|1037|bdi:100823064|translation initiation factor eIF-2B subunit epsilon	gi|475549358|gb|EMT11246.1|	0	Translation initiation factor eIF-2B subunit epsilon [Aegilops tauschii]
Novel-m0423-5p	MLOC_8034.1	4	2	-	K12815|1|0.0|1461|bdi:100830086|pre-mRNA-splicing factor ATP-dependent RNA helicase DHX38/PRP16 [EC:3.6.4.13]	gi|326504950|dbj|BAK06766.1|	0	predicted protein, partial [Hordeum vulgare subsp. vulgare]
Novel-m0423-5p	MLOC_56110.17	4	2.5	-	K04121|1|0.0|448|bdi:100829880|ent-kaurene synthase [EC:4.2.3.19]	gi|363987138|dbj|BAL41689.1|	0	ent-kaurene synthase like 2 [Triticum aestivum]
Novel-m0423-5p	MLOC_38511.4	4	2	-	K00948|1|3e-19|97.4|sita:101771478|ribose-phosphate pyrophosphokinase [EC:2.7.6.1]	gi|514765951|ref|XP_004965879.1|	2.03686e-18	PREDICTED: ribose-phosphate pyrophosphokinase 2, chloroplastic-like [Setaria italica]
Novel-m0423-5p	MLOC_82053.1	4	2	-	-	gi|326518008|dbj|BAK07256.1|	2.61997e-103	predicted protein [Hordeum vulgare subsp. vulgare]
Novel-m0423-5p	MLOC_8034.2	4	2	-	K12815|1|0.0|1461|bdi:100830086|pre-mRNA-splicing factor ATP-dependent RNA helicase DHX38/PRP16 [EC:3.6.4.13]	gi|326504950|dbj|BAK06766.1|	0	predicted protein, partial [Hordeum vulgare subsp. vulgare]
Novel-m0423-5p	MLOC_56110.9	4	2.5	-	K04121|1|1e-161|571|bdi:100829880|ent-kaurene synthase [EC:4.2.3.19]	gi|475565369|gb|EMT14774.1|	0	Ent-kaur-16-ene synthase, chloroplastic [Aegilops tauschii]
Novel-m0423-5p	MLOC_56110.6	4	2.5	-	K04121|1|0.0|466|bdi:100829880|ent-kaurene synthase [EC:4.2.3.19]	gi|363987138|dbj|BAL41689.1|	0	ent-kaurene synthase like 2 [Triticum aestivum]
Novel-m0423-5p	MLOC_26643.6	4	2.5	-	-	gi|218185499|gb|EEC67926.1|	3.98899e-119	hypothetical protein OsI_35636 [Oryza sativa Indica Group]
Novel-m0428-3p	MLOC_34765.3	3.5	NA	-	K17579|1|2e-48|196|cre:CHLREDRAFT_152680|protein phosphatase 1 regulatory subunit 42!K16860|5|1e-14|83.2|zma:103634743|phospholipase D3/4 [EC:3.1.4.4]	gi|47834695|gb|AAT39001.1|	0	AML6 [Hordeum vulgare]
Novel-m0428-3p	MLOC_63872.2	3.5	NA	-	K03969|1|3e-151|535|bdi:100846897|phage shock protein A	gi|326492293|dbj|BAK01930.1|	2.24159e-166	predicted protein [Hordeum vulgare subsp. vulgare]
Novel-m0428-3p	MLOC_71566.2	2	2.5	-	-	gi|326512442|dbj|BAJ99576.1|	4.38898e-121	predicted protein [Hordeum vulgare subsp. vulgare]
Novel-m0428-3p	MLOC_71566.4	2	2.5	-	-	gi|326512442|dbj|BAJ99576.1|	1.44732e-150	predicted protein [Hordeum vulgare subsp. vulgare]
Novel-m0428-3p	MLOC_71566.3	2	2.5	-	-	gi|326512442|dbj|BAJ99576.1|	1.44652e-122	predicted protein [Hordeum vulgare subsp. vulgare]
Novel-m0428-3p	MLOC_71566.7	2	2.5	-	-	gi|326512442|dbj|BAJ99576.1|	3.31607e-153	predicted protein [Hordeum vulgare subsp. vulgare]
Novel-m0428-3p	MLOC_71566.5	2	2.5	-	-	gi|669029160|emb|CDM83272.1|	2.27641e-101	unnamed protein product [Triticum aestivum]
Novel-m0428-3p	MLOC_71566.1	2	2.5	-	-	gi|326512442|dbj|BAJ99576.1|	4.14744e-121	predicted protein [Hordeum vulgare subsp. vulgare]
Novel-m0428-3p	MLOC_71566.6	2	2.5	-	-	gi|326512442|dbj|BAJ99576.1|	3.1801e-153	predicted protein [Hordeum vulgare subsp. vulgare]
Novel-m0428-3p	MLOC_44411.1	4	NA	-	-	gi|326495570|dbj|BAJ85881.1|	5.42285e-12	predicted protein [Hordeum vulgare subsp. vulgare]
Novel-m0432-3p	MLOC_80549.2	NA	2.5	-	-	gi|475440378|gb|EMT01420.1|	0	hypothetical protein F775_00628 [Aegilops tauschii]
Novel-m0432-3p	MLOC_57817.3	NA	2.5	-	K00514|1|1e-27|123|rcu:RCOM_1428040|zeta-carotene desaturase [EC:1.3.5.6]!K01206|2|2e-25|116|cic:CICLE_v10031741mg|alpha-L-fucosidase [EC:3.2.1.51]!K10396|5|8e-20|97.8|cic:CICLE_v10000365mg|kinesin family member 5	gi|326496675|dbj|BAJ98364.1|	1.40309e-134	predicted protein [Hordeum vulgare subsp. vulgare]
Novel-m0432-3p	MLOC_80549.1	NA	2.5	-	-	gi|475440378|gb|EMT01420.1|	0	hypothetical protein F775_00628 [Aegilops tauschii]
Novel-m0432-3p	MLOC_11487.2	NA	2.5	-	K15078|1|5e-125|450|rcu:RCOM_1122050|structure-specific endonuclease subunit SLX1 [EC:3.6.1.-]	gi|474253275|gb|EMS60275.1|	0	Putative disease resistance protein RGA3 [Triticum urartu]
Novel-m0432-3p	MLOC_11487.1	NA	2.5	-	K15078|1|6e-125|450|rcu:RCOM_1122050|structure-specific endonuclease subunit SLX1 [EC:3.6.1.-]	gi|474253275|gb|EMS60275.1|	0	Putative disease resistance protein RGA3 [Triticum urartu]
Novel-m0432-3p	MLOC_69866.2	NA	2.5	-	-	gi|357127557|ref|XP_003565446.1|	0	PREDICTED: uncharacterized protein LOC100832747 [Brachypodium distachyon]
Novel-m0432-3p	MLOC_16201.1	NA	2.5	-	K00679|1|4e-56|219|cic:CICLE_v10027727mg|phospholipid:diacylglycerol acyltransferase [EC:2.3.1.158]!K01188|2|6e-39|162|aly:ARALYDRAFT_316517|beta-glucosidase [EC:3.2.1.21]!K10960|3|1e-27|124|atr:18422248|geranylgeranyl reductase [EC:1.3.1.83]!K10396|4|1e-17|92.0|pper:PRUPE_ppa001667mg|kinesin family member 5!K01206|5|1e-13|78.6|cic:CICLE_v10031741mg|alpha-L-fucosidase [EC:3.2.1.51]	gi|474329438|gb|EMS62537.1|	1.05533e-156	GDSL esterase/lipase EXL3 [Triticum urartu]
Novel-m0432-3p	MLOC_57817.1	NA	2.5	-	K00514|1|1e-42|174|rcu:RCOM_1428040|zeta-carotene desaturase [EC:1.3.5.6]!K01206|2|1e-38|161|cic:CICLE_v10031741mg|alpha-L-fucosidase [EC:3.2.1.51]!K10396|5|9e-31|135|cic:CICLE_v10000365mg|kinesin family member 5	gi|326496675|dbj|BAJ98364.1|	0	predicted protein [Hordeum vulgare subsp. vulgare]
Novel-m0432-3p	MLOC_69866.1	NA	2.5	-	-	gi|357127557|ref|XP_003565446.1|	0	PREDICTED: uncharacterized protein LOC100832747 [Brachypodium distachyon]
Novel-m0432-3p	MLOC_57817.2	NA	2.5	-	K01206|1|2e-15|52.8|cic:CICLE_v10031741mg|alpha-L-fucosidase [EC:3.2.1.51]	gi|326496675|dbj|BAJ98364.1|	5.01847e-86	predicted protein [Hordeum vulgare subsp. vulgare]
Novel-m0432-3p	MLOC_69866.4	NA	2.5	-	-	gi|475600679|gb|EMT24609.1|	0	hypothetical protein F775_52693 [Aegilops tauschii]
Novel-m0432-3p	MLOC_57566.3	3	1.5	-	K12307|1|4e-06|54.7|gsl:Gasu_44180|MFS transporter, ceroid-lipofuscinosis neuronal protein 7	gi|475547571|gb|EMT10901.1|	0	Putative membrane protein [Aegilops tauschii]
Novel-m0432-3p	MLOC_66560.1	4	NA	-	K14440|1|2e-94|347|bdi:100825181|SWI/SNF-related matrix-associated actin-dependent regulator of chromatin subfamily A-like protein 1 [EC:3.6.4.12]	gi|475560164|gb|EMT13497.1|	5.16088e-95	Zinc finger Ran-binding domain-containing protein 3 [Aegilops tauschii]
Novel-m0432-3p	MLOC_57566.2	3	1.5	-	K12307|1|4e-06|54.7|gsl:Gasu_44180|MFS transporter, ceroid-lipofuscinosis neuronal protein 7	gi|475547571|gb|EMT10901.1|	0	Putative membrane protein [Aegilops tauschii]
Novel-m0432-3p	MLOC_63586.2	2.5	2	-	-	gi|326502342|dbj|BAJ95234.1|	0	predicted protein [Hordeum vulgare subsp. vulgare]
Novel-m0432-3p	MLOC_57566.1	3	1.5	-	K12307|1|2e-06|54.7|gsl:Gasu_44180|MFS transporter, ceroid-lipofuscinosis neuronal protein 7	gi|475547571|gb|EMT10901.1|	0	Putative membrane protein [Aegilops tauschii]
Novel-m0432-3p	MLOC_63586.1	2.5	2	-	-	gi|326502342|dbj|BAJ95234.1|	3.70469e-44	predicted protein [Hordeum vulgare subsp. vulgare]
Novel-m0432-3p	MLOC_63586.5	2.5	2	-	-	gi|326502342|dbj|BAJ95234.1|	0	predicted protein [Hordeum vulgare subsp. vulgare]
Novel-m0432-3p	MLOC_66560.2	4	NA	-	-	-	-	-
Novel-m0432-3p	MLOC_63586.4	2.5	2	-	-	gi|326502342|dbj|BAJ95234.1|	0	predicted protein [Hordeum vulgare subsp. vulgare]
Novel-m0432-3p	MLOC_65343.2	4	NA	-	K03696|1|0.0|961|bdi:100827330|ATP-dependent Clp protease ATP-binding subunit ClpC	gi|326498075|dbj|BAJ94900.1|	0	predicted protein [Hordeum vulgare subsp. vulgare]
Novel-m0447-3p	MLOC_52795.1	1	0.5	-	K01534|1|1e-64|247|obr:102706206|Cd2+/Zn2+-exporting ATPase [EC:3.6.3.3 3.6.3.5]	gi|666335901|gb|AIG13045.1|	3.56666e-73	putative heavy metal transporting P1B-ATPase 2, partial [Triticum aestivum]
Novel-m0447-3p	MLOC_9823.3	NA	2.5	-	K15362|1|0.0|1105|bdi:100829852|fanconi anemia group J protein [EC:3.6.4.12]	gi|475574176|gb|EMT16908.1|	0	Fanconi anemia group J protein-like protein [Aegilops tauschii]
Novel-m0447-3p	MLOC_3766.1	NA	2.5	-	K14638|1|0.0|728|bdi:100843132|solute carrier family 15 (peptide/histidine transporter), member 3/4	gi|326525142|dbj|BAK07841.1|	0	predicted protein [Hordeum vulgare subsp. vulgare]
Novel-m0447-3p	MLOC_78266.1	NA	2.5	-	K18801|1|2e-36|154|sbi:SORBI_08g006410|glucuronoxylan 4-O-methyltransferase [EC:2.1.1.112]	gi|669031523|emb|CDM86548.1|	8.81925e-96	unnamed protein product [Triticum aestivum]
Novel-m0447-3p	MLOC_3766.2	NA	2.5	-	K14638|1|0.0|718|bdi:100843132|solute carrier family 15 (peptide/histidine transporter), member 3/4	gi|326525142|dbj|BAK07841.1|	0	predicted protein [Hordeum vulgare subsp. vulgare]
Novel-m0447-3p	MLOC_66259.2	1.5	1	-	-	-	-	-
Novel-m0447-3p	MLOC_53996.1	NA	2.5	-	K02154|1|0.0|1159|bdi:100835973|V-type H+-transporting ATPase subunit a	gi|326528175|dbj|BAJ89139.1|	0	predicted protein [Hordeum vulgare subsp. vulgare]
Novel-m0447-3p	MLOC_3975.1	NA	2.5	-	-	gi|992275892|gb|KXG34457.1|	0	hypothetical protein SORBI_002G043700 [Sorghum bicolor]
Novel-m0447-3p	MLOC_3766.3	NA	2.5	-	K14638|1|0.0|728|bdi:100843132|solute carrier family 15 (peptide/histidine transporter), member 3/4	gi|326525142|dbj|BAK07841.1|	0	predicted protein [Hordeum vulgare subsp. vulgare]
Novel-m0447-3p	MLOC_3766.4	NA	2.5	-	K14638|1|0.0|718|bdi:100843132|solute carrier family 15 (peptide/histidine transporter), member 3/4	gi|326525142|dbj|BAK07841.1|	0	predicted protein [Hordeum vulgare subsp. vulgare]
Novel-m0447-3p	MLOC_9823.2	NA	2.5	-	K15362|1|0.0|1160|bdi:100829852|fanconi anemia group J protein [EC:3.6.4.12]	gi|475574176|gb|EMT16908.1|	0	Fanconi anemia group J protein-like protein [Aegilops tauschii]
Novel-m0447-3p	MLOC_37602.2	NA	2.5	-	K10882|1|2e-114|412|bdi:100834151|crossover junction endonuclease EME1 [EC:3.1.22.-]	gi|475589601|gb|EMT21215.1|	7.34947e-157	hypothetical protein F775_25285 [Aegilops tauschii]
Novel-m0447-3p	MLOC_76018.1	NA	2.5	-	K13066|1|3e-97|357|bdi:100838174|caffeic acid 3-O-methyltransferase [EC:2.1.1.68]	gi|27531337|dbj|BAC54275.1|	1.71122e-126	O-methyltransferase [Hordeum vulgare]
Novel-m0447-3p	MLOC_67313.3	NA	2.5	-	K14948|1|2e-121|436|bdi:100824168|polypyrimidine tract-binding protein 2	gi|475617389|gb|EMT30091.1|	2.75468e-128	Polypyrimidine tract-binding protein-3-like protein [Aegilops tauschii]
Novel-m0447-3p	MLOC_9823.5	NA	2.5	-	K15362|1|4e-161|568|bdi:100829852|fanconi anemia group J protein [EC:3.6.4.12]	gi|944055737|gb|KQJ91375.1|	3.14532e-160	hypothetical protein BRADI_4g37260 [Brachypodium distachyon]
Novel-m0447-3p	MLOC_33664.2	NA	2.2	-	K02927|1|4e-12|74.3|dosa:Os09t0568400-01|large subunit ribosomal protein L40e	gi|115480753|ref|NP_001063970.1|	2.9013e-11	Os09g0568400, partial [Oryza sativa Japonica Group]
Novel-m0447-3p	MLOC_37602.3	NA	2.5	-	K10882|1|2e-107|234|bdi:100834151|crossover junction endonuclease EME1 [EC:3.1.22.-]	gi|475589601|gb|EMT21215.1|	3.36551e-143	hypothetical protein F775_25285 [Aegilops tauschii]
Novel-m0447-3p	MLOC_9823.4	NA	2.5	-	K15362|1|0.0|1101|bdi:100829852|fanconi anemia group J protein [EC:3.6.4.12]	gi|475574176|gb|EMT16908.1|	0	Fanconi anemia group J protein-like protein [Aegilops tauschii]
Novel-m0447-3p	MLOC_37602.1	NA	2.5	-	K10882|1|2e-116|419|bdi:100834151|crossover junction endonuclease EME1 [EC:3.1.22.-]	gi|475589601|gb|EMT21215.1|	1.97821e-155	hypothetical protein F775_25285 [Aegilops tauschii]
Novel-m0447-3p	MLOC_12878.1	2	1	-	K14515|1|0.0|990|bdi:100826977|EIN3-binding F-box protein	gi|326523077|dbj|BAJ88579.1|	0	predicted protein [Hordeum vulgare subsp. vulgare]
Novel-m0447-3p	MLOC_70341.1	2.5	1.2	-	-	gi|475615805|gb|EMT29568.1|	0	hypothetical protein F775_03707 [Aegilops tauschii]
Novel-m0447-3p	MLOC_12333.4	3.5	1.8	-	K06662|1|0.0|825|bdi:100820871|cell cycle checkpoint protein	gi|475579846|gb|EMT18443.1|	0	Cell cycle checkpoint protein RAD17 [Aegilops tauschii]
Novel-m0447-3p	MLOC_56035.6	3.5	1.8	-	K03006|1|5e-07|58.5|ppp:PHYPADRAFT_173475|DNA-directed RNA polymerase II subunit RPB1 [EC:2.7.7.6]!K12199|3|8e-07|57.8|mtr:MTR_5g093880|vacuolar protein sorting-associated protein VTA1!K15174|4|1e-06|57.0|mdm:103431080|RNA polymerase II-associated factor 1	gi|475618962|gb|EMT30605.1|	0	hypothetical protein F775_00567 [Aegilops tauschii]
Novel-m0447-3p	MLOC_12333.6	3.5	1.8	-	K06662|1|0.0|384|bdi:100820871|cell cycle checkpoint protein	gi|357120217|ref|XP_003561825.1|	0	PREDICTED: cell cycle checkpoint protein RAD17 isoform X1 [Brachypodium distachyon]
Novel-m0447-3p	MLOC_61794.1	3	1.8	-	K13428|1|1e-174|615|ath:AT5G20480|LRR receptor-like serine/threonine-protein kinase EFR [EC:2.7.11.1]	gi|475591664|gb|EMT21837.1|	0	Putative LRR receptor-like serine/threonine-protein kinase [Aegilops tauschii]
Novel-m0447-3p	MLOC_4620.5	3	1.5	-	K04730|1|7e-122|440|mtr:MTR_5g047070|interleukin-1 receptor-associated kinase 1 [EC:2.7.11.1]!K04733|3|4e-111|404|ppp:PHYPADRAFT_56753|interleukin-1 receptor-associated kinase 4 [EC:2.7.11.1]	gi|474261219|gb|EMS60533.1|	0	Receptor-like protein kinase FERONIA [Triticum urartu]
Novel-m0447-3p	MLOC_4620.2	3	1.5	-	K04730|1|7e-122|440|mtr:MTR_5g047070|interleukin-1 receptor-associated kinase 1 [EC:2.7.11.1]!K04733|3|4e-111|404|ppp:PHYPADRAFT_56753|interleukin-1 receptor-associated kinase 4 [EC:2.7.11.1]	gi|474261219|gb|EMS60533.1|	0	Receptor-like protein kinase FERONIA [Triticum urartu]
Novel-m0447-3p	MLOC_61794.2	3	1.8	-	K04730|1|6e-49|195|pda:103722152|interleukin-1 receptor-associated kinase 1 [EC:2.7.11.1]	gi|475591664|gb|EMT21837.1|	1.80073e-115	Putative LRR receptor-like serine/threonine-protein kinase [Aegilops tauschii]
Novel-m0447-3p	MLOC_23772.1	3.5	1.8	-	-	gi|326506312|dbj|BAJ86474.1|	1.90993e-18	predicted protein [Hordeum vulgare subsp. vulgare]
Novel-m0447-3p	MLOC_6818.3	3	1.5	-	K14640|1|8e-86|318|bdi:100827190|solute carrier family 20 (sodium-dependent phosphate transporter)	gi|326510061|dbj|BAJ87247.1|	1.02532e-95	predicted protein, partial [Hordeum vulgare subsp. vulgare]
Novel-m0447-3p	MLOC_4620.4	3	1.5	-	K04730|1|7e-122|440|mtr:MTR_5g047070|interleukin-1 receptor-associated kinase 1 [EC:2.7.11.1]!K04733|3|4e-111|404|ppp:PHYPADRAFT_56753|interleukin-1 receptor-associated kinase 4 [EC:2.7.11.1]	gi|474261219|gb|EMS60533.1|	0	Receptor-like protein kinase FERONIA [Triticum urartu]
Novel-m0447-3p	MLOC_6818.6	3	1.5	-	K14640|1|2e-134|481|bdi:100827190|solute carrier family 20 (sodium-dependent phosphate transporter)	gi|326510061|dbj|BAJ87247.1|	2.77517e-144	predicted protein, partial [Hordeum vulgare subsp. vulgare]
Novel-m0447-3p	MLOC_65219.1	3	1.5	-	-	gi|326511049|dbj|BAJ91872.1|	7.83341e-76	predicted protein, partial [Hordeum vulgare subsp. vulgare]
Novel-m0447-3p	MLOC_21207.1	3	1.5	-	K07466|1|5e-08|59.7|mtr:MTR_5g026890|replication factor A1!K15627|2|3e-06|53.9|mtr:MTR_4g115180|tether containing UBX domain for GLUT4!K03025|3|5e-06|53.1|mtr:MTR_7g020790|DNA-directed RNA polymerase III subunit RPC6!K00873|4|9e-06|52.4|gmx:100804313|pyruvate kinase [EC:2.7.1.40]	gi|326521062|dbj|BAJ96734.1|	5.36164e-119	predicted protein [Hordeum vulgare subsp. vulgare]
Novel-m0447-3p	MLOC_39313.1	3.5	1.8	-	-	gi|475598421|gb|EMT23936.1|	3.25164e-56	hypothetical protein F775_30247 [Aegilops tauschii]
Novel-m0447-3p	MLOC_12333.2	3.5	1.8	-	K06662|1|0.0|825|bdi:100820871|cell cycle checkpoint protein	gi|475579846|gb|EMT18443.1|	0	Cell cycle checkpoint protein RAD17 [Aegilops tauschii]
Novel-m0447-3p	MLOC_71475.1	3.5	2	-	K00550|1|3e-43|177|bdi:100822772|methylene-fatty-acyl-phospholipid synthase [EC:2.1.1.16]	gi|326503342|dbj|BAJ99296.1|	4.02275e-43	predicted protein, partial [Hordeum vulgare subsp. vulgare]
Novel-m0447-3p	MLOC_57667.1	3.5	2	-	-	gi|326530061|dbj|BAK08310.1|	2.92459e-119	predicted protein [Hordeum vulgare subsp. vulgare]
Novel-m0447-3p	MLOC_61332.2	4	2.5	-	-	-	-	-
Novel-m0447-3p	MLOC_50839.1	4	2	-	-	gi|475600908|gb|EMT24681.1|	1.42313e-51	hypothetical protein F775_07137 [Aegilops tauschii]
Novel-m0447-3p	MLOC_55427.1	4	2	-	-	gi|326489735|dbj|BAK01848.1|	9.32349e-146	predicted protein [Hordeum vulgare subsp. vulgare]
Novel-m0447-3p	MLOC_66731.4	4	2	-	K16675|1|2e-110|276|bdi:100826779|palmitoyltransferase ZDHHC9/14/18 [EC:2.3.1.225]	gi|475620446|gb|EMT31104.1|	4.81564e-119	Putative S-acyltransferase [Aegilops tauschii]
Novel-m0447-3p	MLOC_50839.2	4	2	-	-	gi|475600908|gb|EMT24681.1|	5.97244e-48	hypothetical protein F775_07137 [Aegilops tauschii]
Novel-m0447-3p	MLOC_36619.1	4	2.5	-	-	gi|474366696|gb|EMS63518.1|	7.19833e-14	hypothetical protein TRIUR3_23221 [Triticum urartu]
Novel-m0447-3p	MLOC_44990.1	4	2	-	K03542|1|2e-71|269|bdi:100827756|photosystem II 22kDa protein	gi|326494250|dbj|BAJ90394.1|	1.82629e-71	predicted protein [Hordeum vulgare subsp. vulgare]
Novel-m0449-3p	MLOC_59573.3	NA	2.5	-	K03294|1|3e-53|210|sita:101754459|basic amino acid/polyamine antiporter, APA family!K15095|2|3e-16|87.8|bdi:100839967|(+)-neomenthol dehydrogenase [EC:1.1.1.208]	gi|326507372|dbj|BAK03079.1|	0	predicted protein [Hordeum vulgare subsp. vulgare]
Novel-m0449-3p	MLOC_59573.2	NA	2.5	-	K03294|1|8e-69|262|sita:101754459|basic amino acid/polyamine antiporter, APA family!K15095|2|8e-16|86.3|bdi:100839967|(+)-neomenthol dehydrogenase [EC:1.1.1.208]	gi|326507372|dbj|BAK03079.1|	0	predicted protein [Hordeum vulgare subsp. vulgare]
Novel-m0449-3p	MLOC_59573.1	NA	2.5	-	K03294|1|5e-75|283|sita:101754459|basic amino acid/polyamine antiporter, APA family!K15095|2|4e-16|87.8|bdi:100839967|(+)-neomenthol dehydrogenase [EC:1.1.1.208]	gi|326507372|dbj|BAK03079.1|	0	predicted protein [Hordeum vulgare subsp. vulgare]
Novel-m0449-3p	MLOC_58027.2	3	NA	-	-	gi|326494684|dbj|BAJ94461.1|	5.78083e-111	predicted protein [Hordeum vulgare subsp. vulgare]
Novel-m0449-3p	MLOC_58027.9	3	NA	-	-	-	-	-
Novel-m0453-3p	MLOC_19404.1	1.5	0.8	-	-	gi|326490053|dbj|BAJ94100.1|	8.89267e-32	predicted protein [Hordeum vulgare subsp. vulgare]
Novel-m0453-3p	MLOC_65036.2	NA	2.5	-	-	-	-	-
Novel-m0453-3p	MLOC_55093.1	NA	2.5	-	K12489|1|0.0|1521|bdi:100822487|Arf-GAP with coiled-coil, ANK repeat and PH domain-containing protein	gi|326500938|dbj|BAJ95135.1|	0	predicted protein [Hordeum vulgare subsp. vulgare]
Novel-m0453-3p	MLOC_55093.2	NA	2.5	-	K12489|1|0.0|1214|bdi:100822487|Arf-GAP with coiled-coil, ANK repeat and PH domain-containing protein	gi|326500938|dbj|BAJ95135.1|	0	predicted protein [Hordeum vulgare subsp. vulgare]
Novel-m0453-3p	MLOC_43989.2	2.5	1.2	-	K14494|1|9e-24|113|pmum:103341003|DELLA protein	gi|326507502|dbj|BAK03144.1|	0	predicted protein [Hordeum vulgare subsp. vulgare]
Novel-m0453-3p	MLOC_72502.2	2	1	-	K14494|1|1e-22|109|gmx:100803245|DELLA protein	gi|514818024|ref|XP_004983723.1|	0	PREDICTED: scarecrow-like protein 6 isoform X1 [Setaria italica]
Novel-m0453-3p	MLOC_33074.2	3.5	NA	-	K00794|1|2e-33|143|bdi:100829053|6,7-dimethyl-8-ribityllumazine synthase [EC:2.5.1.78]	gi|326489731|dbj|BAK01846.1|	4.22151e-42	predicted protein [Hordeum vulgare subsp. vulgare]
Novel-m0453-3p	MLOC_73265.2	3.5	NA	-	K00794|1|3e-21|100|sbi:SORBI_06g031050|6,7-dimethyl-8-ribityllumazine synthase [EC:2.5.1.78]	gi|326505868|dbj|BAJ91173.1|	2.84308e-21	predicted protein, partial [Hordeum vulgare subsp. vulgare]
Novel-m0453-3p	MLOC_16514.1	2	1	-	K14494|1|1e-13|78.6|pvu:PHAVU_003G291500g|DELLA protein	gi|482671910|gb|AGK28600.1|	9.39508e-102	scarecrow-like 6 protein [Dendrocalamus latiflorus]
Novel-m0453-3p	MLOC_43989.1	2.5	1.2	-	K14494|1|1e-13|79.0|smo:SELMODRAFT_437369|DELLA protein	gi|326507502|dbj|BAK03144.1|	1.2477e-133	predicted protein [Hordeum vulgare subsp. vulgare]
Novel-m0453-3p	MLOC_73265.1	3.5	NA	-	K00794|1|2e-20|100|sbi:SORBI_06g031050|6,7-dimethyl-8-ribityllumazine synthase [EC:2.5.1.78]	gi|326505868|dbj|BAJ91173.1|	1.79912e-20	predicted protein, partial [Hordeum vulgare subsp. vulgare]
Novel-m0453-3p	MLOC_33074.1	3.5	NA	-	K00794|1|2e-33|143|bdi:100829053|6,7-dimethyl-8-ribityllumazine synthase [EC:2.5.1.78]	gi|326489731|dbj|BAK01846.1|	4.17512e-42	predicted protein [Hordeum vulgare subsp. vulgare]
Novel-m0453-3p	MLOC_33074.5	3.5	NA	-	K00794|1|4e-33|143|bdi:100829053|6,7-dimethyl-8-ribityllumazine synthase [EC:2.5.1.78]	gi|326489731|dbj|BAK01846.1|	6.40501e-42	predicted protein [Hordeum vulgare subsp. vulgare]
Novel-m0453-3p	MLOC_72502.1	2	1	-	K14494|1|2e-22|108|gmx:100803245|DELLA protein	gi|514818024|ref|XP_004983723.1|	0	PREDICTED: scarecrow-like protein 6 isoform X1 [Setaria italica]
Novel-m0453-3p	MLOC_17853.2	4	NA	-	-	gi|326502162|dbj|BAK06573.1|	4.29764e-108	predicted protein [Hordeum vulgare subsp. vulgare]
Novel-m0453-3p	MLOC_17853.4	4	NA	-	-	gi|326502162|dbj|BAK06573.1|	5.99593e-108	predicted protein [Hordeum vulgare subsp. vulgare]
Novel-m0453-3p	MLOC_17853.5	4	NA	-	-	gi|326502162|dbj|BAK06573.1|	1.58194e-65	predicted protein [Hordeum vulgare subsp. vulgare]
Novel-m0453-3p	MLOC_17853.3	4	NA	-	-	gi|326502162|dbj|BAK06573.1|	5.9799e-108	predicted protein [Hordeum vulgare subsp. vulgare]
Novel-m0465-5p	MLOC_60626.2	NA	1.8	-	K03434|1|3e-107|390|bdi:100825685|N-acetylglucosaminylphosphatidylinositol deacetylase [EC:3.5.1.89]	gi|326488701|dbj|BAJ97962.1|	9.71169e-121	predicted protein [Hordeum vulgare subsp. vulgare]
Novel-m0465-5p	MLOC_60626.1	NA	1.8	-	K03434|1|1e-117|425|bdi:100825685|N-acetylglucosaminylphosphatidylinositol deacetylase [EC:3.5.1.89]	gi|326488701|dbj|BAJ97962.1|	6.99324e-132	predicted protein [Hordeum vulgare subsp. vulgare]
Novel-m0465-5p	MLOC_56602.2	NA	2.5	-	K16277|1|4e-133|475|bdi:100832813|E3 ubiquitin-protein ligase DRIP [EC:2.3.2.27]	gi|326507272|dbj|BAJ95713.1|	1.6504e-174	predicted protein [Hordeum vulgare subsp. vulgare]
Novel-m0465-5p	MLOC_56602.4	NA	2.5	-	K16277|1|1e-133|478|bdi:100832813|E3 ubiquitin-protein ligase DRIP [EC:2.3.2.27]	gi|326507272|dbj|BAJ95713.1|	4.0686e-175	predicted protein [Hordeum vulgare subsp. vulgare]
Novel-m0465-5p	MLOC_56602.7	NA	2.5	-	K16277|1|3e-149|528|bdi:100832813|E3 ubiquitin-protein ligase DRIP [EC:2.3.2.27]	gi|326507272|dbj|BAJ95713.1|	0	predicted protein [Hordeum vulgare subsp. vulgare]
Novel-m0465-5p	MLOC_56602.6	NA	2.5	-	K16277|1|7e-170|443|bdi:100832813|E3 ubiquitin-protein ligase DRIP [EC:2.3.2.27]	gi|326507272|dbj|BAJ95713.1|	0	predicted protein [Hordeum vulgare subsp. vulgare]
Novel-m0465-5p	MLOC_56602.1	NA	2.5	-	K16277|1|6e-175|616|bdi:100832813|E3 ubiquitin-protein ligase DRIP [EC:2.3.2.27]	gi|326507272|dbj|BAJ95713.1|	0	predicted protein [Hordeum vulgare subsp. vulgare]
Novel-m0465-5p	MLOC_56602.5	NA	2.5	-	K16277|1|2e-176|619|bdi:100832813|E3 ubiquitin-protein ligase DRIP [EC:2.3.2.27]	gi|326507272|dbj|BAJ95713.1|	0	predicted protein [Hordeum vulgare subsp. vulgare]
Novel-m0470-3p	MLOC_44470.1	0	0	-	K13457|1|5e-166|586|obr:102710757|disease resistance protein RPM1	gi|475620657|gb|EMT31192.1|	0	Putative disease resistance protein RXW24L [Aegilops tauschii]
Novel-m0470-3p	MLOC_4541.3	0	0	-	K13457|1|9e-144|511|obr:102710757|disease resistance protein RPM1	gi|473803803|gb|EMS46640.1|	0	putative disease resistance protein RXW24L [Triticum urartu]
Novel-m0470-3p	MLOC_4541.1	0	0	-	K13457|1|6e-150|532|obr:102710757|disease resistance protein RPM1	gi|475620655|gb|EMT31190.1|	0	Putative disease resistance protein RXW24L [Aegilops tauschii]
Novel-m0470-3p	MLOC_44470.3	0	0	-	K13457|1|5e-166|586|obr:102710757|disease resistance protein RPM1	gi|475620655|gb|EMT31190.1|	0	Putative disease resistance protein RXW24L [Aegilops tauschii]
Novel-m0470-3p	MLOC_4541.4	0	0	-	K13457|1|6e-150|532|obr:102710757|disease resistance protein RPM1	gi|473803803|gb|EMS46640.1|	0	putative disease resistance protein RXW24L [Triticum urartu]
Novel-m0470-3p	MLOC_4541.2	0	0	-	K13457|1|6e-150|532|obr:102710757|disease resistance protein RPM1	gi|473803803|gb|EMS46640.1|	0	putative disease resistance protein RXW24L [Triticum urartu]
Novel-m0470-3p	MLOC_30245.1	NA	2.5	-	K13065|1|7e-101|368|rcu:RCOM_0290880|shikimate O-hydroxycinnamoyltransferase [EC:2.3.1.133]	gi|475597827|gb|EMT23728.1|	0	hypothetical protein F775_42423 [Aegilops tauschii]
Novel-m0470-3p	MLOC_30245.2	NA	2.5	-	K13065|1|6e-34|144|rcu:RCOM_0290880|shikimate O-hydroxycinnamoyltransferase [EC:2.3.1.133]	gi|475597827|gb|EMT23728.1|	7.14678e-80	hypothetical protein F775_42423 [Aegilops tauschii]
Novel-m0470-3p	MLOC_6032.2	2	1	-	K13457|1|3e-175|616|sita:101773873|disease resistance protein RPM1	gi|473895926|gb|EMS48997.1|	0	Disease resistance RPP8-like protein 3 [Triticum urartu]
Novel-m0470-3p	MLOC_6032.1	2	1	-	K13457|1|5e-175|616|sita:101773873|disease resistance protein RPM1	gi|473895926|gb|EMS48997.1|	0	Disease resistance RPP8-like protein 3 [Triticum urartu]
Novel-m0478-3p	MLOC_70587.8	NA	2.5	-	K18402|1|7e-07|56.6|bpg:Bathy01g02260|PHD finger protein 20	gi|721677771|ref|XP_010237811.1|	0	PREDICTED: PHD finger protein At1g33420-like [Brachypodium distachyon]
Novel-m0478-3p	MLOC_70587.5	NA	2.5	-	-	gi|326531124|dbj|BAK04913.1|	0	predicted protein, partial [Hordeum vulgare subsp. vulgare]
Novel-m0478-3p	MLOC_70587.7	NA	2.5	-	K18402|1|1e-06|56.6|bpg:Bathy01g02260|PHD finger protein 20	gi|326531124|dbj|BAK04913.1|	0	predicted protein, partial [Hordeum vulgare subsp. vulgare]
Novel-m0478-3p	MLOC_70587.12	NA	2.5	-	-	gi|326531124|dbj|BAK04913.1|	0	predicted protein, partial [Hordeum vulgare subsp. vulgare]
Novel-m0478-3p	MLOC_70587.11	NA	2.5	-	K18402|1|5e-07|56.6|bpg:Bathy01g02260|PHD finger protein 20	gi|326531124|dbj|BAK04913.1|	0	predicted protein, partial [Hordeum vulgare subsp. vulgare]
Novel-m0478-3p	MLOC_70587.13	NA	2.5	-	-	gi|721677771|ref|XP_010237811.1|	0	PREDICTED: PHD finger protein At1g33420-like [Brachypodium distachyon]
Novel-m0478-3p	MLOC_70587.9	NA	2.5	-	K18402|1|7e-07|56.6|bpg:Bathy01g02260|PHD finger protein 20	gi|721677771|ref|XP_010237811.1|	0	PREDICTED: PHD finger protein At1g33420-like [Brachypodium distachyon]
Novel-m0478-3p	MLOC_70587.1	NA	2.5	-	-	gi|326531124|dbj|BAK04913.1|	4.51543e-72	predicted protein, partial [Hordeum vulgare subsp. vulgare]
Novel-m0478-3p	MLOC_55131.3	NA	2.5	-	K07748|1|5e-06|53.5|ppp:PHYPADRAFT_145942|sterol-4alpha-carboxylate 3-dehydrogenase (decarboxylating) [EC:1.1.1.170]!K00861|2|7e-06|53.1|vcn:VOLCADRAFT_103251|riboflavin kinase [EC:2.7.1.26]	gi|669029624|emb|CDM83893.1|	5.66237e-100	unnamed protein product [Triticum aestivum]
Novel-m0478-3p	MLOC_70587.2	NA	2.5	-	-	gi|326531124|dbj|BAK04913.1|	0	predicted protein, partial [Hordeum vulgare subsp. vulgare]
Novel-m0478-3p	MLOC_52401.5	4	2	-	K01551|1|1e-180|494|bdi:100831131|arsenite-transporting ATPase [EC:3.6.3.16]	gi|326494526|dbj|BAJ94382.1|	0	predicted protein [Hordeum vulgare subsp. vulgare]
Novel-m0478-3p	MLOC_52401.2	4	2	-	K01551|1|9e-175|615|bdi:100831131|arsenite-transporting ATPase [EC:3.6.3.16]	gi|326494526|dbj|BAJ94382.1|	0	predicted protein [Hordeum vulgare subsp. vulgare]
Novel-m0478-3p	MLOC_52401.8	4	2	-	K01551|1|9e-88|326|bdi:100831131|arsenite-transporting ATPase [EC:3.6.3.16]	gi|326494526|dbj|BAJ94382.1|	0	predicted protein [Hordeum vulgare subsp. vulgare]
Novel-m0478-3p	MLOC_52401.9	4	2	-	K01551|1|4e-116|187|bdi:100831131|arsenite-transporting ATPase [EC:3.6.3.16]	gi|326494526|dbj|BAJ94382.1|	0	predicted protein [Hordeum vulgare subsp. vulgare]
Novel-m0478-3p	MLOC_52401.1	4	2	-	K01551|1|3e-135|290|bdi:100831131|arsenite-transporting ATPase [EC:3.6.3.16]	gi|326494526|dbj|BAJ94382.1|	0	predicted protein [Hordeum vulgare subsp. vulgare]
Novel-m0478-3p	MLOC_52401.6	4	2	-	K01551|1|1e-150|303|bdi:100831131|arsenite-transporting ATPase [EC:3.6.3.16]	gi|326494526|dbj|BAJ94382.1|	0	predicted protein [Hordeum vulgare subsp. vulgare]
Novel-m0478-3p	MLOC_52401.4	4	2	-	K01551|1|1e-164|370|bdi:100831131|arsenite-transporting ATPase [EC:3.6.3.16]	gi|326494526|dbj|BAJ94382.1|	0	predicted protein [Hordeum vulgare subsp. vulgare]
Novel-m0478-3p	MLOC_52401.3	4	2	-	K01551|1|6e-148|526|bdi:100831131|arsenite-transporting ATPase [EC:3.6.3.16]	gi|326494526|dbj|BAJ94382.1|	0	predicted protein [Hordeum vulgare subsp. vulgare]
Novel-m0500-5p	MLOC_56035.7	0.5	0.2	-	K03006|1|5e-07|58.5|ppp:PHYPADRAFT_173475|DNA-directed RNA polymerase II subunit RPB1 [EC:2.7.7.6]!K12199|3|8e-07|57.8|mtr:MTR_5g093880|vacuolar protein sorting-associated protein VTA1!K15174|4|1e-06|57.0|mdm:103431080|RNA polymerase II-associated factor 1	gi|475618962|gb|EMT30605.1|	0	hypothetical protein F775_00567 [Aegilops tauschii]
Novel-m0500-5p	MLOC_15396.2	0	0	-	K05658|1|1e-173|611|bdi:100842644|ATP-binding cassette, subfamily B (MDR/TAP), member 1 [EC:3.6.3.44]	gi|474153560|gb|EMS57022.1|	0	ABC transporter B family member 11 [Triticum urartu]
Novel-m0500-5p	MLOC_56035.6	0.5	0.2	-	K03006|1|5e-07|58.5|ppp:PHYPADRAFT_173475|DNA-directed RNA polymerase II subunit RPB1 [EC:2.7.7.6]!K12199|3|8e-07|57.8|mtr:MTR_5g093880|vacuolar protein sorting-associated protein VTA1!K15174|4|1e-06|57.0|mdm:103431080|RNA polymerase II-associated factor 1	gi|475618962|gb|EMT30605.1|	0	hypothetical protein F775_00567 [Aegilops tauschii]
Novel-m0500-5p	MLOC_15396.5	0	0	-	K05658|1|0.0|675|bdi:100842644|ATP-binding cassette, subfamily B (MDR/TAP), member 1 [EC:3.6.3.44]	gi|326494550|dbj|BAJ94394.1|	0	predicted protein [Hordeum vulgare subsp. vulgare]
Novel-m0500-5p	MLOC_65219.1	0	0	-	-	gi|326511049|dbj|BAJ91872.1|	7.83341e-76	predicted protein, partial [Hordeum vulgare subsp. vulgare]
Novel-m0500-5p	MLOC_12333.6	0.5	0.2	-	K06662|1|0.0|384|bdi:100820871|cell cycle checkpoint protein	gi|357120217|ref|XP_003561825.1|	0	PREDICTED: cell cycle checkpoint protein RAD17 isoform X1 [Brachypodium distachyon]
Novel-m0500-5p	MLOC_21822.1	0.5	0.2	-	K05391|1|9e-130|464|bdi:100838192|cyclic nucleotide gated channel, other eukaryote	gi|475617884|gb|EMT30277.1|	3.43812e-130	hypothetical protein F775_29176 [Aegilops tauschii]
Novel-m0500-5p	MLOC_12333.4	0.5	0.2	-	K06662|1|0.0|825|bdi:100820871|cell cycle checkpoint protein	gi|475579846|gb|EMT18443.1|	0	Cell cycle checkpoint protein RAD17 [Aegilops tauschii]
Novel-m0500-5p	MLOC_12333.3	0.5	0.2	-	K06662|1|0.0|869|bdi:100820871|cell cycle checkpoint protein	gi|475579846|gb|EMT18443.1|	0	Cell cycle checkpoint protein RAD17 [Aegilops tauschii]
Novel-m0500-5p	MLOC_38103.1	0	0	-	K14772|1|0.0|1428|bdi:100825719|U3 small nucleolar RNA-associated protein 20	gi|475578196|gb|EMT18035.1|	0	Small subunit processome component 20-like protein [Aegilops tauschii]
Novel-m0500-5p	MLOC_15396.3	0	0	-	K05658|1|0.0|676|bdi:100842644|ATP-binding cassette, subfamily B (MDR/TAP), member 1 [EC:3.6.3.44]	gi|669029576|emb|CDM83826.1|	0	unnamed protein product [Triticum aestivum]
Novel-m0500-5p	MLOC_15396.4	0	0	-	K05658|1|7e-153|542|bdi:100842644|ATP-binding cassette, subfamily B (MDR/TAP), member 1 [EC:3.6.3.44]	gi|326494550|dbj|BAJ94394.1|	1.04063e-157	predicted protein [Hordeum vulgare subsp. vulgare]
Novel-m0500-5p	MLOC_4620.4	0	0	-	K04730|1|7e-122|440|mtr:MTR_5g047070|interleukin-1 receptor-associated kinase 1 [EC:2.7.11.1]!K04733|3|4e-111|404|ppp:PHYPADRAFT_56753|interleukin-1 receptor-associated kinase 4 [EC:2.7.11.1]	gi|474261219|gb|EMS60533.1|	0	Receptor-like protein kinase FERONIA [Triticum urartu]
Novel-m0500-5p	MLOC_65371.1	0	0	-	-	gi|721672449|ref|XP_010237005.1|	9.1589e-33	PREDICTED: zinc finger protein 2-like [Brachypodium distachyon]
Novel-m0500-5p	MLOC_4620.2	0	0	-	K04730|1|7e-122|440|mtr:MTR_5g047070|interleukin-1 receptor-associated kinase 1 [EC:2.7.11.1]!K04733|3|4e-111|404|ppp:PHYPADRAFT_56753|interleukin-1 receptor-associated kinase 4 [EC:2.7.11.1]	gi|474261219|gb|EMS60533.1|	0	Receptor-like protein kinase FERONIA [Triticum urartu]
Novel-m0500-5p	MLOC_12333.5	0.5	0.2	-	K06662|1|0.0|805|bdi:100820871|cell cycle checkpoint protein	gi|475579846|gb|EMT18443.1|	0	Cell cycle checkpoint protein RAD17 [Aegilops tauschii]
Novel-m0500-5p	MLOC_57667.1	0.5	0.5	-	-	gi|326530061|dbj|BAK08310.1|	2.92459e-119	predicted protein [Hordeum vulgare subsp. vulgare]
Novel-m0500-5p	MLOC_4620.5	0	0	-	K04730|1|7e-122|440|mtr:MTR_5g047070|interleukin-1 receptor-associated kinase 1 [EC:2.7.11.1]!K04733|3|4e-111|404|ppp:PHYPADRAFT_56753|interleukin-1 receptor-associated kinase 4 [EC:2.7.11.1]	gi|474261219|gb|EMS60533.1|	0	Receptor-like protein kinase FERONIA [Triticum urartu]
Novel-m0500-5p	MLOC_39313.1	0.5	0.2	-	-	gi|475598421|gb|EMT23936.1|	3.25164e-56	hypothetical protein F775_30247 [Aegilops tauschii]
Novel-m0500-5p	MLOC_71475.1	0.5	0.5	-	K00550|1|3e-43|177|bdi:100822772|methylene-fatty-acyl-phospholipid synthase [EC:2.1.1.16]	gi|326503342|dbj|BAJ99296.1|	4.02275e-43	predicted protein, partial [Hordeum vulgare subsp. vulgare]
Novel-m0500-5p	MLOC_12333.1	0.5	0.2	-	K06662|1|0.0|826|bdi:100820871|cell cycle checkpoint protein	gi|475579846|gb|EMT18443.1|	0	Cell cycle checkpoint protein RAD17 [Aegilops tauschii]
Novel-m0500-5p	MLOC_21207.1	0	0	-	K07466|1|5e-08|59.7|mtr:MTR_5g026890|replication factor A1!K15627|2|3e-06|53.9|mtr:MTR_4g115180|tether containing UBX domain for GLUT4!K03025|3|5e-06|53.1|mtr:MTR_7g020790|DNA-directed RNA polymerase III subunit RPC6!K00873|4|9e-06|52.4|gmx:100804313|pyruvate kinase [EC:2.7.1.40]	gi|326521062|dbj|BAJ96734.1|	5.36164e-119	predicted protein [Hordeum vulgare subsp. vulgare]
Novel-m0500-5p	MLOC_4620.1	0	0	-	K04730|1|7e-122|440|mtr:MTR_5g047070|interleukin-1 receptor-associated kinase 1 [EC:2.7.11.1]!K04733|3|4e-111|404|ppp:PHYPADRAFT_56753|interleukin-1 receptor-associated kinase 4 [EC:2.7.11.1]	gi|474261219|gb|EMS60533.1|	0	Receptor-like protein kinase FERONIA [Triticum urartu]
Novel-m0500-5p	MLOC_15396.7	0	0	-	K05658|1|4e-158|558|bdi:100842644|ATP-binding cassette, subfamily B (MDR/TAP), member 1 [EC:3.6.3.44]	gi|326494550|dbj|BAJ94394.1|	5.63732e-163	predicted protein [Hordeum vulgare subsp. vulgare]
Novel-m0500-5p	MLOC_4620.3	0	0	-	K04730|1|6e-122|440|mtr:MTR_5g047070|interleukin-1 receptor-associated kinase 1 [EC:2.7.11.1]!K04733|3|4e-111|404|ppp:PHYPADRAFT_56753|interleukin-1 receptor-associated kinase 4 [EC:2.7.11.1]	gi|474261219|gb|EMS60533.1|	0	Receptor-like protein kinase FERONIA [Triticum urartu]
Novel-m0500-5p	MLOC_12333.2	0.5	0.2	-	K06662|1|0.0|825|bdi:100820871|cell cycle checkpoint protein	gi|475579846|gb|EMT18443.1|	0	Cell cycle checkpoint protein RAD17 [Aegilops tauschii]
Novel-m0500-5p	MLOC_6818.6	0	0	-	K14640|1|2e-134|481|bdi:100827190|solute carrier family 20 (sodium-dependent phosphate transporter)	gi|326510061|dbj|BAJ87247.1|	2.77517e-144	predicted protein, partial [Hordeum vulgare subsp. vulgare]
Novel-m0500-5p	MLOC_6818.3	0	0	-	K14640|1|8e-86|318|bdi:100827190|solute carrier family 20 (sodium-dependent phosphate transporter)	gi|326510061|dbj|BAJ87247.1|	1.02532e-95	predicted protein, partial [Hordeum vulgare subsp. vulgare]
Novel-m0500-5p	MLOC_23772.1	0.5	0.2	-	-	gi|326506312|dbj|BAJ86474.1|	1.90993e-18	predicted protein [Hordeum vulgare subsp. vulgare]
Novel-m0500-5p	MLOC_50839.2	1	0.5	-	-	gi|475600908|gb|EMT24681.1|	5.97244e-48	hypothetical protein F775_07137 [Aegilops tauschii]
Novel-m0500-5p	MLOC_33664.2	1.5	0.8	-	K02927|1|4e-12|74.3|dosa:Os09t0568400-01|large subunit ribosomal protein L40e	gi|115480753|ref|NP_001063970.1|	2.9013e-11	Os09g0568400, partial [Oryza sativa Japonica Group]
Novel-m0500-5p	MLOC_66731.4	1	0.5	-	K16675|1|2e-110|276|bdi:100826779|palmitoyltransferase ZDHHC9/14/18 [EC:2.3.1.225]	gi|475620446|gb|EMT31104.1|	4.81564e-119	Putative S-acyltransferase [Aegilops tauschii]
Novel-m0500-5p	MLOC_52795.1	1	0.5	-	K01534|1|1e-64|247|obr:102706206|Cd2+/Zn2+-exporting ATPase [EC:3.6.3.3 3.6.3.5]	gi|666335901|gb|AIG13045.1|	3.56666e-73	putative heavy metal transporting P1B-ATPase 2, partial [Triticum aestivum]
Novel-m0500-5p	MLOC_55427.1	1	0.5	-	-	gi|326489735|dbj|BAK01848.1|	9.32349e-146	predicted protein [Hordeum vulgare subsp. vulgare]
Novel-m0500-5p	MLOC_50839.1	1	0.5	-	-	gi|475600908|gb|EMT24681.1|	1.42313e-51	hypothetical protein F775_07137 [Aegilops tauschii]
Novel-m0500-5p	MLOC_76689.9	NA	2.2	-	K09285|1|1e-78|294|bdi:100833081|AP2-like factor, ANT lineage	gi|475587893|gb|EMT20689.1|	7.37505e-112	AP2-like ethylene-responsive transcription factor AIL5 [Aegilops tauschii]
Novel-m0500-5p	MLOC_70587.4	NA	2.5	-	-	gi|326531124|dbj|BAK04913.1|	2.98327e-170	predicted protein, partial [Hordeum vulgare subsp. vulgare]
Novel-m0500-5p	MLOC_76018.1	1.5	1	-	K13066|1|3e-97|357|bdi:100838174|caffeic acid 3-O-methyltransferase [EC:2.1.1.68]	gi|27531337|dbj|BAC54275.1|	1.71122e-126	O-methyltransferase [Hordeum vulgare]
Novel-m0500-5p	MLOC_53947.6	NA	2.2	-	K00162|1|0.0|648|bdi:100827441|pyruvate dehydrogenase E1 component beta subunit [EC:1.2.4.1]	gi|326502974|dbj|BAJ99115.1|	0	predicted protein [Hordeum vulgare subsp. vulgare]
Novel-m0500-5p	MLOC_51536.7	NA	2.5	-	K15340|1|0.0|764|bdi:100832523|DNA cross-link repair 1A protein	gi|944046709|gb|KQJ82350.1|	0	hypothetical protein BRADI_5g08550 [Brachypodium distachyon]
Novel-m0500-5p	MLOC_66259.2	1.5	1	-	-	-	-	-
Novel-m0500-5p	MLOC_81200.2	NA	2.2	-	K02886|1|3e-27|122|cam:6797528|large subunit ribosomal protein L2	gi|475620694|gb|EMT31213.1|	7.46849e-72	60S ribosomal protein L2, mitochondrial [Aegilops tauschii]
Novel-m0500-5p	MLOC_25036.2	NA	2.5	-	K15710|1|1e-89|256|bdi:100827745|E3 ubiquitin-protein ligase SHPRH [EC:3.6.4.- 2.3.2.27]	gi|474451444|gb|EMS68913.1|	5.85036e-93	E3 ubiquitin-protein ligase SHPRH [Triticum urartu]
Novel-m0500-5p	MLOC_6359.1	NA	2.5	-	K08287|1|2e-137|490|bdi:100822739|dual-specificity kinase [EC:2.7.12.1]	gi|326511511|dbj|BAJ91900.1|	2.57182e-144	predicted protein, partial [Hordeum vulgare subsp. vulgare]
Novel-m0500-5p	MLOC_70587.6	NA	2.5	-	-	-	-	-
Novel-m0500-5p	MLOC_33320.1	1.5	1	-	K17982|1|9e-30|120|egr:104442660|geranyllinalool synthase [EC:4.2.3.144]!K11292|3|3e-26|120|vvi:100855389|transcription elongation factor SPT6!K11000|4|6e-25|94.7|zma:103644393|callose synthase [EC:2.4.1.-]	gi|475462133|gb|EMT02085.1|	2.18877e-179	Serine/threonine-protein kinase SMG1 [Aegilops tauschii]
Novel-m0500-5p	MLOC_76689.10	NA	2.2	-	K09285|1|2e-78|294|bdi:100833081|AP2-like factor, ANT lineage	gi|475587893|gb|EMT20689.1|	1.01691e-111	AP2-like ethylene-responsive transcription factor AIL5 [Aegilops tauschii]
Novel-m0500-5p	MLOC_70587.2	NA	2.5	-	-	gi|326531124|dbj|BAK04913.1|	0	predicted protein, partial [Hordeum vulgare subsp. vulgare]
Novel-m0500-5p	MLOC_81864.2	NA	2.5	-	K11426|1|0.0|824|bdi:100830578|SET and MYND domain-containing protein	gi|357117918|ref|XP_003560708.1|	0	PREDICTED: histone-lysine N-methyltransferase ASHR1 [Brachypodium distachyon]
Novel-m0500-5p	MLOC_37602.3	NA	2.5	-	K10882|1|2e-107|234|bdi:100834151|crossover junction endonuclease EME1 [EC:3.1.22.-]	gi|475589601|gb|EMT21215.1|	3.36551e-143	hypothetical protein F775_25285 [Aegilops tauschii]
Novel-m0500-5p	MLOC_18340.1	NA	2	-	K14818|1|8e-90|331|ppp:PHYPADRAFT_179087|ribosome assembly protein SQT1!K14963|5|8e-32|139|vvi:100249339|COMPASS component SWD3	gi|960492808|ref|XP_014751359.1|	0	PREDICTED: angio-associated migratory cell protein-like isoform X1 [Brachypodium distachyon]
Novel-m0500-5p	MLOC_23616.1	NA	2.5	-	-	gi|326517854|dbj|BAK03845.1|	9.19155e-57	predicted protein [Hordeum vulgare subsp. vulgare]
Novel-m0500-5p	MLOC_6359.3	NA	2.5	-	K08287|1|1e-179|630|bdi:100822739|dual-specificity kinase [EC:2.7.12.1]	gi|326501216|dbj|BAJ98839.1|	0	predicted protein, partial [Hordeum vulgare subsp. vulgare]
Novel-m0500-5p	MLOC_61332.2	1	1	-	-	-	-	-
Novel-m0500-5p	MLOC_53947.3	NA	2.2	-	K00162|1|0.0|648|bdi:100827441|pyruvate dehydrogenase E1 component beta subunit [EC:1.2.4.1]	gi|326532620|dbj|BAK05239.1|	0	predicted protein [Hordeum vulgare subsp. vulgare]
Novel-m0500-5p	MLOC_70587.1	NA	2.5	-	-	gi|326531124|dbj|BAK04913.1|	4.51543e-72	predicted protein, partial [Hordeum vulgare subsp. vulgare]
Novel-m0500-5p	MLOC_44213.1	NA	2.2	-	K17046|1|1e-16|89.4|bdi:100828576|protein DEK	gi|475572682|gb|EMT16568.1|	7.65582e-31	hypothetical protein F775_02225 [Aegilops tauschii]
Novel-m0500-5p	MLOC_53947.7	NA	2.2	-	K00162|1|0.0|648|bdi:100827441|pyruvate dehydrogenase E1 component beta subunit [EC:1.2.4.1]	gi|326502974|dbj|BAJ99115.1|	0	predicted protein [Hordeum vulgare subsp. vulgare]
Novel-m0500-5p	MLOC_67631.1	2.5	1.5	-	-	gi|357122145|ref|XP_003562776.1|	2.70933e-22	PREDICTED: MFP1 attachment factor 1-like [Brachypodium distachyon]
Novel-m0500-5p	MLOC_62418.1	3	NA	-	K02879|1|1e-86|321|bdi:100841328|large subunit ribosomal protein L17	gi|326500438|dbj|BAK06308.1|	5.25772e-86	predicted protein [Hordeum vulgare subsp. vulgare]
Novel-m0500-5p	MLOC_11423.1	2.5	1.2	-	K13459|1|0.0|1301|obr:102719252|disease resistance protein RPS2	gi|475433860|gb|EMT01270.1|	0	Disease resistance protein RPS2 [Aegilops tauschii]
Novel-m0500-5p	MLOC_68302.1	2.5	1.8	-	-	gi|326529645|dbj|BAK04769.1|	1.31607e-122	predicted protein [Hordeum vulgare subsp. vulgare]
Novel-m0500-5p	MLOC_65020.3	2.5	1.8	-	K12619|1|0.0|763|zma:103654383|5'-3' exoribonuclease 2 [EC:3.1.13.-]	gi|326498799|dbj|BAK02385.1|	0	predicted protein, partial [Hordeum vulgare subsp. vulgare]
Novel-m0500-5p	MLOC_3766.2	2	1	-	K14638|1|0.0|718|bdi:100843132|solute carrier family 15 (peptide/histidine transporter), member 3/4	gi|326525142|dbj|BAK07841.1|	0	predicted protein [Hordeum vulgare subsp. vulgare]
Novel-m0500-5p	MLOC_65020.2	2.5	1.8	-	K12619|1|2e-129|405|sbi:SORBI_05g003580|5'-3' exoribonuclease 2 [EC:3.1.13.-]	gi|326498799|dbj|BAK02385.1|	0	predicted protein, partial [Hordeum vulgare subsp. vulgare]
Novel-m0500-5p	MLOC_65020.1	2.5	1.8	-	K12619|1|3e-177|405|sbi:SORBI_05g003580|5'-3' exoribonuclease 2 [EC:3.1.13.-]	gi|326498799|dbj|BAK02385.1|	0	predicted protein, partial [Hordeum vulgare subsp. vulgare]
Novel-m0500-5p	MLOC_45353.1	2.5	1.2	-	-	gi|326494580|dbj|BAJ94409.1|	9.71973e-31	predicted protein [Hordeum vulgare subsp. vulgare]
Novel-m0500-5p	MLOC_12878.1	2	1	-	K14515|1|0.0|990|bdi:100826977|EIN3-binding F-box protein	gi|326523077|dbj|BAJ88579.1|	0	predicted protein [Hordeum vulgare subsp. vulgare]
Novel-m0500-5p	MLOC_67313.3	2	1	-	K14948|1|2e-121|436|bdi:100824168|polypyrimidine tract-binding protein 2	gi|475617389|gb|EMT30091.1|	2.75468e-128	Polypyrimidine tract-binding protein-3-like protein [Aegilops tauschii]
Novel-m0500-5p	MLOC_53996.1	2	1	-	K02154|1|0.0|1159|bdi:100835973|V-type H+-transporting ATPase subunit a	gi|326528175|dbj|BAJ89139.1|	0	predicted protein [Hordeum vulgare subsp. vulgare]
Novel-m0500-5p	MLOC_81679.1	3.5	NA	-	K18801|1|2e-95|349|sita:101779945|glucuronoxylan 4-O-methyltransferase [EC:2.1.1.112]	gi|326523305|dbj|BAJ88693.1|	7.12282e-110	predicted protein [Hordeum vulgare subsp. vulgare]
Novel-m0500-5p	MLOC_11152.1	2	1.5	-	K02923|1|4e-19|95.5|pmum:103335319|large subunit ribosomal protein L38e!K17872|2|8e-17|87.8|sita:101767448|NADH:ubiquinone reductase (non-electrogenic) [EC:1.6.5.9]!K13258|3|7e-15|81.3|gmx:547489|2-hydroxyisoflavanone dehydratase [EC:4.2.1.105]!K03575|4|3e-14|79.3|rcu:RCOM_1211520|A/G-specific adenine glycosylase [EC:3.2.2.-]!K14493|5|1e-10|67.0|cam:101501795|gibberellin receptor GID1 [EC:3.-.-.-]	gi|326501460|dbj|BAK02519.1|	1.09329e-90	predicted protein, partial [Hordeum vulgare subsp. vulgare]
Novel-m0500-5p	MLOC_78266.1	2	1	-	K18801|1|2e-36|154|sbi:SORBI_08g006410|glucuronoxylan 4-O-methyltransferase [EC:2.1.1.112]	gi|669031523|emb|CDM86548.1|	8.81925e-96	unnamed protein product [Triticum aestivum]
Novel-m0500-5p	MLOC_70341.1	2.5	1.2	-	-	gi|475615805|gb|EMT29568.1|	0	hypothetical protein F775_03707 [Aegilops tauschii]
Novel-m0500-5p	MLOC_3766.1	2	1	-	K14638|1|0.0|728|bdi:100843132|solute carrier family 15 (peptide/histidine transporter), member 3/4	gi|326525142|dbj|BAK07841.1|	0	predicted protein [Hordeum vulgare subsp. vulgare]
Novel-m0500-5p	MLOC_61794.2	3	1.8	-	K04730|1|6e-49|195|pda:103722152|interleukin-1 receptor-associated kinase 1 [EC:2.7.11.1]	gi|475591664|gb|EMT21837.1|	1.80073e-115	Putative LRR receptor-like serine/threonine-protein kinase [Aegilops tauschii]
Novel-m0500-5p	MLOC_13576.7	3	1.5	-	K04957|1|2e-76|287|sita:101767716|hyperpolarization activated cyclic nucleotide-gated potassium channel 4!K04910|5|2e-06|55.1|mis:MICPUN_98786|potassium voltage-gated channel Eag-related subfamily H member 7	gi|474207816|gb|EMS58765.1|	2.26187e-151	Potassium channel SKOR [Triticum urartu]
Novel-m0500-5p	MLOC_55628.1	3	1.5	-	K12616|1|0.0|2009|bdi:100830941|enhancer of mRNA-decapping protein 4	gi|475552835|gb|EMT11884.1|	0	hypothetical protein F775_19545 [Aegilops tauschii]
Novel-m0500-5p	MLOC_21060.1	3	1.8	-	-	gi|326518134|dbj|BAK07319.1|	3.48019e-158	predicted protein, partial [Hordeum vulgare subsp. vulgare]
Novel-m0500-5p	MLOC_3975.1	3.5	1	-	-	gi|992275892|gb|KXG34457.1|	0	hypothetical protein SORBI_002G043700 [Sorghum bicolor]
Novel-m0500-5p	MLOC_63339.1	2	2	-	K11592|1|0.0|2055|bdi:100838800|endoribonuclease Dicer [EC:3.1.26.-]	gi|475560601|gb|EMT13587.1|	0	Endoribonuclease Dicer-3b-like protein [Aegilops tauschii]
Novel-m0500-5p	MLOC_13576.3	3	1.5	-	K04957|1|3e-76|287|sita:101767716|hyperpolarization activated cyclic nucleotide-gated potassium channel 4!K04910|5|3e-06|55.1|mis:MICPUN_98786|potassium voltage-gated channel Eag-related subfamily H member 7	gi|474207816|gb|EMS58765.1|	3.09704e-151	Potassium channel SKOR [Triticum urartu]
Novel-m0500-5p	MLOC_63339.2	2	2	-	K11592|1|0.0|1924|bdi:100838800|endoribonuclease Dicer [EC:3.1.26.-]	gi|475560601|gb|EMT13587.1|	0	Endoribonuclease Dicer-3b-like protein [Aegilops tauschii]
Novel-m0500-5p	MLOC_77879.1	3	1.5	-	-	gi|326487952|dbj|BAJ89815.1|	5.82477e-45	predicted protein [Hordeum vulgare subsp. vulgare]
Novel-m0500-5p	MLOC_60828.2	3	2.2	-	K12832|1|3e-27|124|bdi:100841881|splicing factor 3B subunit 5	gi|473764223|gb|EMS45892.1|	1.8861e-27	hypothetical protein TRIUR3_17050 [Triticum urartu]
Novel-m0500-5p	MLOC_5582.1	3.5	2	-	K04730|1|2e-51|205|pop:POPTR_0001s03530g|interleukin-1 receptor-associated kinase 1 [EC:2.7.11.1]!K04733|3|1e-22|98.2|mus:103979474|interleukin-1 receptor-associated kinase 4 [EC:2.7.11.1]	gi|326533960|dbj|BAJ93753.1|	0	predicted protein [Hordeum vulgare subsp. vulgare]
Novel-m0500-5p	MLOC_35344.1	3.5	2	-	K15402|1|8e-116|418|atr:105421656|fatty acid omega-hydroxylase [EC:1.14.-.-]!K15405|4|2e-114|414|aly:ARALYDRAFT_474859|midchain alkane hydroxylase	gi|300681513|emb|CBH32607.1|	0	cytochrome P450, putative, expressed [Triticum aestivum]
Novel-m0500-5p	MLOC_65396.1	3.5	2	-	-	gi|326521648|dbj|BAK00400.1|	6.69374e-63	predicted protein [Hordeum vulgare subsp. vulgare]
Novel-m0500-5p	MLOC_53549.2	3.5	2.2	-	K05909|1|2e-124|446|bdi:100826426|laccase [EC:1.10.3.2]	gi|326519064|dbj|BAJ96531.1|	1.95221e-170	predicted protein [Hordeum vulgare subsp. vulgare]
Novel-m0500-5p	MLOC_15516.8	3	2	-	K05607|1|5e-25|114|bdi:100843164|methylglutaconyl-CoA hydratase [EC:4.2.1.18]	gi|326501254|dbj|BAJ98858.1|	6.56726e-25	predicted protein [Hordeum vulgare subsp. vulgare]
Novel-m0500-5p	MLOC_63916.5	4	2.2	-	K01363|1|2e-38|102|bdi:100830781|cathepsin B [EC:3.4.22.1]	gi|194352768|emb|CAQ00112.1|	8.40608e-41	papain-like cysteine proteinase [Hordeum vulgare subsp. vulgare]
Novel-m0500-5p	MLOC_64196.1	4	2.5	-	K14509|1|0.0|1290|bdi:100833656|ethylene receptor [EC:2.7.13.-]	gi|326524766|dbj|BAK04319.1|	0	predicted protein [Hordeum vulgare subsp. vulgare]
Novel-m0500-5p	MLOC_44990.1	4	2	-	K03542|1|2e-71|269|bdi:100827756|photosystem II 22kDa protein	gi|326494250|dbj|BAJ90394.1|	1.82629e-71	predicted protein [Hordeum vulgare subsp. vulgare]
Novel-m0500-5p	MLOC_40031.1	4	2.2	-	K10260|1|5e-09|64.7|cre:CHLREDRAFT_205525|F-box and WD-40 domain protein 7!K08332|3|4e-07|58.5|smo:SELMODRAFT_51240|vacuolar protein 8	gi|326489783|dbj|BAK01872.1|	0	predicted protein [Hordeum vulgare subsp. vulgare]
Novel-m0500-5p	MLOC_14994.6	4	2.2	-	-	gi|474074303|gb|EMS54483.1|	1.38642e-13	hypothetical protein TRIUR3_27614 [Triticum urartu]
Novel-m0500-5p	MLOC_14994.5	4	2.2	-	-	gi|474074303|gb|EMS54483.1|	6.26617e-128	hypothetical protein TRIUR3_27614 [Triticum urartu]
Novel-m0500-5p	MLOC_16320.1	4	2.2	-	K01183|1|1e-97|356|bdi:100824996|chitinase [EC:3.2.1.14]	gi|326488069|dbj|BAJ89873.1|	1.27337e-105	predicted protein [Hordeum vulgare subsp. vulgare]
Novel-m0521-5p	MLOC_53989.6	0	0	-	K01148|1|8e-20|100|cam:101498065|poly(A)-specific ribonuclease [EC:3.1.13.4]	gi|326497411|dbj|BAK05795.1|	0	predicted protein [Hordeum vulgare subsp. vulgare]
Novel-m0521-5p	MLOC_53989.5	0	0	-	K01148|1|2e-19|99.4|pxb:103940831|poly(A)-specific ribonuclease [EC:3.1.13.4]	gi|326497411|dbj|BAK05795.1|	0	predicted protein [Hordeum vulgare subsp. vulgare]
Novel-m0521-5p	MLOC_53989.4	0	0	-	K01148|1|9e-22|107|brp:103828555|poly(A)-specific ribonuclease [EC:3.1.13.4]	gi|326497411|dbj|BAK05795.1|	0	predicted protein [Hordeum vulgare subsp. vulgare]
Novel-m0521-5p	MLOC_53989.3	0	0	-	K01148|1|2e-20|102|vvi:100252435|poly(A)-specific ribonuclease [EC:3.1.13.4]	gi|326497411|dbj|BAK05795.1|	0	predicted protein [Hordeum vulgare subsp. vulgare]
Novel-m0521-5p	MLOC_53989.2	0	0	-	K01148|1|9e-22|107|brp:103828555|poly(A)-specific ribonuclease [EC:3.1.13.4]	gi|326497411|dbj|BAK05795.1|	0	predicted protein [Hordeum vulgare subsp. vulgare]
Novel-m0521-5p	MLOC_69563.4	1	0.5	-	-	gi|960456029|ref|XP_014752308.1|	0	PREDICTED: protein SABRE isoform X1 [Brachypodium distachyon]
Novel-m0521-5p	MLOC_52585.1	1	0.5	-	-	gi|475553045|gb|EMT11918.1|	8.39005e-92	hypothetical protein F775_08114 [Aegilops tauschii]
Novel-m0521-5p	MLOC_9522.1	NA	2.5	-	-	gi|326497897|dbj|BAJ94811.1|	4.67432e-35	predicted protein [Hordeum vulgare subsp. vulgare]
Novel-m0521-5p	MLOC_66399.1	NA	2.5	-	-	gi|475556860|gb|EMT12714.1|	2.45108e-97	hypothetical protein F775_26273 [Aegilops tauschii]
Novel-m0521-5p	MLOC_66012.2	1.5	1	-	K03231|1|2e-78|295|mtr:MTR_1g095710|elongation factor 1-alpha!K11593|2|1e-26|123|egr:104446447|eukaryotic translation initiation factor 2C!K05658|3|4e-19|98.2|zma:103637544|ATP-binding cassette, subfamily B (MDR/TAP), member 1 [EC:3.6.3.44]!K10398|4|2e-13|79.3|eus:EUTSA_v10016147mg|kinesin family member 11!K01507|5|1e-11|73.6|mdm:103439488|inorganic pyrophosphatase [EC:3.6.1.1]	gi|960473257|ref|XP_014755492.1|	0	PREDICTED: zinc finger BED domain-containing protein RICESLEEPER 2-like [Brachypodium distachyon]
Novel-m0521-5p	MLOC_58351.1	NA	2.5	-	-	gi|326504084|dbj|BAK02828.1|	1.48277e-136	predicted protein [Hordeum vulgare subsp. vulgare]
Novel-m0521-5p	MLOC_56151.2	NA	2.5	-	K13071|1|1e-67|259|jcu:105627999|pheophorbide a oxygenase [EC:1.14.12.20]	gi|326494078|dbj|BAJ85501.1|	0	predicted protein [Hordeum vulgare subsp. vulgare]
Novel-m0521-5p	MLOC_58351.3	NA	2.5	-	-	-	-	-
Novel-m0521-5p	MLOC_73259.1	NA	2.5	-	K08472|1|9e-23|109|cam:101495828|mlo protein	gi|326506656|dbj|BAJ91369.1|	0	predicted protein [Hordeum vulgare subsp. vulgare]
Novel-m0521-5p	MLOC_79944.3	NA	2.5	-	-	gi|326505338|dbj|BAK03056.1|	5.70656e-85	predicted protein, partial [Hordeum vulgare subsp. vulgare]
Novel-m0521-5p	MLOC_80549.1	NA	2.5	-	-	gi|475440378|gb|EMT01420.1|	0	hypothetical protein F775_00628 [Aegilops tauschii]
Novel-m0521-5p	MLOC_66990.1	NA	2.5	-	-	gi|326513112|dbj|BAK06796.1|	8.66476e-23	predicted protein [Hordeum vulgare subsp. vulgare]
Novel-m0521-5p	MLOC_71543.2	2.5	NA	-	K11868|1|4e-73|276|brp:103857338|indoleacetaldoxime dehydratase [EC:4.99.1.6]!K07408|3|1e-71|271|egr:104434241|cytochrome P450, family 1, subfamily A, polypeptide 1 [EC:1.14.14.1]!K00517|5|4e-71|270|ath:AT5G24960|	gi|326528189|dbj|BAJ89146.1|	0	predicted protein [Hordeum vulgare subsp. vulgare]
Novel-m0521-5p	MLOC_66731.4	NA	2.2	-	K16675|1|2e-110|276|bdi:100826779|palmitoyltransferase ZDHHC9/14/18 [EC:2.3.1.225]	gi|475620446|gb|EMT31104.1|	4.81564e-119	Putative S-acyltransferase [Aegilops tauschii]
Novel-m0521-5p	MLOC_73259.2	NA	2.5	-	K08472|1|3e-23|110|cam:101495828|mlo protein	gi|326506656|dbj|BAJ91369.1|	0	predicted protein [Hordeum vulgare subsp. vulgare]
Novel-m0521-5p	MLOC_4750.1	1.5	1	-	K19619|1|1e-18|97.1|crb:CARUB_v10012467mg|tyrosyl-DNA phosphodiesterase 2 [EC:3.1.4.-]!K03006|4|2e-17|92.8|zma:103647659|DNA-directed RNA polymerase II subunit RPB1 [EC:2.7.7.6]!K00809|5|4e-15|85.1|pmum:103325206|deoxyhypusine synthase [EC:2.5.1.46]	gi|475563894|gb|EMT14402.1|	0	hypothetical protein F775_20219 [Aegilops tauschii]
Novel-m0521-5p	MLOC_80177.3	NA	2.2	-	-	gi|326532254|dbj|BAK05056.1|	0	predicted protein [Hordeum vulgare subsp. vulgare]
Novel-m0521-5p	MLOC_34601.2	NA	2.5	-	K11801|1|1e-61|174|bdi:100846503|WD repeat-containing protein 23	gi|326528827|dbj|BAJ97435.1|	6.47036e-64	predicted protein, partial [Hordeum vulgare subsp. vulgare]
Novel-m0521-5p	MLOC_70059.3	NA	2.5	-	-	gi|326494980|dbj|BAJ85585.1|	0	predicted protein, partial [Hordeum vulgare subsp. vulgare]
Novel-m0521-5p	MLOC_52401.1	NA	2.5	-	K01551|1|3e-135|290|bdi:100831131|arsenite-transporting ATPase [EC:3.6.3.16]	gi|326494526|dbj|BAJ94382.1|	0	predicted protein [Hordeum vulgare subsp. vulgare]
Novel-m0521-5p	MLOC_68081.1	NA	2.5	-	-	-	-	-
Novel-m0521-5p	MLOC_55131.3	NA	2.5	-	K07748|1|5e-06|53.5|ppp:PHYPADRAFT_145942|sterol-4alpha-carboxylate 3-dehydrogenase (decarboxylating) [EC:1.1.1.170]!K00861|2|7e-06|53.1|vcn:VOLCADRAFT_103251|riboflavin kinase [EC:2.7.1.26]	gi|669029624|emb|CDM83893.1|	5.66237e-100	unnamed protein product [Triticum aestivum]
Novel-m0521-5p	MLOC_4832.1	NA	2	-	K15692|1|1e-13|79.0|jcu:105629434|E3 ubiquitin-protein ligase RNF13 [EC:2.3.2.27]	gi|475530637|gb|EMT07933.1|	2.90918e-48	hypothetical protein F775_28046 [Aegilops tauschii]
Novel-m0521-5p	MLOC_50162.1	NA	2.5	-	K00695|1|0.0|286|tcc:TCM_037468|sucrose synthase [EC:2.4.1.13]	gi|359357827|gb|AEV40461.1|	0	sucrose synthase 2 [Gossypium arboreum]
Novel-m0521-5p	MLOC_60394.2	NA	2.5	-	K15406|1|2e-51|204|ath:AT5G37300|wax-ester synthase / diacylglycerol O-acyltransferase [EC:2.3.1.75 2.3.1.20]	gi|736543826|gb|AJA71659.1|	0	hypothetical protein [Triticum aestivum]
Novel-m0521-5p	MLOC_52401.4	NA	2.5	-	K01551|1|1e-164|370|bdi:100831131|arsenite-transporting ATPase [EC:3.6.3.16]	gi|326494526|dbj|BAJ94382.1|	0	predicted protein [Hordeum vulgare subsp. vulgare]
Novel-m0521-5p	MLOC_71543.1	2.5	NA	-	K11868|1|1e-68|261|brp:103857338|indoleacetaldoxime dehydratase [EC:4.99.1.6]!K07408|3|3e-67|257|egr:104434241|cytochrome P450, family 1, subfamily A, polypeptide 1 [EC:1.14.14.1]!K00517|5|1e-66|255|ath:AT5G24960|	gi|326528189|dbj|BAJ89146.1|	0	predicted protein [Hordeum vulgare subsp. vulgare]
Novel-m0521-5p	MLOC_52401.10	NA	2.5	-	K17710|1|2e-08|61.6|pvu:PHAVU_002G053300g|pentatricopeptide repeat domain-containing protein 1!K17964|3|2e-06|55.1|atr:18428744|leucine-rich PPR motif-containing protein, mitochondrial	gi|326494526|dbj|BAJ94382.1|	0	predicted protein [Hordeum vulgare subsp. vulgare]
Novel-m0521-5p	MLOC_60394.6	NA	2.5	-	K15406|1|2e-71|271|brp:103868062|wax-ester synthase / diacylglycerol O-acyltransferase [EC:2.3.1.75 2.3.1.20]	gi|326533302|dbj|BAJ93623.1|	0	predicted protein [Hordeum vulgare subsp. vulgare]
Novel-m0521-5p	MLOC_52401.3	NA	2.5	-	K01551|1|6e-148|526|bdi:100831131|arsenite-transporting ATPase [EC:3.6.3.16]	gi|326494526|dbj|BAJ94382.1|	0	predicted protein [Hordeum vulgare subsp. vulgare]
Novel-m0521-5p	MLOC_68278.1	NA	2.5	-	K02639|1|5e-63|242|bdi:100836511|ferredoxin	gi|326490850|dbj|BAJ90092.1|	1.74033e-80	predicted protein [Hordeum vulgare subsp. vulgare]
Novel-m0521-5p	MLOC_52401.2	NA	2.5	-	K01551|1|9e-175|615|bdi:100831131|arsenite-transporting ATPase [EC:3.6.3.16]	gi|326494526|dbj|BAJ94382.1|	0	predicted protein [Hordeum vulgare subsp. vulgare]
Novel-m0521-5p	MLOC_60394.4	NA	2.5	-	K15406|1|1e-56|221|brp:103868062|wax-ester synthase / diacylglycerol O-acyltransferase [EC:2.3.1.75 2.3.1.20]	gi|326533302|dbj|BAJ93623.1|	0	predicted protein [Hordeum vulgare subsp. vulgare]
Novel-m0521-5p	MLOC_56151.3	NA	2.5	-	K13071|1|1e-47|192|jcu:105627999|pheophorbide a oxygenase [EC:1.14.12.20]	gi|222626003|gb|EEE60135.1|	0	hypothetical protein OsJ_13022 [Oryza sativa Japonica Group]
Novel-m0521-5p	MLOC_51821.3	2	1	-	-	gi|721693697|ref|XP_010240274.1|	6.47066e-142	PREDICTED: uncharacterized protein LOC100837541 isoform X2 [Brachypodium distachyon]
Novel-m0521-5p	MLOC_5727.1	2	1	-	K09338|1|2e-74|280|sita:101779903|homeobox-leucine zipper protein	gi|474114399|gb|EMS55806.1|	2.08349e-119	Homeobox-leucine zipper protein HOX7 [Triticum urartu]
Novel-m0521-5p	MLOC_74374.1	2	1	-	-	gi|326532466|dbj|BAK05162.1|	0	predicted protein [Hordeum vulgare subsp. vulgare]
Novel-m0521-5p	MLOC_31603.1	2.5	1.2	-	K10457|1|7e-80|299|vvi:100267149|kelch-like protein 20!K10442|3|8e-68|259|sly:101268156|kelch-like protein 1/4/5!K10455|4|9e-21|102|gmx:102663580|kelch-like protein 18	gi|326520129|dbj|BAK03989.1|	0	predicted protein [Hordeum vulgare subsp. vulgare]
Novel-m0521-5p	MLOC_70898.4	2	1	-	K14709|1|2e-52|207|bdi:100830270|solute carrier family 39 (zinc transporter), member 1/2/3	gi|326500912|dbj|BAJ95122.1|	7.1559e-73	predicted protein [Hordeum vulgare subsp. vulgare]
Novel-m0521-5p	MLOC_74374.2	2	1	-	-	gi|326532466|dbj|BAK05162.1|	0	predicted protein [Hordeum vulgare subsp. vulgare]
Novel-m0521-5p	MLOC_38965.7	2	1	-	K09775|1|2e-23|108|egr:104451052|uncharacterized protein	gi|326506802|dbj|BAJ91442.1|	3.38807e-67	predicted protein [Hordeum vulgare subsp. vulgare]
Novel-m0521-5p	MLOC_6032.2	2	1	-	K13457|1|3e-175|616|sita:101773873|disease resistance protein RPM1	gi|473895926|gb|EMS48997.1|	0	Disease resistance RPP8-like protein 3 [Triticum urartu]
Novel-m0521-5p	MLOC_61377.1	2	1	-	-	gi|326520239|dbj|BAK04044.1|	1.59757e-90	predicted protein [Hordeum vulgare subsp. vulgare]
Novel-m0521-5p	MLOC_79674.1	2	1	-	K11000|1|2e-24|113|zma:103644393|callose synthase [EC:2.4.1.-]!K18577|2|2e-15|84.0|mdm:103414113|mannosylglycoprotein endo-beta-mannosidase [EC:3.2.1.152]!K07466|3|4e-10|66.2|mtr:MTR_5g026890|replication factor A1!K08081|4|7e-10|65.5|mdm:103412975|tropinone reductase I [EC:1.1.1.206]!K15115|5|6e-07|55.8|egr:104435557|solute carrier family 25 (mitochondrial folate transporter), member 32	gi|326510337|dbj|BAJ87385.1|	9.23175e-43	predicted protein [Hordeum vulgare subsp. vulgare]
Novel-m0521-5p	MLOC_5873.1	2	1	-	-	gi|326491931|dbj|BAJ98190.1|	1.5536e-133	predicted protein [Hordeum vulgare subsp. vulgare]
Novel-m0521-5p	MLOC_51821.4	2	1	-	-	gi|721693697|ref|XP_010240274.1|	6.46083e-142	PREDICTED: uncharacterized protein LOC100837541 isoform X2 [Brachypodium distachyon]
Novel-m0521-5p	MLOC_15227.2	2.5	1.5	-	-	gi|474219338|gb|EMS59167.1|	1.49165e-174	Peptidyl-prolyl cis-trans isomerase CYP38, chloroplastic [Triticum urartu]
Novel-m0521-5p	MLOC_55796.2	2.5	1.5	-	-	gi|326520277|dbj|BAK07397.1|	1.39047e-116	predicted protein [Hordeum vulgare subsp. vulgare]
Novel-m0521-5p	MLOC_51821.1	2	1	-	-	gi|721693697|ref|XP_010240274.1|	6.71967e-142	PREDICTED: uncharacterized protein LOC100837541 isoform X2 [Brachypodium distachyon]
Novel-m0521-5p	MLOC_51821.6	2	1	-	-	gi|721693697|ref|XP_010240274.1|	5.62717e-142	PREDICTED: uncharacterized protein LOC100837541 isoform X2 [Brachypodium distachyon]
Novel-m0521-5p	MLOC_72644.1	2.5	1.5	-	K05765|1|8e-12|73.6|fve:101301142|cofilin	gi|326530500|dbj|BAJ97676.1|	9.64056e-70	predicted protein [Hordeum vulgare subsp. vulgare]
Novel-m0521-5p	MLOC_43730.5	2.5	1.2	-	K14494|1|2e-44|182|pop:POPTR_0005s14540g|DELLA protein	gi|474404377|gb|EMS66330.1|	0	hypothetical protein TRIUR3_08696 [Triticum urartu]
Novel-m0521-5p	MLOC_60037.5	2.5	1.5	-	K04957|1|5e-51|159|sita:101767716|hyperpolarization activated cyclic nucleotide-gated potassium channel 4	gi|326527409|dbj|BAK07979.1|	4.39803e-54	predicted protein [Hordeum vulgare subsp. vulgare]
Novel-m0521-5p	MLOC_12547.1	2	1	-	-	gi|475602587|gb|EMT25179.1|	6.56765e-60	hypothetical protein F775_13344 [Aegilops tauschii]
Novel-m0521-5p	MLOC_735.1	2	1	-	-	gi|326512268|dbj|BAJ96115.1|	3.89246e-136	predicted protein [Hordeum vulgare subsp. vulgare]
Novel-m0521-5p	MLOC_17879.1	2	1	-	K03133|1|2e-21|104|bdi:100828639|transcription initiation factor TFIID subunit 9B	gi|326520565|dbj|BAK07541.1|	6.54129e-31	predicted protein [Hordeum vulgare subsp. vulgare]
Novel-m0521-5p	MLOC_51821.2	2	1	-	-	gi|721693697|ref|XP_010240274.1|	6.24448e-142	PREDICTED: uncharacterized protein LOC100837541 isoform X2 [Brachypodium distachyon]
Novel-m0521-5p	MLOC_68227.5	2	1	-	-	gi|326499191|dbj|BAK06086.1|	1.90184e-37	predicted protein [Hordeum vulgare subsp. vulgare]
Novel-m0521-5p	MLOC_74374.3	2	1	-	-	gi|326532466|dbj|BAK05162.1|	0	predicted protein [Hordeum vulgare subsp. vulgare]
Novel-m0521-5p	MLOC_43730.3	2.5	1.2	-	K14494|1|3e-44|181|pop:POPTR_0005s14540g|DELLA protein	gi|474404377|gb|EMS66330.1|	0	hypothetical protein TRIUR3_08696 [Triticum urartu]
Novel-m0521-5p	MLOC_43730.2	2.5	1.2	-	K14494|1|3e-44|181|pop:POPTR_0005s14540g|DELLA protein	gi|474404377|gb|EMS66330.1|	0	hypothetical protein TRIUR3_08696 [Triticum urartu]
Novel-m0521-5p	MLOC_11456.1	2.5	1.5	-	K10268|1|0.0|700|bdi:100845110|F-box and leucine-rich repeat protein 2/20	gi|326505700|dbj|BAJ95521.1|	0	predicted protein [Hordeum vulgare subsp. vulgare]
Novel-m0521-5p	MLOC_52168.1	2	1	-	K15128|1|2e-48|118|bdi:100821382|mediator of RNA polymerase II transcription subunit 6	gi|326499017|dbj|BAK05999.1|	7.39874e-55	predicted protein [Hordeum vulgare subsp. vulgare]
Novel-m0521-5p	MLOC_74471.6	2	1	-	K13459|1|0.0|1159|bdi:100843432|disease resistance protein RPS2	gi|474423617|gb|EMS67633.1|	0	Disease resistance protein RPS2 [Triticum urartu]
Novel-m0521-5p	MLOC_10013.2	3	1.8	-	K04733|1|4e-06|54.3|aly:ARALYDRAFT_685639|interleukin-1 receptor-associated kinase 4 [EC:2.7.11.1]	gi|475525549|gb|EMT07171.1|	2.33684e-67	Putative LRR receptor-like serine/threonine-protein kinase [Aegilops tauschii]
Novel-m0521-5p	MLOC_73965.1	3	1.5	-	K00547|1|4e-86|205|bdi:100836808|homocysteine S-methyltransferase [EC:2.1.1.10]	gi|475460540|gb|EMT02021.1|	1.13052e-104	hypothetical protein F775_01416 [Aegilops tauschii]
Novel-m0521-5p	MLOC_62722.6	4	NA	-	K08818|1|0.0|934|bdi:100836577|cell division cycle 2-like [EC:2.7.11.22]	gi|474033711|gb|EMS53066.1|	0	Cyclin-dependent kinase G-1 [Triticum urartu]
Novel-m0521-5p	MLOC_8212.2	3	1.5	-	K17279|1|5e-55|160|jcu:105634386|receptor expression-enhancing protein 5/6	gi|326531006|dbj|BAK04854.1|	1.41389e-138	predicted protein [Hordeum vulgare subsp. vulgare]
Novel-m0521-5p	MLOC_48036.1	3	1.5	-	K01214|1|0.0|808|bdi:100845703|isoamylase [EC:3.2.1.68]	gi|16923279|dbj|BAB72000.1|	0	isoamylase [Hordeum vulgare subsp. vulgare]
Novel-m0521-5p	MLOC_62722.7	4	NA	-	K08818|1|0.0|934|bdi:100836577|cell division cycle 2-like [EC:2.7.11.22]	gi|474033711|gb|EMS53066.1|	0	Cyclin-dependent kinase G-1 [Triticum urartu]
Novel-m0521-5p	MLOC_62722.2	4	NA	-	K08818|1|0.0|934|bdi:100836577|cell division cycle 2-like [EC:2.7.11.22]	gi|474033711|gb|EMS53066.1|	0	Cyclin-dependent kinase G-1 [Triticum urartu]
Novel-m0521-5p	MLOC_27662.4	3	1.5	-	-	gi|326514058|dbj|BAJ92179.1|	0	predicted protein [Hordeum vulgare subsp. vulgare]
Novel-m0521-5p	MLOC_68189.2	3	1.5	-	K12133|1|3e-19|98.2|bvg:104901408|MYB-related transcription factor LHY!K12134|2|3e-19|98.2|ath:AT2G46830|circadian clock associated 1	gi|326499484|dbj|BAJ86053.1|	2.97097e-118	predicted protein [Hordeum vulgare subsp. vulgare]
Novel-m0521-5p	MLOC_8212.5	3	1.5	-	K17279|1|5e-66|253|tcc:TCM_007296|receptor expression-enhancing protein 5/6	gi|326531006|dbj|BAK04854.1|	7.21035e-157	predicted protein [Hordeum vulgare subsp. vulgare]
Novel-m0521-5p	MLOC_8212.8	3	1.5	-	K17279|1|7e-59|165|tcc:TCM_007296|receptor expression-enhancing protein 5/6	gi|326531006|dbj|BAK04854.1|	1.53539e-136	predicted protein [Hordeum vulgare subsp. vulgare]
Novel-m0521-5p	MLOC_5800.1	3	1.5	-	-	gi|326489089|dbj|BAK01528.1|	0	predicted protein [Hordeum vulgare subsp. vulgare]
Novel-m0521-5p	MLOC_62722.1	4	NA	-	K08818|1|0.0|550|bdi:100836577|cell division cycle 2-like [EC:2.7.11.22]	gi|474033711|gb|EMS53066.1|	0	Cyclin-dependent kinase G-1 [Triticum urartu]
Novel-m0521-5p	MLOC_62722.9	4	NA	-	K08818|1|0.0|753|bdi:100836577|cell division cycle 2-like [EC:2.7.11.22]	gi|474033711|gb|EMS53066.1|	0	Cyclin-dependent kinase G-1 [Triticum urartu]
Novel-m0521-5p	MLOC_8212.4	3	1.5	-	K17279|1|4e-69|264|tcc:TCM_007296|receptor expression-enhancing protein 5/6	gi|326531006|dbj|BAK04854.1|	5.41087e-160	predicted protein [Hordeum vulgare subsp. vulgare]
Novel-m0521-5p	MLOC_6913.4	3	1.5	-	-	-	-	-
Novel-m0521-5p	MLOC_68189.6	3	1.5	-	-	gi|326499484|dbj|BAJ86053.1|	1.07882e-100	predicted protein [Hordeum vulgare subsp. vulgare]
Novel-m0521-5p	MLOC_68189.1	3	1.5	-	K12133|1|2e-19|98.2|sita:101764638|MYB-related transcription factor LHY!K12134|2|2e-19|98.2|ath:AT2G46830|circadian clock associated 1	gi|326499484|dbj|BAJ86053.1|	2.81147e-120	predicted protein [Hordeum vulgare subsp. vulgare]
Novel-m0521-5p	MLOC_68189.4	3	1.5	-	K12133|1|2e-19|98.2|sita:101764638|MYB-related transcription factor LHY!K12134|2|2e-19|98.2|ath:AT2G46830|circadian clock associated 1	gi|326499484|dbj|BAJ86053.1|	2.47441e-120	predicted protein [Hordeum vulgare subsp. vulgare]
Novel-m0521-5p	MLOC_8212.7	3	1.5	-	K17279|1|8e-74|279|tcc:TCM_007296|receptor expression-enhancing protein 5/6	gi|326531006|dbj|BAK04854.1|	7.30832e-159	predicted protein [Hordeum vulgare subsp. vulgare]
Novel-m0521-5p	MLOC_7972.2	3	1.5	-	K00981|1|2e-35|151|obr:102717769|phosphatidate cytidylyltransferase [EC:2.7.7.41]	gi|326531844|dbj|BAK01298.1|	1.29521e-39	predicted protein [Hordeum vulgare subsp. vulgare]
Novel-m0521-5p	MLOC_57983.1	3	1.5	-	K17087|1|2e-39|165|sita:101780872|transmembrane 9 superfamily member 3	gi|944235129|gb|KQK99491.1|	1.36911e-38	hypothetical protein SETIT_009738mg [Setaria italica]
Novel-m0521-5p	MLOC_67450.10	3	2	-	K17911|1|9e-15|83.2|bdi:100825245|beta-carotene isomerase [EC:5.2.1.14]	gi|326492644|dbj|BAJ90178.1|	6.1662e-18	predicted protein [Hordeum vulgare subsp. vulgare]
Novel-m0521-5p	MLOC_5338.4	3.5	2	-	K08286|1|3e-93|343|cic:CICLE_v10014638mg|protein-serine/threonine kinase [EC:2.7.11.-]	gi|326491273|dbj|BAK05736.1|	1.11498e-176	predicted protein [Hordeum vulgare subsp. vulgare]
Novel-m0521-5p	MLOC_71875.3	3	2	-	K15109|1|3e-118|228|sita:101784566|solute carrier family 25 (mitochondrial carnitine/acylcarnitine transporter), member 20/29	gi|475532652|gb|EMT08256.1|	4.2192e-124	Mitochondrial substrate carrier family protein S [Aegilops tauschii]
Novel-m0521-5p	MLOC_12822.1	3	2	-	K08903|1|1e-56|221|bdi:100840188|photosystem II 13kDa protein	gi|326503710|dbj|BAJ86361.1|	6.00729e-69	predicted protein [Hordeum vulgare subsp. vulgare]
Novel-m0521-5p	MLOC_67450.11	3	2	-	K17911|1|1e-14|83.2|bdi:100825245|beta-carotene isomerase [EC:5.2.1.14]	gi|326492644|dbj|BAJ90178.1|	6.81464e-18	predicted protein [Hordeum vulgare subsp. vulgare]
Novel-m0521-5p	MLOC_67450.7	3	2	-	K17911|1|2e-14|83.2|bdi:100825245|beta-carotene isomerase [EC:5.2.1.14]	gi|326492644|dbj|BAJ90178.1|	8.36661e-24	predicted protein [Hordeum vulgare subsp. vulgare]
Novel-m0521-5p	MLOC_67450.3	3	2	-	K17911|1|2e-14|83.2|bdi:100825245|beta-carotene isomerase [EC:5.2.1.14]	gi|326492644|dbj|BAJ90178.1|	7.62249e-24	predicted protein [Hordeum vulgare subsp. vulgare]
Novel-m0521-5p	MLOC_71875.2	3	2	-	K15109|1|1e-107|228|sita:101784566|solute carrier family 25 (mitochondrial carnitine/acylcarnitine transporter), member 20/29	gi|475532652|gb|EMT08256.1|	1.63818e-111	Mitochondrial substrate carrier family protein S [Aegilops tauschii]
Novel-m0521-5p	MLOC_75599.4	3	2	-	K06955|1|7e-82|304|bdi:100828433|uncharacterized protein	gi|326513914|dbj|BAJ92107.1|	1.20409e-106	predicted protein, partial [Hordeum vulgare subsp. vulgare]
Novel-m0521-5p	MLOC_71875.4	3	2	-	K15109|1|9e-129|461|sita:101784566|solute carrier family 25 (mitochondrial carnitine/acylcarnitine transporter), member 20/29	gi|475532652|gb|EMT08256.1|	2.90908e-134	Mitochondrial substrate carrier family protein S [Aegilops tauschii]
Novel-m0521-5p	MLOC_71875.1	3	2	-	K15109|1|3e-123|237|sita:101784566|solute carrier family 25 (mitochondrial carnitine/acylcarnitine transporter), member 20/29	gi|475532652|gb|EMT08256.1|	4.45609e-129	Mitochondrial substrate carrier family protein S [Aegilops tauschii]
Novel-m0521-5p	MLOC_60.1	3.5	2.2	-	K15326|1|9e-45|184|bdi:100839648|tRNA-splicing endonuclease subunit Sen54	gi|326509579|dbj|BAJ87005.1|	1.51765e-104	predicted protein [Hordeum vulgare subsp. vulgare]
Novel-m0521-5p	MLOC_63939.2	3	2	-	K00873|1|0.0|481|bdi:100821914|pyruvate kinase [EC:2.7.1.40]	gi|326533024|dbj|BAJ93484.1|	0	predicted protein [Hordeum vulgare subsp. vulgare]
Novel-m0521-5p	MLOC_23616.1	3.5	2	-	-	gi|326517854|dbj|BAK03845.1|	9.19155e-57	predicted protein [Hordeum vulgare subsp. vulgare]
Novel-m0521-5p	MLOC_70309.1	3	2	-	K16302|1|2e-79|297|tcc:TCM_034038|metal transporter CNNM!K15449|3|1e-78|295|bdi:100846034|tRNA wybutosine-synthesizing protein 1 [EC:4.1.3.44]	gi|326522993|dbj|BAJ88542.1|	0	predicted protein [Hordeum vulgare subsp. vulgare]
Novel-m0521-5p	MLOC_75599.2	3	2	-	K06955|1|5e-85|316|bdi:100828433|uncharacterized protein	gi|326513914|dbj|BAJ92107.1|	5.52303e-120	predicted protein, partial [Hordeum vulgare subsp. vulgare]
Novel-m0521-5p	MLOC_67450.4	3	2	-	K17911|1|2e-14|83.2|bdi:100825245|beta-carotene isomerase [EC:5.2.1.14]	gi|326492644|dbj|BAJ90178.1|	8.12274e-24	predicted protein [Hordeum vulgare subsp. vulgare]
Novel-m0521-5p	MLOC_21264.2	4	2.2	-	K14638|1|0.0|678|obr:102708831|solute carrier family 15 (peptide/histidine transporter), member 3/4	gi|326514744|dbj|BAJ99733.1|	0	predicted protein [Hordeum vulgare subsp. vulgare]
Novel-m0521-5p	MLOC_115.1	4	2.5	-	K17964|1|1e-24|115|smo:SELMODRAFT_77588|leucine-rich PPR motif-containing protein, mitochondrial	gi|326498263|dbj|BAJ98559.1|	0	predicted protein [Hordeum vulgare subsp. vulgare]
Novel-m0521-5p	MLOC_67303.2	4	2	-	-	gi|326525601|dbj|BAJ88847.1|	1.75133e-50	predicted protein, partial [Hordeum vulgare subsp. vulgare]
Novel-m0521-5p	MLOC_65262.1	4	2.5	-	K15078|1|5e-70|267|egu:105060316|structure-specific endonuclease subunit SLX1 [EC:3.6.1.-]!K19613|3|3e-68|261|mtr:MTR_3g018980|leucine-rich repeat protein SHOC2	gi|475595950|gb|EMT23222.1|	0	Putative disease resistance RPP13-like protein 1 [Aegilops tauschii]
Novel-m0521-5p	MLOC_67420.1	4	2	-	K13430|1|4e-171|602|tcc:TCM_008494|serine/threonine-protein kinase PBS1 [EC:2.7.11.1]	gi|326519546|dbj|BAK00146.1|	0	predicted protein [Hordeum vulgare subsp. vulgare]
Novel-m0521-5p	MLOC_72785.5	4	2	-	K02959|1|5e-17|90.9|sita:101778176|small subunit ribosomal protein S16	gi|326520964|dbj|BAJ92845.1|	2.49121e-18	predicted protein [Hordeum vulgare subsp. vulgare]
Novel-m0521-5p	MLOC_69623.1	4	2	-	K06640|1|0.0|4380|bdi:100846687|serine/threonine-protein kinase ATR [EC:2.7.11.1]	gi|475526301|gb|EMT07286.1|	0	Serine/threonine-protein kinase ATR [Aegilops tauschii]
Novel-m0521-5p	MLOC_77740.1	4	2.5	-	-	gi|326519328|dbj|BAJ96663.1|	1.65247e-117	predicted protein [Hordeum vulgare subsp. vulgare]
Novel-m0521-5p	MLOC_72785.4	4	2	-	K02959|1|5e-17|90.9|sita:101778176|small subunit ribosomal protein S16	gi|326520964|dbj|BAJ92845.1|	2.24144e-18	predicted protein [Hordeum vulgare subsp. vulgare]
Novel-m0521-5p	MLOC_67419.2	4	2.5	-	K13430|1|6e-67|257|tcc:TCM_008494|serine/threonine-protein kinase PBS1 [EC:2.7.11.1]	gi|21425569|emb|CAD32695.1|	0	triacylglycerol Lipase [Triticum aestivum]
Novel-m0521-5p	MLOC_56793.2	4	2	-	K06268|1|1e-08|62.8|bdi:100835402|serine/threonine-protein phosphatase 2B regulatory subunit	gi|475560127|gb|EMT13487.1|	2.16306e-80	hypothetical protein F775_19931 [Aegilops tauschii]
Novel-m0521-5p	MLOC_69623.2	4	2	-	K06640|1|0.0|4336|bdi:100846687|serine/threonine-protein kinase ATR [EC:2.7.11.1]	gi|475526301|gb|EMT07286.1|	0	Serine/threonine-protein kinase ATR [Aegilops tauschii]
Novel-m0521-5p	MLOC_62812.3	4	2	-	-	gi|326499055|dbj|BAK06018.1|	0	predicted protein [Hordeum vulgare subsp. vulgare]
Novel-m0521-5p	MLOC_67419.1	4	2.5	-	K13430|1|7e-67|257|tcc:TCM_008494|serine/threonine-protein kinase PBS1 [EC:2.7.11.1]	gi|21425569|emb|CAD32695.1|	0	triacylglycerol Lipase [Triticum aestivum]
Novel-m0585-5p	MLOC_6613.3	0	0	-	-	gi|326489579|dbj|BAK01770.1|	3.91801e-27	predicted protein [Hordeum vulgare subsp. vulgare]
Novel-m0585-5p	MLOC_6613.2	0	0	-	-	gi|326489579|dbj|BAK01770.1|	4.36341e-27	predicted protein [Hordeum vulgare subsp. vulgare]
Novel-m0585-5p	MLOC_38317.2	NA	2.2	-	K01528|1|0.0|885|bdi:100846078|dynamin GTPase [EC:3.6.5.5]	gi|475626769|gb|EMT33468.1|	0	Dynamin-2B [Aegilops tauschii]
Novel-m0585-5p	MLOC_38317.3	NA	2.2	-	K01528|1|5e-150|530|bdi:100846078|dynamin GTPase [EC:3.6.5.5]	gi|326508040|dbj|BAJ86763.1|	2.67e-166	predicted protein, partial [Hordeum vulgare subsp. vulgare]
Novel-m0585-5p	MLOC_3125.1	NA	2.5	-	-	gi|475604837|gb|EMT25852.1|	9.22445e-24	hypothetical protein F775_52235 [Aegilops tauschii]
Novel-m0585-5p	MLOC_63902.1	NA	2.5	-	K00893|1|4e-145|516|sbi:SORBI_02g007860|deoxycitidine kinase [EC:2.7.1.74]	gi|669030632|emb|CDM85222.1|	0	unnamed protein product [Triticum aestivum]
Novel-m0585-5p	MLOC_38317.1	NA	2.2	-	K01528|1|1e-123|442|bdi:100846078|dynamin GTPase [EC:3.6.5.5]	gi|475626769|gb|EMT33468.1|	1.21379e-133	Dynamin-2B [Aegilops tauschii]
Novel-m0585-5p	MLOC_63902.2	NA	2.5	-	K00893|1|9e-141|473|sbi:SORBI_02g007860|deoxycitidine kinase [EC:2.7.1.74]	gi|669030632|emb|CDM85222.1|	0	unnamed protein product [Triticum aestivum]
Novel-m0585-5p	MLOC_63902.3	NA	2.5	-	K00893|1|1e-131|470|sbi:SORBI_02g007860|deoxycitidine kinase [EC:2.7.1.74]	gi|669030632|emb|CDM85222.1|	0	unnamed protein product [Triticum aestivum]
Novel-m0585-5p	MLOC_70788.2	2.5	1.2	-	K02183|1|2e-47|167|bdi:100826687|calmodulin!K11420|3|8e-32|136|obr:102703881|euchromatic histone-lysine N-methyltransferase [EC:2.1.1.43]	gi|474057053|gb|EMS53836.1|	3.25597e-56	Calmodulin-like protein 5 [Triticum urartu]
Novel-m0585-5p	MLOC_70272.1	2	1	-	K02183|1|1e-18|94.7|obr:102709550|calmodulin!K11420|5|2e-15|84.0|obr:102703881|euchromatic histone-lysine N-methyltransferase [EC:2.1.1.43]	gi|944077159|gb|KQK12511.1|	3.27874e-40	hypothetical protein BRADI_1g04170 [Brachypodium distachyon]
Novel-m0585-5p	MLOC_70788.1	2.5	1.2	-	K02183|1|2e-63|243|bdi:100826687|calmodulin!K11420|2|8e-49|194|obr:102703881|euchromatic histone-lysine N-methyltransferase [EC:2.1.1.43]	gi|475413675|gb|EMT00946.1|	1.15807e-80	Putative calcium-binding protein CML17 [Aegilops tauschii]
Novel-m0585-5p	MLOC_16731.1	2.5	1.2	-	K02183|1|1e-61|238|bdi:100826687|calmodulin!K11420|2|3e-51|204|obr:102703881|euchromatic histone-lysine N-methyltransferase [EC:2.1.1.43]	gi|475413675|gb|EMT00946.1|	2.67342e-83	Putative calcium-binding protein CML17 [Aegilops tauschii]
Novel-m0585-5p	MLOC_19163.2	4	NA	-	-	gi|326505244|dbj|BAK03009.1|	0	predicted protein [Hordeum vulgare subsp. vulgare]
Novel-m0585-5p	MLOC_19163.1	4	NA	-	-	gi|326505244|dbj|BAK03009.1|	0	predicted protein [Hordeum vulgare subsp. vulgare]
Novel-m0585-5p	MLOC_53288.5	3.5	2.2	-	K01537|1|0.0|1409|bdi:100834729|Ca2+-transporting ATPase [EC:3.6.3.8]	gi|721662890|ref|XP_010235324.1|	0	PREDICTED: calcium-transporting ATPase 8, plasma membrane-type-like [Brachypodium distachyon]
Novel-m0585-5p	MLOC_53288.1	3.5	2.2	-	K01537|1|0.0|1562|bdi:100834729|Ca2+-transporting ATPase [EC:3.6.3.8]	gi|721662890|ref|XP_010235324.1|	0	PREDICTED: calcium-transporting ATPase 8, plasma membrane-type-like [Brachypodium distachyon]
Novel-m0585-5p	MLOC_53288.9	3.5	2.2	-	K01537|1|0.0|445|bdi:100834729|Ca2+-transporting ATPase [EC:3.6.3.8]	gi|721662890|ref|XP_010235324.1|	0	PREDICTED: calcium-transporting ATPase 8, plasma membrane-type-like [Brachypodium distachyon]
Novel-m0585-5p	MLOC_53288.2	3.5	2.2	-	K01537|1|0.0|1588|bdi:100834729|Ca2+-transporting ATPase [EC:3.6.3.8]	gi|721662890|ref|XP_010235324.1|	0	PREDICTED: calcium-transporting ATPase 8, plasma membrane-type-like [Brachypodium distachyon]
Novel-m0585-5p	MLOC_53288.13	3.5	2.2	-	K01537|1|0.0|509|bdi:100834729|Ca2+-transporting ATPase [EC:3.6.3.8]	gi|721662890|ref|XP_010235324.1|	0	PREDICTED: calcium-transporting ATPase 8, plasma membrane-type-like [Brachypodium distachyon]
Novel-m0585-5p	MLOC_53288.6	3.5	2.2	-	K01537|1|0.0|1111|bdi:100834729|Ca2+-transporting ATPase [EC:3.6.3.8]	gi|721662890|ref|XP_010235324.1|	0	PREDICTED: calcium-transporting ATPase 8, plasma membrane-type-like [Brachypodium distachyon]
Novel-m0585-5p	MLOC_53288.7	3.5	2.2	-	K01537|1|0.0|1265|bdi:100834729|Ca2+-transporting ATPase [EC:3.6.3.8]	gi|721662890|ref|XP_010235324.1|	0	PREDICTED: calcium-transporting ATPase 8, plasma membrane-type-like [Brachypodium distachyon]
Novel-m0585-5p	MLOC_72010.3	4	2.5	-	K01784|1|3e-176|618|bdi:100844125|UDP-glucose 4-epimerase [EC:5.1.3.2]	gi|61658228|gb|AAX49503.1|	0	UDP-D-glucose epimerase 3 [Hordeum vulgare]
Novel-m0585-5p	MLOC_72010.1	4	2.5	-	K01784|1|3e-161|568|bdi:100844125|UDP-glucose 4-epimerase [EC:5.1.3.2]	gi|61658228|gb|AAX49503.1|	2.53425e-173	UDP-D-glucose epimerase 3 [Hordeum vulgare]
Novel-m0585-5p	MLOC_72010.2	4	2.5	-	K01784|1|1e-171|569|bdi:100844125|UDP-glucose 4-epimerase [EC:5.1.3.2]	gi|61658228|gb|AAX49503.1|	0	UDP-D-glucose epimerase 3 [Hordeum vulgare]
Novel-m0598-3p	MLOC_34795.3	0	0	-	K03013|1|5e-29|129|bdi:100831395|DNA-directed RNA polymerases I, II, and III subunit RPABC1	gi|326503328|dbj|BAJ99289.1|	1.77364e-29	predicted protein [Hordeum vulgare subsp. vulgare]
Novel-m0598-3p	MLOC_34795.1	0	0	-	K03013|1|3e-31|136|bdi:100831395|DNA-directed RNA polymerases I, II, and III subunit RPABC1	gi|326503328|dbj|BAJ99289.1|	9.44512e-33	predicted protein [Hordeum vulgare subsp. vulgare]
Novel-m0598-3p	MLOC_34795.2	0	0	-	K03013|1|2e-15|85.5|bdi:100831395|DNA-directed RNA polymerases I, II, and III subunit RPABC1	gi|326503328|dbj|BAJ99289.1|	2.6435e-15	predicted protein [Hordeum vulgare subsp. vulgare]
Novel-m0598-3p	MLOC_43957.8	NA	2.5	-	K00654|1|9e-16|85.5|pda:103698677|serine palmitoyltransferase [EC:2.3.1.50]	gi|326530834|dbj|BAK01215.1|	0	predicted protein [Hordeum vulgare subsp. vulgare]
Novel-m0598-3p	MLOC_43957.9	NA	2.5	-	K00654|1|9e-16|85.5|pda:103698677|serine palmitoyltransferase [EC:2.3.1.50]	gi|326530834|dbj|BAK01215.1|	0	predicted protein [Hordeum vulgare subsp. vulgare]
Novel-m0598-3p	MLOC_43957.7	NA	2.5	-	K00654|1|2e-15|85.5|pda:103698677|serine palmitoyltransferase [EC:2.3.1.50]	gi|326530834|dbj|BAK01215.1|	1.11978e-109	predicted protein [Hordeum vulgare subsp. vulgare]
Novel-m0598-3p	MLOC_43957.10	NA	2.5	-	K00654|1|1e-15|85.5|pda:103698677|serine palmitoyltransferase [EC:2.3.1.50]	gi|326530834|dbj|BAK01215.1|	8.2412e-110	predicted protein [Hordeum vulgare subsp. vulgare]
Novel-m0598-3p	MLOC_43957.4	NA	2.5	-	K00654|1|2e-15|85.5|pda:103698677|serine palmitoyltransferase [EC:2.3.1.50]	gi|326530834|dbj|BAK01215.1|	1.12484e-109	predicted protein [Hordeum vulgare subsp. vulgare]
Novel-m0598-3p	MLOC_43957.5	NA	2.5	-	K00654|1|9e-16|85.5|pda:103698677|serine palmitoyltransferase [EC:2.3.1.50]	gi|326530834|dbj|BAK01215.1|	0	predicted protein [Hordeum vulgare subsp. vulgare]
Novel-m0598-3p	MLOC_43957.11	NA	2.5	-	K00654|1|8e-16|85.5|pda:103698677|serine palmitoyltransferase [EC:2.3.1.50]	gi|326530834|dbj|BAK01215.1|	0	predicted protein [Hordeum vulgare subsp. vulgare]
Novel-m0598-3p	MLOC_37675.2	4	NA	-	K00430|1|4e-79|297|sita:101778311|peroxidase [EC:1.11.1.7]	gi|326493916|dbj|BAJ85420.1|	9.58274e-91	predicted protein [Hordeum vulgare subsp. vulgare]
Novel-m0613-5p	MLOC_5223.3	NA	2.5	-	K02882|1|3e-08|62.8|vvi:100260572|large subunit ribosomal protein L18Ae	gi|326507428|dbj|BAK03107.1|	0	predicted protein [Hordeum vulgare subsp. vulgare]
Novel-m0613-5p	MLOC_61765.1	NA	2.5	-	-	gi|475510224|gb|EMT05257.1|	7.07915e-28	hypothetical protein F775_30981 [Aegilops tauschii]
Novel-m0613-5p	MLOC_67048.1	NA	2.5	-	K15164|1|0.0|1086|bdi:100834674|mediator of RNA polymerase II transcription subunit 13	gi|475618900|gb|EMT30584.1|	0	Mediator of RNA polymerase II transcription subunit 13 [Aegilops tauschii]
Novel-m0613-5p	MLOC_76499.1	NA	2.2	-	K01051|1|6e-81|302|smo:SELMODRAFT_420760|pectinesterase [EC:3.1.1.11]	gi|326527067|dbj|BAK04475.1|	0	predicted protein [Hordeum vulgare subsp. vulgare]
Novel-m0613-5p	MLOC_76499.3	NA	2.2	-	K01051|1|6e-81|302|smo:SELMODRAFT_420760|pectinesterase [EC:3.1.1.11]	gi|326527067|dbj|BAK04475.1|	0	predicted protein [Hordeum vulgare subsp. vulgare]
Novel-m0613-5p	MLOC_5856.4	NA	2.5	-	K17710|1|3e-136|488|jcu:105636909|pentatricopeptide repeat domain-containing protein 1!K17964|2|3e-85|318|pda:103707812|leucine-rich PPR motif-containing protein, mitochondrial	gi|475603594|gb|EMT25471.1|	0	hypothetical protein F775_07560 [Aegilops tauschii]
Novel-m0613-5p	MLOC_76499.2	NA	2.2	-	K01051|1|7e-81|302|smo:SELMODRAFT_420760|pectinesterase [EC:3.1.1.11]	gi|326527067|dbj|BAK04475.1|	0	predicted protein [Hordeum vulgare subsp. vulgare]
Novel-m0613-5p	MLOC_5856.5	NA	2.5	-	K17710|1|3e-136|488|jcu:105636909|pentatricopeptide repeat domain-containing protein 1!K17964|2|3e-85|318|pda:103707812|leucine-rich PPR motif-containing protein, mitochondrial	gi|475603594|gb|EMT25471.1|	0	hypothetical protein F775_07560 [Aegilops tauschii]
Novel-m0613-5p	MLOC_5856.6	NA	2.5	-	K17710|1|3e-136|488|jcu:105636909|pentatricopeptide repeat domain-containing protein 1!K17964|2|4e-85|318|pda:103707812|leucine-rich PPR motif-containing protein, mitochondrial	gi|475603594|gb|EMT25471.1|	0	hypothetical protein F775_07560 [Aegilops tauschii]
Novel-m0613-5p	MLOC_72644.1	NA	2.2	-	K05765|1|8e-12|73.6|fve:101301142|cofilin	gi|326530500|dbj|BAJ97676.1|	9.64056e-70	predicted protein [Hordeum vulgare subsp. vulgare]
Novel-m0613-5p	MLOC_38383.1	2	1	-	K03005|1|2e-106|386|dosa:Os11t0615100-01|DNA-directed RNA polymerase I subunit RPA49	gi|326504286|dbj|BAJ90975.1|	2.65578e-139	predicted protein, partial [Hordeum vulgare subsp. vulgare]
Novel-m0613-5p	MLOC_51238.1	4	2	-	K12135|1|2e-13|77.8|aly:ARALYDRAFT_488429|zinc finger protein CONSTANS!K12129|2|7e-09|62.8|bdi:100838360|pseudo-response regulator 7!K12130|4|4e-08|60.5|cre:CHLREDRAFT_166515|pseudo-response regulator 5!K15334|5|6e-08|59.7|mis:MICPUN_59410|multisite-specific tRNA:(cytosine-C5)-methyltransferase [EC:2.1.1.202]	gi|326524181|dbj|BAJ97101.1|	9.94238e-68	predicted protein [Hordeum vulgare subsp. vulgare]
Novel-m0615-5p	MLOC_55628.1	NA	1.5	-	K12616|1|0.0|2009|bdi:100830941|enhancer of mRNA-decapping protein 4	gi|475552835|gb|EMT11884.1|	0	hypothetical protein F775_19545 [Aegilops tauschii]
Novel-m0615-5p	MLOC_72673.3	NA	2.2	-	K18693|1|6e-65|120|mus:103969281|diacylglycerol diphosphate phosphatase / phosphatidate phosphatase [EC:3.1.3.81 3.1.3.4]	gi|944247148|gb|KQL11442.1|	7.98032e-82	hypothetical protein SETIT_008212mg [Setaria italica]
Novel-m0615-5p	MLOC_81864.2	NA	2.2	-	K11426|1|0.0|824|bdi:100830578|SET and MYND domain-containing protein	gi|357117918|ref|XP_003560708.1|	0	PREDICTED: histone-lysine N-methyltransferase ASHR1 [Brachypodium distachyon]
Novel-m0615-5p	MLOC_53358.5	2	1	-	K19041|1|9e-08|59.7|pvu:PHAVU_003G284600g|E3 ubiquitin-protein ligase RNF38/44 [EC:2.3.2.27]!K10664|3|1e-07|59.3|vvi:100248267|E3 ubiquitin-protein ligase ATL6/9/15/31/42/55 [EC:2.3.2.27]	gi|326494654|dbj|BAJ94446.1|	3.00636e-57	predicted protein [Hordeum vulgare subsp. vulgare]
Novel-m0615-5p	MLOC_56035.6	3	1.5	-	K03006|1|5e-07|58.5|ppp:PHYPADRAFT_173475|DNA-directed RNA polymerase II subunit RPB1 [EC:2.7.7.6]!K12199|3|8e-07|57.8|mtr:MTR_5g093880|vacuolar protein sorting-associated protein VTA1!K15174|4|1e-06|57.0|mdm:103431080|RNA polymerase II-associated factor 1	gi|475618962|gb|EMT30605.1|	0	hypothetical protein F775_00567 [Aegilops tauschii]
Novel-m0615-5p	MLOC_56035.7	3	1.5	-	K03006|1|5e-07|58.5|ppp:PHYPADRAFT_173475|DNA-directed RNA polymerase II subunit RPB1 [EC:2.7.7.6]!K12199|3|8e-07|57.8|mtr:MTR_5g093880|vacuolar protein sorting-associated protein VTA1!K15174|4|1e-06|57.0|mdm:103431080|RNA polymerase II-associated factor 1	gi|475618962|gb|EMT30605.1|	0	hypothetical protein F775_00567 [Aegilops tauschii]
Novel-m0615-5p	MLOC_54923.2	3	1.5	-	-	gi|475625951|gb|EMT33139.1|	2.26473e-147	hypothetical protein F775_04826 [Aegilops tauschii]
Novel-m0615-5p	MLOC_49822.5	3.5	1.8	-	-	gi|326523393|dbj|BAJ88737.1|	3.48418e-107	predicted protein [Hordeum vulgare subsp. vulgare]
Novel-m0615-5p	MLOC_49822.4	3.5	1.8	-	-	gi|326495084|dbj|BAJ85638.1|	2.88903e-103	predicted protein [Hordeum vulgare subsp. vulgare]
Novel-m0624-3p	MLOC_54487.1	4	NA	-	K00943|1|1e-105|384|bdi:100846276|dTMP kinase [EC:2.7.4.9]	gi|960461094|ref|XP_014753183.1|	9.60494e-105	PREDICTED: thymidylate kinase [Brachypodium distachyon]
Novel-m0624-3p	MLOC_54487.2	4	NA	-	K00943|1|2e-105|384|bdi:100846276|dTMP kinase [EC:2.7.4.9]	gi|960461094|ref|XP_014753183.1|	1.40067e-104	PREDICTED: thymidylate kinase [Brachypodium distachyon]
Novel-m0624-3p	MLOC_55820.3	4	2.5	-	K01051|1|2e-110|402|rcu:RCOM_0708470|pectinesterase [EC:3.1.1.11]	gi|326506362|dbj|BAJ86499.1|	0	predicted protein [Hordeum vulgare subsp. vulgare]
Novel-m0624-3p	MLOC_55820.2	4	2.5	-	K01051|1|2e-54|216|pda:103723295|pectinesterase [EC:3.1.1.11]	gi|326506362|dbj|BAJ86499.1|	6.79018e-129	predicted protein [Hordeum vulgare subsp. vulgare]
Novel-m0637-5p	MLOC_3923.1	0	0	-	K17469|1|0.0|1051|bdi:100839137|sulfate transporter 2, low-affinity	gi|326493508|dbj|BAJ85215.1|	0	predicted protein [Hordeum vulgare subsp. vulgare]
Novel-m0637-5p	MLOC_3923.2	0	0	-	K17469|1|0.0|1052|bdi:100839137|sulfate transporter 2, low-affinity	gi|326493508|dbj|BAJ85215.1|	0	predicted protein [Hordeum vulgare subsp. vulgare]
Novel-m0637-5p	MLOC_56611.1	NA	2.5	-	-	-	-	-
Novel-m0637-5p	MLOC_60792.2	NA	2.5	-	K13091|1|2e-13|79.0|smo:SELMODRAFT_178258|RNA-binding protein 39	gi|514794323|ref|XP_004973031.1|	0	PREDICTED: squamous cell carcinoma antigen recognized by T-cells 3 [Setaria italica]
Novel-m0637-5p	MLOC_7661.1	NA	2.5	-	K17782|1|2e-07|57.4|fve:101310609|mitochondrial intermembrane space import and assembly protein 40	gi|475445637|gb|EMT01535.1|	4.28606e-47	hypothetical protein F775_08469 [Aegilops tauschii]
Novel-m0637-5p	MLOC_49468.1	NA	2.2	-	K04035|1|3e-84|311|bdi:100828682|magnesium-protoporphyrin IX monomethyl ester (oxidative) cyclase [EC:1.14.13.81]	gi|73620645|sp|Q5EFU4.1|CRD1_HORVU	4.60457e-90	RecName: Full=Magnesium-protoporphyrin IX monomethyl ester [oxidative] cyclase, chloroplastic; Short=Mg-protoporphyrin IX monomethyl ester oxidative cyclase; AltName: Full=Protein Xantha-l; Flags: Precursor
Novel-m0637-5p	MLOC_15107.3	NA	2.5	-	-	gi|721657666|ref|XP_010234558.1|	1.48124e-28	PREDICTED: triphosphate tunel metalloenzyme 3 [Brachypodium distachyon]
Novel-m0637-5p	MLOC_60792.1	NA	2.5	-	K12869|1|1e-15|86.3|cre:CHLREDRAFT_116356|crooked neck!K13091|2|2e-13|79.0|smo:SELMODRAFT_178258|RNA-binding protein 39	gi|474329190|gb|EMS62530.1|	0	Squamous cell carcinoma antigen recognized by T-cells 3 [Triticum urartu]
Novel-m0637-5p	MLOC_15107.2	NA	2.5	-	-	gi|721657666|ref|XP_010234558.1|	1.5488e-28	PREDICTED: triphosphate tunel metalloenzyme 3 [Brachypodium distachyon]
Novel-m0637-5p	MLOC_56611.7	NA	2.5	-	K18443|1|7e-97|356|rcu:RCOM_0732470|golgi-specific brefeldin A-resistance guanine nucleotide exchange factor 1!K11267|2|1e-27|125|mtr:MTR_091s0011|sister chromatid cohesion protein PDS5!K13199|4|1e-13|79.7|mtr:MTR_7g081660|plasminogen activator inhibitor 1 RNA-binding protein	gi|960453661|ref|XP_014751834.1|	0	PREDICTED: subtilisin-like protease SBT3.5 [Brachypodium distachyon]
Novel-m0637-5p	MLOC_62472.1	3	NA	-	K07198|1|0.0|742|bdi:104581249|5'-AMP-activated protein kinase, catalytic alpha subunit [EC:2.7.11.11]	gi|374430473|gb|AEZ51505.1|	0	CBL-interacting protein kinase 14 [Hordeum vulgare subsp. spontaneum]
Novel-m0637-5p	MLOC_65513.8	4	NA	-	-	gi|474435819|gb|EMS68160.1|	0	hypothetical protein TRIUR3_03439 [Triticum urartu]
Novel-m0637-5p	MLOC_65513.4	4	NA	-	-	gi|474435819|gb|EMS68160.1|	0	hypothetical protein TRIUR3_03439 [Triticum urartu]
Novel-m0637-5p	MLOC_65513.5	4	NA	-	-	gi|474435819|gb|EMS68160.1|	0	hypothetical protein TRIUR3_03439 [Triticum urartu]
Novel-m0637-5p	MLOC_65513.3	4	NA	-	-	gi|474435819|gb|EMS68160.1|	0	hypothetical protein TRIUR3_03439 [Triticum urartu]
Novel-m0637-5p	MLOC_65513.6	4	NA	-	-	gi|474435819|gb|EMS68160.1|	0	hypothetical protein TRIUR3_03439 [Triticum urartu]
Novel-m0637-5p	MLOC_65513.9	4	NA	-	-	gi|474435819|gb|EMS68160.1|	0	hypothetical protein TRIUR3_03439 [Triticum urartu]
Novel-m0650-3p	MLOC_3923.1	0	0	-	K17469|1|0.0|1051|bdi:100839137|sulfate transporter 2, low-affinity	gi|326493508|dbj|BAJ85215.1|	0	predicted protein [Hordeum vulgare subsp. vulgare]
Novel-m0650-3p	MLOC_3923.2	0	0	-	K17469|1|0.0|1052|bdi:100839137|sulfate transporter 2, low-affinity	gi|326493508|dbj|BAJ85215.1|	0	predicted protein [Hordeum vulgare subsp. vulgare]
Novel-m0650-3p	MLOC_62472.1	3	NA	-	K07198|1|0.0|742|bdi:104581249|5'-AMP-activated protein kinase, catalytic alpha subunit [EC:2.7.11.11]	gi|374430473|gb|AEZ51505.1|	0	CBL-interacting protein kinase 14 [Hordeum vulgare subsp. spontaneum]
Novel-m0650-3p	MLOC_5534.1	4	NA	-	K14487|1|0.0|902|bdi:100833271|auxin responsive GH3 gene family	gi|326508166|dbj|BAJ99350.1|	0	predicted protein, partial [Hordeum vulgare subsp. vulgare]
Novel-m0650-3p	MLOC_56611.1	4	2.5	-	-	-	-	-
Novel-m0650-3p	MLOC_56611.7	4	2.5	-	K18443|1|7e-97|356|rcu:RCOM_0732470|golgi-specific brefeldin A-resistance guanine nucleotide exchange factor 1!K11267|2|1e-27|125|mtr:MTR_091s0011|sister chromatid cohesion protein PDS5!K13199|4|1e-13|79.7|mtr:MTR_7g081660|plasminogen activator inhibitor 1 RNA-binding protein	gi|960453661|ref|XP_014751834.1|	0	PREDICTED: subtilisin-like protease SBT3.5 [Brachypodium distachyon]
Novel-m0653-3p	MLOC_62339.3	NA	2.2	-	-	gi|326503738|dbj|BAJ86375.1|	0	predicted protein [Hordeum vulgare subsp. vulgare]
Novel-m0653-3p	MLOC_67098.1	NA	2.5	-	K04733|1|5e-140|481|obr:102718645|interleukin-1 receptor-associated kinase 4 [EC:2.7.11.1]	gi|944246903|gb|KQL11197.1|	0	hypothetical protein SETIT_008208mg [Setaria italica]
Novel-m0653-3p	MLOC_62339.2	NA	2.2	-	-	gi|326503738|dbj|BAJ86375.1|	0	predicted protein [Hordeum vulgare subsp. vulgare]
Novel-m0653-3p	MLOC_62339.1	NA	2.2	-	-	gi|326503738|dbj|BAJ86375.1|	0	predicted protein [Hordeum vulgare subsp. vulgare]
Novel-m0653-3p	MLOC_67098.2	NA	2.5	-	K04733|1|2e-143|511|obr:102718645|interleukin-1 receptor-associated kinase 4 [EC:2.7.11.1]	gi|475481970|gb|EMT02926.1|	0	Putative serine/threonine-protein kinase receptor [Aegilops tauschii]
Novel-m0653-3p	MLOC_62339.4	NA	2.2	-	-	gi|326503738|dbj|BAJ86375.1|	0	predicted protein [Hordeum vulgare subsp. vulgare]
Novel-m0653-3p	MLOC_62339.5	NA	2.2	-	-	gi|326503738|dbj|BAJ86375.1|	0	predicted protein [Hordeum vulgare subsp. vulgare]
Novel-m0677-5p	MLOC_81382.6	0	0	-	-	-	-	-
Novel-m0677-5p	MLOC_66533.1	0.5	0.2	-	K00434|1|6e-72|273|sita:101761938|L-ascorbate peroxidase [EC:1.11.1.11]!K01183|2|5e-32|140|sita:101777858|chitinase [EC:3.2.1.14]	gi|134285526|gb|ABO69708.1|	1.00796e-163	MBD2 [Triticum aestivum]
Novel-m0677-5p	MLOC_6927.1	0.5	0.2	-	-	gi|473898391|gb|EMS49073.1|	2.09022e-55	GTPase-activating protein gyp1 [Triticum urartu]
Novel-m0677-5p	MLOC_19541.1	0.5	0.2	-	-	gi|326515176|dbj|BAK03501.1|	0	predicted protein [Hordeum vulgare subsp. vulgare]
Novel-m0677-5p	MLOC_53343.2	0	0	-	-	gi|475617295|gb|EMT30067.1|	0	hypothetical protein F775_19070 [Aegilops tauschii]
Novel-m0677-5p	MLOC_52652.1	0	0	-	-	gi|475620415|gb|EMT31098.1|	0	hypothetical protein F775_05877 [Aegilops tauschii]
Novel-m0677-5p	MLOC_6927.4	0.5	0.2	-	K12840|1|1e-12|75.5|bdi:100831005|splicing factor 45!K01533|2|9e-10|65.9|ota:Ot07g03370|Cu2+-exporting ATPase [EC:3.6.3.4]	gi|357148194|ref|XP_003574666.1|	0	PREDICTED: GTPase-activating protein gyp1 [Brachypodium distachyon]
Novel-m0677-5p	MLOC_69519.1	0	0	-	K18442|1|0.0|2741|bdi:100845351|brefeldin A-inhibited guanine nucleotide-exchange protein	gi|474213044|gb|EMS58923.1|	0	Brefeldin A-inhibited guanine nucleotide-exchange protein 2 [Triticum urartu]
Novel-m0677-5p	MLOC_6927.3	0.5	0.2	-	K12840|1|1e-12|75.5|bdi:100831005|splicing factor 45!K01533|2|1e-09|65.9|ota:Ot07g03370|Cu2+-exporting ATPase [EC:3.6.3.4]!K11367|3|3e-06|54.3|gsl:Gasu_59610|chromodomain-helicase-DNA-binding protein 1 [EC:3.6.4.12]	gi|357148194|ref|XP_003574666.1|	0	PREDICTED: GTPase-activating protein gyp1 [Brachypodium distachyon]
Novel-m0677-5p	MLOC_59732.2	0	0	-	-	gi|475520389|gb|EMT06479.1|	2.7694e-38	hypothetical protein F775_22266 [Aegilops tauschii]
Novel-m0677-5p	MLOC_5687.2	0	0	-	K03963|1|3e-53|210|bdi:100828733|NADH dehydrogenase (ubiquinone) 1 beta subcomplex subunit 7	gi|473869819|gb|EMS47720.1|	8.01191e-54	NADH dehydrogenase [ubiquinone] 1 beta subcomplex subunit 7 [Triticum urartu]
Novel-m0677-5p	MLOC_20545.1	0	0	-	K02208|1|2e-43|178|bdi:100825427|cyclin-dependent kinase 8/11 [EC:2.7.11.22 2.7.11.23]	gi|326517340|dbj|BAK00037.1|	8.45311e-49	predicted protein [Hordeum vulgare subsp. vulgare]
Novel-m0677-5p	MLOC_81382.7	0	0	-	-	-	-	-
Novel-m0677-5p	MLOC_63939.2	0	0	-	K00873|1|0.0|481|bdi:100821914|pyruvate kinase [EC:2.7.1.40]	gi|326533024|dbj|BAJ93484.1|	0	predicted protein [Hordeum vulgare subsp. vulgare]
Novel-m0677-5p	MLOC_52652.2	0	0	-	-	gi|475620415|gb|EMT31098.1|	0	hypothetical protein F775_05877 [Aegilops tauschii]
Novel-m0677-5p	MLOC_58736.2	0	0	-	K02717|1|8e-46|186|dosa:Os10t0461100-01|photosystem II oxygen-evolving enhancer protein 2!K09553|4|3e-07|57.8|atr:18422563|stress-induced-phosphoprotein 1	gi|736543807|gb|AJA71640.1|	1.53565e-119	Tetratricopeptide repeat domain containing protein [Triticum aestivum]
Novel-m0677-5p	MLOC_52444.3	0.5	0.2	-	-	gi|326488597|dbj|BAJ93967.1|	1.26503e-144	predicted protein [Hordeum vulgare subsp. vulgare]
Novel-m0677-5p	MLOC_52652.7	0	0	-	-	gi|474036348|gb|EMS53121.1|	5.53899e-93	hypothetical protein TRIUR3_01976 [Triticum urartu]
Novel-m0677-5p	MLOC_61642.2	0	0	-	K11423|1|1e-156|553|bdi:100844116|histone-lysine N-methyltransferase SETD2 [EC:2.1.1.43]	gi|326496078|dbj|BAJ90660.1|	3.73304e-169	predicted protein [Hordeum vulgare subsp. vulgare]
Novel-m0677-5p	MLOC_69556.1	0	0	-	K13348|1|2e-33|145|bdi:100821231|protein Mpv17	gi|326508856|dbj|BAJ86821.1|	2.10713e-65	predicted protein [Hordeum vulgare subsp. vulgare]
Novel-m0677-5p	MLOC_20545.2	0	0	-	K02208|1|8e-38|156|bdi:100825427|cyclin-dependent kinase 8/11 [EC:2.7.11.22 2.7.11.23]	gi|326517340|dbj|BAK00037.1|	3.86537e-43	predicted protein [Hordeum vulgare subsp. vulgare]
Novel-m0677-5p	MLOC_55856.1	0.5	0.2	-	-	gi|326507886|dbj|BAJ86686.1|	8.17976e-39	predicted protein [Hordeum vulgare subsp. vulgare]
Novel-m0677-5p	MLOC_66128.2	0	0	-	K14315|1|9e-76|286|obr:102715823|nucleoporin NDC1	gi|326504930|dbj|BAK06756.1|	1.55955e-82	predicted protein [Hordeum vulgare subsp. vulgare]
Novel-m0677-5p	MLOC_72495.1	0.5	0.2	-	-	gi|326504906|dbj|BAK06744.1|	0	predicted protein [Hordeum vulgare subsp. vulgare]
Novel-m0677-5p	MLOC_10533.1	0	0	-	-	gi|474114299|gb|EMS55793.1|	9.56128e-140	hypothetical protein TRIUR3_02022 [Triticum urartu]
Novel-m0677-5p	MLOC_6927.2	0.5	0.2	-	K12840|1|2e-11|72.0|bdi:100831005|splicing factor 45!K01533|2|5e-07|57.0|ota:Ot07g03370|Cu2+-exporting ATPase [EC:3.6.3.4]	gi|357148194|ref|XP_003574666.1|	0	PREDICTED: GTPase-activating protein gyp1 [Brachypodium distachyon]
Novel-m0677-5p	MLOC_4126.1	1	0.5	-	K11000|1|0.0|1110|bdi:100833179|callose synthase [EC:2.4.1.-]	gi|960479934|ref|XP_014756763.1|	0	PREDICTED: putative callose synthase 8 isoform X5 [Brachypodium distachyon]
Novel-m0677-5p	MLOC_65122.1	1	0.5	-	K08332|1|2e-51|205|ppp:PHYPADRAFT_218011|vacuolar protein 8	gi|326527893|dbj|BAJ88998.1|	0	predicted protein [Hordeum vulgare subsp. vulgare]
Novel-m0677-5p	MLOC_77559.7	1	0.5	-	K00011|1|1e-93|201|cic:CICLE_v10012214mg|aldehyde reductase [EC:1.1.1.21]	gi|720021140|ref|XP_010262633.1|	3.91034e-106	PREDICTED: aldo-keto reductase family 4 member C9-like [Nelumbo nucifera]
Novel-m0677-5p	MLOC_63336.1	1	0.5	-	K10738|1|0.0|671|bdi:100846668|DNA helicase MCM9 [EC:3.6.4.12]	gi|960450746|ref|XP_014754127.1|	0	PREDICTED: probable DNA helicase MCM9 [Brachypodium distachyon]
Novel-m0677-5p	MLOC_62134.6	1.5	0.8	-	K00912|1|1e-158|487|bdi:100828121|tetraacyldisaccharide 4'-kinase [EC:2.7.1.130]	gi|721621047|ref|XP_010228484.1|	9.34856e-158	PREDICTED: probable tetraacyldisaccharide 4'-kinase, mitochondrial [Brachypodium distachyon]
Novel-m0677-5p	MLOC_62134.2	1.5	0.8	-	K00912|1|4e-161|376|bdi:100828121|tetraacyldisaccharide 4'-kinase [EC:2.7.1.130]	gi|721621047|ref|XP_010228484.1|	2.78611e-160	PREDICTED: probable tetraacyldisaccharide 4'-kinase, mitochondrial [Brachypodium distachyon]
Novel-m0677-5p	MLOC_10111.5	1.5	0.8	-	K04957|1|8e-18|95.1|sita:101767716|hyperpolarization activated cyclic nucleotide-gated potassium channel 4!K04955|3|2e-06|52.4|bpg:Bathy09g01910|hyperpolarization activated cyclic nucleotide-gated potassium channel 2	gi|326490481|dbj|BAJ84904.1|	0	predicted protein [Hordeum vulgare subsp. vulgare]
Novel-m0677-5p	MLOC_66322.4	1	0.5	-	-	gi|473878241|gb|EMS47911.1|	8.61123e-134	N-alpha-acetyltransferase 40, NatD catalytic subunit [Triticum urartu]
Novel-m0677-5p	MLOC_63336.11	1	0.5	-	K10738|1|7e-87|322|bdi:100846668|DNA helicase MCM9 [EC:3.6.4.12]	gi|473945678|gb|EMS50527.1|	5.06856e-92	DNA replication licensing factor MCM9 [Triticum urartu]
Novel-m0677-5p	MLOC_5941.2	1	0.5	-	K01358|1|6e-82|307|sbi:SORBI_01g027680|ATP-dependent Clp protease, protease subunit [EC:3.4.21.92]	gi|475585355|gb|EMT20034.1|	3.29382e-159	hypothetical protein F775_27640 [Aegilops tauschii]
Novel-m0677-5p	MLOC_66322.2	1	0.5	-	-	gi|475512042|gb|EMT05461.1|	2.01614e-116	N-acetyltransferase 11 [Aegilops tauschii]
Novel-m0677-5p	MLOC_77559.4	1	0.5	-	K00011|1|1e-93|285|cic:CICLE_v10012214mg|aldehyde reductase [EC:1.1.1.21]	gi|720021140|ref|XP_010262633.1|	2.32966e-106	PREDICTED: aldo-keto reductase family 4 member C9-like [Nelumbo nucifera]
Novel-m0677-5p	MLOC_58400.1	1	0.5	-	K03358|1|2e-49|197|sbi:SORBI_01g037740|anaphase-promoting complex subunit 11	gi|326487662|dbj|BAK05503.1|	1.02381e-49	predicted protein [Hordeum vulgare subsp. vulgare]
Novel-m0677-5p	MLOC_62134.7	1.5	0.8	-	K00912|1|5e-41|169|bdi:100828121|tetraacyldisaccharide 4'-kinase [EC:2.7.1.130]	gi|474063467|gb|EMS54056.1|	1.78443e-47	Tetraacyldisaccharide 4'-kinase [Triticum urartu]
Novel-m0677-5p	MLOC_66606.1	1.5	0.8	-	-	gi|326494746|dbj|BAJ94492.1|	3.10741e-158	predicted protein [Hordeum vulgare subsp. vulgare]
Novel-m0677-5p	MLOC_4126.6	1	0.5	-	K11000|1|0.0|712|bdi:100833179|callose synthase [EC:2.4.1.-]	gi|960479928|ref|XP_014756761.1|	0	PREDICTED: putative callose synthase 8 isoform X1 [Brachypodium distachyon]
Novel-m0677-5p	MLOC_77741.1	NA	1.5	-	K17964|1|4e-25|116|tcc:TCM_014744|leucine-rich PPR motif-containing protein, mitochondrial	gi|326513918|dbj|BAJ92109.1|	9.67064e-121	predicted protein [Hordeum vulgare subsp. vulgare]
Novel-m0677-5p	MLOC_66322.1	1	0.5	-	-	gi|473878241|gb|EMS47911.1|	1.38532e-128	N-alpha-acetyltransferase 40, NatD catalytic subunit [Triticum urartu]
Novel-m0677-5p	MLOC_5649.1	1	0.5	-	-	gi|326510525|dbj|BAJ87479.1|	4.5326e-112	predicted protein [Hordeum vulgare subsp. vulgare]
Novel-m0677-5p	MLOC_44861.2	1	0.5	-	K13029|1|2e-141|503|sita:101785891|4-hydroxyphenylacetaldehyde oxime monooxygenase [EC:1.14.13.68]	gi|326514362|dbj|BAJ96168.1|	0	predicted protein [Hordeum vulgare subsp. vulgare]
Novel-m0677-5p	MLOC_70142.2	1	0.5	-	K00901|1|0.0|834|bdi:100823551|diacylglycerol kinase (ATP) [EC:2.7.1.107]	gi|326517214|dbj|BAJ99973.1|	0	predicted protein [Hordeum vulgare subsp. vulgare]
Novel-m0677-5p	MLOC_70142.1	1	0.5	-	K00901|1|0.0|689|sita:101763139|diacylglycerol kinase (ATP) [EC:2.7.1.107]	gi|326517214|dbj|BAJ99973.1|	0	predicted protein [Hordeum vulgare subsp. vulgare]
Novel-m0677-5p	MLOC_5649.3	1	0.5	-	-	gi|326510525|dbj|BAJ87479.1|	1.32009e-99	predicted protein [Hordeum vulgare subsp. vulgare]
Novel-m0677-5p	MLOC_34478.1	1	0.5	-	K17768|1|7e-37|158|mdm:103415706|mitochondrial import receptor subunit TOM70!K07937|3|4e-14|83.2|aly:ARALYDRAFT_907689|ADP-ribosylation factor 1!K09527|4|2e-09|67.4|ppp:PHYPADRAFT_179732|DnaJ homolog subfamily C member 7!K09553|5|6e-09|65.9|ath:AT4G12400|stress-induced-phosphoprotein 1	gi|475535983|gb|EMT08836.1|	0	Protein unc-45-A-like protein [Aegilops tauschii]
Novel-m0677-5p	MLOC_63336.3	1	0.5	-	K10738|1|6e-129|292|bdi:100846668|DNA helicase MCM9 [EC:3.6.4.12]	gi|960450746|ref|XP_014754127.1|	4.49928e-128	PREDICTED: probable DNA helicase MCM9 [Brachypodium distachyon]
Novel-m0677-5p	MLOC_59182.6	NA	1.5	-	K17398|1|9e-06|54.7|gsl:Gasu_42790|DNA (cytosine-5)-methyltransferase 3A [EC:2.1.1.37]	gi|326514650|dbj|BAJ96312.1|	0	predicted protein [Hordeum vulgare subsp. vulgare]
Novel-m0677-5p	MLOC_33561.1	NA	1.8	-	K01510|1|9e-71|205|sita:101764324|apyrase [EC:3.6.1.5]	gi|326491079|dbj|BAK05639.1|	3.12157e-87	predicted protein [Hordeum vulgare subsp. vulgare]
Novel-m0677-5p	MLOC_62134.3	1.5	0.8	-	K00912|1|2e-124|447|bdi:100828121|tetraacyldisaccharide 4'-kinase [EC:2.7.1.130]	gi|721621047|ref|XP_010228484.1|	1.45852e-123	PREDICTED: probable tetraacyldisaccharide 4'-kinase, mitochondrial [Brachypodium distachyon]
Novel-m0677-5p	MLOC_62134.5	1.5	0.8	-	K00912|1|4e-166|585|bdi:100828121|tetraacyldisaccharide 4'-kinase [EC:2.7.1.130]	gi|721621047|ref|XP_010228484.1|	2.63714e-165	PREDICTED: probable tetraacyldisaccharide 4'-kinase, mitochondrial [Brachypodium distachyon]
Novel-m0677-5p	MLOC_63704.5	1.5	0.8	-	K19626|1|4e-27|124|gmx:102660446|inversin!K06694|2|3e-16|88.2|pda:103701543|26S proteasome non-ATPase regulatory subunit 10!K10406|3|3e-15|85.1|mdm:103401215|kinesin family member C2/C3!K13118|4|3e-10|68.6|cre:CHLREDRAFT_17930|protein DGCR14!K16279|5|1e-08|63.2|crb:CARUB_v10002737mg|E3 ubiquitin-protein ligase KEG [EC:2.7.11.1 2.3.2.27]	gi|326521262|dbj|BAJ96834.1|	0	predicted protein [Hordeum vulgare subsp. vulgare]
Novel-m0677-5p	MLOC_63015.5	1	0.5	-	K00924|1|1e-23|111|tcc:TCM_041550|	gi|326499199|dbj|BAK06090.1|	0	predicted protein [Hordeum vulgare subsp. vulgare]
Novel-m0677-5p	MLOC_4126.9	1	0.5	-	K11000|1|6e-158|514|bdi:100833179|callose synthase [EC:2.4.1.-]	gi|960479928|ref|XP_014756761.1|	2.35226e-158	PREDICTED: putative callose synthase 8 isoform X1 [Brachypodium distachyon]
Novel-m0677-5p	MLOC_63704.3	1.5	0.8	-	K10406|1|7e-14|80.5|mdm:103401215|kinesin family member C2/C3!K19626|2|2e-11|72.4|gmx:102660446|inversin!K13457|3|6e-11|48.1|sbi:SORBI_05g027220|disease resistance protein RPM1	gi|326521262|dbj|BAJ96834.1|	3.46157e-137	predicted protein [Hordeum vulgare subsp. vulgare]
Novel-m0677-5p	MLOC_16055.1	1	0.5	-	K14848|1|3e-154|545|bdi:100840567|ribosome assembly protein RRB1	gi|326500990|dbj|BAJ98726.1|	8.49698e-174	predicted protein [Hordeum vulgare subsp. vulgare]
Novel-m0677-5p	MLOC_77741.3	NA	1.5	-	K17964|1|8e-25|115|tcc:TCM_014744|leucine-rich PPR motif-containing protein, mitochondrial	gi|326513918|dbj|BAJ92109.1|	3.31144e-120	predicted protein [Hordeum vulgare subsp. vulgare]
Novel-m0677-5p	MLOC_60324.1	1.5	0.8	-	K00411|1|5e-111|402|bdi:100835132|ubiquinol-cytochrome c reductase iron-sulfur subunit [EC:1.10.2.2]	gi|326510969|dbj|BAJ91832.1|	1.36838e-114	predicted protein [Hordeum vulgare subsp. vulgare]
Novel-m0677-5p	MLOC_66322.3	1	0.5	-	-	gi|473878241|gb|EMS47911.1|	1.36698e-128	N-alpha-acetyltransferase 40, NatD catalytic subunit [Triticum urartu]
Novel-m0677-5p	MLOC_38600.10	1	0.5	-	K03426|1|1e-57|225|obr:102714020|NAD+ diphosphatase [EC:3.6.1.22]!K15407|2|2e-14|82.4|csl:COCSUDRAFT_65423|queuine tRNA-ribosyltransferase subunit QTRTD1 [EC:2.4.2.29]	gi|326500552|dbj|BAK06365.1|	3.80275e-74	predicted protein [Hordeum vulgare subsp. vulgare]
Novel-m0677-5p	MLOC_63336.4	1	0.5	-	K10738|1|0.0|762|bdi:100846668|DNA helicase MCM9 [EC:3.6.4.12]	gi|960450746|ref|XP_014754127.1|	0	PREDICTED: probable DNA helicase MCM9 [Brachypodium distachyon]
Novel-m0677-5p	MLOC_6007.1	1	0.5	-	K19041|1|4e-14|81.3|cmo:103499057|E3 ubiquitin-protein ligase RNF38/44 [EC:2.3.2.27]!K10664|3|2e-12|75.9|sot:102578856|E3 ubiquitin-protein ligase ATL6/9/15/31/42/55 [EC:2.3.2.27]!K19039|5|2e-12|75.5|jcu:105640104|E3 ubiquitin-protein ligase ATL7/58/59 [EC:2.3.2.27]	gi|357160899|ref|XP_003578912.1|	5.29848e-49	PREDICTED: RING-H2 finger protein ATL67-like [Brachypodium distachyon]
Novel-m0677-5p	MLOC_13829.1	1	0.5	-	K11968|1|3e-89|329|dosa:Os04t0492100-01|ariadne-1 [EC:2.3.2.27]	gi|326522708|dbj|BAJ88400.1|	3.46197e-93	predicted protein [Hordeum vulgare subsp. vulgare]
Novel-m0677-5p	MLOC_63462.1	1	0.5	-	K00780|1|2e-06|55.1|bpg:Bathy14g02010|beta-galactoside alpha-2,3-sialyltransferase (sialyltransferase 4A) [EC:2.4.99.4]	gi|326521066|dbj|BAJ96736.1|	0	predicted protein, partial [Hordeum vulgare subsp. vulgare]
Novel-m0677-5p	MLOC_63704.4	1.5	0.8	-	K10406|1|7e-14|80.5|mdm:103401215|kinesin family member C2/C3!K19626|2|2e-11|72.4|gmx:102660446|inversin!K13457|3|5e-11|48.1|sbi:SORBI_05g027220|disease resistance protein RPM1	gi|326521262|dbj|BAJ96834.1|	3.38946e-137	predicted protein [Hordeum vulgare subsp. vulgare]
Novel-m0677-5p	MLOC_5857.1	NA	2.5	-	K17710|1|5e-50|200|jcu:105636909|pentatricopeptide repeat domain-containing protein 1	gi|721683920|ref|XP_003578900.2|	5.27633e-117	PREDICTED: uncharacterized protein LOC100843916 [Brachypodium distachyon]
Novel-m0677-5p	MLOC_75925.3	NA	2.5	-	K01835|1|8e-61|235|mtr:MTR_1g102030|phosphoglucomutase [EC:5.4.2.2]!K13506|2|3e-21|104|mdm:103446271|glycerol-3-phosphate O-acyltransferase 3/4 [EC:2.3.1.15]	gi|326516026|dbj|BAJ88036.1|	0	predicted protein [Hordeum vulgare subsp. vulgare]
Novel-m0677-5p	MLOC_67470.1	NA	2.5	-	K01247|1|3e-21|104|sita:101783346|DNA-3-methyladenine glycosylase II [EC:3.2.2.21]!K00030|3|2e-15|85.5|sita:101772655|isocitrate dehydrogenase (NAD+) [EC:1.1.1.41]!K07937|4|9e-11|69.7|sita:101755762|ADP-ribosylation factor 1	gi|326509079|dbj|BAJ86932.1|	0	predicted protein [Hordeum vulgare subsp. vulgare]
Novel-m0677-5p	MLOC_5857.2	NA	2.5	-	-	gi|326517202|dbj|BAJ99967.1|	0	predicted protein [Hordeum vulgare subsp. vulgare]
Novel-m0677-5p	MLOC_56252.6	NA	2.5	-	K07042|1|2e-64|248|pda:103718021|probable rRNA maturation factor	gi|473923552|gb|EMS49787.1|	2.11619e-128	hypothetical protein TRIUR3_20205 [Triticum urartu]
Novel-m0677-5p	MLOC_12147.1	NA	2.2	-	-	gi|475578689|gb|EMT18164.1|	9.97652e-178	hypothetical protein F775_29897 [Aegilops tauschii]
Novel-m0677-5p	MLOC_65580.4	NA	2.2	-	K01681|1|0.0|1058|bdi:100838918|aconitate hydratase [EC:4.2.1.3]	gi|326495130|dbj|BAJ85661.1|	0	predicted protein [Hordeum vulgare subsp. vulgare]
Novel-m0677-5p	MLOC_73887.2	NA	2.2	-	-	gi|326522232|dbj|BAK04244.1|	5.92799e-26	predicted protein [Hordeum vulgare subsp. vulgare]
Novel-m0677-5p	MLOC_56252.2	NA	2.5	-	K07042|1|5e-69|264|cic:CICLE_v100078032m|probable rRNA maturation factor	gi|326532710|dbj|BAJ89200.1|	0	predicted protein [Hordeum vulgare subsp. vulgare]
Novel-m0677-5p	MLOC_38094.3	NA	2.2	-	-	-	-	-
Novel-m0677-5p	MLOC_55587.1	NA	2.2	-	K03452|1|7e-92|339|vvi:100250295|magnesium/proton exchanger!K10683|3|2e-90|334|cic:CICLE_v10014038mg|BRCA1-associated RING domain protein 1!K17964|5|5e-85|317|gmx:100811379|leucine-rich PPR motif-containing protein, mitochondrial	gi|326502116|dbj|BAK06550.1|	0	predicted protein [Hordeum vulgare subsp. vulgare]
Novel-m0677-5p	MLOC_75925.4	NA	2.5	-	K01835|1|2e-22|107|mtr:MTR_1g102030|phosphoglucomutase [EC:5.4.2.2]	gi|326516026|dbj|BAJ88036.1|	1.46549e-123	predicted protein [Hordeum vulgare subsp. vulgare]
Novel-m0677-5p	MLOC_65450.1	NA	2.5	-	K03937|1|4e-37|154|bdi:100833859|NADH dehydrogenase (ubiquinone) Fe-S protein 4	gi|326492291|dbj|BAK01929.1|	1.59966e-39	predicted protein [Hordeum vulgare subsp. vulgare]
Novel-m0677-5p	MLOC_66020.1	NA	2.5	-	-	gi|326522068|dbj|BAK04162.1|	1.40103e-145	predicted protein, partial [Hordeum vulgare subsp. vulgare]
Novel-m0677-5p	MLOC_56252.1	NA	2.5	-	K07042|1|6e-66|237|cic:CICLE_v100078032m|probable rRNA maturation factor	gi|326532710|dbj|BAJ89200.1|	0	predicted protein [Hordeum vulgare subsp. vulgare]
Novel-m0677-5p	MLOC_55587.2	NA	2.2	-	K03452|1|7e-92|339|vvi:100250295|magnesium/proton exchanger!K10683|3|2e-90|334|cic:CICLE_v10014038mg|BRCA1-associated RING domain protein 1!K17964|5|5e-85|317|gmx:100811379|leucine-rich PPR motif-containing protein, mitochondrial	gi|326502116|dbj|BAK06550.1|	0	predicted protein [Hordeum vulgare subsp. vulgare]
Novel-m0677-5p	MLOC_75925.2	NA	2.5	-	K01835|1|9e-33|142|mtr:MTR_1g102030|phosphoglucomutase [EC:5.4.2.2]!K13506|3|2e-20|101|mdm:103446271|glycerol-3-phosphate O-acyltransferase 3/4 [EC:2.3.1.15]	gi|326516026|dbj|BAJ88036.1|	0	predicted protein [Hordeum vulgare subsp. vulgare]
Novel-m0677-5p	MLOC_63753.2	NA	2.2	-	K06041|1|2e-35|152|zma:100384615|arabinose-5-phosphate isomerase [EC:5.3.1.13]	gi|475568476|gb|EMT15490.1|	2.62779e-53	hypothetical protein F775_00330 [Aegilops tauschii]
Novel-m0677-5p	MLOC_17139.1	NA	2	-	-	gi|357127509|ref|XP_003565422.1|	3.03573e-61	PREDICTED: proline-, glutamic acid- and leucine-rich protein 1-like [Brachypodium distachyon]
Novel-m0677-5p	MLOC_69923.1	NA	2.5	-	-	gi|475489283|gb|EMT03421.1|	4.20462e-143	hypothetical protein F775_23154 [Aegilops tauschii]
Novel-m0677-5p	MLOC_55587.9	NA	2.2	-	K03452|1|7e-92|339|vvi:100250295|magnesium/proton exchanger!K10683|3|2e-90|334|cic:CICLE_v10014038mg|BRCA1-associated RING domain protein 1!K17964|5|5e-85|317|gmx:100811379|leucine-rich PPR motif-containing protein, mitochondrial	gi|326502116|dbj|BAK06550.1|	0	predicted protein [Hordeum vulgare subsp. vulgare]
Novel-m0677-5p	MLOC_75925.1	NA	2.5	-	K01835|1|1e-60|234|mtr:MTR_1g102030|phosphoglucomutase [EC:5.4.2.2]!K13506|2|3e-21|104|mdm:103446271|glycerol-3-phosphate O-acyltransferase 3/4 [EC:2.3.1.15]	gi|326516026|dbj|BAJ88036.1|	0	predicted protein [Hordeum vulgare subsp. vulgare]
Novel-m0677-5p	MLOC_73269.1	NA	2.5	-	K05658|1|0.0|467|bdi:100829297|ATP-binding cassette, subfamily B (MDR/TAP), member 1 [EC:3.6.3.44]	gi|474363234|gb|EMS63365.1|	0	ABC transporter B family member 4 [Triticum urartu]
Novel-m0677-5p	MLOC_64576.1	NA	2.5	-	K07964|1|0.0|954|bdi:100838514|heparanase 1 [EC:3.2.1.166]	gi|326526405|dbj|BAJ97219.1|	0	predicted protein [Hordeum vulgare subsp. vulgare]
Novel-m0677-5p	MLOC_69457.1	NA	2.2	-	K14431|1|9e-09|62.4|smo:SELMODRAFT_232668|transcription factor TGA	gi|294610365|dbj|BAJ05340.1|	7.55808e-94	hypothetical protein [Hordeum vulgare]
Novel-m0677-5p	MLOC_66399.1	NA	2.2	-	-	gi|475556860|gb|EMT12714.1|	2.45108e-97	hypothetical protein F775_26273 [Aegilops tauschii]
Novel-m0677-5p	MLOC_60651.1	NA	2.5	-	K17964|1|2e-102|374|jcu:105639185|leucine-rich PPR motif-containing protein, mitochondrial	gi|960455578|ref|XP_014752216.1|	0	PREDICTED: pentatricopeptide repeat-containing protein At2g16880-like [Brachypodium distachyon]
Novel-m0677-5p	MLOC_14170.11	NA	2.5	-	K15032|1|7e-71|269|bdi:100842672|mTERF domain-containing protein, mitochondrial	gi|326517697|dbj|BAK03767.1|	1.60093e-121	predicted protein [Hordeum vulgare subsp. vulgare]
Novel-m0677-5p	MLOC_57933.1	NA	2.5	-	K05387|1|0.0|1363|bdi:100828306|glutamate receptor, ionotropic, plant	gi|326513396|dbj|BAK06938.1|	0	predicted protein [Hordeum vulgare subsp. vulgare]
Novel-m0677-5p	MLOC_69457.2	NA	2.2	-	K14431|1|8e-09|62.4|smo:SELMODRAFT_232668|transcription factor TGA	gi|294610365|dbj|BAJ05340.1|	1.40728e-91	hypothetical protein [Hordeum vulgare]
Novel-m0677-5p	MLOC_1236.4	NA	2.5	-	K12236|1|0.0|1503|bdi:100843639|transcriptional repressor NF-X1	gi|474370855|gb|EMS63854.1|	0	NF-X1-type zinc finger protein NFXL1 [Triticum urartu]
Novel-m0677-5p	MLOC_32803.2	NA	2.5	-	-	gi|475577924|gb|EMT17958.1|	3.30301e-104	hypothetical protein F775_08873 [Aegilops tauschii]
Novel-m0677-5p	MLOC_54122.9	NA	2	-	-	gi|326510103|dbj|BAJ87268.1|	1.74615e-57	predicted protein [Hordeum vulgare subsp. vulgare]
Novel-m0677-5p	MLOC_66020.3	NA	2.5	-	-	gi|326522068|dbj|BAK04162.1|	1.01332e-147	predicted protein, partial [Hordeum vulgare subsp. vulgare]
Novel-m0677-5p	MLOC_55587.10	NA	2.2	-	K03452|1|7e-92|339|vvi:100250295|magnesium/proton exchanger!K10683|3|2e-90|334|cic:CICLE_v10014038mg|BRCA1-associated RING domain protein 1!K17964|5|5e-85|317|gmx:100811379|leucine-rich PPR motif-containing protein, mitochondrial	gi|326502116|dbj|BAK06550.1|	0	predicted protein [Hordeum vulgare subsp. vulgare]
Novel-m0677-5p	MLOC_12571.3	NA	2.5	-	K19619|1|7e-41|170|crb:CARUB_v10012467mg|tyrosyl-DNA phosphodiesterase 2 [EC:3.1.4.-]!K15429|3|4e-35|151|cic:CICLE_v10007363mg|tRNA (guanine37-N1)-methyltransferase [EC:2.1.1.228]!K03243|4|1e-32|143|mtr:MTR_4g076250|translation initiation factor 5B	gi|326519831|dbj|BAK00288.1|	6.42953e-171	predicted protein [Hordeum vulgare subsp. vulgare]
Novel-m0677-5p	MLOC_66020.7	NA	2.5	-	-	gi|326522068|dbj|BAK04162.1|	5.13675e-142	predicted protein, partial [Hordeum vulgare subsp. vulgare]
Novel-m0677-5p	MLOC_69518.1	NA	2.5	-	K12741|1|5e-10|68.2|zma:100382178|heterogeneous nuclear ribonucleoprotein A1/A3	gi|326518012|dbj|BAK07258.1|	1.85582e-51	predicted protein [Hordeum vulgare subsp. vulgare]
Novel-m0677-5p	MLOC_62226.1	NA	2.5	-	K10875|1|0.0|1743|bdi:100839149|DNA repair and recombination protein RAD54 and RAD54-like protein [EC:3.6.4.-]	gi|475599066|gb|EMT24130.1|	0	DNA repair protein rhp54 [Aegilops tauschii]
Novel-m0677-5p	MLOC_11772.4	2	1	-	K10144|1|1e-147|525|bdi:100826237|RING finger and CHY zinc finger domain-containing protein 1 [EC:2.3.2.27]	gi|474265517|gb|EMS60697.1|	1.67247e-170	RING finger and CHY zinc finger domain-containing protein 1 [Triticum urartu]
Novel-m0677-5p	MLOC_13834.1	2.5	1.2	-	K13459|1|3e-11|72.8|atr:18423017|disease resistance protein RPS2	gi|474340672|gb|EMS62669.1|	0	Putative adenylate cyclase regulatory protein [Triticum urartu]
Novel-m0677-5p	MLOC_82053.4	2	1	-	-	gi|326518008|dbj|BAK07256.1|	8.79538e-142	predicted protein [Hordeum vulgare subsp. vulgare]
Novel-m0677-5p	MLOC_14349.1	2	1	-	-	gi|326513612|dbj|BAJ87825.1|	3.86619e-124	predicted protein [Hordeum vulgare subsp. vulgare]
Novel-m0677-5p	MLOC_57279.2	2	1	-	-	gi|326522198|dbj|BAK04227.1|	2.24246e-144	predicted protein [Hordeum vulgare subsp. vulgare]
Novel-m0677-5p	MLOC_8034.2	2	1	-	K12815|1|0.0|1461|bdi:100830086|pre-mRNA-splicing factor ATP-dependent RNA helicase DHX38/PRP16 [EC:3.6.4.13]	gi|326504950|dbj|BAK06766.1|	0	predicted protein, partial [Hordeum vulgare subsp. vulgare]
Novel-m0677-5p	MLOC_68592.1	2	1	-	K01870|1|5e-36|151|eus:EUTSA_v10003524mg|isoleucyl-tRNA synthetase [EC:6.1.1.5]!K19027|2|1e-14|80.9|smo:SELMODRAFT_443317|zinc finger FYVE domain-containing protein 26	gi|326489274|dbj|BAK01620.1|	5.65702e-81	predicted protein [Hordeum vulgare subsp. vulgare]
Novel-m0677-5p	MLOC_53391.4	2.5	1.2	-	K12818|1|3e-10|67.4|smo:SELMODRAFT_429199|ATP-dependent RNA helicase DHX8/PRP22 [EC:3.6.4.13]	gi|326512352|dbj|BAJ99531.1|	4.34217e-38	predicted protein [Hordeum vulgare subsp. vulgare]
Novel-m0677-5p	MLOC_56162.1	2	1	-	K19600|1|4e-47|189|csl:COCSUDRAFT_13074|tubby-related protein 1!K10808|5|5e-07|56.6|vvi:100267871|ribonucleoside-diphosphate reductase subunit M2 [EC:1.17.4.1]	gi|326502470|dbj|BAJ95298.1|	1.2233e-156	predicted protein [Hordeum vulgare subsp. vulgare]
[truncated: 2,141 more rows]
