# Supplementary material for: Genome-Wide Identification and Characterization of Drought Stress Responsive microRNAs in Tibetan Wild Barley
Source: Int J Mol Sci. 2020 Apr 17;21(8):2795. doi: 10.3390/ijms21082795 (PMC7216285; doi:10.3390/ijms21082795)
Supplement: Supplementary file 1 [file ijms-21-02795-s001.zip › ijms-750349-supplementary/Table S8.xlsx]

## Sheet: XZ5
Table S8a. GO analysis for target genes of drought responsive miRNA in XZ5
Ontoloty	GO term	Number of Genes	Gene members
biological_process	biological phase	1	MLOC_60759.2
biological_process	biological regulation	7	MLOC_13573.2;MLOC_52168.1;MLOC_64795.1;MLOC_64795.2;MLOC_64795.3;MLOC_69988.1;MLOC_77438.2
biological_process	cellular component organization or biogenesis	8	MLOC_17409.2;MLOC_53048.2;MLOC_53048.3;MLOC_5664.1;MLOC_5664.2;MLOC_71177.2;MLOC_75889.1;MLOC_75889.2
biological_process	cellular process	121	MLOC_12822.1;MLOC_13573.2;MLOC_13688.1;MLOC_13688.2;MLOC_15227.2;MLOC_15229.2;MLOC_17002.1;MLOC_17312.1;MLOC_17545.1;MLOC_17545.2;MLOC_17646.1;MLOC_17646.2;MLOC_22174.2;MLOC_34318.1;MLOC_38317.1;MLOC_38317.2;MLOC_38317.3;MLOC_4459.1;MLOC_4459.11;MLOC_4459.2;MLOC_4459.3;MLOC_4459.4;MLOC_4459.5;MLOC_4459.6;MLOC_52168.1;MLOC_52911.1;MLOC_52911.2;MLOC_52911.3;MLOC_52911.4;MLOC_53048.2;MLOC_53048.3;ML…
biological_process	localization	29	MLOC_13688.1;MLOC_13688.2;MLOC_17409.2;MLOC_21264.2;MLOC_35931.1;MLOC_35931.2;MLOC_35931.3;MLOC_44268.1;MLOC_53288.1;MLOC_53288.13;MLOC_53288.2;MLOC_53288.5;MLOC_53288.6;MLOC_53288.7;MLOC_53288.9;MLOC_56261.1;MLOC_56261.2;MLOC_56261.3;MLOC_56261.4;MLOC_56261.5;MLOC_57284.1;MLOC_57851.1;MLOC_64771.1;MLOC_70898.4;MLOC_71875.1;MLOC_71875.2;MLOC_71875.3;MLOC_71875.4;MLOC_929.1
biological_process	metabolic process	145	MLOC_12558.2;MLOC_12822.1;MLOC_13033.3;MLOC_13573.2;MLOC_13688.1;MLOC_13688.2;MLOC_15227.2;MLOC_15229.2;MLOC_15992.2;MLOC_17002.1;MLOC_17312.1;MLOC_17390.1;MLOC_17545.1;MLOC_17545.2;MLOC_17646.1;MLOC_17646.2;MLOC_18586.2;MLOC_20120.1;MLOC_20120.2;MLOC_20120.7;MLOC_22174.2;MLOC_25686.2;MLOC_25686.3;MLOC_34318.1;MLOC_34795.1;MLOC_34795.2;MLOC_34795.3;MLOC_37675.2;MLOC_38317.1;MLOC_38317.2;MLOC_3831…
biological_process	negative regulation of biological process	1	MLOC_13573.2
biological_process	regulation of biological process	7	MLOC_13573.2;MLOC_52168.1;MLOC_64795.1;MLOC_64795.2;MLOC_64795.3;MLOC_69988.1;MLOC_77438.2
biological_process	response to stimulus	13	MLOC_37675.2;MLOC_44268.1;MLOC_52911.3;MLOC_59573.1;MLOC_59573.2;MLOC_59573.3;MLOC_64795.1;MLOC_64795.2;MLOC_64795.3;MLOC_69988.1;MLOC_77438.2;MLOC_87.1;MLOC_87.2
biological_process	signaling	7	MLOC_59573.1;MLOC_59573.2;MLOC_59573.3;MLOC_64795.1;MLOC_64795.2;MLOC_64795.3;MLOC_69988.1
biological_process	single-organism process	68	MLOC_13573.2;MLOC_13688.1;MLOC_13688.2;MLOC_15229.2;MLOC_17409.2;MLOC_17545.1;MLOC_17545.2;MLOC_21264.2;MLOC_22174.2;MLOC_25686.2;MLOC_25686.3;MLOC_34318.1;MLOC_38317.1;MLOC_38317.2;MLOC_38317.3;MLOC_44268.1;MLOC_53288.1;MLOC_53288.13;MLOC_53288.2;MLOC_53288.5;MLOC_53288.6;MLOC_53288.7;MLOC_53288.9;MLOC_54246.2;MLOC_54246.3;MLOC_54246.4;MLOC_54246.5;MLOC_54487.1;MLOC_54487.2;MLOC_55468.1;MLOC_554…
cellular_component	cell	182	MLOC_11152.1;MLOC_12477.1;MLOC_12477.2;MLOC_12477.3;MLOC_12477.4;MLOC_12822.1;MLOC_12888.2;MLOC_13573.2;MLOC_14157.2;MLOC_14157.4;MLOC_14157.7;MLOC_15227.2;MLOC_15229.2;MLOC_15992.1;MLOC_15992.2;MLOC_15992.3;MLOC_15992.4;MLOC_15992.5;MLOC_16731.1;MLOC_16854.1;MLOC_16854.2;MLOC_16854.3;MLOC_17002.1;MLOC_17390.1;MLOC_17409.2;MLOC_17545.1;MLOC_17545.2;MLOC_17646.1;MLOC_17646.2;MLOC_18586.2;MLOC_2012…
cellular_component	cell part	182	MLOC_11152.1;MLOC_12477.1;MLOC_12477.2;MLOC_12477.3;MLOC_12477.4;MLOC_12822.1;MLOC_12888.2;MLOC_13573.2;MLOC_14157.2;MLOC_14157.4;MLOC_14157.7;MLOC_15227.2;MLOC_15229.2;MLOC_15992.1;MLOC_15992.2;MLOC_15992.3;MLOC_15992.4;MLOC_15992.5;MLOC_16731.1;MLOC_16854.1;MLOC_16854.2;MLOC_16854.3;MLOC_17002.1;MLOC_17390.1;MLOC_17409.2;MLOC_17545.1;MLOC_17545.2;MLOC_17646.1;MLOC_17646.2;MLOC_18586.2;MLOC_2012…
cellular_component	extracellular region	18	MLOC_17545.1;MLOC_17545.2;MLOC_22174.2;MLOC_54246.2;MLOC_54246.3;MLOC_54246.4;MLOC_54246.5;MLOC_59803.1;MLOC_59803.2;MLOC_59803.3;MLOC_60793.1;MLOC_61206.1;MLOC_69899.1;MLOC_69899.2;MLOC_69899.3;MLOC_69899.4;MLOC_7036.1;MLOC_7036.2
cellular_component	macromolecular complex	12	MLOC_12822.1;MLOC_17002.1;MLOC_17409.2;MLOC_52168.1;MLOC_52911.3;MLOC_55468.1;MLOC_55468.2;MLOC_5664.1;MLOC_5664.2;MLOC_60759.2;MLOC_72785.4;MLOC_72785.5
cellular_component	membrane	22	MLOC_12822.1;MLOC_13688.1;MLOC_13688.2;MLOC_17002.1;MLOC_21264.2;MLOC_53288.1;MLOC_53288.13;MLOC_53288.2;MLOC_53288.5;MLOC_53288.6;MLOC_53288.7;MLOC_53288.9;MLOC_56261.1;MLOC_56261.2;MLOC_56261.3;MLOC_56261.4;MLOC_56261.5;MLOC_71875.1;MLOC_71875.2;MLOC_71875.3;MLOC_71875.4;MLOC_7972.2
cellular_component	membrane part	21	MLOC_12822.1;MLOC_13688.1;MLOC_13688.2;MLOC_17002.1;MLOC_21264.2;MLOC_53288.1;MLOC_53288.2;MLOC_53288.5;MLOC_53288.6;MLOC_53288.7;MLOC_53288.9;MLOC_56261.1;MLOC_56261.2;MLOC_56261.3;MLOC_56261.4;MLOC_56261.5;MLOC_71875.1;MLOC_71875.2;MLOC_71875.3;MLOC_71875.4;MLOC_7972.2
cellular_component	organelle	158	MLOC_11152.1;MLOC_12822.1;MLOC_12888.2;MLOC_14157.2;MLOC_14157.4;MLOC_14157.7;MLOC_15227.2;MLOC_15229.2;MLOC_15992.1;MLOC_15992.2;MLOC_15992.3;MLOC_15992.4;MLOC_15992.5;MLOC_16731.1;MLOC_16854.1;MLOC_16854.2;MLOC_16854.3;MLOC_17002.1;MLOC_17390.1;MLOC_17545.1;MLOC_17545.2;MLOC_17646.1;MLOC_17646.2;MLOC_18586.2;MLOC_20120.1;MLOC_20120.2;MLOC_20120.7;MLOC_22174.2;MLOC_30912.4;MLOC_34795.1;MLOC_3479…
cellular_component	organelle part	4	MLOC_17002.1;MLOC_53048.2;MLOC_53048.3;MLOC_56151.3
molecular_function	antioxidant activity	5	MLOC_37675.2;MLOC_7680.1;MLOC_7680.2;MLOC_87.1;MLOC_87.2
molecular_function	binding	149	MLOC_13573.2;MLOC_13688.1;MLOC_13688.2;MLOC_15229.2;MLOC_15266.2;MLOC_15992.2;MLOC_17002.1;MLOC_17312.1;MLOC_17390.1;MLOC_17409.2;MLOC_17545.1;MLOC_17545.2;MLOC_17825.1;MLOC_20120.1;MLOC_20120.2;MLOC_20120.7;MLOC_22174.2;MLOC_25686.2;MLOC_25686.3;MLOC_34318.1;MLOC_34795.1;MLOC_34795.2;MLOC_34795.3;MLOC_37675.2;MLOC_38317.1;MLOC_38317.2;MLOC_38317.3;MLOC_4459.1;MLOC_4459.11;MLOC_4459.2;MLOC_4459.3…
molecular_function	catalytic activity	132	MLOC_12558.2;MLOC_13033.3;MLOC_13573.2;MLOC_13688.1;MLOC_13688.2;MLOC_15227.2;MLOC_15229.2;MLOC_15992.2;MLOC_17312.1;MLOC_17390.1;MLOC_17545.1;MLOC_17545.2;MLOC_17646.1;MLOC_17646.2;MLOC_18586.2;MLOC_20120.1;MLOC_20120.2;MLOC_20120.7;MLOC_22174.2;MLOC_25686.2;MLOC_25686.3;MLOC_34318.1;MLOC_34795.1;MLOC_34795.2;MLOC_34795.3;MLOC_37675.2;MLOC_38317.1;MLOC_38317.2;MLOC_38317.3;MLOC_4459.1;MLOC_4459.…
molecular_function	enzyme regulator activity	1	MLOC_71177.2
molecular_function	molecular transducer activity	5	MLOC_59573.1;MLOC_59573.2;MLOC_59573.3;MLOC_61311.3;MLOC_61311.4
molecular_function	nucleic acid binding transcription factor activity	11	MLOC_58644.1;MLOC_58644.2;MLOC_58644.3;MLOC_61603.1;MLOC_61603.2;MLOC_61603.3;MLOC_61603.4;MLOC_61603.5;MLOC_79063.1;MLOC_79063.2;MLOC_79063.3
molecular_function	structural molecule activity	2	MLOC_72785.4;MLOC_72785.5
molecular_function	transporter activity	15	MLOC_13688.1;MLOC_13688.2;MLOC_44268.1;MLOC_53288.1;MLOC_53288.13;MLOC_53288.2;MLOC_53288.5;MLOC_53288.6;MLOC_53288.7;MLOC_53288.9;MLOC_56261.1;MLOC_56261.2;MLOC_56261.3;MLOC_56261.4;MLOC_56261.5

## Sheet: XZ54
Table S8b. GO analysis for target genes of drought responsive miRNA in XZ54
Ontoloty	GO term	Number of Genes	Gene members
biological_process	biological adhesion	1	MLOC_5336.1
biological_process	biological phase	1	MLOC_60759.2
biological_process	biological regulation	16	MLOC_10877.1;MLOC_39711.1;MLOC_52168.1;MLOC_57758.1;MLOC_57758.2;MLOC_57758.3;MLOC_6070.1;MLOC_6070.4;MLOC_6927.1;MLOC_6927.2;MLOC_6927.3;MLOC_6927.4;MLOC_69519.1;MLOC_70142.1;MLOC_70142.2;MLOC_79770.1
biological_process	cellular component organization or biogenesis	10	MLOC_17477.1;MLOC_20051.1;MLOC_20051.3;MLOC_53048.2;MLOC_53048.3;MLOC_58213.2;MLOC_58213.3;MLOC_58213.4;MLOC_67284.2;MLOC_74122.2
biological_process	cellular process	149	MLOC_10877.1;MLOC_1236.4;MLOC_13821.4;MLOC_17228.4;MLOC_17477.1;MLOC_17545.1;MLOC_17545.2;MLOC_17646.1;MLOC_17646.2;MLOC_18677.3;MLOC_21279.2;MLOC_21560.2;MLOC_22174.2;MLOC_2531.2;MLOC_26643.10;MLOC_26643.4;MLOC_26643.6;MLOC_30801.1;MLOC_30801.2;MLOC_34374.3;MLOC_36634.2;MLOC_37315.1;MLOC_37315.2;MLOC_38194.1;MLOC_38511.4;MLOC_38862.3;MLOC_39711.1;MLOC_39971.1;MLOC_43630.4;MLOC_4404.1;MLOC_45136.…
biological_process	localization	30	MLOC_10111.5;MLOC_13546.1;MLOC_13546.2;MLOC_20051.1;MLOC_20051.3;MLOC_21356.1;MLOC_21356.2;MLOC_30801.1;MLOC_30801.2;MLOC_44268.1;MLOC_4755.1;MLOC_4755.2;MLOC_51649.4;MLOC_52652.1;MLOC_52652.2;MLOC_52652.7;MLOC_54650.2;MLOC_55517.8;MLOC_58044.3;MLOC_59614.3;MLOC_60324.1;MLOC_65127.1;MLOC_66582.1;MLOC_66665.1;MLOC_71878.3;MLOC_72232.3;MLOC_73593.1;MLOC_73593.2;MLOC_74904.1;MLOC_77450.1
biological_process	metabolic process	173	MLOC_10877.1;MLOC_1236.4;MLOC_12571.3;MLOC_13821.4;MLOC_1587.1;MLOC_1587.3;MLOC_17228.4;MLOC_17477.1;MLOC_17545.1;MLOC_17545.2;MLOC_17646.1;MLOC_17646.2;MLOC_18233.1;MLOC_18391.1;MLOC_18677.3;MLOC_21279.2;MLOC_21560.2;MLOC_22174.2;MLOC_2531.2;MLOC_26643.10;MLOC_26643.4;MLOC_26643.6;MLOC_30801.1;MLOC_30801.2;MLOC_34374.3;MLOC_36634.2;MLOC_37315.1;MLOC_37315.2;MLOC_37946.5;MLOC_38194.1;MLOC_38511.4…
biological_process	negative regulation of biological process	1	MLOC_79770.1
biological_process	regulation of biological process	15	MLOC_39711.1;MLOC_52168.1;MLOC_57758.1;MLOC_57758.2;MLOC_57758.3;MLOC_6070.1;MLOC_6070.4;MLOC_6927.1;MLOC_6927.2;MLOC_6927.3;MLOC_6927.4;MLOC_69519.1;MLOC_70142.1;MLOC_70142.2;MLOC_79770.1
biological_process	response to stimulus	25	MLOC_12571.3;MLOC_2531.2;MLOC_39711.1;MLOC_44268.1;MLOC_52911.3;MLOC_57758.1;MLOC_57758.2;MLOC_57758.3;MLOC_59573.1;MLOC_59573.2;MLOC_59573.3;MLOC_6070.1;MLOC_6070.4;MLOC_62512.1;MLOC_62897.3;MLOC_6927.1;MLOC_6927.2;MLOC_6927.3;MLOC_6927.4;MLOC_69519.1;MLOC_70142.1;MLOC_70142.2;MLOC_7135.1;MLOC_79770.1;MLOC_87.4
biological_process	signaling	16	MLOC_39711.1;MLOC_57758.1;MLOC_57758.2;MLOC_57758.3;MLOC_59573.1;MLOC_59573.2;MLOC_59573.3;MLOC_6070.1;MLOC_6070.4;MLOC_6927.1;MLOC_6927.2;MLOC_6927.3;MLOC_6927.4;MLOC_69519.1;MLOC_70142.1;MLOC_70142.2
biological_process	single-organism process	87	MLOC_10877.1;MLOC_13546.1;MLOC_13546.2;MLOC_13821.4;MLOC_17477.1;MLOC_17545.1;MLOC_17545.2;MLOC_18233.1;MLOC_18677.3;MLOC_20051.1;MLOC_20051.3;MLOC_21279.2;MLOC_22174.2;MLOC_2531.2;MLOC_26643.10;MLOC_26643.4;MLOC_26643.6;MLOC_30801.1;MLOC_30801.2;MLOC_34374.3;MLOC_38511.4;MLOC_38862.3;MLOC_39148.1;MLOC_39711.1;MLOC_43630.4;MLOC_44268.1;MLOC_45136.1;MLOC_4755.1;MLOC_4755.2;MLOC_50930.6;MLOC_51066.…
cellular_component	cell	246	MLOC_10133.1;MLOC_10877.1;MLOC_11152.1;MLOC_1236.4;MLOC_12571.3;MLOC_12701.1;MLOC_12701.2;MLOC_13167.1;MLOC_13546.1;MLOC_13546.2;MLOC_13829.1;MLOC_14249.3;MLOC_14249.4;MLOC_14385.1;MLOC_14385.4;MLOC_1587.1;MLOC_1587.3;MLOC_17176.4;MLOC_17228.4;MLOC_17477.1;MLOC_17545.1;MLOC_17545.2;MLOC_17646.1;MLOC_17646.2;MLOC_18103.1;MLOC_18103.2;MLOC_18233.1;MLOC_18391.1;MLOC_18677.3;MLOC_20051.1;MLOC_20051.3…
cellular_component	cell part	246	MLOC_10133.1;MLOC_10877.1;MLOC_11152.1;MLOC_1236.4;MLOC_12571.3;MLOC_12701.1;MLOC_12701.2;MLOC_13167.1;MLOC_13546.1;MLOC_13546.2;MLOC_13829.1;MLOC_14249.3;MLOC_14249.4;MLOC_14385.1;MLOC_14385.4;MLOC_1587.1;MLOC_1587.3;MLOC_17176.4;MLOC_17228.4;MLOC_17477.1;MLOC_17545.1;MLOC_17545.2;MLOC_17646.1;MLOC_17646.2;MLOC_18103.1;MLOC_18103.2;MLOC_18233.1;MLOC_18391.1;MLOC_18677.3;MLOC_20051.1;MLOC_20051.3…
cellular_component	extracellular region	19	MLOC_17545.1;MLOC_17545.2;MLOC_22174.2;MLOC_54246.2;MLOC_54246.3;MLOC_54246.4;MLOC_54246.5;MLOC_59803.1;MLOC_59803.2;MLOC_59803.3;MLOC_60793.1;MLOC_61206.1;MLOC_69899.1;MLOC_69899.2;MLOC_69899.3;MLOC_69899.4;MLOC_7036.1;MLOC_7036.2;MLOC_7036.3
cellular_component	macromolecular complex	14	MLOC_17228.4;MLOC_52133.2;MLOC_52168.1;MLOC_52911.3;MLOC_57414.1;MLOC_57414.2;MLOC_57414.3;MLOC_60759.2;MLOC_61267.2;MLOC_62418.1;MLOC_6367.1;MLOC_66470.6;MLOC_72785.4;MLOC_72785.5
cellular_component	membrane	35	MLOC_13546.1;MLOC_13546.2;MLOC_17228.4;MLOC_17477.1;MLOC_18103.1;MLOC_18103.2;MLOC_20051.1;MLOC_20051.3;MLOC_21356.1;MLOC_21356.2;MLOC_30801.1;MLOC_30801.2;MLOC_4755.1;MLOC_4755.2;MLOC_51649.4;MLOC_52652.1;MLOC_52652.2;MLOC_52652.7;MLOC_54650.2;MLOC_55517.8;MLOC_58044.3;MLOC_60324.1;MLOC_63462.1;MLOC_65450.1;MLOC_66582.1;MLOC_66665.1;MLOC_71878.3;MLOC_71979.3;MLOC_71979.4;MLOC_72174.5;MLOC_72232.…
cellular_component	membrane part	27	MLOC_13546.1;MLOC_13546.2;MLOC_17228.4;MLOC_17477.1;MLOC_18103.1;MLOC_18103.2;MLOC_21356.1;MLOC_21356.2;MLOC_30801.1;MLOC_30801.2;MLOC_4755.1;MLOC_4755.2;MLOC_52652.1;MLOC_52652.2;MLOC_52652.7;MLOC_54650.2;MLOC_58044.3;MLOC_60324.1;MLOC_63462.1;MLOC_66582.1;MLOC_71878.3;MLOC_72174.5;MLOC_72232.3;MLOC_73593.1;MLOC_73593.2;MLOC_9988.1;MLOC_9988.2
cellular_component	membrane-enclosed lumen	2	MLOC_20051.1;MLOC_20051.3
cellular_component	organelle	205	MLOC_10133.1;MLOC_10877.1;MLOC_11152.1;MLOC_1236.4;MLOC_12571.3;MLOC_13167.1;MLOC_13546.1;MLOC_13546.2;MLOC_14249.3;MLOC_14249.4;MLOC_14385.1;MLOC_14385.4;MLOC_1587.1;MLOC_1587.3;MLOC_17477.1;MLOC_17545.1;MLOC_17545.2;MLOC_17646.1;MLOC_17646.2;MLOC_18103.1;MLOC_18103.2;MLOC_18391.1;MLOC_18677.3;MLOC_20051.1;MLOC_20051.3;MLOC_21276.2;MLOC_21279.2;MLOC_21356.1;MLOC_21356.2;MLOC_21560.2;MLOC_22174.2…
cellular_component	organelle part	15	MLOC_20051.1;MLOC_20051.3;MLOC_21356.1;MLOC_21356.2;MLOC_53048.2;MLOC_53048.3;MLOC_55999.1;MLOC_55999.2;MLOC_56151.3;MLOC_60324.1;MLOC_63462.1;MLOC_65127.1;MLOC_65450.1;MLOC_9988.1;MLOC_9988.2
molecular_function	antioxidant activity	4	MLOC_62512.1;MLOC_7680.1;MLOC_7680.2;MLOC_87.4
molecular_function	binding	176	MLOC_10877.1;MLOC_11772.1;MLOC_11772.4;MLOC_1236.4;MLOC_12571.3;MLOC_13167.1;MLOC_13821.4;MLOC_13829.1;MLOC_1587.1;MLOC_1587.3;MLOC_17228.4;MLOC_17545.1;MLOC_17545.2;MLOC_18233.1;MLOC_20051.1;MLOC_20051.3;MLOC_20818.1;MLOC_21560.2;MLOC_22174.2;MLOC_2531.2;MLOC_30801.1;MLOC_30801.2;MLOC_31283.1;MLOC_34374.3;MLOC_36634.2;MLOC_37946.5;MLOC_38194.1;MLOC_38511.4;MLOC_38862.3;MLOC_39711.1;MLOC_3983.3;M…
molecular_function	catalytic activity	156	MLOC_10877.1;MLOC_12571.3;MLOC_13821.4;MLOC_1587.1;MLOC_1587.3;MLOC_17477.1;MLOC_17545.1;MLOC_17545.2;MLOC_17646.1;MLOC_17646.2;MLOC_18391.1;MLOC_18677.3;MLOC_20545.1;MLOC_20545.2;MLOC_21279.2;MLOC_21560.2;MLOC_22174.2;MLOC_23553.1;MLOC_2531.2;MLOC_26643.10;MLOC_26643.4;MLOC_26643.6;MLOC_30245.1;MLOC_30245.2;MLOC_30801.1;MLOC_30801.2;MLOC_34374.3;MLOC_37315.1;MLOC_37315.2;MLOC_37946.5;MLOC_38511.…
molecular_function	enzyme regulator activity	8	MLOC_6070.1;MLOC_6070.4;MLOC_6927.1;MLOC_6927.2;MLOC_6927.3;MLOC_6927.4;MLOC_69519.1;MLOC_79770.1
molecular_function	molecular transducer activity	6	MLOC_37315.1;MLOC_37315.2;MLOC_39711.1;MLOC_59573.1;MLOC_59573.2;MLOC_59573.3
molecular_function	nucleic acid binding transcription factor activity	17	MLOC_1236.4;MLOC_58644.1;MLOC_58644.2;MLOC_58644.3;MLOC_61603.1;MLOC_61603.2;MLOC_61603.3;MLOC_61603.4;MLOC_61603.5;MLOC_65665.1;MLOC_65665.2;MLOC_65665.4;MLOC_65665.5;MLOC_69270.2;MLOC_79063.1;MLOC_79063.2;MLOC_79063.3
molecular_function	structural molecule activity	7	MLOC_52133.2;MLOC_57414.1;MLOC_57414.2;MLOC_57414.3;MLOC_62418.1;MLOC_72785.4;MLOC_72785.5
molecular_function	transporter activity	17	MLOC_13546.1;MLOC_13546.2;MLOC_30801.1;MLOC_30801.2;MLOC_44268.1;MLOC_4755.1;MLOC_4755.2;MLOC_55517.8;MLOC_58044.3;MLOC_59614.3;MLOC_60324.1;MLOC_66582.1;MLOC_71878.3;MLOC_72232.3;MLOC_73593.1;MLOC_73593.2;MLOC_77450.1

## Sheet: Tadmor
Table S8c. GO analysis for target genes of drought responsive miRNA in Tadmor
Ontoloty	GO term	Number of Genes	Gene members
biological_process	biological phase	1	MLOC_60759.2
biological_process	biological regulation	20	MLOC_15812.1;MLOC_15812.3;MLOC_55093.1;MLOC_55093.2;MLOC_57758.1;MLOC_57758.2;MLOC_57758.3;MLOC_59618.2;MLOC_63916.5;MLOC_64196.1;MLOC_64795.1;MLOC_64795.2;MLOC_64795.3;MLOC_66590.1;MLOC_68180.1;MLOC_68180.2;MLOC_69988.1;MLOC_77438.2;MLOC_78140.1;MLOC_79770.1
biological_process	cellular component organization or biogenesis	10	MLOC_20051.1;MLOC_20051.3;MLOC_53048.2;MLOC_53048.3;MLOC_58213.4;MLOC_6117.7;MLOC_67284.1;MLOC_71177.2;MLOC_71177.4;MLOC_74122.2
biological_process	cellular process	149	MLOC_10440.4;MLOC_11990.1;MLOC_11990.2;MLOC_12333.1;MLOC_12333.2;MLOC_12333.3;MLOC_12333.4;MLOC_12333.5;MLOC_12333.6;MLOC_14764.2;MLOC_14891.1;MLOC_15202.1;MLOC_15229.2;MLOC_15812.1;MLOC_15812.3;MLOC_17312.1;MLOC_17545.1;MLOC_17545.2;MLOC_22174.2;MLOC_26643.11;MLOC_26643.4;MLOC_26643.6;MLOC_26643.9;MLOC_37503.10;MLOC_37503.11;MLOC_37503.5;MLOC_37503.6;MLOC_37709.2;MLOC_37709.3;MLOC_37709.5;MLOC_3…
biological_process	localization	52	MLOC_13546.1;MLOC_14679.1;MLOC_14764.2;MLOC_17932.1;MLOC_20051.1;MLOC_20051.3;MLOC_21822.1;MLOC_3766.1;MLOC_3766.2;MLOC_3766.4;MLOC_44268.1;MLOC_5296.1;MLOC_5296.4;MLOC_5296.5;MLOC_53288.1;MLOC_53288.13;MLOC_53288.2;MLOC_53288.5;MLOC_53288.6;MLOC_53288.7;MLOC_53288.9;MLOC_53996.1;MLOC_56155.1;MLOC_57566.1;MLOC_57566.2;MLOC_57566.3;MLOC_63586.2;MLOC_63586.4;MLOC_63586.5;MLOC_6659.3;MLOC_66590.1;ML…
biological_process	metabolic process	177	MLOC_10440.4;MLOC_11990.1;MLOC_11990.2;MLOC_12333.1;MLOC_12333.2;MLOC_12333.3;MLOC_12333.4;MLOC_12333.6;MLOC_13033.3;MLOC_14764.2;MLOC_14891.1;MLOC_15202.1;MLOC_15229.2;MLOC_15612.1;MLOC_1587.1;MLOC_1587.2;MLOC_1587.3;MLOC_17312.1;MLOC_17545.1;MLOC_17545.2;MLOC_18304.1;MLOC_22174.2;MLOC_26643.11;MLOC_26643.4;MLOC_26643.6;MLOC_26643.8;MLOC_26643.9;MLOC_34795.1;MLOC_34795.2;MLOC_34795.3;MLOC_35344.…
biological_process	negative regulation of biological process	2	MLOC_78140.1;MLOC_79770.1
biological_process	regulation of biological process	18	MLOC_15812.1;MLOC_15812.3;MLOC_55093.1;MLOC_55093.2;MLOC_57758.1;MLOC_57758.2;MLOC_57758.3;MLOC_59618.2;MLOC_63916.5;MLOC_64196.1;MLOC_64795.1;MLOC_64795.2;MLOC_64795.3;MLOC_66590.1;MLOC_69988.1;MLOC_77438.2;MLOC_78140.1;MLOC_79770.1
biological_process	response to stimulus	20	MLOC_15812.1;MLOC_15812.3;MLOC_44268.1;MLOC_55093.1;MLOC_55093.2;MLOC_57758.1;MLOC_57758.2;MLOC_57758.3;MLOC_59618.2;MLOC_64188.1;MLOC_64196.1;MLOC_64795.1;MLOC_64795.2;MLOC_64795.3;MLOC_66590.1;MLOC_69988.1;MLOC_77438.2;MLOC_79770.1;MLOC_87.1;MLOC_87.2
biological_process	signaling	14	MLOC_15812.1;MLOC_15812.3;MLOC_55093.1;MLOC_55093.2;MLOC_57758.1;MLOC_57758.2;MLOC_57758.3;MLOC_59618.2;MLOC_64196.1;MLOC_64795.1;MLOC_64795.2;MLOC_64795.3;MLOC_66590.1;MLOC_69988.1
biological_process	single-organism process	93	MLOC_11990.1;MLOC_11990.2;MLOC_13546.1;MLOC_14764.2;MLOC_14891.1;MLOC_15229.2;MLOC_15812.1;MLOC_15812.3;MLOC_17545.1;MLOC_17545.2;MLOC_17932.1;MLOC_20051.1;MLOC_20051.3;MLOC_22174.2;MLOC_26643.11;MLOC_26643.4;MLOC_26643.6;MLOC_26643.9;MLOC_3766.1;MLOC_3766.2;MLOC_3766.4;MLOC_38317.1;MLOC_38317.2;MLOC_38317.3;MLOC_4105.1;MLOC_4105.2;MLOC_4415.1;MLOC_4415.2;MLOC_44268.1;MLOC_53288.1;MLOC_53288.13;M…
cellular_component	cell	306	MLOC_10771.3;MLOC_11131.1;MLOC_11131.2;MLOC_11131.4;MLOC_11243.2;MLOC_11260.1;MLOC_11260.2;MLOC_11260.3;MLOC_11295.1;MLOC_11295.2;MLOC_11295.3;MLOC_11295.4;MLOC_11295.5;MLOC_11423.1;MLOC_12333.1;MLOC_12333.2;MLOC_12333.3;MLOC_12333.4;MLOC_12333.5;MLOC_12333.6;MLOC_13546.1;MLOC_14604.1;MLOC_14604.10;MLOC_14604.5;MLOC_14604.6;MLOC_14679.1;MLOC_14764.2;MLOC_15202.1;MLOC_15229.2;MLOC_15812.1;MLOC_158…
cellular_component	cell part	306	MLOC_10771.3;MLOC_11131.1;MLOC_11131.2;MLOC_11131.4;MLOC_11243.2;MLOC_11260.1;MLOC_11260.2;MLOC_11260.3;MLOC_11295.1;MLOC_11295.2;MLOC_11295.3;MLOC_11295.4;MLOC_11295.5;MLOC_11423.1;MLOC_12333.1;MLOC_12333.2;MLOC_12333.3;MLOC_12333.4;MLOC_12333.5;MLOC_12333.6;MLOC_13546.1;MLOC_14604.1;MLOC_14604.10;MLOC_14604.5;MLOC_14604.6;MLOC_14679.1;MLOC_14764.2;MLOC_15202.1;MLOC_15229.2;MLOC_15812.1;MLOC_158…
cellular_component	extracellular region	18	MLOC_17545.1;MLOC_17545.2;MLOC_22174.2;MLOC_54246.2;MLOC_54246.3;MLOC_54246.4;MLOC_54246.5;MLOC_59803.1;MLOC_59803.2;MLOC_59803.3;MLOC_60793.1;MLOC_61206.1;MLOC_69899.1;MLOC_69899.2;MLOC_69899.3;MLOC_69899.4;MLOC_7036.1;MLOC_7036.2
cellular_component	macromolecular complex	14	MLOC_11990.1;MLOC_11990.2;MLOC_14764.2;MLOC_53996.1;MLOC_60759.2;MLOC_6117.7;MLOC_61267.2;MLOC_62418.1;MLOC_68939.2;MLOC_73265.1;MLOC_73265.2;MLOC_77105.1;MLOC_77105.2;MLOC_81200.2
cellular_component	membrane	43	MLOC_13546.1;MLOC_14764.2;MLOC_17932.1;MLOC_20051.1;MLOC_20051.3;MLOC_21822.1;MLOC_37503.10;MLOC_37503.11;MLOC_37503.5;MLOC_37503.6;MLOC_3766.2;MLOC_3766.4;MLOC_53288.1;MLOC_53288.13;MLOC_53288.2;MLOC_53288.5;MLOC_53288.6;MLOC_53288.7;MLOC_53288.9;MLOC_53996.1;MLOC_56155.1;MLOC_60240.4;MLOC_63586.1;MLOC_64196.1;MLOC_66590.1;MLOC_66590.2;MLOC_66665.1;MLOC_71875.2;MLOC_71875.3;MLOC_71875.4;MLOC_721…
cellular_component	membrane part	32	MLOC_13546.1;MLOC_14764.2;MLOC_21822.1;MLOC_37503.10;MLOC_37503.11;MLOC_37503.5;MLOC_37503.6;MLOC_53288.1;MLOC_53288.2;MLOC_53288.5;MLOC_53288.6;MLOC_53288.7;MLOC_53288.9;MLOC_53996.1;MLOC_56155.1;MLOC_60240.4;MLOC_66590.1;MLOC_71875.2;MLOC_71875.3;MLOC_71875.4;MLOC_72100.1;MLOC_72100.3;MLOC_72100.4;MLOC_72698.2;MLOC_73593.2;MLOC_74292.2;MLOC_74292.3;MLOC_74292.4;MLOC_77879.1;MLOC_77957.1;MLOC_77…
cellular_component	membrane-enclosed lumen	2	MLOC_20051.1;MLOC_20051.3
cellular_component	organelle	253	MLOC_10771.3;MLOC_11131.1;MLOC_11131.2;MLOC_11131.4;MLOC_11243.2;MLOC_11260.1;MLOC_11260.2;MLOC_11260.3;MLOC_11295.1;MLOC_11295.2;MLOC_11295.3;MLOC_11295.4;MLOC_11295.5;MLOC_11423.1;MLOC_12333.1;MLOC_12333.2;MLOC_12333.3;MLOC_12333.4;MLOC_12333.5;MLOC_12333.6;MLOC_13546.1;MLOC_14604.1;MLOC_14604.10;MLOC_14604.5;MLOC_14604.6;MLOC_14764.2;MLOC_15202.1;MLOC_15229.2;MLOC_1587.1;MLOC_1587.2;MLOC_1587.…
cellular_component	organelle part	19	MLOC_14764.2;MLOC_17932.1;MLOC_20051.1;MLOC_20051.3;MLOC_37503.10;MLOC_37503.11;MLOC_37503.5;MLOC_37503.6;MLOC_53048.2;MLOC_53048.3;MLOC_56151.3;MLOC_63586.1;MLOC_64196.1;MLOC_77879.1;MLOC_77957.1;MLOC_77957.4;MLOC_78658.1;MLOC_81200.2;MLOC_9992.1
molecular_function	antioxidant activity	5	MLOC_64188.1;MLOC_7680.1;MLOC_7680.2;MLOC_87.1;MLOC_87.2
molecular_function	binding	179	MLOC_10440.4;MLOC_11642.1;MLOC_14679.1;MLOC_14764.2;MLOC_14891.1;MLOC_15202.1;MLOC_15229.2;MLOC_15266.2;MLOC_1587.1;MLOC_1587.2;MLOC_1587.3;MLOC_17312.1;MLOC_17545.1;MLOC_17545.2;MLOC_17932.1;MLOC_18304.1;MLOC_20051.1;MLOC_20051.3;MLOC_22174.2;MLOC_24112.1;MLOC_26911.1;MLOC_34661.2;MLOC_34795.1;MLOC_34795.2;MLOC_34795.3;MLOC_35344.1;MLOC_37996.4;MLOC_38317.1;MLOC_38317.2;MLOC_38317.3;MLOC_4869.1;…
molecular_function	catalytic activity	184	MLOC_10440.4;MLOC_11990.1;MLOC_11990.2;MLOC_13033.3;MLOC_14764.2;MLOC_14891.1;MLOC_15202.1;MLOC_15229.2;MLOC_15612.1;MLOC_1587.1;MLOC_1587.2;MLOC_1587.3;MLOC_17312.1;MLOC_17545.1;MLOC_17545.2;MLOC_18304.1;MLOC_19725.2;MLOC_22174.2;MLOC_23553.1;MLOC_26643.11;MLOC_26643.4;MLOC_26643.6;MLOC_26643.8;MLOC_26643.9;MLOC_26911.1;MLOC_33074.1;MLOC_33074.2;MLOC_33074.5;MLOC_34795.1;MLOC_34795.2;MLOC_34795.…
molecular_function	enzyme regulator activity	8	MLOC_15812.1;MLOC_15812.3;MLOC_55093.1;MLOC_55093.2;MLOC_71177.2;MLOC_71177.4;MLOC_78140.1;MLOC_79770.1
molecular_function	molecular transducer activity	7	MLOC_37709.2;MLOC_37709.3;MLOC_37709.5;MLOC_59618.2;MLOC_64196.1;MLOC_66590.1;MLOC_66590.2
molecular_function	nucleic acid binding transcription factor activity	11	MLOC_58644.1;MLOC_58644.2;MLOC_58644.3;MLOC_61603.1;MLOC_61603.2;MLOC_61603.3;MLOC_61603.4;MLOC_61603.5;MLOC_79063.1;MLOC_79063.2;MLOC_79063.3
molecular_function	receptor activity	2	MLOC_66590.1;MLOC_66590.2
molecular_function	structural molecule activity	5	MLOC_62418.1;MLOC_68939.2;MLOC_77105.1;MLOC_77105.2;MLOC_81200.2
molecular_function	transporter activity	22	MLOC_13546.1;MLOC_14764.2;MLOC_21822.1;MLOC_44268.1;MLOC_53288.1;MLOC_53288.13;MLOC_53288.2;MLOC_53288.5;MLOC_53288.6;MLOC_53288.7;MLOC_53288.9;MLOC_53996.1;MLOC_66590.1;MLOC_66590.2;MLOC_73593.2;MLOC_74565.1;MLOC_74565.4;MLOC_74565.5;MLOC_74565.6;MLOC_74565.7;MLOC_77450.1;MLOC_77879.1
