# Supplementary material for: Genome-Wide Identification and Characterization of Drought Stress Responsive microRNAs in Tibetan Wild Barley
Source: Int J Mol Sci. 2020 Apr 17;21(8):2795. doi: 10.3390/ijms21082795 (PMC7216285; doi:10.3390/ijms21082795)
Supplement: Supplementary file 1 [file ijms-21-02795-s001.zip › ijms-750349-supplementary/Table S9.xlsx]

## Sheet: XZ5
Table S9a. KEGG enrichment analysis for target genes of drought responsive miRNAs in XZ5
Pathway	DEGs genes with pathway annotation (468)	All genes with pathway annotation (44230)	Pvalue	Qvalue	Pathway ID	Level 1	Level 2
Plant-pathogen interaction	49 (10.47%)	2252 (5.09%)	1.74601e-06	0.000165871	ko04626	Organismal Systems	Environmental adaptation
Pyrimidine metabolism	18 (3.85%)	643 (1.45%)	0.000207271	0.00984537	ko00240	Metabolism	Nucleotide metabolism
Sphingolipid metabolism	11 (2.35%)	350 (0.79%)	0.00139923	0.0408059	ko00600	Metabolism	Lipid metabolism
Tropane, piperidine and pyridine alkaloid biosynthesis	8 (1.71%)	214 (0.48%)	0.0021332	0.0408059	ko00960	Metabolism	Biosynthesis of other secondary metabolites
Vitamin B6 metabolism	4 (0.85%)	52 (0.12%)	0.00224307	0.0408059	ko00750	Metabolism	Metabolism of cofactors and vitamins
Photosynthesis - antenna proteins	4 (0.85%)	54 (0.12%)	0.00257722	0.0408059	ko00196	Metabolism	Energy metabolism
Purine metabolism	18 (3.85%)	830 (1.88%)	0.00362769	0.0492329	ko00230	Metabolism	Nucleotide metabolism
Glycosphingolipid biosynthesis - globo series	4 (0.85%)	71 (0.16%)	0.00688136	0.0817162	ko00603	Metabolism	Glycan biosynthesis and metabolism
Citrate cycle (TCA cycle)	7 (1.5%)	213 (0.48%)	0.00790112	0.0834007	ko00020	Metabolism	Carbohydrate metabolism
Plant hormone signal transduction	26 (5.56%)	1516 (3.43%)	0.0116658	0.103964	ko04075	Environmental Information Processing	Signal transduction
Pathway	Differentially expressed genes
Plant-pathogen interaction	MLOC_67419.2, MLOC_74051.5, MLOC_57665.1, MLOC_61793.9, MLOC_67420.1, MLOC_61793.11, MLOC_60393.2, MLOC_61793.3, MLOC_74051.2, MLOC_6041.1, MLOC_30912.2, MLOC_64580.1, MLOC_70272.1, MLOC_63704.1, MLOC_69750.2, MLOC_61793.6, MLOC_59002.2, MLOC_67622.1, MLOC_74051.6, MLOC_69418.1, MLOC_74542.3, MLOC_61793.2, MLOC_58258.1, MLOC_61793.10, MLOC_70788.1, MLOC_69750.1, MLOC_64580.2, MLOC_63704.2, MLOC_3…
Pyrimidine metabolism	MLOC_16180.5, MLOC_34795.1, MLOC_3895.2, MLOC_34795.3, MLOC_16180.2, MLOC_16180.3, MLOC_24915.1, MLOC_63902.1, MLOC_54487.2, MLOC_16180.7, MLOC_3895.3, MLOC_4750.1, MLOC_63902.2, MLOC_16180.4, MLOC_3895.7, MLOC_63902.3, MLOC_34795.2, MLOC_54487.1
Sphingolipid metabolism	MLOC_43957.8, MLOC_16998.3, MLOC_43957.11, MLOC_43957.7, MLOC_16998.4, MLOC_43957.5, MLOC_16998.1, MLOC_43957.9, MLOC_43957.4, MLOC_16998.2, MLOC_43957.10
Tropane, piperidine and pyridine alkaloid biosynthesis	MLOC_79674.1, MLOC_16854.2, MLOC_16854.1, MLOC_18586.2, MLOC_61629.2, MLOC_17390.1, MLOC_16854.3, MLOC_61629.1
Vitamin B6 metabolism	MLOC_52822.5, MLOC_52822.7, MLOC_52822.6, MLOC_52822.2
Photosynthesis - antenna proteins	MLOC_17002.1, MLOC_65066.3, MLOC_65066.2, MLOC_65066.1
Purine metabolism	MLOC_16180.5, MLOC_34795.1, MLOC_3895.2, MLOC_34795.3, MLOC_16180.2, MLOC_16180.3, MLOC_24915.1, MLOC_63902.1, MLOC_16180.7, MLOC_3895.3, MLOC_63939.2, MLOC_4750.1, MLOC_63902.2, MLOC_34318.1, MLOC_16180.4, MLOC_3895.7, MLOC_63902.3, MLOC_34795.2
Glycosphingolipid biosynthesis - globo series	MLOC_16998.3, MLOC_16998.4, MLOC_16998.1, MLOC_16998.2
Citrate cycle (TCA cycle)	MLOC_65580.3, MLOC_8116.1, MLOC_65580.2, MLOC_55957.2, MLOC_65580.5, MLOC_55957.1, MLOC_65580.4
Plant hormone signal transduction	MLOC_11199.1, MLOC_64795.3, MLOC_60693.1, MLOC_67174.1, MLOC_75776.1, MLOC_52321.4, MLOC_11199.4, MLOC_43730.5, MLOC_11152.1, MLOC_11199.2, MLOC_62426.1, MLOC_11199.5, MLOC_52321.2, MLOC_43730.3, MLOC_64795.2, MLOC_67174.2, MLOC_37841.2, MLOC_11199.6, MLOC_43730.2, MLOC_64795.1, MLOC_11199.7, MLOC_13032.1, MLOC_77438.2, MLOC_11199.3, MLOC_5859.4, MLOC_69988.1

## Sheet: XZ54
Table S9b. KEGG enrichment analysis for target genes of drought responsive miRNAs in XZ54
Pathway	DEGs genes with pathway annotation (622)	All genes with pathway annotation (44230)	Pvalue	Qvalue	Pathway ID	Level 1	Level 2
Citrate cycle (TCA cycle)	12 (1.93%)	213 (0.48%)	5.53265e-05	0.00531134	ko00020	Metabolism	Carbohydrate metabolism
Plant hormone signal transduction	34 (5.47%)	1516 (3.43%)	0.00562716	0.180069	ko04075	Environmental Information Processing	Signal transduction
Oxidative phosphorylation	9 (1.45%)	299 (0.68%)	0.0266847	0.56953	ko00190	Metabolism	Energy metabolism
Glycerolipid metabolism	13 (2.09%)	511 (1.16%)	0.0304031	0.56953	ko00561	Metabolism	Lipid metabolism
Glutathione metabolism	8 (1.29%)	266 (0.6%)	0.0355956	0.56953	ko00480	Metabolism	Metabolism of other amino acids
Pentose phosphate pathway	10 (1.61%)	383 (0.87%)	0.0461066	0.577929	ko00030	Metabolism	Carbohydrate metabolism
Carbon metabolism	21 (3.38%)	1004 (2.27%)	0.0481607	0.577929	ko01200	Metabolism	Global and overview maps
Diterpenoid biosynthesis	8 (1.29%)	299 (0.68%)	0.0622637	0.629561	ko00904	Metabolism	Metabolism of terpenoids and polyketides
Glycolysis / Gluconeogenesis	15 (2.41%)	707 (1.6%)	0.0773808	0.629561	ko00010	Metabolism	Carbohydrate metabolism
Glycosphingolipid biosynthesis - globo series	3 (0.48%)	71 (0.16%)	0.0785598	0.629561	ko00603	Metabolism	Glycan biosynthesis and metabolism
Pathway	Differentially expressed genes
Citrate cycle (TCA cycle)	MLOC_65580.3, MLOC_8116.1, MLOC_67470.1, MLOC_65580.2, MLOC_53947.3, MLOC_75524.4, MLOC_55957.2, MLOC_65580.5, MLOC_10877.1, MLOC_55957.1, MLOC_65580.4, MLOC_53947.6
Plant hormone signal transduction	MLOC_11199.1, MLOC_61774.1, MLOC_71592.1, MLOC_52321.4, MLOC_11199.4, MLOC_11152.1, MLOC_11199.2, MLOC_11223.2, MLOC_62426.1, MLOC_11199.5, MLOC_52321.2, MLOC_11223.7, MLOC_71592.4, MLOC_72965.1, MLOC_37841.2, MLOC_69457.2, MLOC_4326.9, MLOC_11223.3, MLOC_39711.1, MLOC_11199.6, MLOC_11223.1, MLOC_71592.3, MLOC_72965.2, MLOC_69457.1, MLOC_11223.6, MLOC_4326.10, MLOC_11199.7, MLOC_13032.1, MLOC_432…
Oxidative phosphorylation	MLOC_75794.2, MLOC_5687.2, MLOC_58044.3, MLOC_75794.1, MLOC_16644.2, MLOC_60324.1, MLOC_65450.1, MLOC_20818.1, MLOC_71878.3
Glycerolipid metabolism	MLOC_70142.2, MLOC_72673.3, MLOC_75925.3, MLOC_1587.3, MLOC_77559.4, MLOC_75925.2, MLOC_1587.1, MLOC_57758.3, MLOC_75925.1, MLOC_70142.1, MLOC_57758.2, MLOC_77559.7, MLOC_57758.1
Glutathione metabolism	MLOC_79070.3, MLOC_66533.1, MLOC_79070.2, MLOC_56162.1, MLOC_50930.6, MLOC_66534.1, MLOC_61106.1, MLOC_56162.4
Pentose phosphate pathway	MLOC_79070.3, MLOC_75925.3, MLOC_55586.6, MLOC_75925.2, MLOC_38511.4, MLOC_79070.2, MLOC_75925.1, MLOC_50930.6, MLOC_39148.1, MLOC_75925.4
Carbon metabolism	MLOC_65580.3, MLOC_8116.1, MLOC_79070.3, MLOC_67470.1, MLOC_18233.1, MLOC_65580.2, MLOC_55586.6, MLOC_38511.4, MLOC_53947.3, MLOC_75524.4, MLOC_79070.2, MLOC_55957.2, MLOC_63939.2, MLOC_65580.5, MLOC_50930.6, MLOC_39148.1, MLOC_2531.2, MLOC_10877.1, MLOC_55957.1, MLOC_65580.4, MLOC_53947.6
Diterpenoid biosynthesis	MLOC_56110.9, MLOC_56110.23, MLOC_56110.26, MLOC_6996.1, MLOC_6996.2, MLOC_56110.25, MLOC_56110.6, MLOC_56110.17
Glycolysis / Gluconeogenesis	MLOC_8116.1, MLOC_75925.3, MLOC_18233.1, MLOC_55586.6, MLOC_75925.2, MLOC_53947.3, MLOC_75524.4, MLOC_55957.2, MLOC_63939.2, MLOC_75925.1, MLOC_39148.1, MLOC_10877.1, MLOC_55957.1, MLOC_53947.6, MLOC_75925.4
Glycosphingolipid biosynthesis - globo series	MLOC_63462.1, MLOC_1587.3, MLOC_1587.1

## Sheet: Tadmor
Table S9c. KEGG enrichment analysis for target genes of drought responsive miRNAs in Tadmor
Pathway	DEGs genes with pathway annotation (697)	All genes with pathway annotation (44230)	Pvalue	Qvalue	Pathway ID	Level 1	Level 2
Pyrimidine metabolism	24 (3.44%)	643 (1.45%)	0.000109222	0.0059156	ko00240	Metabolism	Nucleotide metabolism
Glycosphingolipid biosynthesis - globo series	7 (1%)	71 (0.16%)	0.000130013	0.0059156	ko00603	Metabolism	Glycan biosynthesis and metabolism
Plant hormone signal transduction	42 (6.03%)	1516 (3.43%)	0.000350351	0.0106273	ko04075	Environmental Information Processing	Signal transduction
Riboflavin metabolism	5 (0.72%)	74 (0.17%)	0.0063143	0.129911	ko00740	Metabolism	Metabolism of cofactors and vitamins
Purine metabolism	23 (3.3%)	830 (1.88%)	0.00713798	0.129911	ko00230	Metabolism	Nucleotide metabolism
Vitamin B6 metabolism	4 (0.57%)	52 (0.12%)	0.0091044	0.138083	ko00750	Metabolism	Metabolism of cofactors and vitamins
Citrate cycle (TCA cycle)	8 (1.15%)	213 (0.48%)	0.0203628	0.264717	ko00020	Metabolism	Carbohydrate metabolism
Ribosome biogenesis in eukaryotes	13 (1.87%)	459 (1.04%)	0.0317564	0.361229	ko03008	Genetic Information Processing	Translation
Sphingolipid metabolism	10 (1.43%)	350 (0.79%)	0.0524227	0.530052	ko00600	Metabolism	Lipid metabolism
Glycosylphosphatidylinositol(GPI)-anchor biosynthesis	6 (0.86%)	184 (0.42%)	0.0721528	0.60017	ko00563	Metabolism	Glycan biosynthesis and metabolism
Pathway	Differentially expressed genes
Pyrimidine metabolism	MLOC_16180.7, MLOC_16180.5, MLOC_3895.3, MLOC_72282.3, MLOC_75113.1, MLOC_63902.2, MLOC_34795.1, MLOC_72282.1, MLOC_3895.2, MLOC_21207.1, MLOC_16180.4, MLOC_34795.3, MLOC_16180.2, MLOC_16180.3, MLOC_56035.6, MLOC_4750.2, MLOC_3895.7, MLOC_37996.4, MLOC_63902.3, MLOC_14891.1, MLOC_34795.2, MLOC_63902.1, MLOC_16180.6, MLOC_16180.1
Glycosphingolipid biosynthesis - globo series	MLOC_1587.1, MLOC_16998.3, MLOC_1587.2, MLOC_16998.1, MLOC_1587.3, MLOC_16998.4, MLOC_16998.2
Plant hormone signal transduction	MLOC_11199.1, MLOC_15202.1, MLOC_64196.1, MLOC_11223.3, MLOC_64795.3, MLOC_11199.6, MLOC_67174.1, MLOC_11223.1, MLOC_63300.2, MLOC_72502.1, MLOC_52321.4, MLOC_64795.1, MLOC_81810.1, MLOC_43989.1, MLOC_11199.4, MLOC_16514.1, MLOC_34539.2, MLOC_11223.6, MLOC_11199.2, MLOC_63787.2, MLOC_11223.2, MLOC_62426.1, MLOC_11199.7, MLOC_13032.1, MLOC_72502.2, MLOC_11199.5, MLOC_73193.1, MLOC_81003.6, MLOC_52…
Riboflavin metabolism	MLOC_33074.2, MLOC_33074.1, MLOC_73265.1, MLOC_73265.2, MLOC_33074.5
Purine metabolism	MLOC_16180.7, MLOC_16180.5, MLOC_3895.3, MLOC_63939.2, MLOC_72282.3, MLOC_75113.1, MLOC_63902.2, MLOC_34795.1, MLOC_72282.1, MLOC_3895.2, MLOC_21207.1, MLOC_16180.4, MLOC_34795.3, MLOC_16180.2, MLOC_16180.3, MLOC_56035.6, MLOC_4750.2, MLOC_3895.7, MLOC_63902.3, MLOC_34795.2, MLOC_63902.1, MLOC_16180.6, MLOC_16180.1
Vitamin B6 metabolism	MLOC_52822.6, MLOC_52822.5, MLOC_52822.2, MLOC_52822.7
Citrate cycle (TCA cycle)	MLOC_65580.3, MLOC_8116.1, MLOC_53947.4, MLOC_65580.5, MLOC_65580.2, MLOC_65580.4, MLOC_53947.6, MLOC_53947.3
Ribosome biogenesis in eukaryotes	MLOC_65020.1, MLOC_56421.5, MLOC_6117.7, MLOC_64996.4, MLOC_68408.1, MLOC_65020.3, MLOC_64996.2, MLOC_6280.1, MLOC_65020.2, MLOC_74874.1, MLOC_68408.2, MLOC_64996.3, MLOC_20841.1
Sphingolipid metabolism	MLOC_44210.2, MLOC_1587.1, MLOC_60802.3, MLOC_16998.3, MLOC_1587.2, MLOC_16998.1, MLOC_1587.3, MLOC_16998.4, MLOC_16998.2, MLOC_60802.4
Glycosylphosphatidylinositol(GPI)-anchor biosynthesis	MLOC_37503.10, MLOC_37503.5, MLOC_60626.2, MLOC_37503.6, MLOC_60626.1, MLOC_37503.11
